# Supplementary material for: Tunable Photoluminescent and Photothermal Properties of Organic Cocrystals Containing Hydrogen‐Bonded Interlocked Planar Molecules
Source: Adv Sci (Weinh). 2025 Sep 29;12(48):e15054. doi: 10.1002/advs.202515054 (PMC12752575; doi:10.1002/advs.202515054)
Supplement: Supplementary file 2 — Supporting Information [file ADVS-12-e15054-s002.zip]

Archive with 4 entries (4 files):
- CCDC-2414737-NTC.cif
- CCDC-2414739-PTC.cif
- CCDC-2414733-HNAO.cif
- CCDC-2414735-HPAO.cif
