# Supplementary material for: Tunable Photoluminescent and Photothermal Properties of Organic Cocrystals Containing Hydrogen‐Bonded Interlocked Planar Molecules
Source: Adv Sci (Weinh). 2025 Sep 29;12(48):e15054. doi: 10.1002/advs.202515054 (PMC12752575; doi:10.1002/advs.202515054)
Supplement: Supplementary file 2 — Supporting Information [file ADVS-12-e15054-s002.zip › CCDC-2414737-NTC.cif]

####################################################################### 
# 
# This file contains crystal structure data downloaded from the 
# Cambridge Structural Database (CSD) hosted by the Cambridge 
# Crystallographic Data Centre (CCDC).
# 
# Full information about CCDC data access policies and citation 
# guidelines are available at http://www.ccdc.cam.ac.uk/access/V1 
# 
# Audit and citation data items may have been added by the CCDC. 
# Please retain this information to preserve the provenance of 
# this file and to allow appropriate attribution of the data. 
# 
#######################################################################

data_xmchen15cult_auto
_database_code_depnum_ccdc_archive 'CCDC 2414737'
loop_
_audit_author_name
_audit_author_address
'Xin-Meng Chen'
;Chinese Academy Of Science
China
;
_audit_update_record             
;
2025-01-06 deposited with the CCDC.	2025-09-04 downloaded from the CCDC.
;
_audit_creation_date             2023-05-23
_audit_creation_method           
;
Olex2 1.5-alpha
(compiled 2023.03.06 svn.rbb2c1857 for OlexSys, GUI svn.r6748)
;
_shelx_SHELXL_version_number     2014/7
_audit_contact_author_address    ?
_audit_contact_author_email      ?
_audit_contact_author_phone      ?
_publ_contact_author_id_orcid    ?
_publ_section_references         
;
Bourhis, L.J., Dolomanov, O.V., Gildea, R.J., Howard, J.A.K., Puschmann, H.
 (2015). Acta Cryst. A71, 59-75.

Dolomanov, O.V., Bourhis, L.J., Gildea, R.J, Howard, J.A.K. & Puschmann, H.
 (2009), J. Appl. Cryst. 42, 339-341.

Sheldrick, G.M. (2015). Acta Cryst. C71, 3-8.
;
_chemical_name_common            ?
_chemical_name_systematic        ?
_chemical_formula_moiety         'C19 H15 N O2, C10 H2 N4'
_chemical_formula_sum            'C29 H17 N5 O2'
_chemical_formula_weight         467.47
_chemical_melting_point          ?
_chemical_oxdiff_formula         'C30 H28 N O4'
loop_
_atom_type_symbol
_atom_type_description
_atom_type_scat_dispersion_real
_atom_type_scat_dispersion_imag
_atom_type_scat_source
C C 0.0181 0.0091 'International Tables Vol C Tables 4.2.6.8 and 6.1.1.4'
H H 0.0000 0.0000 'International Tables Vol C Tables 4.2.6.8 and 6.1.1.4'
N N 0.0311 0.0180 'International Tables Vol C Tables 4.2.6.8 and 6.1.1.4'
O O 0.0492 0.0322 'International Tables Vol C Tables 4.2.6.8 and 6.1.1.4'

_shelx_space_group_comment       
;
The symmetry employed for this shelxl refinement is uniquely defined
by the following loop, which should always be used as a source of
symmetry information in preference to the above space-group names.
They are only intended as comments.
;
_space_group_crystal_system      triclinic
_space_group_IT_number           2
_space_group_name_H-M_alt        'P -1'
_space_group_name_Hall           '-P 1'
loop_
_space_group_symop_operation_xyz
'x, y, z'
'-x, -y, -z'

_cell_length_a                   6.7652(5)
_cell_length_b                   7.8533(5)
_cell_length_c                   21.4848(12)
_cell_angle_alpha                87.892(5)
_cell_angle_beta                 82.088(5)
_cell_angle_gamma                75.741(6)
_cell_volume                     1095.77(13)
_cell_formula_units_Z            2
_cell_measurement_reflns_used    2271
_cell_measurement_temperature    100.01(10)
_cell_measurement_theta_max      73.8890
_cell_measurement_theta_min      4.1480
_shelx_estimated_absorpt_T_max   ?
_shelx_estimated_absorpt_T_min   ?
_exptl_absorpt_coefficient_mu    0.747
_exptl_absorpt_correction_T_max  1.00000
_exptl_absorpt_correction_T_min  0.76225
_exptl_absorpt_correction_type   multi-scan
_exptl_absorpt_process_details   
;
CrysAlisPro 1.171.42.49 (Rigaku Oxford Diffraction, 2022)
Empirical absorption correction using spherical harmonics,
implemented in SCALE3 ABSPACK scaling algorithm.
;
_exptl_absorpt_special_details   ?
_exptl_crystal_colour            red
_exptl_crystal_colour_primary    red
_exptl_crystal_density_diffrn    1.417
_exptl_crystal_density_meas      ?
_exptl_crystal_density_method    ?
_exptl_crystal_description       needle
_exptl_crystal_F_000             484
_exptl_crystal_size_max          0.2
_exptl_crystal_size_mid          0.06
_exptl_crystal_size_min          0.04
_exptl_transmission_factor_max   ?
_exptl_transmission_factor_min   ?
_diffrn_reflns_av_R_equivalents  0.0270
_diffrn_reflns_av_unetI/netI     0.0478
_diffrn_reflns_Laue_measured_fraction_full 0.988
_diffrn_reflns_Laue_measured_fraction_max 0.949
_diffrn_reflns_limit_h_max       8
_diffrn_reflns_limit_h_min       -6
_diffrn_reflns_limit_k_max       9
_diffrn_reflns_limit_k_min       -8
_diffrn_reflns_limit_l_max       24
_diffrn_reflns_limit_l_min       -26
_diffrn_reflns_number            6339
_diffrn_reflns_point_group_measured_fraction_full 0.988
_diffrn_reflns_point_group_measured_fraction_max 0.949
_diffrn_reflns_theta_full        67.684
_diffrn_reflns_theta_max         74.133
_diffrn_reflns_theta_min         4.155
_diffrn_ambient_environment      N~2~
_diffrn_ambient_temperature      100.01(10)
_diffrn_detector                 'CCD plate'
_diffrn_detector_area_resol_mean 10.3577
_diffrn_detector_type            Atlas
_diffrn_measured_fraction_theta_full 0.988
_diffrn_measured_fraction_theta_max 0.949
_diffrn_measurement_details      
;
List of Runs (angles in degrees, time in seconds):

  # Type    Start    End  Width  t~exp~   \w     \q     \k     \f   Frames
#--------------------------------------------------------------------------
  1  \w   -114.00 -10.00   1.00   12.00    --  -39.70 -57.00-180.00  104
  2  \w    -49.00  36.00   1.00   12.00    --  -39.70  37.00 -30.00   85
  3  \w    -21.00  73.00   1.00   12.00    --   39.70 -77.00  60.00   94
  4  \w     61.00 106.00   1.00   30.00    --  107.44 178.00 -90.00   45
  5  \w    106.00 168.00   1.00   30.00    --  107.44 111.00  60.00   62
  6  \w     58.00 109.00   1.00   30.00    --  107.44-111.00 -90.00   51
  7  \w     32.00 106.00   1.00   30.00    --  107.44 -94.00  30.00   74
  8  \w     80.00 169.00   1.00   30.00    --  107.44  45.00 150.00   89
  9  \w    103.00 178.00   1.00   30.00    --  107.44  77.00-180.00   75
 10  \w     31.00 140.00   1.00   30.00    --  107.44 -77.00  90.00  109
 11  \w     77.00 169.00   1.00   30.00    --  107.44  61.00-120.00   92
 12  \w    106.00 178.00   1.00   30.00    --  107.44 111.00  90.00   72
;
_diffrn_measurement_device       'kappa diffractometer'
_diffrn_measurement_device_type  'SuperNova, Dual, Cu at home/near, Atlas'
_diffrn_measurement_method       '\w scans'
_diffrn_orient_matrix_type       
'CrysAlisPro convention (1999,Acta A55,543-557)'
_diffrn_orient_matrix_UB_11      0.1989314000
_diffrn_orient_matrix_UB_12      -0.1309890000
_diffrn_orient_matrix_UB_13      -0.0280687000
_diffrn_orient_matrix_UB_21      -0.0361029000
_diffrn_orient_matrix_UB_22      0.0712791000
_diffrn_orient_matrix_UB_23      -0.0663247000
_diffrn_orient_matrix_UB_31      0.1237649000
_diffrn_orient_matrix_UB_32      0.1368515000
_diffrn_orient_matrix_UB_33      0.0073574000
_diffrn_radiation_monochromator  mirror
_diffrn_radiation_probe          x-ray
_diffrn_radiation_type           'Cu K\a'
_diffrn_radiation_wavelength     1.54184
_diffrn_source                   'micro-focus sealed X-ray tube'
_diffrn_source_current           0.80
_diffrn_source_power             0.040
_diffrn_source_target            Cu
_diffrn_source_type              'SuperNova (Cu) X-ray Source'
_diffrn_source_voltage           50
_reflns_Friedel_coverage         0.000
_reflns_Friedel_fraction_full    .
_reflns_Friedel_fraction_max     .
_reflns_number_gt                3233
_reflns_number_total             4238
_reflns_special_details          
;
 Reflections were merged by SHELXL according to the crystal
 class for the calculation of statistics and refinement.
 
 _reflns_Friedel_fraction is defined as the number of unique
 Friedel pairs measured divided by the number that would be
 possible theoretically, ignoring centric projections and
 systematic absences.
;
_reflns_threshold_expression     'I > 2\s(I)'
_computing_cell_refinement       'CrysAlisPro 1.171.42.49 (Rigaku OD, 2022)'
_computing_data_collection       'CrysAlisPro 1.171.42.49 (Rigaku OD, 2022)'
_computing_data_reduction        'CrysAlisPro 1.171.42.49 (Rigaku OD, 2022)'
_computing_molecular_graphics    'Olex2 1.5-alpha (Dolomanov et al., 2009)'
_computing_publication_material  'Olex2 1.5-alpha (Dolomanov et al., 2009)'
_computing_structure_refinement  'SHELXL 2014/7 (Sheldrick, 2015)'
_computing_structure_solution    'olex2.solve 1.5-alpha (Bourhis et al., 2015)'
_refine_diff_density_max         0.192
_refine_diff_density_min         -0.247
_refine_diff_density_rms         0.054
_refine_ls_extinction_coef       .
_refine_ls_extinction_method     none
_refine_ls_goodness_of_fit_ref   1.035
_refine_ls_hydrogen_treatment    constr
_refine_ls_matrix_type           full
_refine_ls_number_parameters     524
_refine_ls_number_reflns         4238
_refine_ls_number_restraints     398
_refine_ls_R_factor_all          0.0666
_refine_ls_R_factor_gt           0.0495
_refine_ls_restrained_S_all      0.991
_refine_ls_shift/su_max          0.000
_refine_ls_shift/su_mean         0.000
_refine_ls_structure_factor_coef Fsqd
_refine_ls_weighting_details     
'w=1/[\s^2^(Fo^2^)+(0.0712P)^2^+0.1440P] where P=(Fo^2^+2Fc^2^)/3'
_refine_ls_weighting_scheme      calc
_refine_ls_wR_factor_gt          0.1283
_refine_ls_wR_factor_ref         0.1424
_refine_special_details          ?
_olex2_refinement_description    
;
1. Fixed Uiso
 At 1.2 times of:
  All C(H) groups, All N(H) groups
 At 1.5 times of:
  All O(H) groups
2. Restrained distances
 C18A-C16A
 2.38 with sigma of 0.04
 C17A-C19A
 2.38 with sigma of 0.04
 C16A-C14A
 2.38 with sigma of 0.04
 C19A-C15A
 2.38 with sigma of 0.04
 C4A-C12A
 2.38 with sigma of 0.04
 C5A-C11A
 2.38 with sigma of 0.04
 C13A-C11A
 2.38 with sigma of 0.04
 C4A-C6A
 2.38 with sigma of 0.04
 C6A-C10A
 2.38 with sigma of 0.04
 C9A-C7A
 2.38 with sigma of 0.04
 C11A-C9A
 2.38 with sigma of 0.04
 C6A-C8A
 2.38 with sigma of 0.04
 C2A-C4A
 2.5 with sigma of 0.04
 C1A-C3A
 2.45 with sigma of 0.04
 C13A-C4A \\sim C4A-C5A \\sim C12A-C13A \\sim C11A-C12A \\sim C6A-C5A \\sim
C6A-C11A \\sim C10A-C11A ~
 C9A-C10A \\sim C8A-C9A \\sim C7A-C8A \\sim C6A-C7A
 with sigma of 0.02
 C16A-C15A \\sim C17A-C16A \\sim C18A-C17A \\sim C19A-C14A \\sim C19A-C18A
\\sim C15A-C14A
 with sigma of 0.02
 N1A-C14A \\sim N1-C14
 with sigma of 0.02
 N1A-C1A \\sim N1-C1
 with sigma of 0.02
 C1A-C2A \\sim C1-C2
 with sigma of 0.02
 O1-C3 \\sim O1A-C3A
 with sigma of 0.02
3. Restrained planarity
 C4A, C5A, C6A, C7A, C8A, C9A, C10A, C11A, C12A, C13A
 with sigma of 0.02
 C14A, C15A, C16A, C17A, C18A, C19A
 with sigma of 0.02
4. Uiso/Uaniso restraints and constraints
Uanis(C11A) \\sim Ueq, Uanis(C9A) \\sim Ueq, Uanis(C10A) \\sim Ueq, Uanis(C8A)
\\sim Ueq, Uanis(C7A) \\sim Ueq, Uanis(C6A) \\sim Ueq, Uanis(C12A) \\sim Ueq,
Uanis(C5A) \\sim Ueq, Uanis(C13A) \\sim Ueq, Uanis(C4A) \\sim Ueq, Uanis(O2A)
\\sim Ueq, Uanis(C3A) \\sim Ueq, Uanis(O1A) \\sim Ueq, Uanis(C2A) \\sim Ueq,
Uanis(C1A) \\sim Ueq, Uanis(N1A) \\sim Ueq, Uanis(C14A) \\sim Ueq, Uanis(C15A)
\\sim Ueq, Uanis(C19A) \\sim Ueq, Uanis(C16A) \\sim Ueq, Uanis(C18A) \\sim Ueq,
Uanis(C17A) \\sim Ueq: with sigma of 0.005 and sigma for terminal atoms of 0.005
5. Rigid body (RIGU) restrains
 O1A, O2A, N1A, C1A, C2A, C3A, C4A, C5A, C6A, C7A, C8A, C9A, C10A, C11A, C12A,
 C13A, C14A, C15A, C16A, C17A, C18A, C19A
 with sigma for 1-2 distances of 0.001 and sigma for 1-3 distances of 0.001
6. Others
 Fixed Sof: O1(0.93) O2(0.93) H2(0.93) N1(0.93) H1(0.93) C1(0.93) H1A(0.93)
 C2(0.93) H2A(0.93) C3(0.93) C4(0.93) C5(0.93) C6(0.93) C7(0.93) H7(0.93)
 C8(0.93) H8(0.93) C9(0.93) H9(0.93) C10(0.93) H10(0.93) C11(0.93) C12(0.93)
 H12(0.93) C13(0.93) H13(0.93) C14(0.93) C15(0.93) H15(0.93) C16(0.93)
 H16(0.93) C17(0.93) H17(0.93) C18(0.93) H18(0.93) C19(0.93) H19(0.93)
 O1A(0.07) O2A(0.07) H2AA(0.07) N1A(0.07) H1AA(0.07) C1A(0.07) H1AB(0.07)
 C2A(0.07) H2AB(0.07) C3A(0.07) C4A(0.07) C5A(0.07) C6A(0.07) C7A(0.07)
 H7A(0.07) C8A(0.07) H8A(0.07) C9A(0.07) H9A(0.07) C10A(0.07) H10A(0.07)
 C11A(0.07) C12A(0.07) H12A(0.07) C13A(0.07) H13A(0.07) C14A(0.07) C15A(0.07)
 H15A(0.07) C16A(0.07) H16A(0.07) C17A(0.07) H17A(0.07) C18A(0.07) H18A(0.07)
 C19A(0.07) H19A(0.07)
7.a Riding coordinates:
 O2A(H2AA)
7.b Aromatic/amide H refined with riding coordinates:
 N1(H1), C1(H1A), C2(H2A), C7(H7), C8(H8), C9(H9), C10(H10), C12(H12),
 C13(H13), C15(H15), C16(H16), C17(H17), C18(H18), C19(H19), N1A(H1AA),
 C1A(H1AB), C2A(H2AB), C7A(H7A), C8A(H8A), C9A(H9A), C10A(H10A), C12A(H12A),
 C13A(H13A), C15A(H15A), C16A(H16A), C17A(H17A), C18A(H18A), C19A(H19A),
 C23(H23), C26(H26)
7.c Idealised tetrahedral OH refined as rotating group:
 O2(H2)
;
_atom_sites_solution_hydrogens   mixed
_atom_sites_solution_primary     iterative
_atom_sites_solution_secondary   ?
loop_
_atom_site_label
_atom_site_type_symbol
_atom_site_fract_x
_atom_site_fract_y
_atom_site_fract_z
_atom_site_U_iso_or_equiv
_atom_site_adp_type
_atom_site_occupancy
_atom_site_site_symmetry_order
_atom_site_calc_flag
_atom_site_refinement_flags_posn
_atom_site_refinement_flags_adp
_atom_site_refinement_flags_occupancy
_atom_site_disorder_assembly
_atom_site_disorder_group
O1 O 0.5955(3) 0.2283(2) 0.18127(8) 0.0266(4) Uani 0.93 1 d D . P A 1
O2 O 0.5136(2) 0.2996(2) 0.29579(7) 0.0248(4) Uani 0.93 1 d . . P A 1
H2 H 0.5498 0.2368 0.2634 0.037 Uiso 0.93 1 calc R U P A 1
N1 N 0.6901(11) 0.1485(6) 0.05757(13) 0.0233(7) Uani 0.93 1 d D . P A 1
H1 H 0.6787 0.1046 0.0958 0.028 Uiso 0.93 1 calc R U P A 1
C1 C 0.6569(3) 0.3230(3) 0.05276(10) 0.0239(4) Uani 0.93 1 d D . P A 1
H1A H 0.6717 0.3705 0.0116 0.029 Uiso 0.93 1 calc R U P A 1
C2 C 0.6033(4) 0.4403(3) 0.10169(12) 0.0248(6) Uani 0.93 1 d D . P A 1
H2A H 0.5840 0.5618 0.0921 0.030 Uiso 0.93 1 calc R U P A 1
C3 C 0.5752(4) 0.3896(3) 0.16583(12) 0.0205(5) Uani 0.93 1 d D . P A 1
C4 C 0.5209(3) 0.5229(3) 0.21664(10) 0.0204(4) Uani 0.93 1 d . . P A 1
C5 C 0.4953(3) 0.4689(3) 0.27957(10) 0.0193(4) Uani 0.93 1 d . . P A 1
C6 C 0.4468(3) 0.5945(3) 0.32984(10) 0.0190(4) Uani 0.93 1 d . . P A 1
C7 C 0.4239(3) 0.5399(3) 0.39331(10) 0.0226(4) Uani 0.93 1 d . . P A 1
H7 H 0.4409 0.4188 0.4034 0.027 Uiso 0.93 1 calc R U P A 1
C8 C 0.3766(3) 0.6638(3) 0.44047(11) 0.0236(4) Uani 0.93 1 d . . P A 1
H8 H 0.3610 0.6273 0.4831 0.028 Uiso 0.93 1 calc R U P A 1
C9 C 0.3513(3) 0.8433(3) 0.42623(11) 0.0239(5) Uani 0.93 1 d . . P A 1
H9 H 0.3185 0.9270 0.4592 0.029 Uiso 0.93 1 calc R U P A 1
C10 C 0.3740(3) 0.8986(3) 0.36462(10) 0.0236(4) Uani 0.93 1 d . . P A 1
H10 H 0.3570 1.0202 0.3555 0.028 Uiso 0.93 1 calc R U P A 1
C11 C 0.4224(3) 0.7755(3) 0.31473(10) 0.0205(4) Uani 0.93 1 d . . P A 1
C12 C 0.4452(3) 0.8287(3) 0.25063(10) 0.0216(4) Uani 0.93 1 d . . P A 1
H12 H 0.4266 0.9497 0.2402 0.026 Uiso 0.93 1 calc R U P A 1
C13 C 0.4936(6) 0.7059(6) 0.20424(12) 0.0237(7) Uani 0.93 1 d . . P A 1
H13 H 0.5098 0.7441 0.1618 0.028 Uiso 0.93 1 calc R U P A 1
C14 C 0.7418(7) 0.0271(6) 0.00738(18) 0.0220(6) Uani 0.93 1 d D . P A 1
C15 C 0.7742(4) -0.1499(4) 0.02221(17) 0.0242(7) Uani 0.93 1 d . . P A 1
H15 H 0.7639 -0.1871 0.0649 0.029 Uiso 0.93 1 calc R U P A 1
C16 C 0.8222(4) -0.2728(5) -0.02609(19) 0.0286(7) Uani 0.93 1 d . . P A 1
H16 H 0.8428 -0.3943 -0.0162 0.034 Uiso 0.93 1 calc R U P A 1
C17 C 0.8403(8) -0.2195(6) -0.0884(2) 0.0286(7) Uani 0.93 1 d . . P A 1
H17 H 0.8739 -0.3041 -0.1211 0.034 Uiso 0.93 1 calc R U P A 1
C18 C 0.8089(4) -0.0423(4) -0.10271(13) 0.0235(6) Uani 0.93 1 d . . P A 1
H18 H 0.8212 -0.0052 -0.1454 0.028 Uiso 0.93 1 calc R U P A 1
C19 C 0.7597(4) 0.0814(4) -0.05489(13) 0.0217(6) Uani 0.93 1 d . . P A 1
H19 H 0.7384 0.2029 -0.0648 0.026 Uiso 0.93 1 calc R U P A 1
O1A O 0.592(4) 0.429(3) 0.1251(15) 0.022(3) Uani 0.07 1 d D U P B 2
O2A O 0.497(6) 0.718(6) 0.1886(16) 0.017(3) Uani 0.07 1 d . U P B 2
H2AA H 0.5286 0.6507 0.1573 0.026 Uiso 0.07 1 d R U P B 2
N1A N 0.681(13) 0.135(7) 0.0647(14) 0.012(4) Uani 0.07 1 d D U P B 2
H1AA H 0.6376 0.2491 0.0610 0.014 Uiso 0.07 1 calc R U P B 2
C1A C 0.696(4) 0.059(3) 0.1218(10) 0.018(3) Uani 0.07 1 d D U P B 2
H1AB H 0.7377 -0.0652 0.1268 0.022 Uiso 0.07 1 calc R U P B 2
C2A C 0.645(5) 0.173(4) 0.1731(14) 0.020(3) Uani 0.07 1 d D U P B 2
H2AB H 0.6530 0.1149 0.2126 0.025 Uiso 0.07 1 calc R U P B 2
C3A C 0.589(7) 0.341(5) 0.1769(17) 0.020(3) Uani 0.07 1 d D U P B 2
C4A C 0.529(3) 0.456(3) 0.2380(12) 0.021(3) Uani 0.07 1 d D U P B 2
C5A C 0.488(2) 0.634(3) 0.2446(10) 0.022(3) Uani 0.07 1 d D U P B 2
C6A C 0.4361(17) 0.712(3) 0.3040(10) 0.022(3) Uani 0.07 1 d D U P B 2
C7A C 0.399(3) 0.894(3) 0.3036(10) 0.023(3) Uani 0.07 1 d D U P B 2
H7A H 0.4103 0.9555 0.2649 0.028 Uiso 0.07 1 calc R U P B 2
C8A C 0.346(3) 0.985(3) 0.3595(10) 0.021(3) Uani 0.07 1 d D U P B 2
H8A H 0.3177 1.1093 0.3616 0.026 Uiso 0.07 1 calc R U P B 2
C9A C 0.337(4) 0.879(3) 0.4119(14) 0.023(3) Uani 0.07 1 d D U P B 2
H9A H 0.3012 0.9383 0.4511 0.028 Uiso 0.07 1 calc R U P B 2
C10A C 0.372(3) 0.699(3) 0.4144(11) 0.023(3) Uani 0.07 1 d D U P B 2
H10A H 0.3611 0.6391 0.4534 0.028 Uiso 0.07 1 calc R U P B 2
C11A C 0.426(3) 0.608(3) 0.3575(11) 0.021(3) Uani 0.07 1 d D U P B 2
C12A C 0.466(3) 0.429(3) 0.3514(10) 0.022(3) Uani 0.07 1 d D U P B 2
H12A H 0.4599 0.3562 0.3875 0.027 Uiso 0.07 1 calc R U P B 2
C13A C 0.517(3) 0.358(4) 0.2923(11) 0.021(3) Uani 0.07 1 d D U P B 2
H13A H 0.5455 0.2336 0.2886 0.025 Uiso 0.07 1 calc R U P B 2
C14A C 0.739(7) 0.026(6) 0.0108(18) 0.012(4) Uani 0.07 1 d D U P B 2
C15A C 0.706(5) 0.084(5) -0.0506(17) 0.010(4) Uani 0.07 1 d D U P B 2
H15A H 0.6521 0.2052 -0.0590 0.012 Uiso 0.07 1 calc R U P B 2
C16A C 0.755(5) -0.042(5) -0.0990(16) 0.011(4) Uani 0.07 1 d D U P B 2
H16A H 0.7311 0.0008 -0.1400 0.013 Uiso 0.07 1 calc R U P B 2
C17A C 0.835(7) -0.224(6) -0.093(2) 0.010(4) Uani 0.07 1 d D U P B 2
H17A H 0.8646 -0.3026 -0.1273 0.012 Uiso 0.07 1 calc R U P B 2
C18A C 0.867(6) -0.282(6) -0.0312(19) 0.011(4) Uani 0.07 1 d D U P B 2
H18A H 0.9208 -0.4033 -0.0227 0.013 Uiso 0.07 1 calc R U P B 2
C19A C 0.819(6) -0.157(5) 0.0173(19) 0.010(4) Uani 0.07 1 d D U P B 2
H19A H 0.8429 -0.1998 0.0582 0.011 Uiso 0.07 1 calc R U P B 2
N2 N 0.0485(3) 0.2103(2) 0.25145(8) 0.0289(4) Uani 1 1 d . . . . .
N3 N 0.0308(3) 0.6390(2) 0.14398(8) 0.0275(4) Uani 1 1 d . . . . .
N4 N -0.1934(3) 1.1494(2) 0.41204(8) 0.0279(4) Uani 1 1 d . . . . .
N5 N -0.1700(3) 0.7213(2) 0.51660(8) 0.0281(4) Uani 1 1 d . . . . .
C21 C -0.0271(3) 0.5172(2) 0.30250(8) 0.0183(4) Uani 1 1 d . . . . .
C22 C -0.0342(3) 0.6682(2) 0.26494(8) 0.0194(4) Uani 1 1 d . . . . .
C23 C -0.0758(3) 0.8330(2) 0.29290(9) 0.0205(4) Uani 1 1 d . . . . .
H23 H -0.0796 0.9354 0.2677 0.025 Uiso 1 1 calc R U . . .
C24 C -0.1115(3) 0.8457(2) 0.35791(9) 0.0198(4) Uani 1 1 d . . . . .
C25 C -0.1040(3) 0.6947(2) 0.39545(9) 0.0194(4) Uani 1 1 d . . . . .
C26 C -0.0614(3) 0.5291(2) 0.36773(9) 0.0204(4) Uani 1 1 d . . . . .
H26 H -0.0559 0.4266 0.3930 0.024 Uiso 1 1 calc R U . . .
C27 C 0.0161(3) 0.3467(2) 0.27361(9) 0.0223(4) Uani 1 1 d . . . . .
C28 C 0.0021(3) 0.6533(2) 0.19748(9) 0.0218(4) Uani 1 1 d . . . . .
C29 C -0.1562(3) 1.0153(2) 0.38772(9) 0.0225(4) Uani 1 1 d . . . . .
C30 C -0.1403(3) 0.7088(2) 0.46307(9) 0.0227(4) Uani 1 1 d . . . . .

loop_
_atom_site_aniso_label
_atom_site_aniso_U_11
_atom_site_aniso_U_22
_atom_site_aniso_U_33
_atom_site_aniso_U_23
_atom_site_aniso_U_13
_atom_site_aniso_U_12
O1 0.0378(10) 0.0194(10) 0.0230(8) -0.0028(7) -0.0033(7) -0.0081(7)
O2 0.0360(8) 0.0192(8) 0.0203(8) -0.0020(6) -0.0018(6) -0.0094(6)
N1 0.0287(14) 0.0249(13) 0.0175(11) -0.0012(9) -0.0012(13) -0.0097(10)
C1 0.0299(10) 0.0230(10) 0.0197(10) -0.0010(8) -0.0022(8) -0.0082(8)
C2 0.0339(12) 0.0219(10) 0.0200(13) -0.0004(10) -0.0031(11) -0.0094(8)
C3 0.0203(10) 0.0221(12) 0.0204(15) -0.0020(10) -0.0030(9) -0.0074(10)
C4 0.0206(9) 0.0226(10) 0.0192(11) -0.0015(8) -0.0038(8) -0.0070(7)
C5 0.0192(9) 0.0198(10) 0.0208(11) 0.0001(8) -0.0048(8) -0.0069(7)
C6 0.0172(9) 0.0230(10) 0.0176(10) -0.0016(8) -0.0032(7) -0.0057(7)
C7 0.0202(9) 0.0259(10) 0.0221(11) -0.0014(8) -0.0019(8) -0.0066(7)
C8 0.0239(10) 0.0319(11) 0.0159(10) -0.0025(8) -0.0025(8) -0.0081(8)
C9 0.0218(10) 0.0312(12) 0.0192(12) -0.0074(9) -0.0031(8) -0.0061(8)
C10 0.0231(10) 0.0224(10) 0.0259(12) -0.0048(8) -0.0035(8) -0.0057(8)
C11 0.0184(9) 0.0199(11) 0.0243(11) -0.0018(8) -0.0045(8) -0.0057(7)
C12 0.0212(9) 0.0192(9) 0.0248(10) -0.0017(8) -0.0048(8) -0.0046(7)
C13 0.0265(12) 0.0267(13) 0.0188(17) -0.0020(14) -0.0042(14) -0.0072(9)
C14 0.0199(11) 0.0242(10) 0.0228(12) -0.0051(9) -0.0030(8) -0.0063(8)
C15 0.0196(16) 0.0286(11) 0.0246(13) 0.0018(9) -0.0032(12) -0.0066(12)
C16 0.0227(17) 0.0206(11) 0.0425(16) -0.0009(10) -0.0029(13) -0.0062(12)
C17 0.0269(13) 0.0265(11) 0.0327(15) -0.0112(10) -0.0036(10) -0.0059(9)
C18 0.0187(13) 0.0323(11) 0.0200(11) -0.0022(8) -0.0023(10) -0.0071(11)
C19 0.0191(14) 0.0217(10) 0.0244(12) -0.0019(8) -0.0006(11) -0.0059(11)
O1A 0.024(6) 0.023(4) 0.020(3) -0.001(2) -0.005(3) -0.008(3)
O2A 0.014(6) 0.017(4) 0.020(3) -0.004(2) -0.003(2) -0.003(3)
N1A 0.010(7) 0.013(4) 0.014(3) -0.0008(19) -0.002(2) -0.003(3)
C1A 0.022(6) 0.019(3) 0.015(3) 0.0009(19) -0.004(2) -0.005(3)
C2A 0.023(6) 0.022(3) 0.017(3) -0.0017(18) -0.003(2) -0.006(2)
C3A 0.021(6) 0.021(3) 0.020(3) -0.0019(17) -0.004(2) -0.006(2)
C4A 0.022(6) 0.022(3) 0.020(3) -0.0018(16) -0.004(2) -0.005(2)
C5A 0.024(6) 0.022(3) 0.021(3) -0.0017(16) -0.0041(19) -0.005(2)
C6A 0.022(6) 0.023(3) 0.021(3) -0.0027(16) -0.0039(19) -0.005(2)
C7A 0.023(6) 0.023(3) 0.023(3) -0.0028(17) -0.003(2) -0.005(2)
C8A 0.020(6) 0.023(3) 0.022(3) -0.003(2) -0.004(3) -0.005(2)
C9A 0.024(7) 0.023(3) 0.022(3) -0.0027(19) -0.003(3) -0.005(2)
C10A 0.025(6) 0.023(3) 0.021(3) -0.0026(19) -0.004(2) -0.005(2)
C11A 0.019(6) 0.023(3) 0.021(3) -0.0026(17) -0.004(2) -0.005(2)
C12A 0.024(6) 0.023(3) 0.020(3) -0.0026(17) -0.004(2) -0.005(2)
C13A 0.022(6) 0.022(3) 0.020(3) -0.0019(17) -0.004(2) -0.005(2)
C14A 0.011(7) 0.011(4) 0.013(3) 0.0006(18) -0.003(2) -0.003(3)
C15A 0.007(7) 0.011(4) 0.013(3) 0.0003(19) -0.002(2) -0.003(3)
C16A 0.010(7) 0.010(4) 0.012(3) 0.001(2) -0.003(3) -0.002(3)
C17A 0.009(7) 0.010(4) 0.011(4) 0.001(2) -0.002(3) -0.002(3)
C18A 0.011(7) 0.011(4) 0.012(4) 0.001(2) -0.003(3) -0.002(3)
C19A 0.007(7) 0.011(4) 0.011(4) 0.0006(19) -0.001(3) -0.004(3)
N2 0.0389(10) 0.0211(8) 0.0269(9) -0.0049(7) -0.0014(7) -0.0086(7)
N3 0.0361(9) 0.0261(8) 0.0216(9) -0.0008(7) -0.0029(7) -0.0105(7)
N4 0.0367(9) 0.0226(8) 0.0246(9) -0.0050(7) -0.0030(7) -0.0074(7)
N5 0.0364(9) 0.0284(8) 0.0207(9) -0.0039(7) -0.0037(7) -0.0098(7)
C21 0.0203(8) 0.0181(8) 0.0178(9) -0.0026(7) -0.0030(7) -0.0065(6)
C22 0.0191(8) 0.0217(9) 0.0187(9) -0.0021(7) -0.0028(7) -0.0071(6)
C23 0.0229(8) 0.0199(8) 0.0203(9) 0.0002(7) -0.0035(7) -0.0081(7)
C24 0.0213(8) 0.0178(8) 0.0219(9) -0.0025(7) -0.0033(7) -0.0073(6)
C25 0.0193(8) 0.0223(9) 0.0181(9) -0.0035(7) -0.0027(7) -0.0072(6)
C26 0.0215(8) 0.0198(8) 0.0211(10) -0.0004(7) -0.0038(7) -0.0068(6)
C27 0.0247(9) 0.0228(9) 0.0198(9) 0.0004(7) -0.0020(7) -0.0075(7)
C28 0.0232(9) 0.0190(8) 0.0252(11) -0.0007(7) -0.0042(7) -0.0082(7)
C29 0.0255(9) 0.0237(9) 0.0189(9) -0.0013(7) -0.0019(7) -0.0075(7)
C30 0.0255(9) 0.0189(8) 0.0249(11) -0.0009(7) -0.0042(7) -0.0074(7)

_geom_special_details            
;
 All esds (except the esd in the dihedral angle between two l.s. planes)
 are estimated using the full covariance matrix.  The cell esds are taken
 into account individually in the estimation of esds in distances, angles
 and torsion angles; correlations between esds in cell parameters are only
 used when they are defined by crystal symmetry.  An approximate (isotropic)
 treatment of cell esds is used for estimating esds involving l.s. planes.
;
loop_
_geom_bond_atom_site_label_1
_geom_bond_atom_site_label_2
_geom_bond_distance
_geom_bond_site_symmetry_2
_geom_bond_publ_flag
O1 C3 1.277(3) . ?
O2 H2 0.8400 . ?
O2 C5 1.342(2) . ?
N1 H1 0.8800 . ?
N1 C1 1.335(5) . ?
N1 C14 1.415(3) . ?
C1 H1A 0.9500 . ?
C1 C2 1.374(3) . ?
C2 H2A 0.9500 . ?
C2 C3 1.421(3) . ?
C3 C4 1.486(3) . ?
C4 C5 1.403(3) . ?
C4 C13 1.423(4) . ?
C5 C6 1.438(3) . ?
C6 C7 1.414(3) . ?
C6 C11 1.421(3) . ?
C7 H7 0.9500 . ?
C7 C8 1.381(3) . ?
C8 H8 0.9500 . ?
C8 C9 1.405(3) . ?
C9 H9 0.9500 . ?
C9 C10 1.378(3) . ?
C10 H10 0.9500 . ?
C10 C11 1.419(3) . ?
C11 C12 1.423(3) . ?
C12 H12 0.9500 . ?
C12 C13 1.362(4) . ?
C13 H13 0.9500 . ?
C14 C15 1.385(4) . ?
C14 C19 1.388(4) . ?
C15 H15 0.9500 . ?
C15 C16 1.393(3) . ?
C16 H16 0.9500 . ?
C16 C17 1.386(4) . ?
C17 H17 0.9500 . ?
C17 C18 1.385(4) . ?
C18 H18 0.9500 . ?
C18 C19 1.389(3) . ?
C19 H19 0.9500 . ?
O1A C3A 1.29(2) . ?
O2A H2AA 0.8398 . ?
O2A C5A 1.35(4) . ?
N1A H1AA 0.8800 . ?
N1A C1A 1.35(2) . ?
N1A C14A 1.42(2) . ?
C1A H1AB 0.9500 . ?
C1A C2A 1.397(19) . ?
C2A H2AB 0.9500 . ?
C2A C3A 1.29(4) . ?
C3A C4A 1.57(4) . ?
C4A C5A 1.368(15) . ?
C4A C13A 1.379(15) . ?
C5A C6A 1.397(14) . ?
C6A C7A 1.387(14) . ?
C6A C11A 1.389(14) . ?
C7A H7A 0.9500 . ?
C7A C8A 1.377(15) . ?
C8A H8A 0.9500 . ?
C8A C9A 1.377(15) . ?
C9A H9A 0.9500 . ?
C9A C10A 1.375(15) . ?
C10A H10A 0.9500 . ?
C10A C11A 1.397(15) . ?
C11A C12A 1.371(14) . ?
C12A H12A 0.9500 . ?
C12A C13A 1.372(15) . ?
C13A H13A 0.9500 . ?
C14A C15A 1.41(2) . ?
C14A C19A 1.41(2) . ?
C15A H15A 0.9500 . ?
C15A C16A 1.41(2) . ?
C16A H16A 0.9500 . ?
C16A C17A 1.41(2) . ?
C17A H17A 0.9500 . ?
C17A C18A 1.41(2) . ?
C18A H18A 0.9500 . ?
C18A C19A 1.41(2) . ?
C19A H19A 0.9500 . ?
N2 C27 1.147(3) . ?
N3 C28 1.144(3) . ?
N4 C29 1.149(3) . ?
N5 C30 1.144(3) . ?
C21 C22 1.404(2) . ?
C21 C26 1.391(3) . ?
C21 C27 1.443(2) . ?
C22 C23 1.395(2) . ?
C22 C28 1.440(3) . ?
C23 H23 0.9500 . ?
C23 C24 1.387(3) . ?
C24 C25 1.404(3) . ?
C24 C29 1.445(2) . ?
C25 C26 1.398(2) . ?
C25 C30 1.443(3) . ?
C26 H26 0.9500 . ?

loop_
_geom_angle_atom_site_label_1
_geom_angle_atom_site_label_2
_geom_angle_atom_site_label_3
_geom_angle
_geom_angle_site_symmetry_1
_geom_angle_site_symmetry_3
_geom_angle_publ_flag
C5 O2 H2 109.5 . . ?
C1 N1 H1 116.7 . . ?
C1 N1 C14 126.6(3) . . ?
C14 N1 H1 116.7 . . ?
N1 C1 H1A 116.9 . . ?
N1 C1 C2 126.2(2) . . ?
C2 C1 H1A 116.9 . . ?
C1 C2 H2A 118.2 . . ?
C1 C2 C3 123.5(2) . . ?
C3 C2 H2A 118.2 . . ?
O1 C3 C2 120.8(2) . . ?
O1 C3 C4 118.3(2) . . ?
C2 C3 C4 120.9(2) . . ?
C5 C4 C3 119.62(19) . . ?
C5 C4 C13 117.8(2) . . ?
C13 C4 C3 122.6(2) . . ?
O2 C5 C4 122.09(19) . . ?
O2 C5 C6 116.97(19) . . ?
C4 C5 C6 120.93(19) . . ?
C7 C6 C5 120.94(19) . . ?
C7 C6 C11 120.2(2) . . ?
C11 C6 C5 118.8(2) . . ?
C6 C7 H7 120.3 . . ?
C8 C7 C6 119.5(2) . . ?
C8 C7 H7 120.3 . . ?
C7 C8 H8 119.5 . . ?
C7 C8 C9 120.9(2) . . ?
C9 C8 H8 119.5 . . ?
C8 C9 H9 119.8 . . ?
C10 C9 C8 120.3(2) . . ?
C10 C9 H9 119.8 . . ?
C9 C10 H10 119.7 . . ?
C9 C10 C11 120.6(2) . . ?
C11 C10 H10 119.7 . . ?
C6 C11 C12 119.6(2) . . ?
C10 C11 C6 118.5(2) . . ?
C10 C11 C12 121.88(19) . . ?
C11 C12 H12 120.0 . . ?
C13 C12 C11 119.9(2) . . ?
C13 C12 H12 120.0 . . ?
C4 C13 H13 118.6 . . ?
C12 C13 C4 122.8(2) . . ?
C12 C13 H13 118.6 . . ?
C15 C14 N1 117.8(3) . . ?
C15 C14 C19 120.4(3) . . ?
C19 C14 N1 121.8(3) . . ?
C14 C15 H15 120.4 . . ?
C14 C15 C16 119.3(3) . . ?
C16 C15 H15 120.4 . . ?
C15 C16 H16 119.7 . . ?
C17 C16 C15 120.6(3) . . ?
C17 C16 H16 119.7 . . ?
C16 C17 H17 120.2 . . ?
C18 C17 C16 119.6(3) . . ?
C18 C17 H17 120.2 . . ?
C17 C18 H18 119.9 . . ?
C17 C18 C19 120.2(3) . . ?
C19 C18 H18 119.9 . . ?
C14 C19 C18 119.8(2) . . ?
C14 C19 H19 120.1 . . ?
C18 C19 H19 120.1 . . ?
C5A O2A H2AA 114.5 . . ?
C1A N1A H1AA 120.7 . . ?
C1A N1A C14A 119(4) . . ?
C14A N1A H1AA 120.7 . . ?
N1A C1A H1AB 122.0 . . ?
N1A C1A C2A 116(3) . . ?
C2A C1A H1AB 122.0 . . ?
C1A C2A H2AB 113.9 . . ?
C3A C2A C1A 132(3) . . ?
C3A C2A H2AB 113.9 . . ?
O1A C3A C2A 117(3) . . ?
O1A C3A C4A 115(3) . . ?
C2A C3A C4A 128(3) . . ?
C5A C4A C3A 130(2) . . ?
C5A C4A C13A 117(2) . . ?
C13A C4A C3A 113(2) . . ?
O2A C5A C4A 112(3) . . ?
O2A C5A C6A 127(2) . . ?
C4A C5A C6A 121(2) . . ?
C7A C6A C5A 114.7(19) . . ?
C7A C6A C11A 125.1(18) . . ?
C11A C6A C5A 120.2(18) . . ?
C6A C7A H7A 120.0 . . ?
C8A C7A C6A 119.9(19) . . ?
C8A C7A H7A 120.0 . . ?
C7A C8A H8A 123.0 . . ?
C9A C8A C7A 114(2) . . ?
C9A C8A H8A 123.0 . . ?
C8A C9A H9A 115.9 . . ?
C10A C9A C8A 128(3) . . ?
C10A C9A H9A 115.9 . . ?
C9A C10A H10A 121.3 . . ?
C9A C10A C11A 117(2) . . ?
C11A C10A H10A 121.3 . . ?
C6A C11A C10A 115.4(17) . . ?
C12A C11A C6A 119.3(19) . . ?
C12A C11A C10A 125(2) . . ?
C11A C12A H12A 120.6 . . ?
C11A C12A C13A 119(2) . . ?
C13A C12A H12A 120.6 . . ?
C4A C13A H13A 118.2 . . ?
C12A C13A C4A 124(2) . . ?
C12A C13A H13A 118.2 . . ?
C15A C14A N1A 124(3) . . ?
C15A C14A C19A 115(3) . . ?
C19A C14A N1A 120(4) . . ?
C14A C15A H15A 120.9 . . ?
C14A C15A C16A 118(2) . . ?
C16A C15A H15A 120.9 . . ?
C15A C16A H16A 116.8 . . ?
C15A C16A C17A 126(3) . . ?
C17A C16A H16A 116.8 . . ?
C16A C17A H17A 122.4 . . ?
C18A C17A C16A 115(3) . . ?
C18A C17A H17A 122.4 . . ?
C17A C18A H18A 120.7 . . ?
C19A C18A C17A 119(3) . . ?
C19A C18A H18A 120.7 . . ?
C14A C19A H19A 116.9 . . ?
C18A C19A C14A 126(4) . . ?
C18A C19A H19A 116.9 . . ?
C22 C21 C27 120.07(16) . . ?
C26 C21 C22 120.88(16) . . ?
C26 C21 C27 119.05(16) . . ?
C21 C22 C28 120.09(16) . . ?
C23 C22 C21 120.04(16) . . ?
C23 C22 C28 119.87(16) . . ?
C22 C23 H23 120.3 . . ?
C24 C23 C22 119.31(17) . . ?
C24 C23 H23 120.3 . . ?
C23 C24 C25 120.65(16) . . ?
C23 C24 C29 120.11(17) . . ?
C25 C24 C29 119.24(17) . . ?
C24 C25 C30 120.37(16) . . ?
C26 C25 C24 120.33(17) . . ?
C26 C25 C30 119.30(17) . . ?
C21 C26 C25 118.79(17) . . ?
C21 C26 H26 120.6 . . ?
C25 C26 H26 120.6 . . ?
N2 C27 C21 178.9(2) . . ?
N3 C28 C22 179.04(19) . . ?
N4 C29 C24 179.1(2) . . ?
N5 C30 C25 179.4(2) . . ?

loop_
_geom_torsion_atom_site_label_1
_geom_torsion_atom_site_label_2
_geom_torsion_atom_site_label_3
_geom_torsion_atom_site_label_4
_geom_torsion
_geom_torsion_site_symmetry_1
_geom_torsion_site_symmetry_2
_geom_torsion_site_symmetry_3
_geom_torsion_site_symmetry_4
_geom_torsion_publ_flag
O1 C3 C4 C5 0.5(3) . . . . ?
O1 C3 C4 C13 -179.6(3) . . . . ?
O2 C5 C6 C7 1.2(3) . . . . ?
O2 C5 C6 C11 -178.91(16) . . . . ?
N1 C1 C2 C3 0.0(5) . . . . ?
N1 C14 C15 C16 179.0(5) . . . . ?
N1 C14 C19 C18 -179.4(5) . . . . ?
C1 N1 C14 C15 178.7(5) . . . . ?
C1 N1 C14 C19 -1.4(10) . . . . ?
C1 C2 C3 O1 -1.3(4) . . . . ?
C1 C2 C3 C4 178.9(2) . . . . ?
C2 C3 C4 C5 -179.7(2) . . . . ?
C2 C3 C4 C13 0.2(4) . . . . ?
C3 C4 C5 O2 -1.5(3) . . . . ?
C3 C4 C5 C6 178.73(18) . . . . ?
C3 C4 C13 C12 -179.5(3) . . . . ?
C4 C5 C6 C7 -179.05(17) . . . . ?
C4 C5 C6 C11 0.8(3) . . . . ?
C5 C4 C13 C12 0.4(5) . . . . ?
C5 C6 C7 C8 -179.77(17) . . . . ?
C5 C6 C11 C10 179.80(17) . . . . ?
C5 C6 C11 C12 0.3(3) . . . . ?
C6 C7 C8 C9 -0.1(3) . . . . ?
C6 C11 C12 C13 -1.1(3) . . . . ?
C7 C6 C11 C10 -0.3(3) . . . . ?
C7 C6 C11 C12 -179.78(17) . . . . ?
C7 C8 C9 C10 -0.2(3) . . . . ?
C8 C9 C10 C11 0.2(3) . . . . ?
C9 C10 C11 C6 0.0(3) . . . . ?
C9 C10 C11 C12 179.50(19) . . . . ?
C10 C11 C12 C13 179.4(3) . . . . ?
C11 C6 C7 C8 0.3(3) . . . . ?
C11 C12 C13 C4 0.8(5) . . . . ?
C13 C4 C5 O2 178.6(2) . . . . ?
C13 C4 C5 C6 -1.2(3) . . . . ?
C14 N1 C1 C2 178.8(5) . . . . ?
C14 C15 C16 C17 0.9(4) . . . . ?
C15 C14 C19 C18 0.5(5) . . . . ?
C15 C16 C17 C18 -0.4(5) . . . . ?
C16 C17 C18 C19 0.0(5) . . . . ?
C17 C18 C19 C14 0.0(5) . . . . ?
C19 C14 C15 C16 -0.9(4) . . . . ?
O1A C3A C4A C5A -3(5) . . . . ?
O1A C3A C4A C13A 177(3) . . . . ?
O2A C5A C6A C7A -3(3) . . . . ?
O2A C5A C6A C11A 177(3) . . . . ?
N1A C1A C2A C3A -2(7) . . . . ?
N1A C14A C15A C16A -175(6) . . . . ?
N1A C14A C19A C18A 175(6) . . . . ?
C1A N1A C14A C15A 171(4) . . . . ?
C1A N1A C14A C19A -3(9) . . . . ?
C1A C2A C3A O1A -6(7) . . . . ?
C1A C2A C3A C4A 178(3) . . . . ?
C2A C3A C4A C5A 173(3) . . . . ?
C2A C3A C4A C13A -7(5) . . . . ?
C3A C4A C5A O2A 2(3) . . . . ?
C3A C4A C5A C6A 180(2) . . . . ?
C3A C4A C13A C12A -180(2) . . . . ?
C4A C5A C6A C7A 179.8(6) . . . . ?
C4A C5A C6A C11A 0.0(6) . . . . ?
C5A C4A C13A C12A 0.1(14) . . . . ?
C5A C6A C7A C8A 179.8(8) . . . . ?
C5A C6A C11A C10A -180.0(7) . . . . ?
C5A C6A C11A C12A 0.0(13) . . . . ?
C6A C7A C8A C9A 0.5(16) . . . . ?
C6A C11A C12A C13A 0.1(17) . . . . ?
C7A C6A C11A C10A 0.2(14) . . . . ?
C7A C6A C11A C12A -179.8(10) . . . . ?
C7A C8A C9A C10A -0.5(19) . . . . ?
C8A C9A C10A C11A 0(2) . . . . ?
C9A C10A C11A C6A -0.1(16) . . . . ?
C9A C10A C11A C12A 179.9(12) . . . . ?
C10A C11A C12A C13A -179.9(12) . . . . ?
C11A C6A C7A C8A -0.4(15) . . . . ?
C11A C12A C13A C4A -0.1(18) . . . . ?
C13A C4A C5A O2A -178(2) . . . . ?
C13A C4A C5A C6A 0.0(6) . . . . ?
C14A N1A C1A C2A 178(5) . . . . ?
C14A C15A C16A C17A 0.0(6) . . . . ?
C15A C14A C19A C18A -0.1(13) . . . . ?
C15A C16A C17A C18A 0.0(13) . . . . ?
C16A C17A C18A C19A -0.1(16) . . . . ?
C17A C18A C19A C14A 0.2(18) . . . . ?
C19A C14A C15A C16A 0.0(5) . . . . ?
C21 C22 C23 C24 -0.5(3) . . . . ?
C22 C21 C26 C25 0.2(2) . . . . ?
C22 C23 C24 C25 0.7(3) . . . . ?
C22 C23 C24 C29 -179.57(16) . . . . ?
C23 C24 C25 C26 -0.3(3) . . . . ?
C23 C24 C25 C30 179.67(16) . . . . ?
C24 C25 C26 C21 -0.1(2) . . . . ?
C26 C21 C22 C23 0.1(3) . . . . ?
C26 C21 C22 C28 179.86(16) . . . . ?
C27 C21 C22 C23 -179.94(16) . . . . ?
C27 C21 C22 C28 -0.2(2) . . . . ?
C27 C21 C26 C25 -179.73(16) . . . . ?
C28 C22 C23 C24 179.70(16) . . . . ?
C29 C24 C25 C26 179.89(16) . . . . ?
C29 C24 C25 C30 -0.1(3) . . . . ?
C30 C25 C26 C21 179.88(16) . . . . ?

_shelx_res_file                  
;
    xmchen15cult_auto.res created by SHELXL-2014/7

TITL xmchen15CuLT in P-1
CELL 1.54184 6.76523 7.85331 21.48476 87.8917 82.0876 75.7414
ZERR 2 0.00048 0.00052 0.00115 0.005 0.0052 0.0059
LATT 1
SFAC C H N O
UNIT 58 34 10 4
RIGU 0.001 0.001 O1A > C19A
ISOR 0.005 0.005 C11A C9A C10A C8A C7A C6A C12A C5A C13A C4A O2A C3A O1A =
 C2A C1A N1A C14A C15A C19A C16A C18A C17A
FLAT 0.02 C4A C5A C6A C7A C8A C9A C10A C11A C12A C13A
SADI C13A C4A C4A C5A C12A C13A C11A C12A C6A C5A C6A C11A C10A C11A C9A =
 C10A C8A C9A C7A C8A C6A C7A
SADI C16A C15A C17A C16A C18A C17A C19A C14A C19A C18A C15A C14A
FLAT 0.02 C14A C15A C16A C17A C18A C19A
DANG 2.38 C18A C16A
DANG 2.38 C17A C19A
DANG 2.38 C16A C14A
DANG 2.38 C19A C15A
DANG 2.38 C4A C12A
DANG 2.38 C5A C11A
DANG 2.38 C13A C11A
DANG 2.38 C4A C6A
DANG 2.38 C6A C10A
DANG 2.38 C9A C7A
DANG 2.38 C11A C9A
DANG 2.38 C6A C8A
DANG 2.5 C2A C4A
SADI N1A C14A N1 C14
SADI N1A C1A N1 C1
SADI C1A C2A C1 C2
SADI O1 C3 O1A C3A
DANG 2.45 C1A C3A

L.S. 30
PLAN  10
TEMP -173
CONF
MORE -1
BOND $H
fmap 2
acta
OMIT -1 -2 3
REM <olex2.extras>
REM <HklSrc "%.\\xmchen15CuLT_auto.hkl">
REM </olex2.extras>

WGHT    0.071200    0.144000
FVAR       3.82033
PART 1
O1    4    0.595497    0.228274    0.181271    10.93000    0.03782    0.01943 =
         0.02302   -0.00280   -0.00333   -0.00806
O2    4    0.513586    0.299607    0.295788    10.93000    0.03599    0.01922 =
         0.02033   -0.00202   -0.00182   -0.00941
AFIX 147
H2    2    0.549793    0.236840    0.263414    10.93000   -1.50000
AFIX   0
N1    3    0.690100    0.148497    0.057567    10.93000    0.02872    0.02494 =
         0.01746   -0.00121   -0.00120   -0.00971
AFIX  43
H1    2    0.678698    0.104613    0.095803    10.93000   -1.20000
AFIX   0
C1    1    0.656877    0.322970    0.052761    10.93000    0.02988    0.02295 =
         0.01970   -0.00103   -0.00218   -0.00819
AFIX  43
H1A   2    0.671716    0.370524    0.011568    10.93000   -1.20000
AFIX   0
C2    1    0.603292    0.440267    0.101689    10.93000    0.03391    0.02188 =
         0.02001   -0.00040   -0.00306   -0.00944
AFIX  43
H2A   2    0.583963    0.561849    0.092120    10.93000   -1.20000
AFIX   0
C3    1    0.575215    0.389582    0.165834    10.93000    0.02030    0.02208 =
         0.02044   -0.00199   -0.00304   -0.00744
C4    1    0.520934    0.522909    0.216635    10.93000    0.02065    0.02262 =
         0.01924   -0.00151   -0.00377   -0.00696
C5    1    0.495254    0.468940    0.279571    10.93000    0.01918    0.01979 =
         0.02081    0.00006   -0.00477   -0.00689
C6    1    0.446801    0.594488    0.329843    10.93000    0.01718    0.02295 =
         0.01760   -0.00156   -0.00325   -0.00574
C7    1    0.423924    0.539861    0.393306    10.93000    0.02022    0.02591 =
         0.02210   -0.00138   -0.00189   -0.00664
AFIX  43
H7    2    0.440947    0.418780    0.403430    10.93000   -1.20000
AFIX   0
C8    1    0.376646    0.663840    0.440469    10.93000    0.02394    0.03191 =
         0.01594   -0.00246   -0.00253   -0.00815
AFIX  43
H8    2    0.361029    0.627253    0.483124    10.93000   -1.20000
AFIX   0
C9    1    0.351329    0.843312    0.426234    10.93000    0.02179    0.03119 =
         0.01920   -0.00736   -0.00314   -0.00608
AFIX  43
H9    2    0.318461    0.926951    0.459235    10.93000   -1.20000
AFIX   0
C10   1    0.373953    0.898615    0.364618    10.93000    0.02307    0.02243 =
         0.02594   -0.00481   -0.00353   -0.00567
AFIX  43
H10   2    0.356951    1.020232    0.355451    10.93000   -1.20000
AFIX   0
C11   1    0.422428    0.775491    0.314731    10.93000    0.01841    0.01990 =
         0.02428   -0.00183   -0.00449   -0.00566
C12   1    0.445187    0.828717    0.250628    10.93000    0.02117    0.01922 =
         0.02485   -0.00165   -0.00480   -0.00455
AFIX  43
H12   2    0.426632    0.949738    0.240206    10.93000   -1.20000
AFIX   0
C13   1    0.493605    0.705919    0.204244    10.93000    0.02652    0.02672 =
         0.01882   -0.00197   -0.00425   -0.00720
AFIX  43
H13   2    0.509829    0.744103    0.161788    10.93000   -1.20000
AFIX   0
C14   1    0.741789    0.027054    0.007382    10.93000    0.01985    0.02421 =
         0.02277   -0.00510   -0.00302   -0.00631
C15   1    0.774219   -0.149887    0.022211    10.93000    0.01961    0.02864 =
         0.02464    0.00175   -0.00318   -0.00664
AFIX  43
H15   2    0.763854   -0.187058    0.064861    10.93000   -1.20000
AFIX   0
C16   1    0.822212   -0.272821   -0.026085    10.93000    0.02273    0.02059 =
         0.04248   -0.00095   -0.00288   -0.00620
AFIX  43
H16   2    0.842758   -0.394316   -0.016224    10.93000   -1.20000
AFIX   0
C17   1    0.840266   -0.219504   -0.088400    10.93000    0.02692    0.02652 =
         0.03275   -0.01119   -0.00361   -0.00585
AFIX  43
H17   2    0.873939   -0.304073   -0.121107    10.93000   -1.20000
AFIX   0
C18   1    0.808940   -0.042268   -0.102711    10.93000    0.01874    0.03227 =
         0.02003   -0.00216   -0.00231   -0.00707
AFIX  43
H18   2    0.821154   -0.005163   -0.145354    10.93000   -1.20000
AFIX   0
C19   1    0.759706    0.081422   -0.054887    10.93000    0.01911    0.02173 =
         0.02437   -0.00192   -0.00060   -0.00591
AFIX  43
H19   2    0.738355    0.202941   -0.064791    10.93000   -1.20000
AFIX   0

PART 2
O1A   4    0.591648    0.428969    0.125112    10.07000    0.02404    0.02282 =
         0.02048   -0.00092   -0.00522   -0.00817
O2A   4    0.496547    0.717722    0.188607    10.07000    0.01418    0.01727 =
         0.01991   -0.00399   -0.00325   -0.00334
AFIX   3
H2AA  2    0.528577    0.650682    0.157337    10.07000   -1.50000
AFIX   0
N1A   3    0.681462    0.134504    0.064722    10.07000    0.00980    0.01284 =
         0.01409   -0.00085   -0.00229   -0.00319
AFIX  43
H1AA  2    0.637640    0.249143    0.061045    10.07000   -1.20000
AFIX   0
C1A   1    0.695652    0.058573    0.121762    10.07000    0.02178    0.01867 =
         0.01486    0.00093   -0.00392   -0.00472
AFIX  43
H1AB  2    0.737670   -0.065239    0.126793    10.07000   -1.20000
AFIX   0
C2A   1    0.644914    0.172708    0.173057    10.07000    0.02308    0.02177 =
         0.01688   -0.00173   -0.00310   -0.00573
AFIX  43
H2AB  2    0.653040    0.114884    0.212581    10.07000   -1.20000
AFIX   0
C3A   1    0.589228    0.341443    0.176881    10.07000    0.02061    0.02148 =
         0.02006   -0.00187   -0.00376   -0.00557
C4A   1    0.529295    0.456017    0.238029    10.07000    0.02171    0.02158 =
         0.02022   -0.00179   -0.00446   -0.00506
C5A   1    0.488058    0.634441    0.244593    10.07000    0.02447    0.02161 =
         0.02125   -0.00173   -0.00407   -0.00533
C6A   1    0.436118    0.712046    0.304003    10.07000    0.02209    0.02300 =
         0.02148   -0.00269   -0.00392   -0.00524
C7A   1    0.398974    0.893855    0.303636    10.07000    0.02342    0.02325 =
         0.02280   -0.00280   -0.00350   -0.00541
AFIX  43
H7A   2    0.410292    0.955453    0.264931    10.07000   -1.20000
AFIX   0
C8A   1    0.345672    0.984918    0.359455    10.07000    0.01990    0.02296 =
         0.02208   -0.00263   -0.00389   -0.00526
AFIX  43
H8A   2    0.317717    1.109336    0.361606    10.07000   -1.20000
AFIX   0
C9A   1    0.336550    0.879390    0.411863    10.07000    0.02364    0.02314 =
         0.02241   -0.00270   -0.00336   -0.00513
AFIX  43
H9A   2    0.301172    0.938347    0.451145    10.07000   -1.20000
AFIX   0
C10A  1    0.372245    0.699361    0.414443    10.07000    0.02480    0.02347 =
         0.02130   -0.00257   -0.00397   -0.00535
AFIX  43
H10A  2    0.361106    0.639136    0.453444    10.07000   -1.20000
AFIX   0
C11A  1    0.425534    0.608319    0.357521    10.07000    0.01933    0.02309 =
         0.02127   -0.00261   -0.00422   -0.00498
C12A  1    0.466488    0.429392    0.351398    10.07000    0.02382    0.02310 =
         0.02034   -0.00263   -0.00387   -0.00540
AFIX  43
H12A  2    0.459861    0.356249    0.387456    10.07000   -1.20000
AFIX   0
C13A  1    0.517206    0.357754    0.292315    10.07000    0.02170    0.02180 =
         0.01998   -0.00187   -0.00413   -0.00501
AFIX  43
H13A  2    0.545542    0.233646    0.288612    10.07000   -1.20000
AFIX   0
C14A  1    0.738696    0.025616    0.010763    10.07000    0.01111    0.01129 =
         0.01297    0.00058   -0.00266   -0.00286
C15A  1    0.705728    0.084236   -0.050556    10.07000    0.00701    0.01054 =
         0.01264    0.00029   -0.00177   -0.00317
AFIX  43
H15A  2    0.652114    0.205161   -0.059049    10.07000   -1.20000
AFIX   0
C16A  1    0.754535   -0.041624   -0.099040    10.07000    0.01029    0.01025 =
         0.01213    0.00076   -0.00266   -0.00223
AFIX  43
H16A  2    0.731102    0.000779   -0.140032    10.07000   -1.20000
AFIX   0
C17A  1    0.834788   -0.224436   -0.092690    10.07000    0.00934    0.01018 =
         0.01120    0.00066   -0.00230   -0.00240
AFIX  43
H17A  2    0.864603   -0.302581   -0.127331    10.07000   -1.20000
AFIX   0
C18A  1    0.867379   -0.282396   -0.031231    10.07000    0.01087    0.01067 =
         0.01159    0.00078   -0.00265   -0.00227
AFIX  43
H18A  2    0.920769   -0.403344   -0.022720    10.07000   -1.20000
AFIX   0
C19A  1    0.819184   -0.157372    0.017273    10.07000    0.00678    0.01119 =
         0.01150    0.00060   -0.00145   -0.00360
AFIX  43
H19A  2    0.842922   -0.199824    0.058238    10.07000   -1.20000
AFIX   0

PART 0
N2    3    0.048472    0.210281    0.251450    11.00000    0.03890    0.02112 =
         0.02690   -0.00492   -0.00137   -0.00865
N3    3    0.030788    0.639046    0.143975    11.00000    0.03614    0.02614 =
         0.02156   -0.00084   -0.00286   -0.01048
N4    3   -0.193360    1.149404    0.412040    11.00000    0.03672    0.02259 =
         0.02463   -0.00500   -0.00297   -0.00741
N5    3   -0.169968    0.721329    0.516604    11.00000    0.03638    0.02843 =
         0.02065   -0.00390   -0.00367   -0.00982
C21   1   -0.027128    0.517223    0.302501    11.00000    0.02033    0.01809 =
         0.01782   -0.00264   -0.00301   -0.00648
C22   1   -0.034248    0.668244    0.264938    11.00000    0.01911    0.02168 =
         0.01866   -0.00214   -0.00284   -0.00711
C23   1   -0.075808    0.832954    0.292900    11.00000    0.02292    0.01993 =
         0.02026    0.00020   -0.00351   -0.00811
AFIX  43
H23   2   -0.079632    0.935379    0.267695    11.00000   -1.20000
AFIX   0
C24   1   -0.111510    0.845676    0.357906    11.00000    0.02134    0.01781 =
         0.02188   -0.00254   -0.00332   -0.00734
C25   1   -0.104033    0.694706    0.395452    11.00000    0.01931    0.02226 =
         0.01812   -0.00348   -0.00266   -0.00724
C26   1   -0.061402    0.529128    0.367732    11.00000    0.02151    0.01983 =
         0.02108   -0.00041   -0.00381   -0.00675
AFIX  43
H26   2   -0.055926    0.426589    0.392968    11.00000   -1.20000
AFIX   0
C27   1    0.016061    0.346732    0.273605    11.00000    0.02473    0.02284 =
         0.01978    0.00041   -0.00202   -0.00749
C28   1    0.002096    0.653303    0.197484    11.00000    0.02318    0.01896 =
         0.02523   -0.00069   -0.00419   -0.00818
C29   1   -0.156246    1.015295    0.387724    11.00000    0.02547    0.02366 =
         0.01893   -0.00134   -0.00186   -0.00747
C30   1   -0.140263    0.708759    0.463066    11.00000    0.02555    0.01887 =
         0.02490   -0.00091   -0.00425   -0.00736
HKLF 4

REM  xmchen15CuLT in P-1
REM R1 =  0.0495 for    3233 Fo > 4sig(Fo)  and  0.0666 for all    4238 data
REM    524 parameters refined using    398 restraints

END

WGHT      0.0712      0.1440

REM Highest difference peak  0.192,  deepest hole -0.247,  1-sigma level  0.054
Q1    1   0.5851  0.8634  0.4127  11.00000  0.05    0.19
Q2    1   0.6287  0.5880  0.3319  11.00000  0.05    0.18
Q3    1   0.6881  0.2909  0.2895  11.00000  0.05    0.18
Q4    1   0.4462  0.8525  0.4006  11.00000  0.05    0.18
Q5    1   0.7495  0.4949  0.2631  11.00000  0.05    0.17
Q6    1   0.3289  0.3136  0.2980  11.00000  0.05    0.17
Q7    1   0.1801  0.9385  0.3864  11.00000  0.05    0.17
Q8    1   0.6255  0.2326  0.3234  11.00000  0.05    0.17
Q9    1   0.1319  0.5970  0.1736  11.00000  0.05    0.17
Q10   1   0.3926  0.3411  0.2735  11.00000  0.05    0.16
;
_shelx_res_checksum              89167
_shelx_hkl_file                  
;
   0   0   2 11897.2 204.857   2
   0   0   3 45818.5 603.154   2
   0   0   4 967.709 79.1548   2
   0   0   5 1050.71 94.1540   2
   0   0   6 8796.75 293.941   2
   0   0   7 3248.65 192.726   2
   0   0   8 260.322 64.0167   2
   0   0   9 25321.1 651.466   2
   0   0  10 7307.94 353.782   2
   0   0 -10 6578.16 295.682   1
   0   0 -11 4410.45 248.382   1
   0   0  11 4946.05 305.744   2
   0   0  12 1580.59 182.260   2
   0   0 -12 1434.58 188.430   3
   0   0 -12 1273.40 138.676   1
   0   0 -13 81.4284 46.5279   1
   0   0 -13-0.24441 48.3076   3
   0   0 -14 131.581 72.6821   3
   0   0 -14 43.2716 35.5737   1
   0   0 -15 6.55272 27.8448   1
   0   0 -15 37.7248 48.4677   3
   0   0 -16 28.2626 34.2939   3
   0   0 -16 67.6715 30.7181  11
   0   0 -17 204.612 66.0406  11
   0   0 -18 160.964 63.1986  11
   0   0 -19 1982.89 199.061  11
   0   0 -20 3047.59 250.760  11
   0   0 -21 323.465 100.478  11
   0   0 -22 171.001 72.1973  11
   0   0 -23 52.2725 55.9140  11
   0   0 -24 1338.96 149.424  11
   0   0 -25 649.742 91.5569  11
   0   0 -26 4789.34 210.276  11
   0   1 -26 1045.52 101.340  11
   0   1 -25 272.345 61.6700  11
   0   1 -24 509.894 93.5808  11
   0   1 -23-2.96524 43.7161  11
   0   1 -22 25.1331 45.7724  11
   0   1 -21-1.96320 46.0316  11
   0   1 -20 158.419 159.307  11
   0   1 -19 2140.94 213.100  11
   0   1 -18 43.9347 61.8739  11
   0   1 -17 1081.40 142.195  11
   0   1 -16 1602.94 153.884  11
   0   1 -15 66.7530 50.7387   3
   0   1 -15 9.78806 40.1091  11
   0   1 -14 796.187 145.021   3
   0  -1  14 663.865 116.578   2
   0   1 -13 5176.69 351.756   3
   0  -1  13 5406.57 323.070   2
   0   1 -12 3868.36 294.916   3
   0   1 -12 3422.66 218.034   1
   0  -1  11 124.210 53.8218   2
   0   1 -11 120.818 64.8920   3
   0   1 -10 17581.9 583.364   3
   0  -1  10 17624.8 523.517   2
   0  -1   9 475.185 77.7854   2
   0   1  -9 443.541 102.878   3
   0   1  -8 10107.1 403.283   3
   0  -1   8 10846.0 353.249   2
   0  -1   7 3836.96 192.978   2
   0   1  -7 4066.18 231.848   3
   0  -1   6 5561.27 212.051   2
   0   1  -6 5647.36 255.586   3
   0   1  -5 23150.4 505.590   3
   0  -1   5 23509.8 432.003   2
   0   1  -4 9686.58 288.292   3
   0  -1   4 9576.39 228.155   2
   0   1  -3 14497.8 327.029   3
   0  -1   3 14078.7 260.906   2
   0  -1   2 198398. 2010.18   2
   0  -1   2 202370. 2027.43   1
   0   1  -2 202811. 2114.86   3
   0   1  -1 28.7116 13.7638   3
   0  -1   1 56.7661 15.8975   1
   0  -1   0 11501.3 223.631   1
   0  -1  -1 36537.0 511.020   1
   0  -1  -2 92.4758 28.1893   1
   0  -1  -3 8956.19 252.078   1
   0  -1  -4 16053.7 387.643   1
   0  -1  -5 261.689 56.0713   1
   0  -1  -6 2128.31 156.390   1
   0  -1  -7 544.355 85.9803   1
   0  -1  -8 865.041 110.833   1
   0  -1  -9 4099.93 251.494   1
   0  -1 -10 1286.50 163.204   1
   0  -1 -11 18.5568 27.9354   1
   0  -1 -12 3368.32 275.172   1
   0  -1 -13 9978.17 473.675   1
   0  -1 -14 137.667 53.5045   1
   0   1  15 270.350 70.5856  10
   0  -1 -15 400.574 99.6407   1
   0  -1 -16 20218.1 555.288  11
   0  -1 -16 19544.4 705.833   1
   0  -1 -16 18488.6 757.642   3
   0  -1 -17 6215.80 314.418  11
   0  -1 -18 3111.53 235.680  11
   0  -1 -19 258.197 79.7550  11
   0  -1 -20 1295.04 164.765  11
   0  -1 -21 277.250 80.3936  11
   0  -1 -22-55.8069 69.8702  11
   0  -1 -23 640.403 111.943  11
   0  -1 -24 256.350 69.3392  11
   0  -1 -25 3022.79 188.927  11
   0  -1 -26 784.133 80.7736  11
   0   2 -25 214.894 57.8736  11
   0   2 -24 8.00200 51.0153  11
   0   2 -23 199.608 81.8513  11
   0   2 -22 511.023 109.516  11
   0   2 -21 244.740 85.2448  11
   0   2 -20 232.443 80.6492  11
   0   2 -19-11.3352 57.8529  11
   0   2 -18 3170.94 259.729  11
   0   2 -17 263.176 81.6922  11
   0   2 -16 6349.81 334.279  11
   0   2 -15 2964.93 217.860  11
   0   2 -14 267.702 88.7498   3
   0   2 -13 5981.57 387.181   3
   0  -2  13 6200.98 324.787   2
   0   2 -12 8116.10 439.439   3
   0  -2  12 7679.98 356.054   2
   0   2 -11 224.463 66.2395   3
   0  -2  11 164.273 55.8441   2
   0   2 -10 6665.59 368.681   3
   0  -2  10 5695.34 275.399   2
   0  -2   9 63.9313 29.7923   2
   0   2  -9 90.0553 46.3164   3
   0  -2   8 2458.92 159.581   2
   0   2  -8 2539.03 210.451   3
   0   2  -7 7076.92 342.135   3
   0  -2   7 6643.37 250.656   2
   0   2  -6 167.279 65.6507   3
   0  -2   6 263.175 50.0638   2
   0   2  -5 5.37576 35.9210   3
   0  -2   5 10.1387 22.6153   2
   0   2  -4 137218. 1771.32   3
   0  -2   4 136304. 1553.76   2
   0   2  -3 29741.5 631.827   3
   0  -2   3 29128.1 517.671   1
   0  -2   3 29523.0 493.445   2
   0  -2   2 3184.89 150.533   1
   0   2  -2 3345.77 193.121   3
   0   2  -1 979.864 106.594   3
   0  -2   1 1001.64 85.6273   1
   0  -2   0 36181.2 634.248   1
   0  -2  -1 91.1024 35.0853   1
   0  -2  -2 484.577 73.6068   1
   0  -2  -3 2985.07 183.692   1
   0  -2  -4-16.4298 30.4539   1
   0  -2  -5 5199.70 272.942   1
   0  -2  -6 1401.52 147.220   1
   0  -2  -7 306.530 79.0578   1
   0  -2  -8 40788.0 956.969   1
   0  -2  -9 17744.5 641.606   1
   0  -2 -10 83.1890 52.8412   1
   0  -2 -11 874.068 145.624   1
   0  -2 -12 331.142 102.599   1
   0  -2 -13 347.763 99.5597   1
   0  -2 -14 7749.83 480.369   1
   0   2  15 283.936 75.4219  10
   0  -2 -15 326.430 103.370   1
   0   2  16 16632.1 622.211  10
   0  -2 -16 17561.3 718.193   1
   0  -2 -17 186.184 74.7204   1
   0   2  17 85.0747 46.8198  10
   0  -2 -18 10773.4 444.615  11
   0  -2 -19 2735.76 230.438  11
   0  -2 -20 222.525 78.0129  11
   0  -2 -21-94.4247 66.5518  11
   0  -2 -22 49.7692 47.2410  11
   0  -2 -23 432.357 82.1807  11
   0  -2 -24 74.7010 46.7922  11
   0  -2 -25 81.5284 40.6392  11
   0   3 -25-17.2746 30.9929  11
   0   3 -24 550.463 93.5500  11
   0   3 -23 143.025 65.9596  11
   0   3 -22 27.3414 56.6415  11
   0   3 -21 1467.08 190.336  11
   0   3 -20 3773.26 308.569  11
   0   3 -19 30.6189 65.9417  11
   0   3 -18 3061.41 273.865  11
   0   3 -17 14480.6 582.991  11
   0   3 -16 103.085 62.3770  11
   0   3 -15 4374.49 296.331  11
   0   3 -14 199.101 68.9885  11
   0   3 -13 327.781 81.2216  11
   0   3 -13 573.349 119.036   3
   0   3 -12 1102.60 175.992   3
   0   3 -11 1390.74 195.642   3
   0   3 -10 770.571 133.182   3
   0  -3   9 4754.82 232.881   2
   0   3  -9 5099.85 340.841   3
   0  -3   8 495.969 74.0261   2
   0   3  -8 598.180 119.109   3
   0   3  -7 32.3798 43.6537   3
   0  -3   7 21.1329 22.3962   2
   0   3  -6 167.926 64.9430   3
   0  -3   6 149.590 41.4918   2
   0  -3   5 75.5529 31.7400   2
   0   3  -5 46.9557 49.9134   3
   0  -3   4 24.8381 22.9265   2
   0   3  -4 6.67446 34.9029   3
   0  -3   4-0.38860 21.8258   1
   0   3  -3 11582.9 467.105   3
   0  -3   3 10946.8 369.482   1
   0   3  -2 7427.57 355.426   3
   0  -3   2 6867.25 288.827   1
   0   3  -1 2540.49 214.973   3
   0  -3   1 2551.12 178.088   1
   0  -3   0 76.8287 35.0794   1
   0   3   0 64.6787 47.3264   3
   0   3   1 12412.9 487.090   3
   0  -3  -1 12323.9 435.380   1
   0  -3  -2 737.811 107.593   1
   0  -3  -3 20460.1 612.593   1
   0  -3  -4 7050.92 363.846   1
   0  -3  -5 132.048 57.2166   1
   0  -3  -6 26651.4 803.987   1
   0  -3  -7 15514.9 626.404   1
   0  -3  -8 313.538 99.4415   1
   0  -3  -9 3371.37 305.683   1
   0  -3 -10 72.5119 57.8291   1
   0  -3 -11 88.6234 56.0883   1
   0  -3 -12 2180.40 275.240   1
   0  -3 -13 11.9087 36.4921   1
   0   3  13 4.04198 33.9140  10
   0   3  14 412.976 94.9720  10
   0  -3 -14 428.661 122.853   1
   0   3  15 7850.04 416.819  10
   0  -3 -15 8216.88 537.295   1
   0   3  16 1340.51 181.025  10
   0   3  17-0.58696 49.3242  10
   0   3  18 4176.47 339.182  10
   0  -3 -19 359.666 97.7831  11
   0  -3 -20 452.749 98.0190  11
   0  -3 -21 691.449 110.910  11
   0  -3 -22 496.519 91.3748  11
   0  -3 -23 421.431 72.5477  11
   0  -3 -24 410.679 65.9858  11
   0  -3 -25 2645.48 127.762  11
   0   4 -24 45.9913 38.9730  11
   0   4 -23 402.136 77.9849  11
   0   4 -22 73.8599 61.6994  11
   0   4 -21 251.436 90.4876  11
   0   4 -20 240.554 94.0678  11
   0   4 -19 80.6571 72.0451  11
   0   4 -18 62.7641 61.2071  11
   0   4 -17 284.591 99.6969  11
   0   4 -16 1511.83 206.216  11
   0   4 -15 240.069 97.3735  11
   0   4 -14-28.7903 55.8092  11
   0   4 -13 3178.77 274.331  11
   0   4 -12 2245.70 225.412  11
   0   4 -12 2267.57 253.643   3
   0   4 -11 7496.16 386.172  11
   0   4 -11 7359.35 465.224   3
   0   4 -10 22597.3 830.840   3
   0   4  -9 819.143 157.067   3
   0   4  -8 2330.83 261.741   3
   0   4  -7-3.80057 47.0203   3
   0   4  -6 51.3650 60.0428   3
   0   4  -5 3689.20 309.043   3
   0  -4   4 32911.3 675.110   2
   0  -4   4 33717.5 765.305   1
   0   4  -4 34550.9 976.598   3
   0   4  -3 1172.56 168.273   3
   0  -4   3 1025.55 130.377   1
   0  -4   2 13597.9 489.248   1
   0   4  -2 14183.8 602.174   3
   0   4  -1 410.733 104.873   3
   0  -4   1 304.058 73.3518   1
   0  -4   0 286.831 77.3736   1
   0   4   0 406.385 105.593   3
   0  -4  -1 205.830 73.8314   1
   0  -4  -2 4459.76 315.050   1
   0  -4  -3 409.575 100.137   1
   0  -4  -4 7569.22 437.244   1
   0  -4  -5 261.691 91.0647   1
   0  -4  -6 2566.83 276.036   1
   0  -4  -7 4523.90 375.619   1
   0  -4  -8 203.308 88.0538   1
   0  -4  -9 101.750 69.8736   1
   0  -4 -10 4844.21 420.380   1
   0  -4 -11 944.173 187.900   1
   0   4  11 866.562 116.444  10
   0  -4 -12 26.6384 61.3860   1
   0   4  12 79.2246 61.1094  10
   0   4  13 6234.56 360.220  10
   0  -4 -13 6295.68 499.526   1
   0   4  14 12828.1 542.925  10
   0   4  15 2928.34 269.187  10
   0   4  16 3094.50 283.221  10
   0   4  17 1330.84 186.917  10
   0   4  18 47.9036 53.2314  10
   0   4  19 3093.68 276.015  10
   0  -4 -20 241.550 70.9996  11
   0  -4 -21 163.311 57.8864  11
   0  -4 -22-8.40961 35.0560  11
   0  -4 -23 4218.44 187.531  11
   0  -4 -24 47.5402 25.5426  11
   0   5 -22 58.7086 42.6966  11
   0   5 -21 2860.52 217.633  11
   0   5 -21 1842.08 144.816  10
   0   5 -20 3896.51 279.341  11
   0   5 -20 2835.04 211.296  10
   0   5 -19 1022.81 157.711  11
   0   5 -18-87.1792 69.4268  11
   0   5 -17 509.642 142.464  11
   0   5 -16 1062.09 185.243  11
   0   5 -15 675.347 152.372  11
   0   5 -14 222.123 110.777  11
   0   5 -13 3382.85 320.233  11
   0   5 -12 48787.9 1238.74  11
   0   5 -11 1906.48 225.996  11
   0   5 -10 20.2887 60.4994  11
   0   5  -9 5447.11 410.043   3
   0   5  -9 5735.72 380.035  11
   0   5  -8 471.741 99.8775  10
   0   5  -8 275.090 83.4328  11
   0   5  -8 405.059 121.356   3
   0   5  -7 126.670 53.5719  10
   0   5  -7 49.9097 71.1440   3
   0   5  -7-13.2059 62.2759  11
   0   5  -6 868.252 147.688  11
   0   5  -6 886.199 165.049   3
   0   5  -5 70.9265 63.8056   3
   0   5  -4 6510.28 466.438   3
   0   5  -3 619.595 141.583   3
   0   5  -2 221.021 101.783   3
   0  -5   1 14769.4 584.737   1
   0  -5   0 1709.55 205.939   1
   0  -5  -1 28.1414 36.1196   1
   0  -5  -2 5784.05 400.094   1
   0  -5  -3 251.950 86.0429   1
   0  -5  -4 129.254 75.0963   1
   0  -5  -5 55.3341 46.0517   1
   0  -5  -6 3887.08 368.997   1
   0   5   7 1737.89 136.557   4
   0   5   7 1744.42 160.756  10
   0  -5  -7 1699.54 252.706   1
   0   5   8 1419.74 150.980  10
   0  -5  -8 1415.88 232.460   1
   0   5   8 1490.05 127.401   4
   0   5   9 44.1371 32.8548   4
   0   5   9 25.5969 34.5986  10
   0  -5  -9 54.1092 40.3804   1
   0   5  10 631.225 91.7428   4
   0   5  10 676.100 114.364  10
   0  -5 -10 532.553 147.836   1
   0   5  11 4.08902 45.9012  10
   0   5  11-18.0874 43.5832   4
   0  -5 -11 48.6145 59.0080   1
   0   5  12 232.999 56.6218   4
   0   5  12 356.338 96.2846  10
   0   5  13 1466.78 186.373  10
   0   5  14 5802.56 372.204  10
   0   5  15 1531.63 193.565  10
   0   5  16 54.5309 47.2245  10
   0   5  17 3877.13 295.291  10
   0   5  18 273.041 78.7030  10
   0   5  19-65.5188 53.7640  10
   0  -5 -20 1696.24 136.946  11
   0  -5 -21 160.717 48.2893  11
   0  -5 -22 84.4351 29.5734  11
   0   6 -20 3173.80 194.929  11
   0   6 -19 34.9671 26.3044  10
   0   6 -19-27.1504 45.2705  11
   0   6 -18 28.4404 48.3470  11
   0   6 -18 46.9069 40.0087  10
   0   6 -17 15.1624 38.6056  10
   0   6 -17 47.3366 71.6813  11
   0   6 -16 630.019 120.737  10
   0   6 -16 702.227 143.784  11
   0   6 -15 35.4907 80.1562  11
   0   6 -15-44.1837 51.3480  10
   0   6 -14 7753.59 432.190  10
   0   6 -14 8267.99 510.653  11
   0   6 -13 307.270 92.5410  10
   0   6 -13 572.173 153.064  11
   0   6 -12 58.8707 61.7109  10
   0   6 -12-25.0740 82.4745  11
   0   6 -11 292.360 94.9190  10
   0   6 -11 534.373 148.297  11
   0   6 -10 862.757 146.804  10
   0   6 -10 790.015 166.221  11
   0   6  -9 372.075 112.154  10
   0   6  -9 343.677 114.012  11
   0   6  -8 212.786 129.500  11
   0   6  -8 213.745 82.3465  10
   0   6  -7 93.6254 69.4499  11
   0   6  -7 126.009 68.1500  10
   0   6  -6 126.822 97.9950  11
   0   6  -6-5.33848 47.7081  10
   0   6  -5 156.583 89.5456  11
   0   6  -5 132.963 72.3951  10
   0   6  -4 783.209 139.540  10
   0   6  -4 542.390 75.6526   4
   0   6  -3 3506.42 193.004   4
   0   6  -3 3659.64 282.979  10
   0   6  -2 3197.78 184.658   4
   0   6  -2 3116.86 251.813  10
   0   6  -1 75.6208 50.0188  10
   0   6  -1 57.2416 40.6085   4
   0  -6   0 10075.7 308.441   8
   0   6   0 11453.2 463.903  10
   0   6   0 11153.5 366.590   4
   0   6   1 6604.15 349.251  10
   0   6   1 5836.47 265.364   4
   0   6   2 293.088 72.7325   4
   0   6   2 188.913 69.7525  10
   0   6   3 613.297 93.9940   4
   0  -6  -3 463.121 120.093   1
   0   6   3 546.571 102.970  10
   0   6   4 9598.07 352.013   4
   0   6   4 9149.52 409.121  10
   0  -6  -4 8503.36 521.181   1
   0   6   5 2778.87 191.420   4
   0  -6  -5 2907.05 307.605   1
   0   6   5 2897.00 226.826  10
   0  -6  -6 15283.2 731.985   1
   0   6   6 15420.7 476.388   4
   0   6   6 15995.6 544.519  10
   0   6   7 10062.2 434.343  10
   0   6   7 9502.82 373.790   4
   0   6   8 1230.13 153.085  10
   0   6   8 1090.79 132.945   4
   0   6   9 1381.45 167.384  10
   0   6   9 1488.38 143.756   4
   0   6  10 1674.54 187.270  10
   0   6  10 1623.32 148.467   4
   0   6  11 283.227 88.2634  10
   0   6  11 219.014 54.6908   4
   0   6  12 5366.41 248.021   4
   0   6  12 5889.85 359.954  10
   0   6  13 1682.07 191.998  10
   0   6  13 1429.93 123.344   4
   0   6  14 163.294 72.9706  10
   0   6  15 1367.37 166.811  10
   0   6  16 88.8477 38.7669  10
   0   6  17 30.2273 34.5174  10
   0   6  18 210.829 54.7099  10
   0  -6 -19 142.289 40.6731  11
   0  -6 -20 59.0909 29.6116  11
   0  -7  17 41.6563 29.1133   8
   0   7 -16 1455.41 107.397  10
   0   7 -15-25.3739 32.3385  10
   0   7 -14 573.517 91.6187  10
   0   7 -13 129.217 54.6802  10
   0   7 -12 282.293 75.4967  10
   0   7 -11 552.351 120.011  10
   0   7 -10 1939.17 200.202  10
   0   7  -9-4.08644 38.3115  10
   0   7  -8 64.0137 59.1954  10
   0   7  -7-52.8120 58.4609  10
   0   7  -6 221.138 81.9427  10
   0   7  -5 348.086 93.9401  10
   0   7  -4 2295.45 228.877  10
   0   7  -4 2201.78 160.623   4
   0   7  -3 2631.75 239.921  10
   0   7  -3 2378.11 170.797   4
   0  -7   3 2658.31 185.479   8
   0   7  -2 8297.35 318.619   4
   0   7  -2 7419.82 410.047  10
   0  -7   2 7698.42 303.998   8
   0  -7   1 5178.51 234.276   8
   0   7  -1 5560.66 342.107  10
   0   7  -1 5147.80 257.645   4
   0   7   0 705.042 100.424   4
   0   7   0 616.474 115.792  10
   0   7   1 116.569 63.2409  10
   0   7   1 105.553 46.4033   4
   0   7   2 4249.96 252.556   4
   0   7   2 4456.93 296.832  10
   0   7   3 391.347 99.0533  10
   0   7   3 372.831 80.0010   4
   0   7   4 4947.23 311.325  10
   0   7   4 5442.45 284.126   4
   0   7   5 1238.31 134.763   4
   0   7   5 1246.69 153.816  10
   0   7   6 669.278 104.751   4
   0   7   6 655.355 117.467  10
   0   7   7-31.5801 38.9190  10
   0   7   7 13.2184 52.2500   4
   0   7   8 494.642 105.558  10
   0   7   8 554.889 94.1870   4
   0   7   9 55.8890 45.1415   4
   0   7   9-9.54150 53.2585  10
   0   7  10 486.194 96.9112  10
   0   7  10 295.452 67.2143   4
   0   7  11 616.288 111.772  10
   0   7  11 427.086 72.7459   4
   0   7  12 24.2294 32.8118   4
   0   7  12 114.308 61.3770  10
   0   7  13 64.3678 30.8144   4
   0   7  13 21.3514 40.0136  10
   0   7  14 439.216 84.4617  10
   0   7  15 1.11046 36.5847  10
   0   7  16 793.214 92.8238  10
   0   7  17 3717.65 177.069  10
   0  -8  14 1066.95 67.9334   8
   0  -8  13 59.7974 23.4383   8
   0   8 -12 1214.32 86.5604  10
   0  -8  12 1107.30 87.1582   8
   0  -8  11 506.714 63.7313   8
   0   8 -11 480.335 66.1092  10
   0   8 -10 84.3441 44.0517  10
   0  -8  10 42.2420 28.7155   8
   0  -8   9 27.2328 22.5746   8
   0   8  -9 57.9776 35.9040  10
   0  -8   8 55.7308 37.3007   8
   0   8  -8 105.294 48.6151  10
   0   8  -7 52.2460 35.4581  10
   0  -8   7 37.6826 28.7592   8
   0  -8   6 4870.53 218.962   8
   0   8  -6 4764.10 272.054  10
   0  -8   5 121.109 39.6030   8
   0   8  -5 132.154 56.9946  10
   0  -8   4 348.048 57.7273   8
   0   8  -4 337.445 76.7887  10
   0   8  -3 1308.86 147.833  10
   0  -8   3 1232.12 102.901   8
   0   8  -2 25.8439 43.9163  10
   0   8  -1 173.256 74.6976  10
   0   8   0 198.054 67.6716  10
   0   8   0 167.390 59.6680   4
   0   8   1 55.6952 40.7282   4
   0   8   1 18.5505 47.3343  10
   0   8   2 56.7058 42.2441   4
   0   8   2 155.225 60.8810  10
   0   8   3 2404.75 193.725  10
   0   8   3 2593.74 191.976   4
   0   8   4 208.108 61.5048   4
   0   8   4 196.638 64.1226  10
   0   8   5 1981.55 154.047   4
   0   8   5 1931.58 174.088  10
   0   8   6 465.287 76.6012   4
   0   8   6 457.964 85.5694  10
   0   8   7 40.9303 34.8862   4
   0   8   7 13.5860 30.3723  10
   0   8   8 414.393 78.8019  10
   0   8   8 314.567 61.2985   4
   0   8   9 62.4988 43.9978  10
   0   8   9 6.50083 26.9172   4
   0   8  10 380.494 71.4702  10
   0   8  11 1835.09 138.878  10
   0   8  12 3719.79 184.923  10
   0   8  13 1255.50 97.1720  10
   0   9  -5 509.893 52.4304  10
   0   9  -4 193.606 37.0136  10
   0   9  -3 195.753 38.2075  10
   0   9  -2 354.074 55.5810  10
   0   9  -1-37.7084 29.9126  10
   0   9   0 34.6711 26.3347  10
   0   9   1 110.505 34.9240  10
   0   9   2 243.859 45.1285  10
   0   9   3 481.821 62.2633  10
   0   9   4 543.790 65.4779  10
   0   9   5 568.401 64.2138  10
   0   9   6 1443.66 92.1529  10
  -1   8  10 25.0239 23.8851   4
  -1   8   9 246.589 46.8803   4
  -1   8   9 231.345 39.4100  10
  -1   8   8 229.866 44.3535  10
  -1   8   8 206.959 46.3500   4
  -1   8   7 346.950 58.1558   4
  -1   8   7 304.995 54.4117  10
  -1   8   6 93.4892 36.0889  10
  -1   8   6 31.9621 31.6934   4
  -1   8   5 355.261 64.4503  10
  -1   8   5 307.457 58.0847   4
  -1   8   4 608.999 79.9942   4
  -1   8   4 585.430 76.1259  10
  -1   8   3 143.913 40.7028  10
  -1   8   3 120.781 44.6195   4
  -1   8   2 7.66280 25.2294  10
  -1   8   2 48.7825 32.8881   4
  -1   8   1 74.3219 33.7997   4
  -1   8   1 37.5874 36.4226  10
  -1   8   0 936.593 95.7079  10
  -1   8   0 773.260 87.0727   4
  -1   8  -1 327.728 55.5877   4
   1  -8   1 321.583 50.5580   8
   1  -8   2 1172.39 99.5932   8
   1  -8   3 18.2682 27.5144   8
   1  -8   4 314.543 54.9639   8
   1  -8   5 1104.57 99.6035   8
   1  -8   6 2184.71 141.448   8
   1  -8   7-3.48824 23.7234   8
   1  -8   8 20.5269 27.7438   8
   1  -8   9 0.68795 23.8731   8
   1  -8  10-19.7833 24.6122   8
   1  -8  11 78.2336 26.8425   8
   1  -8  12 858.424 66.4030   8
  -1   7  15 11.8937 20.5544  10
  -1   7  14 850.337 84.7885  10
  -1   7  13 15.6926 21.7651   4
  -1   7  13-15.2986 27.3816  10
  -1   7  12 43.2933 31.9471   4
  -1   7  12 8.57290 30.3820  10
  -1   7  11 1371.75 112.336   4
  -1   7  11 1547.21 142.330  10
  -1   7  10 251.581 55.8894   4
  -1   7  10 225.728 66.5131  10
  -1   7   9 14.6699 34.5824   4
  -1   7   9 59.5048 43.3339  10
  -1   7   8-37.9980 35.8666   4
  -1   7   8 86.2144 50.0231  10
  -1   7   7 101.655 50.1262   4
  -1   7   7-31.8414 43.8513  10
  -1   7   6 181.387 63.2482  10
  -1   7   6 262.265 68.9466   4
  -1   7   5 347.072 77.9330   4
  -1   7   5 291.800 76.6503  10
  -1   7   4 98.0075 50.7161  10
  -1   7   4 208.649 67.8618   4
  -1   7   3 2167.57 174.592   4
  -1   7   3 2303.33 187.827  10
  -1   7   2 558.787 93.1773   4
  -1   7   2 445.609 85.5491  10
   1  -7  -1 1288.70 116.997   8
  -1   7   1 1504.18 145.679   4
  -1   7   1 1427.46 154.123  10
  -1   7   0 564.595 89.0320   4
  -1   7   0 485.896 91.3812  10
   1  -7   0 481.953 75.5929   8
  -1   7  -1 1008.74 114.012   4
  -1   7  -1 1239.08 140.700  10
   1  -7   1 1211.64 120.406   8
   1  -7   2 2037.65 161.364   8
  -1   7  -2 2075.01 185.312  10
  -1   7  -2 1967.82 153.710   4
  -1   7  -3 2191.49 188.939  10
   1  -7   3 2097.88 166.253   8
  -1   7  -3 2079.79 146.947   4
   1  -7   4 5028.38 260.974   8
  -1   7  -4 4740.46 214.321   4
  -1   7  -4 4298.88 266.318  10
  -1   7  -5 1269.61 148.064  10
   1  -7   5 1633.48 154.395   8
  -1   7  -6 3483.77 233.652  10
   1  -7   6 4087.88 247.827   8
  -1   7  -7 2605.45 203.223  10
   1  -7   7 2935.22 214.587   8
  -1   7  -8 31.2093 32.8461  10
   1  -7   8-46.2498 55.9169   8
   1  -7   9 124.749 53.6055   8
   1  -7  10 9.83620 35.7393   8
   1  -7  11 228.285 64.7246   8
   1  -7  12 927.052 108.298   8
   1  -7  13 901.453 101.978   8
   1  -7  14 137.209 39.5206   8
   1  -7  15 2068.34 127.450   8
   1  -7  16-28.0670 20.4079   8
   1  -6 -18 359.154 49.8629   9
   1  -6 -18 794.972 68.2334  11
   1  -6 -17 120.494 50.9117   9
  -1   6  16 52.6012 29.5861  10
  -1   6  15 66.1609 34.9994  10
  -1   6  14 123.865 38.2869   4
  -1   6  14 34.6492 36.0949  10
  -1   6  13 498.250 98.5889  10
  -1   6  13 502.180 69.7961   4
  -1   6  12 641.402 115.100  10
  -1   6  12 724.335 90.0944   4
  -1   6  11 42.4937 51.3425  10
  -1   6  11-18.1621 36.1313   4
  -1   6  10 3382.74 242.857  10
  -1   6  10 3071.71 196.625   4
  -1   6   9 2017.18 165.273   4
  -1   6   9 2096.35 190.300  10
  -1   6   8 809.600 117.339  10
  -1   6   8 827.097 115.762   4
  -1   6   7 116.437 62.4493   4
  -1   6   7 40.6497 43.1093  10
  -1   6   6 834.255 118.733  10
  -1   6   6 1002.57 168.147   4
  -1   6   5 8543.06 349.882   4
  -1   6   5 8250.84 367.940  10
  -1   6   4 51820.2 950.020   4
  -1   6   4 51074.9 1004.77  10
  -1   6   3 85.7004 47.0797  10
  -1   6   3 143.426 56.5351   4
   1  -6  -2 14.4371 33.8172   1
  -1   6   2 78.9949 48.3752  10
   1  -6  -2 46.6797 33.7863   8
  -1   6   2 61.3738 34.1677   4
  -1   6   1 3190.29 227.120  10
  -1   6   1 3109.69 202.911   4
   1  -6  -1 3068.20 186.504   8
  -1   6   0 1604.46 140.355   4
   1  -6   0 1739.35 142.102   8
  -1   6   0 1734.50 164.126  10
   1  -6   1 3169.71 199.017   8
  -1   6  -1 3345.20 229.382  10
  -1   6  -1 3068.11 191.554   4
   1  -6   2 18889.1 517.121   8
  -1   6  -2 18789.4 572.578  10
  -1   6  -2 19003.8 486.836   4
   1  -6   3 2706.33 187.297   8
  -1   6  -3 2330.97 195.853  10
  -1   6  -3 2495.33 161.310   4
  -1   6  -4 4438.02 276.115  10
  -1   6  -4 4417.20 206.850   4
  -1   6  -5 365.716 93.2614  10
  -1   6  -6 882.122 130.362  10
  -1   6  -7 150.769 100.900  11
  -1   6  -7 221.118 77.1545  10
  -1   6  -8 85.1156 41.9488  10
  -1   6  -8 95.7502 109.372  11
  -1   6  -9-65.7949 103.907  11
  -1   6  -9-31.5088 55.8925  10
  -1   6 -10 9.64070 84.5310  11
  -1   6 -10 120.847 64.7077  10
  -1   6 -11 1630.66 186.810  10
  -1   6 -11 2186.93 281.928  11
  -1   6 -12 267.916 129.264  11
  -1   6 -12 268.982 82.1318  10
  -1   6 -13 932.038 185.903  11
  -1   6 -13 673.524 114.149  10
  -1   6 -14 42.2663 45.4694  10
  -1   6 -14 155.622 95.7760  11
  -1   6 -15 314.435 123.822  11
  -1   6 -16 884.721 160.083  11
  -1   6 -17 86.7987 70.6048  11
   1  -6  18 164.265 38.5912   8
  -1   6 -18 122.984 58.7612  11
   1  -6  19 132.230 26.3974   8
  -1   6 -19 45.7781 48.7259  11
   1  -5 -20 987.442 84.1332  11
   1  -5 -19 62.2228 31.9062  11
   1  -5 -19-2.09115 30.5401   9
   1  -5 -18 71.8937 50.9777   9
  -1   5  17 84.4164 45.8729  10
  -1   5  16 519.751 105.048  10
  -1   5  15 1276.93 162.240  10
  -1   5  14 4820.27 319.957  10
  -1   5  13 69.7310 34.4497   4
  -1   5  13 149.926 64.3224  10
  -1   5  12 89.4317 52.1842  10
  -1   5  12 134.614 49.2516   4
  -1   5  11 4309.38 284.562  10
  -1   5  11 4061.61 227.132   4
  -1   5  10 112.049 62.2985  10
  -1   5  10 44.1255 48.4365   4
  -1   5   9 647.621 100.649   4
  -1   5   9 659.182 108.562  10
  -1   5   8 1469.43 154.286  10
   1  -5  -8 1480.85 253.855   1
  -1   5   8 1399.35 143.130   4
  -1   5   7 2755.09 190.249   4
   1  -5  -7 2825.56 347.207   1
  -1   5   7 2746.47 198.067  10
   1  -5  -6 27902.6 1092.07   1
  -1   5   6 26998.6 636.976  10
  -1   5   6 26595.9 623.107   4
  -1   5   5 504.633 77.9617  10
  -1   5   5 363.706 74.8191   4
   1  -5  -5 434.411 133.170   1
  -1   5   4 140.849 51.8627  10
  -1   5   4 101.988 35.4179   4
   1  -5  -4 178.746 95.3513   1
  -1   5   3 1994.02 144.584   4
   1  -5  -3 1756.64 246.925   1
   1  -5  -2 314.938 104.505   1
   1  -5  -1 349.655 106.605   1
   1  -5   0 736.257 158.576   1
   1  -5   1 706.034 145.015   1
   1  -5   2 2012.67 244.529   1
   1  -5   3 109.793 60.2033   1
  -1   5  -4-14.8967 62.5941  11
  -1   5  -5 2337.18 252.570  11
  -1   5  -6 452.469 114.496  11
  -1   5  -7 853.869 127.128  10
  -1   5  -7 902.113 166.354  11
  -1   5  -8 24.6717 70.7564  11
  -1   5  -8-22.7167 32.8190  10
  -1   5  -9 145.559 86.7750  11
  -1   5  -9 136.811 54.4239  10
  -1   5 -10-34.5310 78.2305  11
  -1   5 -10 40.0136 59.0831  10
  -1   5 -11 87.2658 57.1955  10
  -1   5 -11 132.572 68.2232  11
  -1   5 -12 4119.25 310.469  10
  -1   5 -12 5056.34 404.658  11
  -1   5 -13 394.935 100.465  10
  -1   5 -13 604.091 153.159  11
  -1   5 -14 4193.08 309.394  10
  -1   5 -14 4382.37 380.478  11
  -1   5 -15-70.8470 61.4855  10
  -1   5 -15 89.7817 67.1507  11
  -1   5 -16 95.1282 86.9089  11
  -1   5 -16 37.7967 38.6311  10
  -1   5 -17 85.4931 79.8162  11
  -1   5 -17 52.5924 43.9519  10
  -1   5 -18 183.571 108.372  11
  -1   5 -18 141.821 55.5913  10
  -1   5 -19 739.394 132.312  11
  -1   5 -20 521.709 113.127  11
  -1   5 -21 4609.14 262.489  11
  -1   5 -22 960.495 107.179  11
   1  -4 -22 3438.42 149.480  11
   1  -4 -21 181.948 42.4199  11
   1  -4 -20 29.6334 41.0501  11
   1  -4 -20 56.9554 43.0695   9
   1  -4 -19 418.719 86.4804   9
   1  -4 -19 650.657 92.6151  11
  -1   4  18-8.84846 41.8431  10
   1  -4 -18 11.3554 44.5968   9
  -1   4  17 15.0109 46.5599  10
  -1   4  16 671.806 125.006  10
  -1   4  15 773.185 129.949  10
  -1   4  14 13886.1 552.975  10
  -1   4  13 8230.31 408.901  10
  -1   4  12 119.288 69.9212  10
   1  -4 -12 231.629 92.3086   1
  -1   4  11 2082.22 143.837   4
  -1   4  11 2293.23 202.700  10
   1  -4 -11 2112.00 305.609   1
  -1   4  10 1177.24 137.634  10
   1  -4 -10 1114.23 213.943   1
  -1   4  10 952.516 101.885   4
   1  -4  -9 254.965 108.971   1
  -1   4   9 149.442 47.1656  10
   1  -4  -8 2772.01 331.463   1
   1  -4  -7 1701.46 255.540   1
   1  -4  -6 1114.90 189.092   1
   1  -4  -5 2407.07 286.479   1
   1  -4  -4 71.9931 45.6730   1
   1  -4  -3 824.850 164.344   1
   1  -4  -2 10444.0 554.565   1
   1  -4  -1 1719.73 219.003   1
   1  -4   0 58.6447 49.3542   1
   1  -4   1 12285.3 560.570   1
   1  -4   2 6054.97 386.051   1
   1  -4   3 891.742 145.884   1
   1  -4   4 9145.77 464.101   1
   1  -4   4 10092.3 446.623   2
  -1   4  -5 12287.4 548.233   3
   1  -4   5 11753.2 544.177   1
   1  -4   5 12613.4 500.667   2
  -1   4  -6 802.277 145.577   3
   1  -4   6 945.387 135.317   2
  -1   4  -7-38.0847 41.5875   3
   1  -4   7-28.6249 26.9483   2
   1  -4   8-2.45802 24.4797   2
  -1   4  -8 64.7224 51.0619   3
  -1   4 -10 2511.29 228.811  11
  -1   4 -11 63.2801 56.8364  11
  -1   4 -12 17512.4 658.648  11
  -1   4 -13 3100.85 283.239  11
  -1   4 -14 2996.33 297.777  11
  -1   4 -15 884.911 172.391  11
  -1   4 -16 793.092 161.217  11
  -1   4 -17 135.957 95.6626  11
  -1   4 -18 88.4799 62.9100  11
  -1   4 -19 2646.33 272.297  11
  -1   4 -20 496.571 123.023  11
  -1   4 -21 573.395 120.962  11
  -1   4 -22 126.559 61.8844  11
  -1   4 -23 138.911 52.6520  11
   1  -4  23 186.434 39.7165   5
   1  -3 -23 427.112 63.2388  11
   1  -3 -22 641.229 79.8946  11
   1  -3 -21 322.868 66.2522  11
   1  -3 -20 171.795 57.9844  11
   1  -3 -20 352.121 91.3288   9
   1  -3 -19 638.790 107.540  11
   1  -3 -19 590.406 110.412   9
   1  -3 -18 36.2971 66.9845   9
   1  -3 -18-66.5514 45.9191  11
   1  -3 -17 455.931 108.329   9
  -1   3  17 459.605 108.967  10
  -1   3  16 3013.19 271.374  10
  -1   3  15 14228.5 571.957  10
   1  -3 -14 1194.87 206.552   1
  -1   3  14 1026.36 142.353  10
  -1   3  13 3342.00 248.723  10
   1  -3 -13 3392.73 352.397   1
   1  -3 -12 2558.07 299.301   1
  -1   3  12 2502.20 199.847  10
   1  -3 -11 4.20501 53.8745   1
   1  -3 -10 1440.70 220.796   1
   1  -3  -9 329.390 105.724   1
   1  -3  -8 876.653 165.935   1
   1  -3  -7 4320.64 354.862   1
   1  -3  -6 5391.36 388.911   1
   1  -3  -5 2643.18 265.748   1
   1  -3  -4 2937.84 273.889   1
   1  -3  -3 8481.24 456.313   1
   1  -3  -2 26.1365 47.4072   1
   1  -3  -1 5915.95 353.525   1
   1  -3   0 4225.23 291.626   1
   1  -3   1 318.075 83.5180   1
   1  -3   2 52147.0 1096.78   1
   1  -3   3 12916.1 501.178   1
  -1   3  -3 13208.4 493.381   3
   1  -3   4 1837.57 191.283   1
  -1   3  -4 1898.54 180.912   3
  -1   3  -5 1242.97 146.485   3
   1  -3   5 1343.99 147.570   2
   1  -3   5 1105.80 148.716   1
   1  -3   6 141.273 55.7103   2
  -1   3  -6 89.8770 50.0568   3
   1  -3   7 71.7152 42.2276   2
  -1   3  -7 40.6755 40.3639   3
   1  -3   8 2690.34 213.350   2
  -1   3  -8 2977.03 230.479   3
   1  -3   9 1607.80 164.747   2
  -1   3  -9 1716.09 176.162   3
   1  -3  10 278.481 72.9496   2
   1  -3  11 341.336 81.0134   2
   1  -3  12 725.033 121.290   2
  -1   3 -13 818.771 124.619  11
  -1   3 -14 1487.59 182.232  11
  -1   3 -15 275.677 83.1887  11
  -1   3 -16 618.210 121.425  11
  -1   3 -17 10885.7 528.914  11
  -1   3 -18 3841.76 315.050  11
  -1   3 -19 635.857 144.738  11
  -1   3 -20 3577.73 305.400  11
  -1   3 -21 63.5206 66.3882  11
  -1   3 -22 682.796 134.953  11
  -1   3 -23 453.786 99.4027  11
  -1   3 -24 73.4067 51.6541  11
   1  -3  24-4.13649 18.8264   5
  -1   3 -25 232.485 52.6758  11
   1  -2 -24 81.6385 30.1084  11
   1  -2 -23 808.130 94.5061  11
   1  -2 -22 249.430 64.5569  11
   1  -2 -21 121.508 58.5066  11
   1  -2 -20 454.924 97.4287   9
   1  -2 -20 408.242 84.1332  11
   1  -2 -19-29.3679 61.3459   9
   1  -2 -19 99.3081 69.1621  11
   1  -2 -18 1082.88 136.271  11
   1  -2 -18 1042.12 144.961   9
   1  -2 -17 6403.54 350.025   9
   1  -2 -17 6057.93 313.464  11
  -1   2  16 1925.31 212.675  10
   1  -2 -16 1855.87 184.546   9
   1  -2 -15 12582.2 602.889   1
  -1   2  15 11957.7 512.717  10
   1  -2 -14 3724.82 336.363   1
  -1   2  14 3936.34 271.353  10
   1  -2 -13 933.139 163.104   1
   1  -2 -12 609.629 132.017   1
   1  -2 -11 503.362 120.461   1
   1  -2 -10 741.671 145.005   1
   1  -2  -9 69.9912 56.1553   1
   1  -2  -8 18549.6 679.812   1
   1  -2  -7 14503.2 574.803   1
   1  -2  -6 42975.3 1011.49   1
   1  -2  -5 3455.16 258.071   1
   1  -2  -4 467.830 93.5966   1
   1  -2  -3 664.727 109.865   1
   1  -2  -2 15725.1 512.334   1
   1  -2  -1 1073.40 129.276   1
   1  -2   0 10626.3 394.106   1
   1  -2   1 27121.9 650.986   1
  -1   2  -2 3114.98 192.930   3
   1  -2   2 3382.83 215.829   1
  -1   2  -3 98.8432 38.5240   3
   1  -2   3 84.2896 42.5307   1
   1  -2   4 8323.86 348.950   1
   1  -2   4 8503.33 326.774   2
  -1   2  -4 7812.78 293.300   3
   1  -2   5 1378.11 134.436   2
  -1   2  -5 1157.88 116.595   3
  -1   2  -6 6354.83 269.356   3
   1  -2   6 6679.53 304.643   2
   1  -2   7 2927.33 206.010   2
  -1   2  -7 2839.72 183.483   3
   1  -2   8 3614.17 230.922   2
  -1   2  -8 3166.76 202.535   3
  -1   2  -9 6769.09 306.594   3
   1  -2   9 7542.23 347.114   2
   1  -2  10 2104.14 192.963   2
  -1   2 -10 1685.46 158.368   3
   1  -2  11 1601.51 175.093   2
   1  -2  12 1797.93 191.700   2
   1  -2  13 6526.59 380.686   2
   1  -2  14 2589.11 243.487   2
  -1   2 -14 2593.92 199.325  11
   1  -2  15 5736.37 363.984   2
  -1   2 -15 6521.18 335.698  11
  -1   2 -16 3864.74 269.645  11
  -1   2 -17 3143.41 259.537  11
  -1   2 -18 5026.31 337.907  11
  -1   2 -19 3011.29 278.129  11
  -1   2 -20 374.169 107.266  11
  -1   2 -21 286.344 94.0726  11
  -1   2 -22 659.928 133.318  11
  -1   2 -23 165.100 78.8030  11
   1  -2  23 90.8353 38.9927   5
  -1   2 -24 141.380 59.5703  11
  -1   2 -25 49.8844 46.6280  11
   1  -1 -25-3.95570 22.9591  11
   1  -1 -24 1595.78 128.178  11
   1  -1 -23 774.021 103.312  11
   1  -1 -22 498.329 96.2790  11
   1  -1 -21 134.279 45.6975  11
   1  -1 -20 20.3063 49.0902  11
   1  -1 -19 9016.89 398.216   9
   1  -1 -19 9902.50 419.597  11
   1  -1 -18 2751.76 214.354  11
   1  -1 -18 2675.50 213.471   9
   1  -1 -17 7216.57 493.923   3
   1  -1 -17 7866.24 348.918  11
   1  -1 -17 7628.54 356.908   9
   1  -1 -16 38591.7 798.417  11
   1  -1 -16 35983.1 1203.77   3
   1  -1 -16 37101.9 810.295   9
   1  -1 -15 1094.64 120.322  11
   1  -1 -15 987.939 120.801   9
   1  -1 -14 770.221 135.528   1
   1  -1 -13 3632.81 292.082   1
   1  -1 -12 28.9052 47.5916   1
   1  -1 -11 4493.76 302.493   1
   1  -1 -10 347.502 84.6157   1
   1  -1  -9 559.730 102.575   1
   1  -1  -8 17121.5 553.226   1
   1  -1  -7 283.841 66.2768   1
   1  -1  -6 1952.33 170.928   1
   1  -1  -5 35236.7 734.351   1
   1  -1  -4 12100.9 390.324   1
   1  -1  -3 469.521 72.6656   1
   1  -1  -2 37280.9 688.714   1
   1  -1  -1 5893.82 236.699   1
   1  -1   0 1005.75 99.7151   1
   1  -1   1 4310.45 201.110   1
  -1   1  -2 15030.1 305.004   3
   1  -1   2 15921.8 402.204   1
   1  -1   3 155.284 48.8457   1
   1  -1   3 167.386 42.8750   2
  -1   1  -3 168.510 30.7373   3
  -1   1  -4 364.010 45.9479   3
   1  -1   4 387.245 63.3767   2
  -1   1  -5 1039.96 77.5595   3
   1  -1   5 1073.51 107.857   2
   1  -1   6 3708.33 204.491   2
  -1   1  -6 3315.41 148.184   3
  -1   1  -7 6030.85 222.314   3
   1  -1   7 6702.77 286.458   2
   1  -1   8 10321.9 379.291   2
  -1   1  -8 10238.9 321.486   3
   1  -1   9 10231.7 403.465   2
  -1   1  -9 9799.76 334.164   3
   1  -1  10 55913.0 1092.69   2
  -1   1 -10 54219.0 948.412   3
   1  -1  11 365.618 87.8698   2
  -1   1 -11 365.844 75.9333   3
   1  -1  12 532.170 104.933   2
   1  -1  13 12947.1 549.634   2
   1  -1  14 2855.02 259.772   2
   1  -1  15 75.9143 57.4764   2
  -1   1 -15 138.239 55.5957  11
  -1   1 -16 1514.50 166.490  11
   1  -1  16 1483.77 196.493   2
  -1   1 -17 117.157 62.5236  11
   1  -1  17-50.3132 44.3187   2
  -1   1 -18-14.5706 42.2797  11
  -1   1 -19 107.728 59.6857  11
  -1   1 -20 421.832 109.774  11
  -1   1 -21-38.1483 60.6281  11
  -1   1 -22 4753.41 320.161  11
  -1   1 -23 9.15826 50.3477  11
  -1   1 -24 725.069 118.072  11
  -1   1 -25 760.694 110.293  11
  -1   1 -26 94.9517 41.6400  11
   1   0 -25 187.865 43.4128  11
   1   0 -24 2027.84 153.635  11
   1   0 -23 192.322 68.7613  11
   1   0 -22 98.1965 73.1437  11
   1   0 -21 48.5480 45.5603  11
   1   0 -20 916.025 133.682  11
   1   0 -19 7.61136 50.6999  11
   1   0 -18 19294.0 587.127  11
   1   0 -18 18388.9 558.594   9
   1   0 -17-23.0937 47.9721   9
   1   0 -17 72.2899 45.8803  11
   1   0 -17-91.5511 85.0753   3
   1   0 -16 847.194 178.799   3
   1   0 -16 897.266 110.571  11
   1   0 -16 995.852 122.645   9
   1   0 -15 2705.67 307.391   3
   1   0 -15 2712.86 173.741  11
   1   0 -14 63.2366 74.5954   3
   1   0 -13 240.454 100.665   3
   1   0 -12 193.997 56.1004   1
   1   0 -11 20.9292 26.7821   1
   1   0 -10 224.327 60.7826   1
   1   0  -9 2474.27 177.350   1
   1   0  -8 6838.73 280.646   1
   1   0  -7 661.958 85.0461   1
   1   0  -6 19595.3 450.419   1
   1   0  -5 490.865 61.3777   1
   1   0  -4 828.063 75.3547   1
   1   0  -3 606.726 60.8458   1
   1   0  -2 7064.03 198.653   1
   1   0  -1 6437.10 185.867   1
   1   0   0 1747.96 95.6449   1
   1   0   1 210.298 37.5428   1
   1   0   2 2641.61 120.992   2
   1   0   3 2670.42 129.355   2
   1   0   4 105.486 35.0694   2
  -1   0  -4 86.3635 16.0245   3
   1   0   5 6381.95 235.636   2
  -1   0  -5 6527.15 162.295   3
  -1   0  -6 5660.56 177.973   3
   1   0   6 5681.95 242.092   2
   1   0   7 4857.03 247.822   2
  -1   0  -7 4810.91 185.884   3
   1   0   8 97716.8 1459.32   2
  -1   0  -8 97257.8 1274.07   3
   1   0   9 9734.38 398.026   2
  -1   0  -9 9736.12 328.016   3
  -1   0 -10 5246.18 259.344   3
   1   0  10 5754.77 323.549   2
   1   0  11 7145.24 382.362   2
  -1   0 -11 7126.96 321.025   3
   1   0  12 1299.50 170.112   2
  -1   0 -12 1273.05 141.164   3
   1   0  13 70.5829 69.4403   2
   1   0  14 49.6484 48.4994   2
   1   0  15 1177.35 180.736   2
  -1   0 -15 825.274 140.864   1
  -1   0 -16 124.480 53.5660   1
  -1   0 -16 115.707 46.0636  11
   1   0  16 224.168 91.0246   2
  -1   0 -17 3912.23 248.463  11
   1   0  17 4048.58 343.026   2
  -1   0 -18 25.2526 50.6999  11
  -1   0 -19-46.9142 63.5545  11
  -1   0 -20 3455.15 269.453  11
  -1   0 -21 77.9653 78.8100  11
  -1   0 -22 855.370 139.952  11
  -1   0 -23-21.3344 48.9870  11
  -1   0 -24-18.5198 54.0149  11
  -1   0 -25 35.9000 39.7677  11
  -1   0 -26 1239.03 117.387  11
   1   1 -25 162.002 50.3196  11
   1   1 -24 198.589 59.6580  11
   1   1 -23 30.7886 39.6460  11
   1   1 -22-36.4081 54.8070  11
   1   1 -21 133.644 64.7017  11
   1   1 -20 1498.29 174.306  11
   1   1 -19-39.5930 49.9340  11
   1   1 -18 144.949 65.7092  11
   1   1 -17 2943.51 220.428  11
   1   1 -17 2528.28 267.309   3
   1   1 -16 128.024 68.9964   3
   1   1 -16 155.935 85.6099   9
   1   1 -16 82.2920 45.2303  11
   1   1 -15 408.916 67.2515  11
   1   1 -15 542.869 137.857   3
   1   1 -14-49.9512 64.3869   3
   1   1 -13 422.256 121.893   3
   1   1 -12 2973.90 301.130   3
   1   1 -11 20971.5 761.569   3
   1   1 -10 7598.21 433.005   3
   1   1  -9 285.530 97.1706   3
   1   1  -9 240.691 44.5197   1
   1   1  -8 107769. 1733.15   3
   1   1  -8 106106. 1268.74   1
   1   1  -7 9137.25 229.203   1
   1   1  -7 9131.69 408.334   3
   1   1  -6 15679.4 290.707   1
   1   1  -6 16626.2 522.315   3
   1   1  -5 27314.8 645.449   3
   1   1  -5 27236.0 374.944   1
   1   1  -4 7610.41 136.146   1
   1   1  -2 994.385 95.7035   3
   1   1  -1 342.747 49.6293   3
   1   1   0 13144.1 184.168   2
   1   1   0 12745.6 283.152   3
   1   1   1 1508.55 65.1508   2
   1   1   1 1398.45 78.7663   3
   1   1   2 4731.57 147.580   2
   1   1   2 5164.14 155.782   3
   1   1   3 103.393 26.3510   2
   1   1   4 22184.6 453.144   2
   1   1   5 671.742 81.4688   2
   1   1   6 6401.00 276.307   2
   1   1   7 17199.9 498.216   2
   1   1   8 91.2326 48.8891   2
   1   1   9 760.366 120.588   2
   1   1  10 3964.89 285.757   2
   1   1  11 210.648 79.8679   2
   1   1  12 241.155 85.4349   2
   1   1  13 5258.44 372.716   2
  -1  -1 -13 4820.84 354.975   1
  -1  -1 -14-13.0133 40.2321   1
   1   1  14-52.3074 63.9098   2
  -1  -1 -15 895.083 154.906   1
  -1  -1 -16 799.751 109.426  11
  -1  -1 -16 749.709 143.201   1
  -1  -1 -17 588.608 122.714   1
  -1  -1 -17 604.556 98.3464  11
  -1  -1 -18 46804.4 985.221  11
  -1  -1 -19 862.527 133.973  11
  -1  -1 -20-43.4619 53.2955  11
  -1  -1 -21 1788.99 195.453  11
  -1  -1 -22 17.8173 48.0574  11
  -1  -1 -23 353.725 95.2455  11
  -1  -1 -24 1720.15 170.852  11
  -1  -1 -25 322.663 72.8280  11
  -1  -1 -26 1807.34 131.385  11
   1   2 -25 754.022 76.8753  11
   1   2 -24 1213.05 124.192  11
   1   2 -23 76.8013 54.1463  11
   1   2 -22 1503.68 166.783  11
   1   2 -21 60.3948 54.5888  11
   1   2 -20 1143.45 150.848  11
   1   2 -19 900.151 133.498  11
   1   2 -18 89.1304 55.4648  11
   1   2 -17 1628.74 175.073  11
   1   2 -16 4161.87 353.909   3
   1   2 -16 4484.18 272.611  11
   1   2 -15 2964.40 210.219  11
   1   2 -15 2818.31 202.720   9
   1   2 -15 2994.06 304.782   3
   1   2 -14 102.605 40.6036  11
   1   2 -14 131.500 68.6617   3
   1   2 -13-35.3259 50.6325   3
   1   2 -12 2128.24 251.842   3
   1   2 -11 9158.00 501.091   3
   1   2 -10 811.669 147.874   3
   1   2  -9 5231.45 352.817   3
   1   2  -8 5465.36 347.640   3
  -1  -2   7 1654.30 100.950   2
   1   2  -7 1779.76 189.574   3
   1   2  -6 274.327 86.0309   3
  -1  -2   6 246.892 35.6042   2
  -1  -2   5 2120.22 82.3206   2
   1   2  -5 2173.66 192.313   3
   1   2  -4 10831.8 405.482   3
   1   2  -3 10.8629 24.8169   3
  -1  -2   2 7036.60 112.039   1
   1   2  -2-2.62648 31.2021   3
  -1  -2   1 4497.09 124.120   1
   1   2  -1-13.3353 33.9503   3
  -1  -2   0 31.9204 20.0198   1
   1   2   0 10.3542 24.8012   3
  -1  -2  -1 41905.6 617.208   1
   1   2   1 40281.7 738.007   3
  -1  -2  -2 3368.19 158.718   1
   1   2   2 3173.11 178.362   3
   1   2   3 395.803 69.0826   3
  -1  -2  -3 411.425 64.5516   1
   1   2   4 722.483 84.3036   2
  -1  -2  -4 734.665 88.7121   1
   1   2   5 11814.0 376.942   2
  -1  -2  -5 11514.1 393.726   1
   1   2   6 1886.58 157.657   2
  -1  -2  -6 1828.71 163.517   1
   1   2   7 2971.26 218.011   2
  -1  -2  -7 3074.39 224.615   1
   1   2   8 70252.6 1296.93   2
  -1  -2  -8 73856.2 1334.70   1
   1   2   9 5800.69 341.786   2
  -1  -2  -9 5484.73 341.511   1
  -1  -2 -10 7321.50 407.834   1
  -1  -2 -11 255.790 83.4903   1
  -1  -2 -12 23.5335 49.8196   1
  -1  -2 -13 692.307 140.137   1
  -1  -2 -14 1484.81 205.818   1
  -1  -2 -15 1146.39 191.845   1
   1   2  15 1313.07 149.217  10
  -1  -2 -16 22038.1 825.442   1
   1   2  16 21582.2 684.316  10
   1   2  17 8042.77 420.724  10
  -1  -2 -17 8247.37 366.334  11
  -1  -2 -17 8002.57 481.274   1
  -1  -2 -18 2874.87 225.941  11
  -1  -2 -19 13797.6 516.586  11
  -1  -2 -20 1341.99 163.085  11
  -1  -2 -21 46.9948 64.3030  11
  -1  -2 -22 752.646 115.887  11
  -1  -2 -23 20.4007 49.8286  11
  -1  -2 -24 47.9258 48.8920  11
  -1  -2 -25 363.975 70.3102  11
  -1  -2 -26 950.094 87.3105  11
   1   3 -24 3138.94 173.939  11
   1   3 -23 453.528 88.1275  11
   1   3 -22 253.725 81.1380  11
   1   3 -21 51.3099 66.0404  11
   1   3 -20 655.861 120.883  11
   1   3 -19 1112.50 160.281  11
   1   3 -18 6376.17 371.753  11
   1   3 -17 4312.48 297.981  11
   1   3 -16 4578.50 299.102  11
   1   3 -15 14883.0 527.284  11
   1   3 -15 15570.6 532.304   9
   1   3 -15 13987.7 642.867   3
   1   3 -14 3136.63 229.652  11
   1   3 -14 3445.71 242.132   9
   1   3 -14 3152.55 311.913   3
   1   3 -13 780.053 109.035  11
   1   3 -13 811.534 161.521   3
   1   3 -12 2207.43 259.369   3
   1   3 -11 25.0117 49.0358   3
   1   3 -10 17.9980 51.7365   3
   1   3  -9 7901.55 461.626   3
   1   3  -8 7249.87 430.953   3
   1   3  -7 1378.84 186.691   3
   1   3  -6 3987.68 304.398   3
   1   3  -5 1216.74 161.549   3
   1   3  -4 807.337 129.948   3
  -1  -3   3 1093.37 65.4057   1
   1   3  -3 1143.89 145.010   3
  -1  -3   2 1443.21 58.2465   2
  -1  -3   2 1571.10 95.5924   1
   1   3  -2 1588.29 170.940   3
  -1  -3   1 400.497 55.6904   1
   1   3  -1 412.437 90.3889   3
  -1  -3   0 58347.8 875.435   1
   1   3   0 58699.2 1124.20   3
  -1  -3  -1 470.937 69.4977   1
   1   3   1 377.943 79.7675   3
   1   3   2 27296.1 716.597   3
  -1  -3  -2 27516.9 611.520   1
  -1  -3  -3 26197.1 623.639   1
   1   3   3 26241.8 714.655   3
  -1  -3  -4 673.497 99.5632   1
  -1  -3  -5 5260.86 292.746   1
  -1  -3  -6 15046.7 538.132   1
  -1  -3  -7 5524.07 336.973   1
  -1  -3  -8 14113.2 576.220   1
  -1  -3  -9 1420.25 191.144   1
  -1  -3 -10 1292.24 189.420   1
  -1  -3 -11 2073.39 245.909   1
  -1  -3 -12 2.98286 43.7444   1
  -1  -3 -13 150.663 77.3095   1
  -1  -3 -14 497.697 130.970   1
   1   3  14 517.449 100.883  10
   1   3  15 10145.0 450.095  10
  -1  -3 -15 10411.3 601.731   1
   1   3  16-25.0777 54.7189  10
  -1  -3 -16 1.74102 71.4268   1
   1   3  17 1273.84 175.472  10
   1   3  18 48.7577 40.5261  10
   1   3  19 51.1124 41.4646  10
  -1  -3 -19 163.737 77.0491  11
  -1  -3 -20 324.601 87.1582  11
  -1  -3 -21 1744.54 178.771  11
  -1  -3 -22 138.618 61.4626  11
  -1  -3 -23 286.493 65.1328  11
  -1  -3 -24 1005.20 109.763  11
  -1  -3 -25-4.42493 24.4734  11
   1   4 -23 1209.26 111.418  11
   1   4 -22 525.042 93.3645  11
   1   4 -21 33.9388 50.1682  11
   1   4 -20 684.846 128.063  11
   1   4 -19 453.783 113.180  11
   1   4 -18-58.3259 81.1890  11
   1   4 -17 97.5131 74.0297  11
   1   4 -16 123.975 78.0325  11
   1   4 -15 34.4173 49.0931  11
   1   4 -15 793.283 142.552   9
   1   4 -14 326.394 104.510   9
   1   4 -14 378.517 94.1530  11
   1   4 -14 302.896 94.4229   3
   1   4 -13 1274.85 175.193   9
   1   4 -13 1379.53 173.183  11
   1   4 -13 1222.69 197.807   3
   1   4 -12 3879.65 273.895  11
   1   4 -12 3651.45 348.479   3
   1   4 -12 3389.47 272.196   9
   1   4 -11 1950.06 254.820   3
   1   4 -11 1807.23 179.372  11
   1   4 -11 2256.13 203.366   9
   1   4 -10 9576.95 552.263   3
   1   4  -9 242.346 90.8047   3
   1   4  -8-0.72468 57.1727   3
   1   4  -7 80.6875 69.7364   3
   1   4  -6 128.309 64.0066   3
   1   4  -5 475.393 119.981   3
   1   4  -4 3705.47 316.005   3
   1   4  -3 31132.5 938.488   3
   1   4  -2 37574.2 1012.43   3
  -1  -4   1 152.142 39.7599   1
   1   4  -1 200.927 69.2433   3
  -1  -4   0 2164.27 171.759   1
   1   4   0 2217.13 229.552   3
  -1  -4  -1 1670.68 155.794   1
   1   4   1 1756.97 204.631   3
  -1  -4  -2 857.427 116.412   1
   1   4   2 869.219 146.749   3
  -1  -4  -3 3094.69 233.680   1
  -1  -4  -4 4732.19 306.620   1
  -1  -4  -5 140.107 60.2424   1
  -1  -4  -6 66.0519 57.3361   1
  -1  -4  -7 10201.8 519.318   1
  -1  -4  -8 1272.51 192.244   1
  -1  -4  -9 163.645 75.0752   1
  -1  -4 -10 4574.21 389.657   1
  -1  -4 -11 705.336 152.189   1
   1   4  12 3649.57 247.300  10
  -1  -4 -12 3586.94 358.206   1
  -1  -4 -13 4974.87 437.397   1
   1   4  13 4820.23 298.371  10
  -1  -4 -14 14.8918 57.2963   1
   1   4  14 97.9050 62.8710  10
   1   4  15 17533.9 638.183  10
   1   4  16 16194.2 633.814  10
   1   4  17 255.783 89.1015  10
   1   4  18-20.4046 76.0356  10
   1   4  19 21.2443 51.3271  10
   1   4  20-11.7562 54.6752  10
  -1  -4 -20 82.4503 63.0545  11
  -1  -4 -21 144.086 60.7198  11
  -1  -4 -22 381.454 74.2751  11
  -1  -4 -23 162.550 42.9775  11
  -1  -4 -24 10249.1 285.767  11
   1   5 -22 243.687 54.9885  10
   1   5 -21 457.365 79.0080  11
   1   5 -21 261.423 71.2630  10
   1   5 -20 1072.10 138.087  11
   1   5 -19 6709.08 363.420  11
   1   5 -18 16.3731 54.9583  11
   1   5 -17 332.930 101.899  11
   1   5 -16 1692.04 217.407  11
   1   5 -15 47.9490 57.8933  11
   1   5 -14 1066.91 175.754  11
   1   5 -13 317.409 106.422  11
   1   5 -12 15636.9 638.011  11
   1   5 -11 855.335 155.928  11
   1   5 -11 754.906 162.545   3
   1   5 -10 3984.74 379.553   3
   1   5 -10 4037.29 310.836  11
   1   5  -9-5.62583 57.1105   3
   1   5  -9 73.9694 67.2375  11
   1   5  -8-39.1227 30.0843   7
   1   5  -8-16.2538 61.0594   3
   1   5  -8 103.108 80.2585  11
   1   5  -7 91.5053 65.9463  11
   1   5  -7 29.5481 40.6443   3
   1   5  -6 392.752 131.482   3
   1   5  -5 151.981 92.0783   3
   1   5  -4 2870.64 304.675   3
   1   5  -3 2351.73 273.366   3
   1   5  -2 2241.05 268.557   3
   1   5  -1 6534.82 463.658   3
   1   5   0 1686.23 232.610   3
   1   5   1 60.7205 82.9376   3
  -1  -5  -2 11843.7 507.865   1
  -1  -5  -3 3069.72 267.939   1
  -1  -5  -4-7.79651 27.8822   1
  -1  -5  -5 1145.99 173.350   1
  -1  -5  -6 135.456 70.8086   1
  -1  -5  -7 22.9863 51.1143   1
  -1  -5  -8 5476.17 421.342   1
   1   5   8 5437.09 287.256  10
  -1  -5  -9 36.9644 36.4395   1
   1   5   9 97.3881 39.9718  10
   1   5   9 85.5564 28.8534   4
   1   5  10 424.674 64.0957   4
   1   5  10 402.310 82.9672  10
  -1  -5 -10 338.474 108.803   1
   1   5  11 882.471 128.683  10
  -1  -5 -11 822.492 175.262   1
   1   5  12 27.3475 53.3406  10
  -1  -5 -12-79.0723 63.9969   1
   1   5  13 556.243 114.209  10
   1   5  14 3510.96 289.057  10
   1   5  15 50.5290 63.0987  10
   1   5  16 2821.32 259.214  10
   1   5  17 9.03805 56.0309  10
   1   5  18 371.691 97.4856  10
   1   5  19 348.126 90.7562  10
   1   5  20 472.287 97.5539  10
  -1  -5 -20 567.355 93.5837  11
  -1  -5 -21 145.533 44.4788  11
  -1  -5 -22 83.4525 35.5538  11
  -1  -5 -23 299.326 44.0476  11
   1   6 -20 1306.62 109.781  11
   1   6 -20 651.052 78.4854  10
   1   6 -19 572.160 95.1265  11
   1   6 -19 402.141 77.4348  10
   1   6 -18 337.581 89.7990  11
   1   6 -18 292.323 81.3040  10
   1   6 -17 181.689 76.3826  11
   1   6 -17 220.720 72.9920  10
   1   6 -16 153.079 80.4153  11
   1   6 -16 126.943 75.1582  10
   1   6 -15 359.264 124.346  11
   1   6 -15 126.400 77.0018  10
   1   6 -14 329.870 116.084  11
   1   6 -14 226.341 88.8754  10
   1   6 -13 604.366 159.023  11
   1   6 -13 533.800 129.651  10
   1   6 -12 284.810 109.635  11
   1   6 -12 393.869 114.020  10
   1   6 -11 144.593 97.0328  11
   1   6 -11 191.281 101.251  10
   1   6 -10 42.5978 62.0450  11
   1   6 -10 117.318 84.0233  10
   1   6  -9 1371.91 215.631  11
   1   6  -9 1372.95 129.229   7
   1   6  -9 1456.70 210.254  10
   1   6  -8 54.7894 59.4385  11
   1   6  -8 14.8111 34.9025   7
   1   6  -8 63.4265 92.1175  10
   1   6  -7 710.573 105.838   7
   1   6  -7 590.616 138.007  11
   1   6  -7 581.013 170.773   3
   1   6  -7 833.568 160.737  10
   1   6  -6 25.2396 41.7208   7
   1   6  -6 141.767 103.024  11
   1   6  -6 68.0933 69.2718   3
   1   6  -6 5.78745 49.9411  10
   1   6  -5 1469.45 140.757   7
   1   6  -5 1358.13 194.728  11
   1   6  -5 1483.55 197.782  10
   1   6  -5 1630.02 249.909   3
   1   6  -4 1018.30 165.928  10
   1   6  -4 1042.12 202.397   3
   1   6  -4 1111.52 123.193   7
   1   6  -3 1134.73 110.396   4
   1   6  -3 1128.57 132.042   7
   1   6  -3 1638.73 190.984  10
   1   6  -3 1249.88 222.774   3
   1   6  -2 6903.78 276.480   4
   1   6  -2 7305.53 534.547   3
   1   6  -2 7668.68 322.557   7
   1   6  -2 8258.92 420.283  10
   1   6  -1 1279.21 120.455   4
   1   6  -1 1305.19 135.986   7
   1   6  -1 1365.14 171.009  10
   1   6   0 10973.8 362.408   4
   1   6   0 10477.3 377.711   7
   1   6   0 11488.3 483.479  10
   1   6   1 1313.11 157.161  10
   1   6   1 1314.16 121.697   4
   1   6   1 1287.65 131.129   7
   1   6   2 35.6482 31.3300   7
   1   6   2-1.47522 39.0623   4
   1   6   2 19.2592 46.8879  10
   1   6   3 6903.02 359.485  10
   1   6   3 6905.15 293.050   4
   1   6   4 2149.60 166.704   4
   1   6   4 2234.45 203.513  10
   1   6   5 135.619 54.3857   4
   1   6   5 143.245 70.6994  10
   1   6   6 64806.5 1218.49  10
  -1  -6  -6 62276.8 1453.41   1
   1   6   6 63906.5 1071.54   4
  -1  -6  -7 7287.94 470.035   1
   1   6   7 6848.32 305.399   4
   1   6   7 7454.78 377.124  10
   1   6   8 2656.13 190.207   4
  -1  -6  -8 2586.97 291.647   1
   1   6   8 2515.97 220.991  10
   1   6   9 297.506 87.0782  10
   1   6   9 259.633 59.5106   4
   1   6  10 1280.41 161.410  10
   1   6  10 1183.80 123.478   4
   1   6  11 4017.50 293.288  10
   1   6  11 4101.13 218.912   4
   1   6  12 3365.45 190.490   4
   1   6  12 3582.09 280.462  10
   1   6  13 245.141 94.4231  10
   1   6  14 3537.09 283.741  10
   1   6  15 3148.10 263.531  10
   1   6  16 99.0279 40.9691  10
   1   6  17-34.1335 59.8501  10
   1   6  18 370.789 89.8252  10
   1   6  19-54.9774 43.8288  10
  -1  -6 -20 53.6892 29.2706  11
  -1  -6 -21 211.788 36.8482  11
   1   7 -17 295.262 54.3504  10
   1   7 -16 24.0023 32.3404  10
   1   7 -15-4.51772 29.4359  10
   1   7 -14 295.086 81.6379  10
   1   7 -13 2799.29 246.630  10
   1   7 -12 74.7891 63.3632  10
   1   7 -11 1977.41 224.619  10
   1   7 -10 625.745 134.394  10
   1   7  -9 160.433 76.2792  10
   1   7  -8 66.2248 57.8440  10
   1   7  -7 26.9597 47.9871  10
   1   7  -6 370.570 118.002  10
   1   7  -5 1371.61 201.875  10
   1   7  -4 7850.61 451.297  10
   1   7  -3 1819.29 209.997  10
   1   7  -2 19587.6 695.143  10
   1   7  -1 6813.44 307.244   4
   1   7  -1 7459.03 417.534  10
   1   7   0 1383.23 180.954  10
   1   7   0 1640.10 146.552   4
   1   7   1 1123.83 124.422   4
   1   7   1 986.030 143.016  10
   1   7   2 1588.42 191.376  10
   1   7   2 1790.67 159.773   4
   1   7   3 2597.19 193.914   4
   1   7   3 2611.61 237.960  10
   1   7   4 15379.2 577.199  10
   1   7   4 15016.9 489.756   4
   1   7   5 4370.88 305.074  10
   1   7   5 4650.77 269.156   4
   1   7   6 51.2947 48.0327   4
   1   7   6-4.32335 43.7852  10
   1   7   7 80.9187 53.4855   4
   1   7   7 21.5429 47.8982  10
   1   7   8 47.4218 46.5081   4
   1   7   8 107.645 67.4008  10
   1   7   9 54.7287 55.5216  10
   1   7   9 78.2493 55.0455   4
   1   7  10 526.250 79.3962   4
   1   7  10 518.855 114.334  10
   1   7  11-15.6758 46.4949  10
   1   7  11 2.79695 32.4255   4
   1   7  12 105.341 75.5281  10
   1   7  13 393.804 97.1910  10
   1   7  14 90.6828 54.1543  10
   1   7  15 56.9096 45.6685  10
   1   7  16-20.9135 33.0025  10
   1   7  17 96.8602 37.4235  10
   1   7  18 2287.26 142.523  10
  -1  -7 -19 3582.38 130.395  11
  -1  -8  14 16.6564 15.9077   8
   1   8 -14 16.6149 16.1622  10
   1   8 -13 234.040 48.4431  10
   1   8 -12 816.250 96.9122  10
   1   8 -11-55.2329 39.6942  10
   1   8 -10 592.602 98.2727  10
   1   8  -9 55.0245 42.8157  10
   1   8  -8-21.7077 41.5998  10
   1   8  -7 920.835 135.199  10
   1   8  -6 730.259 125.128  10
  -1  -8   5 199.741 46.2853   8
   1   8  -5 143.364 66.0849  10
   1   8  -4 900.563 141.246  10
   1   8  -3 32.2821 40.2290  10
   1   8  -2 75.6615 65.4153  10
   1   8  -1 189.955 77.0773  10
   1   8   0 50.8829 57.8542  10
   1   8   1 39.3889 53.6083  10
   1   8   2 1169.78 156.180  10
   1   8   3 223.825 68.4245  10
   1   8   4 1.73336 43.0949  10
   1   8   5 104.449 56.2542  10
   1   8   6 1467.31 162.872  10
   1   8   7 120.505 53.7124  10
   1   8   8 25.0645 41.2113  10
   1   8   9 122.195 52.0786  10
   1   8  10 410.052 90.6805  10
   1   8  11 1298.07 134.539  10
   1   8  12 95.9781 46.6765  10
   1   8  13 10.9209 26.6837  10
   1   8  14 5507.15 230.078  10
   1   8  15 46.6662 18.2385  10
   1   9  -8 588.703 63.1531  10
   1   9  -7 62.8891 34.2078  10
   1   9  -6 1946.18 132.258  10
   1   9  -5 2732.93 163.631  10
   1   9  -4 219.964 50.4520  10
   1   9  -3 65.8118 38.5158  10
   1   9  -2 2471.04 168.312  10
   1   9  -1 249.562 59.3331  10
   1   9   0 58.5267 33.6502  10
   1   9   1-6.10179 32.8611  10
   1   9   2 33.2715 25.6659  10
   1   9   3 2044.04 154.742  10
   1   9   4 1035.75 109.041  10
   1   9   5 462.823 73.7979  10
   1   9   6 726.358 88.2887  10
   1   9   7 1440.51 117.145  10
   1   9   8 86.0053 31.3945  10
   1   9   9 142.177 38.5049  10
   1   9  10 0.45970 20.9388  10
  -2   8   8 75.0505 23.6622   4
  -2   8   7 13.9534 18.8886   4
  -2   8   6 934.944 74.1070   4
  -2   8   5 153.196 35.4307   4
  -2   8   4-14.6888 23.5216   4
  -2   8   3 661.454 69.1148   4
  -2   8   2 352.349 49.9120   4
  -2   8   1 657.759 64.5691   4
  -2   8   0 39.5992 24.9400   4
   2  -8   0 46.5826 21.5106   8
  -2   8  -1 15.2600 20.9561   4
   2  -8   1 39.7546 26.7495   8
   2  -8   2 389.756 51.5147   8
   2  -8   3 76.6044 22.8673   8
   2  -8   4 188.552 38.8816   8
   2  -8   5 2137.18 119.720   8
   2  -8   6 1378.85 95.5248   8
   2  -8   7-46.9063 26.0582   8
   2  -8   8 1034.39 77.2325   8
   2  -8   9-28.7694 23.7691   8
   2  -8  10-2.99267 18.2100   8
  -2   7  12 921.669 66.8404   4
  -2   7  11 494.073 58.1459   4
  -2   7  10 39.6771 25.1430   4
  -2   7   9 147.559 45.7883   4
  -2   7   8 374.158 65.7391   4
  -2   7   7 49.4110 43.6558   4
  -2   7   6 724.945 95.3686   4
  -2   7   5 258.771 59.6034   4
  -2   7   4 85.0032 44.5560   4
  -2   7   3 137.547 52.7910   4
   2  -7  -3 65.3836 30.9131   8
   2  -7  -2 1144.42 107.439   8
  -2   7   2 1361.21 124.781   4
  -2   7   1 188.877 54.2629   4
   2  -7  -1 81.4224 32.9927   8
   2  -7   0 373.872 70.5236   8
  -2   7   0 366.389 71.6505   4
  -2   7  -1 61.4325 33.8440   4
   2  -7   1 17.4165 34.9870   8
   2  -7   2 207.083 58.0450   8
  -2   7  -2 191.783 48.0647   4
   2  -7   3 369.450 78.4483   8
  -2   7  -3 266.900 53.5480   4
   2  -7   4 1083.99 119.840   8
   2  -7   5 1388.84 136.268   8
   2  -7   6 3621.01 225.111   8
   2  -7   7 297.174 68.5664   8
   2  -7   8 19.5983 34.2159   8
   2  -7   9 16.2806 32.3421   8
   2  -7  10 18.1523 33.5720   8
   2  -7  11 150.217 46.4243   8
   2  -7  12 259.816 53.8379   8
   2  -7  13 192.539 42.5917   8
   2  -7  14 98.9919 31.9821   8
   2  -7  15 144.514 28.3348   8
   2  -6 -17 603.625 61.3145   9
   2  -6 -16 406.995 61.9970   9
   2  -6 -15 96.8891 51.3239   9
  -2   6  14 132.582 30.6751   4
  -2   6  13 1203.67 95.6502   4
  -2   6  12 9.91108 25.9225   4
  -2   6  11 530.206 76.3318   4
  -2   6  10 765.051 99.6420   4
  -2   6   9-20.0702 42.5096   4
  -2   6   8 1045.74 124.156   4
  -2   6   7 1505.70 152.221   4
  -2   6   6 3240.54 219.535   4
  -2   6   5 4576.75 260.396   4
   2  -6  -5 4204.48 214.846   8
   2  -6  -4 10716.6 365.896   8
  -2   6   4 11690.3 421.554   4
  -2   6   3 1933.79 168.739   4
   2  -6  -3 1893.80 151.519   8
  -2   6   2 4157.50 238.686   4
   2  -6  -2 3731.97 219.924   8
   2  -6  -1 178.322 55.9367   8
  -2   6   1 212.456 59.5081   4
   2  -6   0 5.40481 28.6402   8
  -2   6   0-14.4218 33.1223   4
   2  -6   1 6054.37 287.055   8
  -2   6  -1 5953.59 269.486   4
  -2   6  -2 15960.3 441.403   4
   2  -6   2 15124.0 485.339   8
   2  -6   3 86.8524 48.3923   8
  -2   6  -3 75.2812 39.7423   4
   2  -6   4 50.3333 40.6902   8
  -2   6  -4 70.6484 42.7920   4
   2  -6   5 308.225 75.6240   8
   2  -6   6 465.034 94.7014   8
   2  -6   7 35.8752 45.3867   8
   2  -6   8-7.84029 44.1540   8
   2  -6   9 14.5856 35.2414   8
   2  -6  10 505.587 104.036   8
   2  -6  11 530.561 101.411   8
   2  -6  12 693.080 111.282   8
   2  -6  13 68.0897 40.5796   8
   2  -6  14 184.726 52.2922   8
   2  -6  15 30.5557 27.8996   8
   2  -6  16 186.062 41.5809   8
   2  -6  17 25.9132 20.8502   8
   2  -6  18 164.632 34.0496   5
   2  -5 -19 82.9704 27.4624   9
   2  -5 -18 168.445 52.0073   9
   2  -5 -17 162.033 59.7162   9
   2  -5 -16 79.6773 68.3504   9
  -2   5  15 144.392 39.8996  10
  -2   5  14 29.9974 28.1595  10
  -2   5  14 78.2759 37.0206   4
  -2   5  13 1022.21 127.127  10
  -2   5  13 999.240 102.902   4
  -2   5  12 8705.31 374.488  10
  -2   5  12 7735.62 301.045   4
  -2   5  11 148.479 54.5528  10
  -2   5  11 155.959 57.9269   4
  -2   5  10 851.065 111.735   4
  -2   5  10 943.836 117.543  10
  -2   5   9 155.246 55.9851   4
  -2   5   8 22.1486 41.7107   4
   2  -5  -7 1058.17 102.171   8
  -2   5   7 1057.36 135.253   4
   2  -5  -6 626.115 83.1228   8
  -2   5   6 698.972 104.213   4
   2  -5  -5 2380.92 167.374   8
  -2   5   5 2606.87 190.709   4
   2  -5  -4 2802.47 177.535   8
   2  -5  -4 3287.32 369.383   1
  -2   5   4 2990.24 197.632   4
  -2   5   3 252.626 67.1426   4
   2  -5  -3 204.737 50.2859   8
   2  -5  -3 196.855 86.3771   1
   2  -5  -2 402.119 73.6206   8
   2  -5  -2 223.309 107.292   1
  -2   5   2 328.916 72.9682   4
  -2   5   1 540.185 89.8496   4
   2  -5  -1 581.331 151.589   1
   2  -5  -1 576.737 87.8279   8
  -2   5   0 17.9931 35.1892   4
   2  -5   0 0.66797 27.7249   8
   2  -5   0-15.1622 66.2850   1
   2  -5   1 114.062 71.9595   1
  -2   5  -1 232.061 59.1521   4
   2  -5   2 1546.76 238.282   1
  -2   5  -2 1524.56 130.972   4
   2  -5   2 1786.65 150.950   8
   2  -5   3 6163.61 462.997   1
   2  -5   3 6865.38 422.704   2
   2  -5   3 6539.71 293.824   8
  -2   5  -3 6412.99 242.030   4
   2  -5   4 135.707 61.9498   2
   2  -5   4 0.39901 38.6551   8
   2  -5   5 10.7791 31.2261   8
   2  -5   5-96.5273 52.4637   2
  -2   5  -6 683.950 152.597  11
  -2   5  -7-5.59311 77.9216  11
  -2   5  -8 1734.04 233.641  11
  -2   5  -9 18.3220 92.3537  11
  -2   5 -10 48.3846 72.6852  11
  -2   5 -11 3913.91 351.250  11
  -2   5 -12 96.4878 83.9286  11
  -2   5 -13 1560.19 233.015  11
  -2   5 -14 28468.8 937.556  11
  -2   5 -15 251.456 107.312  11
  -2   5 -16 386.593 124.727  11
  -2   5 -17 22.2295 65.0348  11
   2  -5  17-32.2884 32.9897   8
  -2   5 -18 401.151 112.239  11
   2  -5  18 438.958 56.7930   8
  -2   5 -19 90.6563 65.1516  11
   2  -5  19 31.2616 16.6730   8
  -2   5 -20 1206.63 130.474  11
   2  -5  21 1319.43 82.7714   5
   2  -4 -20 191.343 50.1482   9
   2  -4 -19 49.0005 58.6299   9
   2  -4 -18 274.771 53.3502  11
   2  -4 -18 207.282 69.9194   9
   2  -4 -17 5330.07 232.228  11
   2  -4 -17 4895.66 309.767   9
  -2   4  15 2124.07 194.214  10
  -2   4  14 392.258 89.7386  10
  -2   4  13 2842.64 173.857   4
  -2   4  13 3297.43 243.095  10
  -2   4  12 2877.63 185.129   4
  -2   4  12 2917.76 227.912  10
  -2   4  11 1890.18 173.034  10
  -2   4  10 638.558 100.121  10
   2  -4  -9 382.300 129.965   1
   2  -4  -8 4903.85 214.980   8
   2  -4  -8 5319.41 488.129   1
   2  -4  -7 401.477 67.2903   8
   2  -4  -7 230.221 108.530   1
   2  -4  -6 443.935 144.932   1
   2  -4  -6 366.441 56.6538   8
   2  -4  -5 2522.63 314.079   1
   2  -4  -4 761.118 176.269   1
   2  -4  -3 267.264 113.152   1
   2  -4  -2 10451.9 621.767   1
   2  -4  -1 513.155 137.852   1
   2  -4   0 53.3586 46.8500   1
   2  -4   1 4075.26 373.626   1
   2  -4   2-13.8718 51.5980   1
   2  -4   3 204.933 98.0510   1
   2  -4   4 13495.5 599.698   2
   2  -4   4 12119.7 635.402   1
   2  -4   5 78.9473 46.8131   2
   2  -4   6 3779.73 313.678   2
   2  -4   7 39.9353 56.0930   2
  -2   4  -8 237.281 79.6970  11
   2  -4   8 277.430 81.5588   2
   2  -4   9 1887.59 212.485   2
  -2   4  -9 2132.22 218.471  11
  -2   4 -10 205.527 85.9555  11
   2  -4  10 170.744 77.1241   2
  -2   4 -11 2206.05 231.444  11
  -2   4 -12 31215.5 939.059  11
  -2   4 -13 3458.41 317.446  11
  -2   4 -14 1203.98 200.958  11
  -2   4 -15 1765.37 233.720  11
  -2   4 -16 358.844 125.180  11
  -2   4 -17 84.0036 68.5139  11
  -2   4 -18 1118.05 172.352  11
  -2   4 -19 184.776 86.6870  11
  -2   4 -20 133.998 68.2612  11
  -2   4 -21 1359.53 158.318  11
   2  -4  22 30.7034 26.6267   5
  -2   4 -22 72.5732 35.6237  11
   2  -4  23 95.3876 26.5096   5
   2  -3 -21 147.126 55.3718   9
   2  -3 -20 36.3489 45.7511   9
   2  -3 -20 93.5569 31.7685  11
   2  -3 -19 62.2857 59.4063   9
   2  -3 -19 98.0555 34.2896  11
   2  -3 -18 413.968 106.225   9
   2  -3 -18 524.786 75.4369  11
   2  -3 -17 714.639 137.531   9
   2  -3 -17 684.582 94.0175  11
   2  -3 -16 5852.19 365.262   9
  -2   3  15 2153.38 207.896  10
  -2   3  14 4028.00 288.476  10
  -2   3  13 4712.31 294.453  10
   2  -3 -12-0.85538 41.9388   1
  -2   3  12-1.96929 41.7720  10
   2  -3 -11 60.4644 73.2819   1
  -2   3  11 139.747 51.7536  10
   2  -3 -10 145.971 89.4961   1
   2  -3  -9 40.7977 64.8844   1
   2  -3  -8-12.6126 43.8383   1
   2  -3  -7 9.75789 56.5512   1
   2  -3  -6 735.887 164.323   1
   2  -3  -5 2386.27 279.713   1
   2  -3  -4 1364.92 208.564   1
   2  -3  -3 357.939 100.689   1
   2  -3  -2 5455.88 408.816   1
   2  -3  -1 10413.9 560.095   1
   2  -3   0 456.316 124.397   1
   2  -3   1 1420.56 202.334   1
   2  -3   2 1856.19 231.835   1
   2  -3   3 209.725 69.3325   1
   2  -3   4 14672.0 582.994   2
   2  -3   4 13764.1 627.727   1
   2  -3   5 6790.78 395.734   2
   2  -3   6 35.0389 31.7868   2
   2  -3   7 693.364 123.913   2
   2  -3   8 3487.92 289.655   2
   2  -3   9 339.083 95.5850   2
   2  -3  10 3666.12 301.322   2
   2  -3  11-36.0387 53.3952   2
   2  -3  12-14.6938 28.8009   2
  -2   3 -12 65.1261 64.4945  11
   2  -3  13 1647.22 203.903   2
  -2   3 -13 1420.61 186.594  11
   2  -3  14 982.631 151.111   2
  -2   3 -14 1187.00 172.247  11
  -2   3 -15 348.681 95.7233  11
  -2   3 -16 1102.01 170.698  11
  -2   3 -17 4663.82 355.238  11
  -2   3 -18 68.0194 61.0763  11
  -2   3 -19 4295.80 332.945  11
  -2   3 -20 319.063 116.184  11
  -2   3 -21 17.9476 62.4015  11
  -2   3 -22 616.404 116.831  11
  -2   3 -23 967.752 121.604  11
   2  -3  23 911.752 84.6221   5
  -2   3 -24 65.7302 37.4262  11
   2  -3  24 74.0143 26.3122   5
   2  -2 -22 341.000 59.4312   9
   2  -2 -21 274.935 53.0878  11
   2  -2 -21 797.598 115.025   9
   2  -2 -20-17.4028 50.1869   9
   2  -2 -20-9.56251 33.8107  11
   2  -2 -19 103.148 54.4257   9
   2  -2 -19 84.9130 45.7040  11
   2  -2 -18 268.410 97.0915   9
   2  -2 -18 249.477 67.9405  11
   2  -2 -17 1764.90 204.695   9
   2  -2 -17 1489.00 137.994  11
   2  -2 -16 4186.56 303.334   9
   2  -2 -16 4223.73 233.753  11
   2  -2 -15 1189.74 166.623   9
   2  -2 -15 1021.40 112.585  11
  -2   2  14 8578.27 413.257  10
   2  -2 -13 83.6344 53.1472   1
  -2   2  13 79.6999 41.7057  10
   2  -2 -12 52.2301 36.8484   1
  -2   2  12 5.94542 25.6297  10
   2  -2 -11 431.989 114.048   1
   2  -2 -10 39.4893 41.9961   1
   2  -2  -9 3992.18 347.055   1
   2  -2  -8 74.8733 61.5561   1
   2  -2  -7 20394.0 771.371   1
   2  -2  -6 29607.7 927.721   1
   2  -2  -5 72.1637 47.5511   1
   2  -2  -4 76.7628 62.0811   1
   2  -2  -3 1169.41 172.927   1
   2  -2  -2 1377.00 184.232   1
   2  -2  -1 2118.80 223.713   1
   2  -2   0 1320.14 176.197   1
   2  -2   1 1391.19 178.962   1
   2  -2   2 5421.77 346.251   1
   2  -2   3 3959.88 300.296   1
   2  -2   4 4156.03 276.598   2
   2  -2   4 3783.91 302.044   1
   2  -2   5 3782.80 265.385   2
   2  -2   6 30045.7 803.754   2
   2  -2   7 28.6220 36.1306   2
   2  -2   8 35.3724 51.1962   2
   2  -2   9 7666.35 412.785   2
   2  -2  10 3229.44 270.851   2
   2  -2  11 1.63008 43.6477   2
   2  -2  12 1966.98 225.183   2
   2  -2  13 150.900 78.7275   2
   2  -2  14 1045.81 173.199   2
  -2   2 -14 1382.22 145.934  11
   2  -2  15 5831.66 396.141   2
  -2   2 -15 5267.16 319.489  11
  -2   2 -16 1236.01 166.166  11
   2  -2  16 839.098 145.737   2
  -2   2 -17 5803.75 350.183  11
  -2   2 -18 5307.08 351.955  11
  -2   2 -19 91.7619 55.9639  11
  -2   2 -20 7472.58 410.231  11
  -2   2 -21 25.0249 53.1701  11
   2  -2  22 61.8265 37.3957   5
  -2   2 -22 3.36284 55.0611  11
   2  -2  23 67.2793 32.2793   5
  -2   2 -23 46.4814 47.8508  11
   2  -2  24-49.0256 25.4986   5
  -2   2 -24-90.3525 53.4637  11
  -2   2 -25 77.3948 36.0449  11
   2  -1 -22 29.3306 39.4761   9
   2  -1 -22 54.9095 34.2835  11
   2  -1 -21 182.713 73.5067   9
   2  -1 -21 172.904 58.2295  11
   2  -1 -20 192.443 78.7365   9
   2  -1 -20 104.148 53.1546  11
   2  -1 -19 1305.73 133.366  11
   2  -1 -19 1348.47 172.402   9
   2  -1 -18 5132.92 269.225  11
   2  -1 -18 5323.81 339.164   9
   2  -1 -17 382.375 72.6404  11
   2  -1 -17 465.674 115.331   9
   2  -1 -16 10981.4 379.373  11
   2  -1 -16 10817.4 489.911   9
   2  -1 -15 4636.11 225.478  11
   2  -1 -15 4480.11 445.865   3
   2  -1 -15 5216.40 322.082   9
   2  -1 -14 13048.4 383.753   8
   2  -1 -14 12891.3 368.629  11
   2  -1 -13 86.1742 61.1452   9
   2  -1 -12 162.314 68.2326   1
   2  -1 -11 3251.11 283.286   1
   2  -1 -10 2450.42 242.238   1
   2  -1  -9 1670.99 193.673   1
   2  -1  -8 7434.96 404.098   1
   2  -1  -7 1269.87 163.873   1
   2  -1  -6 1903.46 198.013   1
   2  -1  -5 3127.65 244.109   1
   2  -1  -4 1591.02 170.415   1
   2  -1  -3 112.518 50.7265   1
   2  -1  -2 4962.97 291.180   1
   2  -1  -1 2551.49 205.388   1
   2  -1   0 6567.36 328.869   1
   2  -1   1 11936.8 448.345   1
   2  -1   2 1398.03 152.425   1
   2  -1   3 6694.91 347.301   1
   2  -1   4 9082.10 367.728   2
   2  -1   5 2447.01 201.605   2
   2  -1   6 779.359 122.775   2
   2  -1   7 4355.53 279.543   2
   2  -1   8 1626.06 174.804   2
   2  -1   9 996.818 141.489   2
   2  -1  10 11201.2 492.861   2
   2  -1  11 1618.75 194.527   2
   2  -1  12 8527.03 472.790   2
   2  -1  13 870.680 150.175   2
   2  -1  14 531.268 125.492   2
  -2   1 -15 814.329 117.856  11
   2  -1  15 853.092 165.190   2
  -2   1 -16 387.901 90.2588  11
   2  -1  16 432.479 147.869   2
   2  -1  17 310.700 114.563   2
  -2   1 -17 321.361 89.0851  11
  -2   1 -18 50.5675 53.1029  11
  -2   1 -19-24.3716 50.2071  11
  -2   1 -20-9.92929 49.4468  11
   2  -1  21 649.822 99.2893   5
  -2   1 -21 830.681 138.613  11
  -2   1 -22 202.508 63.8312  11
   2  -1  22 298.077 69.2648   5
  -2   1 -23-4.05502 41.5694  11
   2  -1  23 24.1625 27.2623   5
  -2   1 -24 47.7862 46.3981  11
   2  -1  24 58.3881 23.0659   5
  -2   1 -25 191.235 55.1427  11
   2   0 -22 73.0575 40.9551   9
   2   0 -22 26.9765 29.7188  11
   2   0 -21-85.1332 57.8972   9
   2   0 -21 78.9261 48.5502  11
   2   0 -20 79.6608 62.6721   9
   2   0 -20 26.0245 42.0608  11
   2   0 -19 37.9247 65.7451   9
   2   0 -19 82.5114 52.6904  11
   2   0 -18 1734.18 205.294   9
   2   0 -18 1612.76 155.251  11
   2   0 -17 3623.81 221.183  11
   2   0 -17 3565.88 271.696   9
   2   0 -16 1425.16 175.997   9
   2   0 -16 1456.97 134.146  11
   2   0 -15 149.831 92.4111   3
   2   0 -15 78.4180 66.2541   9
   2   0 -15 148.365 45.3929  11
   2   0 -14 18.8233 50.1254   3
   2   0 -14 7.08794 42.6236   9
   2   0 -13 2686.36 319.645   3
   2   0 -12 1116.53 207.173   3
   2   0 -10 31.7142 29.8421   1
   2   0  -9 4221.89 254.318   1
   2   0  -8 1212.84 135.209   1
   2   0  -7 20276.3 550.359   1
   2   0  -6-7.52455 25.7049   1
   2   0  -5 468.705 74.2096   1
   2   0  -4 10977.7 365.952   1
   2   0  -3 6117.91 263.615   1
   2   0  -2 1939.40 146.035   1
   2   0  -1 52847.2 895.236   1
   2   0   0 53845.2 912.551   1
   2   0   1 3067.00 193.246   1
   2   0   2 986942. 9658.14   2
   2   0   2 999999. 9343.70   3
   2   0   3 210.987 53.9994   2
   2   0   4 557.330 86.9368   2
   2   0   5 12450.2 402.422   2
   2   0   6 1081.97 125.076   2
   2   0   7-18.8127 40.4318   2
   2   0   8 988.093 133.901   2
   2   0   9 2171.98 200.784   2
   2   0  10 3397.68 270.202   2
   2   0  11 3967.62 299.675   2
   2   0  12 6504.54 404.104   2
   2   0  13 3295.90 297.917   2
   2   0  14 1806.03 224.104   2
  -2   0 -15 10.8115 31.7652  11
   2   0  15-11.2522 39.6827   2
   2   0  16 1289.70 203.908   2
  -2   0 -16 1353.28 144.923  11
  -2   0 -17 668.637 113.338  11
   2   0  17 665.528 145.959   2
  -2   0 -18 98.8685 63.6834  11
   2   0  19 1335.27 132.088   5
  -2   0 -19 1464.21 168.606  11
  -2   0 -20 1217.91 164.649  11
   2   0  20 1100.03 113.748   5
   2   0  21 434.918 73.5851   5
  -2   0 -21 552.074 108.959  11
  -2   0 -22 1002.52 146.046  11
   2   0  22 954.971 94.2366   5
  -2   0 -23 146.115 60.7215  11
  -2   0 -24-24.6464 47.6663  11
  -2   0 -25-60.5365 46.9551  11
  -2   0 -26 950.766 92.9458  11
   2   1 -22 43.9334 31.1420  11
   2   1 -21 236.605 78.4625   9
   2   1 -21 223.383 60.3098  11
   2   1 -20 825.690 127.070   9
   2   1 -20 592.444 97.3143  11
   2   1 -19-13.1746 56.9982   9
   2   1 -19 41.5368 48.1787  11
   2   1 -18 333.483 99.6651   9
   2   1 -18 363.163 77.1272  11
   2   1 -17 900.717 112.497  11
   2   1 -17 1116.24 157.387   9
   2   1 -16 97.8448 79.3746   9
   2   1 -16 0.14975 34.2231  11
   2   1 -15 666.768 131.742   9
   2   1 -15 826.553 102.340  11
   2   1 -15 654.434 156.723   3
   2   1 -14 898.945 196.388   3
   2   1 -14 1296.14 150.148   9
   2   1 -13 15.9548 48.8726   3
   2   1 -12 1945.15 260.725   3
   2   1 -11 5196.89 401.728   3
   2   1 -10 5419.33 402.017   3
   2   1  -9 2758.69 282.903   3
   2   1  -8 4164.45 327.599   3
   2   1  -7 120.390 77.8019   3
   2   1  -6 3244.10 269.181   3
   2   1  -6 3793.12 151.143   1
   2   1  -5 2423.88 215.952   3
   2   1  -5 2684.44 124.506   1
   2   1  -4 840.234 69.9036   1
   2   1  -4 888.583 128.642   3
   2   1  -3 26321.9 656.197   3
   2   1  -3 27948.6 475.150   1
   2   1  -2 787.113 95.4549   3
   2   1  -1 23608.0 524.766   3
   2   1   0 702948. 6781.39   2
   2   1   0 716882. 6920.85   3
   2   1   1 10689.0 268.000   2
   2   1   1 11262.6 280.829   3
   2   1   2 930.498 70.1889   3
   2   1   2 908.267 80.3973   2
   2   1   3 3252.75 159.107   2
   2   1   3 3489.73 121.689   3
   2   1   4 4300.26 202.239   2
   2   1   5 1390.39 124.740   2
   2   1   6 5760.39 274.745   2
   2   1   7 334.805 74.1002   2
   2   1   8 509.971 100.408   2
   2   1   9 6583.74 357.331   2
   2   1  10 166.648 63.5841   2
   2   1  11 2955.46 260.794   2
   2   1  12 144.918 77.7019   2
   2   1  13 10.0924 36.3220   2
   2   1  14 803.777 155.682   2
   2   1  15 3457.21 320.217   2
   2   1  16 101.758 52.9103   5
  -2  -1 -16 17.4865 37.0625  11
  -2  -1 -16 20.1420 44.3217   1
   2   1  16-53.8971 43.1387   2
   2   1  17 366.706 113.403   2
   2   1  17 278.356 58.0340   5
  -2  -1 -17 233.422 89.8050   1
  -2  -1 -17 222.808 65.3049  11
  -2  -1 -18 5643.72 308.245  11
   2   1  18 5581.76 231.882   5
  -2  -1 -19 4706.17 291.230  11
  -2  -1 -20 11.2289 48.3927  11
  -2  -1 -21 48.5389 54.6971  11
  -2  -1 -22 42.9507 53.2111  11
  -2  -1 -23 12.9915 66.3681  11
  -2  -1 -24 604.263 96.3407  11
  -2  -1 -25 490.086 79.1415  11
  -2  -1 -26 2008.16 130.142  11
   2   2 -22 349.490 70.6131  11
   2   2 -21 6.24352 45.3747   9
   2   2 -21-36.8642 35.0724  11
   2   2 -20 222.539 84.6169   9
   2   2 -20 198.270 64.2006  11
   2   2 -19 1151.43 141.218  11
   2   2 -19 1233.32 164.210   9
   2   2 -18 420.543 104.549   9
   2   2 -18 290.297 70.0236  11
   2   2 -17 271.039 76.9461  11
   2   2 -17 190.454 85.9009   9
   2   2 -16 87.7420 59.8615   9
   2   2 -16-65.3324 50.2279  11
   2   2 -15 21.2986 47.4889   3
   2   2 -15 73.9341 47.4243  11
   2   2 -15 31.7102 59.4225   9
   2   2 -14 1377.29 161.522   9
   2   2 -14 1453.67 133.246  11
   2   2 -14 1551.49 237.996   3
   2   2 -13 148.650 73.0700   9
   2   2 -13 41.1464 69.6479   3
   2   2 -12 15.9027 46.4105   3
   2   2 -11 4796.95 389.609   3
   2   2 -10 16420.7 705.303   3
   2   2  -9 79.6815 53.9823   3
   2   2  -8 6151.34 402.030   3
   2   2  -7 627.532 127.576   3
   2   2  -6 96.4481 62.4086   3
   2   2  -5 357.819 94.6268   3
   2   2  -4 9139.38 419.202   3
   2   2  -3 416.886 87.1376   3
   2   2  -2 43551.3 879.066   3
   2   2  -1 15113.5 460.348   3
   2   2   0 886.639 47.6783   2
   2   2   0 1052.02 110.322   3
   2   2   1 5420.36 157.428   2
   2   2   1 5581.78 242.418   3
   2   2   2 15388.2 409.079   3
   2   2   2 15569.7 322.047   2
   2   2   3 1465.36 117.512   3
   2   2   3 1456.18 101.435   2
   2   2   4 1903.91 129.897   2
   2   2   4 1953.08 133.819   3
   2   2   5 110.070 42.4939   2
   2   2   6 199.185 52.0139   2
   2   2   7 4386.89 258.535   2
   2   2   8 2100.96 192.070   2
   2   2   9 1180.46 156.674   2
   2   2  10 12505.8 532.143   2
   2   2  11 3238.48 280.937   2
   2   2  12 419.053 105.888   2
   2   2  13 1510.94 204.856   2
  -2  -2 -14 374.656 111.042   1
   2   2  14 390.830 111.932   2
   2   2  15 222.711 96.1590   2
  -2  -2 -15 126.673 76.0842   1
   2   2  15 46.8633 30.3256  10
  -2  -2 -16 21774.5 844.836   1
  -2  -2 -16 21002.2 565.144  11
   2   2  16 21495.0 615.404  10
  -2  -2 -17 659.486 143.117   1
  -2  -2 -17 539.276 97.4957  11
   2   2  17 442.829 94.4478  10
  -2  -2 -18 10645.3 423.522  11
  -2  -2 -19 66.4184 49.2633  11
  -2  -2 -20 6652.48 345.091  11
  -2  -2 -21 898.983 128.419  11
  -2  -2 -22-11.3026 44.0532  11
  -2  -2 -23 68.6953 54.7735  11
  -2  -2 -24 39.1358 33.7534  11
  -2  -2 -25 1620.57 124.851  11
  -2  -2 -26 51.8965 24.4553  11
   2   3 -22 51.9857 39.3048  11
   2   3 -21 120.611 58.9317  11
   2   3 -20 73.4552 46.5244   9
   2   3 -20 28.0212 60.6112  11
   2   3 -19 796.409 134.277   9
   2   3 -19 748.083 118.726  11
   2   3 -18 3132.41 237.969  11
   2   3 -18 3397.28 273.620   9
   2   3 -17-38.7916 58.5314   9
   2   3 -17 175.329 69.0194  11
   2   3 -16 6566.18 346.707  11
   2   3 -16 6350.04 375.735   9
   2   3 -15 16539.8 539.629  11
   2   3 -15 15944.4 602.143   9
   2   3 -14 165.238 71.8665   9
   2   3 -14 141.018 60.9401  11
   2   3 -14 295.357 107.403   3
   2   3 -13 2666.95 187.206  11
   2   3 -13 2947.22 320.792   3
   2   3 -13 2915.16 232.171   9
   2   3 -12 345.339 76.3579   9
   2   3 -12 305.997 115.983   3
   2   3 -11 373.926 113.694   3
   2   3 -10 338.365 110.158   3
   2   3  -9 2028.50 249.963   3
   2   3  -8 1363.39 199.927   3
   2   3  -7 10098.3 527.073   3
   2   3  -6 83.8453 57.5904   3
   2   3  -5 420.445 104.750   3
   2   3  -4 12965.1 540.341   3
   2   3  -3 5394.40 340.601   3
   2   3  -2 74.8621 50.3732   3
   2   3  -1 695.380 114.768   3
  -2  -3   0 2932.18 135.444   1
   2   3   0 2985.64 229.450   3
  -2  -3  -1 539.363 64.4020   1
   2   3   1 644.603 106.503   3
  -2  -3  -2 358.825 58.4958   1
   2   3   2 390.101 80.3152   3
  -2  -3  -3 18433.3 486.071   1
   2   3   3 18328.0 561.129   3
  -2  -3  -4-10.1023 35.3099   1
   2   3   4-1.15184 31.0249   3
  -2  -3  -5 1203.24 134.028   1
  -2  -3  -6 704.708 112.693   1
  -2  -3  -7 276.500 75.6474   1
  -2  -3  -8 39948.0 989.698   1
  -2  -3  -9 12555.1 556.814   1
  -2  -3 -10 32.1378 36.6687   1
  -2  -3 -11 4370.26 346.648   1
  -2  -3 -12-25.6395 39.9810   1
  -2  -3 -13 391.396 111.738   1
  -2  -3 -14 88.7805 65.5920   1
   2   3  14 190.766 58.2532  10
  -2  -3 -15 161.243 81.7166   1
   2   3  15 127.693 53.2231  10
  -2  -3 -16 2496.73 289.922   1
   2   3  16 2450.11 214.408  10
   2   3  17 4199.65 297.110  10
   2   3  18 485.910 107.147  10
  -2  -3 -18 662.991 110.960  11
  -2  -3 -19 997.809 130.534  11
  -2  -3 -20 2014.91 187.202  11
  -2  -3 -21 249.620 75.2984  11
  -2  -3 -22-12.0965 48.4201  11
  -2  -3 -23-14.4371 42.3920  11
  -2  -3 -24 107.371 41.8328  11
  -2  -3 -25 398.641 58.6396  11
   2   4 -21 798.615 90.2401  11
   2   4 -20 123.630 47.8725  11
   2   4 -19 157.456 60.7563  11
   2   4 -19 173.127 78.2339   9
   2   4 -18 6.76578 47.1254  11
   2   4 -18-67.6831 78.8116   9
   2   4 -17 3034.95 249.991  11
   2   4 -17 2840.96 263.039   9
   2   4 -16 879.371 156.977   9
   2   4 -16 848.197 143.920  11
   2   4 -15 409.577 107.479   9
   2   4 -15 439.072 103.791  11
   2   4 -14 34.0917 76.3954   9
   2   4 -14 130.249 73.9204  11
   2   4 -13 56.2349 62.0095   9
   2   4 -13-9.33620 45.4747  11
   2   4 -13 36.9952 58.0513   3
   2   4 -12 170.196 91.1339   9
   2   4 -12 115.865 63.3709  11
   2   4 -12 177.791 90.8561   3
   2   4 -11 1677.50 168.842  11
   2   4 -11 1678.26 236.804   3
   2   4 -11 1701.95 198.599   9
   2   4 -10 1250.06 210.686   3
   2   4 -10 1404.70 174.897   9
   2   4  -9 2091.91 261.091   3
   2   4  -8 5404.20 418.711   3
   2   4  -7 102.760 70.0309   3
   2   4  -6 3378.67 316.467   3
   2   4  -5 783.697 152.929   3
   2   4  -4 680.835 140.396   3
   2   4  -3 7481.26 446.718   3
   2   4  -2 36307.4 1016.36   3
   2   4  -1 3577.43 293.720   3
   2   4   0 2346.37 231.060   3
  -2  -4  -1 543.668 75.8063   1
   2   4   1 568.440 112.231   3
  -2  -4  -2 63.2002 35.1667   1
   2   4   2 92.0238 56.2312   3
  -2  -4  -3 5914.13 294.312   1
   2   4   3 5103.81 340.180   3
  -2  -4  -4 7419.86 350.132   1
   2   4   4 7330.15 407.514   3
  -2  -4  -5 177.725 56.4955   1
  -2  -4  -6-6.87575 31.5391   1
  -2  -4  -7 3115.03 258.648   1
  -2  -4  -8 1669.21 200.047   1
  -2  -4  -9 644.189 128.148   1
  -2  -4 -10 142.686 69.1463   1
  -2  -4 -11 49.9561 56.8386   1
   2   4  12 141.616 53.6639  10
  -2  -4 -12 258.783 106.936   1
  -2  -4 -13 594.401 144.536   1
   2   4  13 567.581 101.877  10
  -2  -4 -14 162.665 74.3787   1
   2   4  14 213.027 73.9732  10
   2   4  15 9383.61 432.273  10
   2   4  16 14222.3 549.018  10
   2   4  17 121.736 50.9164  10
   2   4  18 2457.38 235.489  10
  -2  -4 -19 509.515 97.7645  11
   2   4  19 367.905 92.7524  10
  -2  -4 -20 165.579 71.4957  11
  -2  -4 -21 210.501 59.3835  11
  -2  -4 -22-29.0559 46.4960  11
  -2  -4 -23-5.87278 26.8342  11
  -2  -4 -24 344.183 53.8422  11
   2   5 -21-24.5769 25.6190  10
   2   5 -20-38.4892 38.5882  10
   2   5 -20 45.8499 33.5548  11
   2   5 -19 2550.13 191.019  11
   2   5 -18 2068.61 187.492  11
   2   5 -17 200.283 69.0405  11
   2   5 -16 845.710 139.048  11
   2   5 -15 585.024 123.382  11
   2   5 -15 663.826 146.795   9
   2   5 -14 694.181 147.218   9
   2   5 -14 874.672 144.055  11
   2   5 -13 2317.59 255.982   9
   2   5 -13 1788.93 211.037  11
   2   5 -12 1755.91 204.828  11
   2   5 -12 2067.76 242.676   9
   2   5 -11 9120.05 457.445  11
   2   5 -11 9550.52 497.673   9
   2   5 -10 39778.9 987.027  11
   2   5 -10 39197.4 1224.41   3
   2   5 -10 40247.4 720.293   7
   2   5 -10 39156.9 1049.50   9
   2   5  -9 807.522 94.7089   7
   2   5  -9 758.169 123.102  11
   2   5  -9 631.769 159.314   3
   2   5  -9 895.765 163.185   9
   2   5  -8-24.0695 38.3635   7
   2   5  -8 4.29747 58.1497  11
   2   5  -8 26.1958 48.3472   3
   2   5  -8 99.6587 67.7098   9
   2   5  -7 1910.07 146.972   7
   2   5  -7 1890.88 190.480  11
   2   5  -7 1953.12 263.012   3
   2   5  -7 1691.07 207.347   9
   2   5  -6 385.228 62.9318   7
   2   5  -6 475.227 127.659   3
   2   5  -6 406.540 107.254   9
   2   5  -5 90.0037 66.5984   3
   2   5  -4 2607.37 295.646   3
   2   5  -3 548.139 141.743   3
   2   5  -2 6520.30 453.817   3
   2   5  -1 3106.38 308.363   3
   2   5   0 1036.46 177.688   3
   2   5   1 5362.91 398.575   3
   2   5   2 127.796 64.8873   3
  -2  -5  -4 9879.49 442.062   1
  -2  -5  -5-7.40959 30.3078   1
  -2  -5  -6 28.0360 30.9340   1
  -2  -5  -7 476.274 111.700   1
  -2  -5  -8 1877.83 228.016   1
   2   5   8 1823.88 157.679  10
   2   5   9 347.525 57.4665   4
  -2  -5  -9 348.297 110.599   1
   2   5   9 405.745 82.9477  10
  -2  -5 -10 6556.02 458.817   1
   2   5  10 6565.60 327.825  10
  -2  -5 -11 1346.80 212.515   1
   2   5  11 1094.00 136.383  10
   2   5  12 331.275 79.5085  10
  -2  -5 -12 213.391 96.1104   1
   2   5  13 198.524 78.3959  10
   2   5  14 1328.35 168.267  10
   2   5  15 1438.69 176.369  10
   2   5  16 1275.00 168.626  10
   2   5  17 446.686 94.7325  10
   2   5  18-59.0361 47.4113  10
   2   5  19 4915.10 296.448  10
   2   5  20 262.919 67.5821  10
  -2  -5 -20 332.943 64.0934  11
  -2  -5 -21 147.139 44.4551  11
  -2  -5 -22 1451.76 107.718  11
  -2  -5 -23 171.590 35.3294  11
   2   5  23 69.3119 24.5756   6
   2   6 -19 108.600 44.9107  10
   2   6 -18 782.794 121.256  10
   2   6 -18 974.498 101.695  11
   2   6 -17 196.144 66.4331  11
   2   6 -17 77.6155 51.2763  10
   2   6 -16 139.292 61.6701  11
   2   6 -16 98.1967 65.5717  10
   2   6 -15 140.108 67.8389  11
   2   6 -15 181.810 73.8841  10
   2   6 -14 296.722 96.6631  11
   2   6 -14 124.976 67.5349  10
   2   6 -13 342.792 114.240  11
   2   6 -13 646.223 134.243  10
   2   6 -12 22156.1 814.720  10
   2   6 -12 21410.5 753.362  11
   2   6 -11 454.544 78.5123   7
   2   6 -11 319.216 92.5263  11
   2   6 -11 392.828 119.118  10
   2   6 -10 111.453 45.6008   7
   2   6 -10 95.8556 65.0614  11
   2   6 -10 97.8474 72.7598  10
   2   6  -9 1587.80 218.493  10
   2   6  -9 1437.27 140.790   7
   2   6  -9 1581.98 203.542  11
   2   6  -8 250.573 67.0577   7
   2   6  -8 98.9792 66.0436  11
   2   6  -8 148.652 76.8231  10
   2   6  -7 2.05323 56.3059  11
   2   6  -7 89.3327 47.1491   7
   2   6  -7 20.3121 61.1122  10
   2   6  -6 2170.27 252.878  10
   2   6  -6 2642.79 187.189   7
   2   6  -6 2068.20 233.358  11
   2   6  -6 2194.81 281.186   3
   2   6  -5 236.832 72.2885   7
   2   6  -5 227.884 93.7961   3
   2   6  -5 347.139 99.9811  10
   2   6  -4 461.609 88.4630   7
   2   6  -4 483.541 108.166  10
   2   6  -4 453.426 120.296   3
   2   6  -3 14.0746 37.3056   7
   2   6  -3 80.7418 77.2608   3
   2   6  -3 39.6790 60.0034  10
   2   6  -2 123.708 88.6818   3
   2   6  -2 46.6594 56.4522  10
   2   6  -2 103.811 49.8680   7
   2   6  -1 8980.54 351.983   7
   2   6  -1 9200.73 577.342   3
   2   6  -1 10459.3 458.255  10
   2   6   0 7366.62 309.548   7
   2   6   0 7844.55 533.609   3
   2   6   0 8049.15 395.563  10
   2   6   1 114.090 47.4178   7
   2   6   1 113.633 51.8400  10
   2   6   2 693.437 92.7238   4
   2   6   2 651.855 91.8659   7
   2   6   2 613.120 109.987  10
   2   6   3 2580.64 182.507   4
   2   6   3 2575.65 166.105   7
   2   6   3 2610.81 213.936  10
   2   6   4 631.937 87.7548   7
   2   6   4 567.776 88.5656   4
   2   6   4 646.810 109.242  10
   2   6   5 1035.76 110.831   4
   2   6   5 933.240 99.2099   7
   2   6   5 964.153 130.778  10
   2   6   6 9510.76 355.663   4
   2   6   6 9683.39 412.646  10
   2   6   6 8760.07 286.724   6
   2   6   6 8960.05 305.674   7
   2   6   7 1403.43 137.442   4
   2   6   7 1640.37 168.691  10
   2   6   7 1270.01 110.507   6
   2   6   8 5734.17 318.456  10
   2   6   8 5584.52 270.867   4
   2   6   8 5100.93 233.934   6
   2   6   9 5023.65 253.016   4
   2   6   9 5214.16 308.259  10
   2   6  10 66.5521 46.7618  10
   2   6  11 1402.39 169.085  10
   2   6  12 2170.85 205.437  10
   2   6  13 1288.66 169.227  10
   2   6  14 7708.65 403.960  10
   2   6  15 1933.14 199.188  10
   2   6  16 243.784 71.6568  10
   2   6  17-130.879 56.5248  10
   2   6  18-62.3534 46.9070  10
   2   6  19-49.5108 37.9817  10
  -2  -6 -19 122.505 46.9155  11
  -2  -6 -20 167.442 40.2377  11
   2   6  20 124.415 34.6663   6
  -2  -6 -21 237.786 42.6166  11
   2   6  21 194.137 36.8346   6
   2   7 -17 60.1193 32.2117  10
   2   7 -16 137.283 54.9381  10
   2   7 -15 21.0346 40.0132  10
   2   7 -14-26.9935 38.0735  10
   2   7 -13-4.50271 41.4100  10
   2   7 -12 48.2575 52.2055  10
   2   7 -11 10.7996 47.1775  10
   2   7 -10 1329.94 188.477  10
   2   7 -10 1438.56 123.942   7
   2   7  -9 496.249 82.8841   7
   2   7  -9 684.838 140.689  10
   2   7  -8 1580.21 145.608   7
   2   7  -8 1595.62 208.591  10
   2   7  -7 51.3583 61.5766   7
   2   7  -7 48.6754 47.7109  10
   2   7  -6 229.647 67.6237   7
   2   7  -6 192.635 95.8113  10
   2   7  -5 70.6287 54.4562   7
   2   7  -5 39.7550 50.1232  10
   2   7  -4 814.002 129.603   7
   2   7  -4 792.627 148.802  10
   2   7  -3 1016.76 171.424  10
   2   7  -3 1075.55 137.186   7
   2   7  -2 93.8702 57.0598   7
   2   7  -2 79.3249 45.8000  10
   2   7  -1 4337.86 258.724   7
   2   7  -1 4067.49 310.581  10
   2   7   0 9115.81 378.372   7
   2   7   0 9506.23 468.548  10
   2   7   1 7048.00 398.207  10
   2   7   1 6514.69 318.324   7
   2   7   2 278.441 70.0770   7
   2   7   2 77.9386 43.0273  10
   2   7   3 179.127 76.9996  10
   2   7   4 9541.11 451.494  10
   2   7   5 424.831 95.2530  10
   2   7   6 10263.9 460.988  10
   2   7   7 7630.63 391.853  10
   2   7   8 328.016 85.8742  10
   2   7   9 1.16767 44.7973  10
   2   7  10 99.0293 57.8451  10
   2   7  11 42.0999 56.9883  10
   2   7  11 7.14689 20.3818   6
   2   7  12 199.584 80.1674  10
   2   7  12 30.2520 20.8036   6
   2   7  13 905.092 132.046  10
   2   7  13 480.084 71.1580   6
   2   7  14-28.2409 24.1142   6
   2   7  14 49.5452 46.3338  10
   2   7  15 859.185 111.681  10
   2   7  15 617.803 73.4565   6
   2   7  16 8.50108 19.4684   6
   2   7  16 87.5789 38.7752  10
   2   7  17-62.0796 36.5923  10
   2   7  17 56.4431 22.9449   6
  -2  -7 -18 1145.63 84.0401  11
   2   7  18 1224.34 103.216  10
  -2  -7 -19 2288.68 100.725  11
   2   8 -14 429.138 58.4733  10
   2   8 -13 26.8871 24.1668  10
   2   8 -12 134.746 46.9785  10
   2   8 -11 159.153 54.1989  10
   2   8 -10 2.82651 42.2503  10
   2   8  -9 111.930 41.6455  10
   2   8  -8 56.5223 35.8815  10
   2   8  -7 137.348 55.6674  10
   2   8  -6-11.0188 55.7037  10
   2   8  -5 122.543 64.1166  10
   2   8  -4 7513.21 402.833  10
   2   8  -3 593.608 116.578  10
   2   8  -2 334.988 92.8985  10
   2   8  -1 146.815 64.2469  10
   2   8   0 278.533 85.8932  10
   2   8   1 65.0955 57.6446  10
   2   8   2 310.677 95.6571  10
   2   8   3 9.49294 47.2182  10
   2   8   4 53.4368 38.8454  10
   2   8   5 1515.46 174.158  10
   2   8   6 26.6110 48.8866  10
   2   8   7 1552.23 166.904  10
   2   8   8 786.482 116.421  10
   2   8   9 87.2661 54.1119  10
   2   8  10 21.3710 42.2413  10
   2   8  11 43.6641 45.2080  10
   2   8  12 460.812 81.8581  10
   2   8  13 780.986 95.9767  10
   2   8  14 2814.73 166.742  10
   2   8  15 378.151 55.3144  10
   2   8  16-21.3237 23.5739  10
   2   9  -9 191.233 39.4174  10
   2   9  -8 79.1875 28.0898  10
   2   9  -7 108.228 36.8897  10
   2   9  -6 1446.57 123.986  10
   2   9  -5 371.518 72.2641  10
   2   9  -4 282.445 66.9304  10
   2   9  -3 1259.13 127.880  10
   2   9  -2 261.971 63.1439  10
   2   9  -1 381.104 76.0051  10
   2   9   0 917.282 112.390  10
   2   9   1 19.9103 36.1623  10
   2   9   2 38.0177 37.4504  10
   2   9   3 307.760 68.3248  10
   2   9   4 87.7648 38.1451  10
   2   9   5 76.2802 39.3219  10
   2   9   6 24.3891 27.5464  10
   2   9   7 475.681 72.4969  10
   2   9   8 1405.83 117.559  10
   2   9   9 74.6159 34.2504  10
   2   9  10 99.5228 33.4846  10
   2   9  11 239.537 40.4000  10
  -3   7   9 696.442 60.1531   4
  -3   7   8 234.021 41.9968   4
  -3   7   7-4.43995 25.8667   4
  -3   7   6 119.567 39.2942   4
  -3   7   5 2.78813 24.3443   4
   3  -7  -4 375.354 47.3107   8
  -3   7   4 494.488 67.0576   4
   3  -7  -3 92.3373 33.8711   8
  -3   7   3 168.085 43.3244   4
   3  -7  -2 85.6721 34.2942   8
  -3   7   2 121.173 37.6612   4
   3  -7  -1 471.312 67.9221   8
  -3   7   1 501.891 67.5965   4
   3  -7   0 693.441 84.1335   8
  -3   7   0 564.336 68.4723   4
  -3   7  -1 90.3628 33.7484   4
   3  -7   1 130.969 43.4826   8
   3  -7   2-18.6062 32.6188   8
  -3   7  -2-0.45473 23.4670   4
   3  -7   3 494.333 74.3955   8
   3  -7   4 596.018 80.8157   8
   3  -7   5 110.865 39.9111   8
   3  -7   6 284.270 60.0558   8
   3  -7   7 602.721 76.6352   8
   3  -7   8 1220.48 107.627   8
   3  -7   9 1385.43 106.807   8
   3  -7  10-53.2880 34.0132   8
   3  -7  11 146.586 33.4521   8
   3  -7  12 4.05643 21.5642   8
   3  -6 -14 67.4469 32.0775   9
   3  -6 -13 150.370 47.2308   9
  -3   6  13 110.901 26.1465   4
   3  -6 -12 53.2895 41.9323   9
  -3   6  12 68.1521 27.3966   4
  -3   6  11 90.2629 34.4509   4
  -3   6  10-13.6778 30.8807   4
  -3   6   9 3.86269 30.5068   4
  -3   6   8 982.323 107.287   4
   3  -6  -7 335.586 57.0955   8
  -3   6   7 374.628 70.5037   4
   3  -6  -6 247.761 58.3749   8
  -3   6   6 192.880 58.6135   4
   3  -6  -5 20.6583 27.3654   8
  -3   6   5 45.4972 39.0019   4
   3  -6  -4 7.62402 32.1680   8
  -3   6   4 8.04906 41.5572   4
   3  -6  -3 4740.26 243.955   8
  -3   6   3 4793.13 251.796   4
   3  -6  -2 14251.1 449.261   8
  -3   6   2 15573.5 451.906   4
   3  -6  -1 310.487 63.7286   8
  -3   6   1 409.138 78.1941   4
  -3   6   0 128.862 49.3466   4
   3  -6   0 24.8552 34.4439   8
   3  -6   1 2423.43 187.281   8
  -3   6  -1 2257.26 160.092   4
   3  -6   2 4709.79 262.094   8
  -3   6  -2 4510.70 216.648   4
   3  -6   3 1603.89 158.998   8
  -3   6  -3 1343.96 120.448   4
   3  -6   4 10762.0 407.456   8
   3  -6   5 2355.44 191.574   8
   3  -6   6 2378.58 190.284   8
   3  -6   7 263.466 71.9099   8
   3  -6   8 219.418 67.5946   8
   3  -6   9 58.9206 48.1788   8
   3  -6  10 241.247 66.1439   8
   3  -6  11 310.499 69.2581   8
   3  -6  12-1.90192 26.8092   8
   3  -6  13 1233.41 102.822   8
   3  -6  14 521.012 64.6396   8
   3  -6  15 1348.78 88.0656   8
   3  -5 -17-10.9129 25.1990   9
   3  -5 -16 29.1666 38.0718   9
   3  -5 -15 145.934 56.6725   9
   3  -5 -14 909.752 120.187   9
  -3   5  14 677.857 65.1487   4
  -3   5  13 587.308 68.7032   4
  -3   5  12 1386.50 114.392   4
  -3   5  11-49.2780 39.4469   4
  -3   5  10 1264.28 129.049   4
   3  -5  -9 3973.87 210.410   8
  -3   5   9 4509.08 249.880   4
  -3   5   8 60.8042 40.0420   4
   3  -5  -8 75.2407 34.7803   8
   3  -5  -7 384.768 73.7847   8
  -3   5   7 443.188 97.0057   4
   3  -5  -6 1162.92 123.106   8
  -3   5   6 1069.76 134.469   4
   3  -5  -5 5361.15 269.819   8
   3  -5  -4 34312.8 741.210   8
   3  -5  -3 1062.41 129.693   8
   3  -5  -2-63.0987 47.3419   8
   3  -5  -1 1090.29 124.970   8
  -3   5   1 912.215 118.805   4
   3  -5   0 7.26186 35.5598   8
  -3   5   0 3.38390 34.0949   4
   3  -5   1 94.8082 50.4721   8
  -3   5  -1 64.8120 40.5248   4
   3  -5   2 1876.11 166.499   8
  -3   5  -2 1653.13 144.784   4
   3  -5   3 1680.74 157.727   8
  -3   5  -3 1583.57 134.234   4
   3  -5   4 1006.28 122.692   8
   3  -5   5 384.409 81.9852   8
   3  -5   6 241.813 66.5518   8
   3  -5   7 722.364 112.261   8
   3  -5   8 76.7247 47.6913   8
   3  -5   9 583.741 97.9714   8
   3  -5  10 28.3987 32.9623   8
   3  -5  11 577.835 96.8478   8
   3  -5  12 66.6323 46.4992   8
  -3   5 -13 23.7233 59.2526  11
   3  -5  13 111.976 45.9192   8
   3  -5  14 1408.35 124.058   8
  -3   5 -14 1087.65 159.795  11
   3  -5  15 583.829 74.7964   8
   3  -5  16 181.420 49.8990   5
   3  -5  16 88.9880 33.6126   8
   3  -5  17 39.7163 30.3311   5
   3  -5  17 96.9966 23.4000   8
   3  -5  18 446.821 58.6533   5
   3  -5  18 347.591 39.5231  12
   3  -5  19 134.606 33.5509   5
   3  -4 -19-68.1060 37.1967   9
   3  -4 -18 34.5319 37.9285   9
   3  -4 -17 845.128 106.389   9
   3  -4 -16 89.9514 69.5239   9
   3  -4 -15 161.838 73.9899   9
  -3   4  14 2792.76 151.516   4
   3  -4 -14 3590.15 270.517   9
  -3   4  13 1049.82 104.113   4
  -3   4  12 3265.58 193.650   4
   3  -4 -11 525.051 86.5116   8
   3  -4 -10 24.9343 44.9125   8
   3  -4  -9 1462.20 138.367   8
   3  -4  -8 16.2769 31.5323   8
   3  -4  -7 122.251 48.4862   8
   3  -4  -6 130.737 51.6552   8
   3  -4  -5 307.783 68.9220   8
   3  -4  -5 425.613 146.896   1
   3  -4  -4 350.065 72.1439   8
   3  -4  -4 472.632 148.752   1
   3  -4  -3 153.860 50.9513   8
   3  -4  -3 144.464 81.0505   1
   3  -4  -2 379.717 71.0063   8
   3  -4  -2 370.497 133.114   1
   3  -4  -1 273.381 113.567   1
   3  -4  -1 239.382 63.6720   8
   3  -4   0 3860.47 408.822   1
   3  -4   0 4143.95 222.295   8
   3  -4   1-27.0130 85.5654   1
   3  -4   1 17.4540 36.8313   8
   3  -4   2-8.27454 31.4551   8
   3  -4   2 125.533 90.6861   1
   3  -4   3 5217.05 405.537   2
   3  -4   3 4636.01 436.671   1
   3  -4   3 4853.04 242.550   8
   3  -4   4 1723.55 232.093   2
   3  -4   4 1478.58 138.697   8
   3  -4   5 1415.64 209.720   2
   3  -4   5 1180.18 126.059   8
   3  -4   6 1275.36 126.447   8
   3  -4   6 1274.13 195.326   2
   3  -4   7 767.436 100.808   8
   3  -4   7 964.320 168.124   2
   3  -4   8 171.136 83.4345   8
   3  -4   8 30.4740 38.7481   2
   3  -4   9 53.1234 36.2338   8
   3  -4  10 20.0044 35.7796   8
   3  -4  11 479.578 82.3465   8
   3  -4  12 6085.56 287.997   8
   3  -4  13 190.508 53.1772   8
  -3   4 -13 344.719 102.359  11
   3  -4  14 9637.31 350.907   8
  -3   4 -14 9985.41 500.287  11
   3  -4  15 1196.75 114.586   8
  -3   4 -15 1275.69 182.850  11
   3  -4  16 542.370 70.6817   8
  -3   4 -16 503.452 117.825  11
  -3   4 -17 256.053 84.7364  11
  -3   4 -18 223.614 77.5251  11
   3  -4  19 153.893 51.3219   5
  -3   4 -19 132.448 58.5295  11
   3  -4  20 33.6887 36.3452   5
   3  -4  21 4680.59 169.992   5
   3  -4  22 1117.25 70.8027   5
   3  -3 -20 121.978 51.6711   9
   3  -3 -19 50.6988 42.0000   9
   3  -3 -18-49.6994 58.5912   9
   3  -3 -17 173.157 69.0351   9
   3  -3 -16 153.957 82.2223   9
   3  -3 -15 2093.97 223.383   9
   3  -3 -14 6089.34 363.480   9
   3  -3 -13 14823.0 454.926   8
   3  -3 -12 1571.57 151.134   8
   3  -3 -11 199.347 59.7312   8
   3  -3 -10 1640.89 154.334   8
   3  -3  -9 284.427 113.069   1
   3  -3  -9 214.488 65.3934   8
   3  -3  -8 2949.92 198.490   8
   3  -3  -8 3223.18 353.172   1
   3  -3  -7 794.866 111.014   8
   3  -3  -7 807.294 190.366   1
   3  -3  -6 9.93025 39.9432   1
   3  -3  -6 201.191 61.4025   8
   3  -3  -5 1698.89 142.757   8
   3  -3  -5 1790.52 266.528   1
   3  -3  -4 371.223 129.072   1
   3  -3  -3 192.204 100.357   1
   3  -3  -2 1857.93 269.199   1
   3  -3  -1 5010.26 434.965   1
   3  -3   0 30.8779 48.7526   1
   3  -3   1 914.515 187.382   1
   3  -3   2 389.048 131.080   1
   3  -3   3 832.151 176.609   1
   3  -3   4 14059.8 641.005   2
   3  -3   5 11326.7 570.884   2
   3  -3   6 297.421 89.7195   2
   3  -3   7 50.8216 49.4202   2
   3  -3   8 6.05020 26.8515   8
   3  -3   8-15.2403 59.0621   2
   3  -3   9 3.97532 32.5759   8
   3  -3   9 39.6953 45.9241   2
   3  -3  10 161.392 38.3501   8
   3  -3  10 218.690 87.7518   2
   3  -3  11 128.842 48.5185   8
   3  -3  11 111.093 68.1482   2
   3  -3  12 1223.64 115.743   8
   3  -3  12 994.821 166.711   2
   3  -3  13 1125.77 112.695   8
  -3   3 -14 1565.25 188.990  11
  -3   3 -15 1071.70 159.503  11
  -3   3 -16 905.658 148.801  11
  -3   3 -17 345.965 105.590  11
  -3   3 -18 64.8458 62.3419  11
  -3   3 -19 1447.43 171.914  11
   3  -3  20 657.347 92.3788   5
  -3   3 -20 598.652 110.477  11
   3  -3  21-23.3477 32.9684   5
  -3   3 -21 55.0139 36.7623  11
  -3   3 -22 1125.35 104.414  11
   3  -3  22 1535.78 111.122   5
   3  -3  23 250.826 39.1580   5
   3  -2 -21 1423.82 121.099   9
   3  -2 -20 867.655 111.144   9
   3  -2 -19 200.997 81.1972   9
   3  -2 -18 17.9123 67.1808   9
   3  -2 -17 170.283 79.8745   9
   3  -2 -16 99.4670 80.4708   9
   3  -2 -15 67.0224 75.5241   9
   3  -2 -14 34.2653 77.0699   9
   3  -2 -14 19.7911 37.7908   8
   3  -2 -13 4328.16 253.546   8
   3  -2 -13 4501.61 310.690   9
   3  -2 -12 16.4259 38.4555   8
   3  -2 -11-55.2553 49.5692   1
   3  -2 -11 78.8498 45.5315   8
   3  -2 -10 148.895 72.2748   1
   3  -2 -10 10.2166 36.3804   8
   3  -2  -9 1672.90 144.722   8
   3  -2  -9 1329.95 212.037   1
   3  -2  -8 1433.39 128.135   8
   3  -2  -8 1429.40 221.407   1
   3  -2  -7 221.561 103.436   1
   3  -2  -6 11248.1 607.255   1
   3  -2  -5 8145.51 518.359   1
   3  -2  -4 7179.91 483.205   1
   3  -2  -3 3655.21 340.719   1
   3  -2  -2 86.6747 51.8148   1
   3  -2  -1 2123.87 259.766   1
   3  -2   0 6751.51 453.021   1
   3  -2   1 1269.24 203.301   1
   3  -2   2 16978.8 736.932   1
   3  -2   3 1673.42 229.215   1
   3  -2   4 1826.85 216.252   2
   3  -2   5 1086.13 166.024   2
   3  -2   6 2358.06 245.715   2
   3  -2   7 200.876 81.7516   2
   3  -2   8 4111.35 329.823   2
   3  -2   9 3561.05 310.200   2
   3  -2  10 1685.89 220.050   2
   3  -2  11 2277.81 252.494   2
   3  -2  12 326.736 98.0309   2
   3  -2  13 35.6389 70.7549   2
   3  -2  14 3000.35 298.331   2
  -3   2 -15 3548.78 257.653  11
  -3   2 -16 642.595 121.413  11
  -3   2 -17 11568.2 495.381  11
  -3   2 -18 7161.56 391.895  11
  -3   2 -19 808.309 140.448  11
   3  -2  20 2464.44 192.211   5
  -3   2 -20 2331.44 216.031  11
  -3   2 -21 1257.98 148.074  11
   3  -2  21 1610.66 143.295   5
  -3   2 -22 564.278 96.5623  11
   3  -2  22 532.886 90.4936   5
   3  -2  23-8.00368 27.3503   5
  -3   2 -23 12.6777 30.5666  11
   3  -2  24 208.032 37.1193   5
   3  -1 -22 169.034 44.4066   9
   3  -1 -21 420.990 82.3254   9
   3  -1 -20 71.9525 60.3314   9
   3  -1 -19 192.984 90.4802   9
   3  -1 -18-21.7552 73.3359   9
   3  -1 -17 12184.3 531.579   9
   3  -1 -16 5224.12 350.206   9
   3  -1 -15 14590.5 582.365   9
   3  -1 -14 14972.6 484.159   8
   3  -1 -14 14930.9 577.347   9
   3  -1 -13 886.931 206.468   3
   3  -1 -13 892.016 145.313   9
   3  -1 -13 761.744 113.743   8
   3  -1 -12 165.291 74.1691   9
   3  -1 -12 115.693 58.7189   8
   3  -1 -11 1294.08 136.833   8
   3  -1 -11 1260.76 148.828   9
   3  -1 -10 31.8084 37.0094   8
   3  -1  -9 1071.46 167.640   1
   3  -1  -8 2610.35 263.343   1
   3  -1  -7 4244.72 334.928   1
   3  -1  -6 12275.8 562.241   1
   3  -1  -5 64.3507 51.0978   1
   3  -1  -4 2083.01 228.093   1
   3  -1  -3 6927.41 418.962   1
   3  -1  -2 109.390 60.2498   1
   3  -1  -1-3.94318 41.3156   1
   3  -1   0 3707.14 311.265   1
   3  -1   1 9165.22 486.130   1
   3  -1   2 726.449 150.625   1
   3  -1   3 287.211 82.9035   2
   3  -1   4 10342.2 465.861   2
   3  -1   5 29.3045 48.0554   2
   3  -1   6 12.6172 32.6292   2
   3  -1   7 407.363 101.085   2
   3  -1   8 104.430 67.6696   2
   3  -1   9 0.43931 31.1846   2
   3  -1  10 2337.87 243.648   2
   3  -1  11 3012.83 287.672   2
   3  -1  12 5939.07 416.583   2
   3  -1  13 1168.36 187.786   2
   3  -1  14 78.7889 48.1242   2
   3  -1  15 955.818 175.320   2
  -3   1 -16-48.6478 60.7006  11
  -3   1 -17 418.468 87.2377  11
  -3   1 -18 2521.57 215.670  11
   3  -1  19 211.738 87.0911   5
  -3   1 -19 240.031 71.7616  11
   3  -1  20 159.204 67.5640   5
  -3   1 -20 53.0515 51.4486  11
   3  -1  21 12.8337 42.5214   5
  -3   1 -21 53.8546 49.5789  11
   3  -1  22 296.397 65.3901   5
  -3   1 -22 263.381 62.8487  11
   3  -1  23 86.0652 37.2603   5
  -3   1 -23 68.3698 40.5675  11
  -3   1 -24 1154.26 100.968  11
   3  -1  24 1292.31 89.5126   5
   3   0 -22 1283.46 115.278   9
   3   0 -21 321.665 72.0577   9
   3   0 -20 115.281 67.7864   9
   3   0 -19 2235.72 222.025   9
   3   0 -18 153.483 107.782   9
   3   0 -17 3128.52 276.350   9
   3   0 -16 24786.8 786.907   9
   3   0 -15 322.684 97.3300   9
   3   0 -14 841.727 131.793   9
   3   0 -13 89.5175 93.4695   3
   3   0 -13-18.6168 52.9811   9
   3   0 -13-18.1195 39.5759   8
   3   0 -12 166.776 103.308   3
   3   0 -12 82.8743 54.0781   9
   3   0 -12 183.256 81.2368   8
   3   0 -11 858.684 191.223   3
   3   0 -11 1107.95 119.393   8
   3   0 -11 1023.06 138.735   9
   3   0 -10 6.65516 67.5983   3
   3   0  -9 47.3425 63.3844   3
   3   0  -7 203.622 67.5323   1
   3   0  -6 699.805 115.889   1
   3   0  -5 2587.45 214.913   1
   3   0  -4 71.3603 46.1080   1
   3   0  -3 161.810 56.5222   1
   3   0  -2 8714.86 405.472   1
   3   0  -1 52.9714 45.9932   1
   3   0   0 4033.02 279.543   1
   3   0   0 3988.95 220.266   3
   3   0   1 5845.70 229.564   3
   3   0   2 859.528 69.0935   3
   3   0   2 1029.52 127.314   2
   3   0   3 133.565 50.3784   2
   3   0   4 342.274 81.2537   2
   3   0   5 2797.70 223.234   2
   3   0   6 200.686 69.2730   2
   3   0   7 2400.99 217.173   2
   3   0   8 2894.17 242.568   2
   3   0   9 6011.59 364.727   2
   3   0  10 60457.9 1307.42   2
   3   0  11 5266.28 369.936   2
   3   0  12 679.415 142.605   2
   3   0  13 7055.61 457.135   2
   3   0  14 3013.42 301.393   2
   3   0  15 236.676 81.0331   2
   3   0  16 316.936 82.4070   5
  -3   0 -16 300.868 72.2976  11
   3   0  16 110.128 64.9760   2
  -3   0 -17 2480.74 195.540  11
   3   0  17 2300.75 188.162   5
   3   0  18 492.855 95.6021   5
  -3   0 -18 402.662 95.8783  11
  -3   0 -19 1065.21 143.139  11
   3   0  19 1110.71 131.197   5
   3   0  20 375.456 79.3120   5
  -3   0 -20 373.715 90.8296  11
   3   0  21 1.10784 37.0259   5
  -3   0 -21 4.18561 51.1713  11
   3   0  22 331.383 61.8471   5
  -3   0 -22 210.149 64.2031  11
   3   0  23-63.2411 36.3306   5
  -3   0 -23 22.7518 36.8387  11
   3   0  24 30.1354 21.2140   5
  -3   0 -24 12.0943 34.1137  11
   3   1 -22 147.657 48.3971   9
   3   1 -21 51.1660 50.2249   9
   3   1 -20 606.772 114.604   9
   3   1 -19-31.5838 79.8081   9
   3   1 -18 722.538 142.193   9
   3   1 -17 39.7609 60.5868   9
   3   1 -16 295.250 100.932   9
   3   1 -15 6546.73 388.524   9
   3   1 -14 177.833 111.461   3
   3   1 -14 224.606 90.9237   9
   3   1 -13 120.735 89.0248   3
   3   1 -13 127.860 55.7659   9
   3   1 -12 697.709 164.461   3
   3   1 -12 822.674 122.088   9
   3   1 -11 1028.11 128.481   9
   3   1 -11 1237.40 124.196   8
   3   1 -11 1214.58 208.642   3
   3   1 -10 518.578 144.168   3
   3   1  -9 12375.1 635.510   3
   3   1  -8 11485.7 591.567   3
   3   1  -7 195.325 80.3909   3
   3   1  -6 42693.0 1107.76   3
   3   1  -5 2877.99 256.615   3
   3   1  -4 3061.72 253.513   3
   3   1  -3 10911.9 452.715   3
   3   1  -2 321.799 77.4841   3
   3   1  -1 769.773 106.544   3
   3   1   0 58.7211 41.3290   3
   3   1   0 37.6590 27.4719   2
   3   1   1 119.734 34.3719   3
   3   1   1 120.300 41.0895   2
   3   1   2 6934.31 276.862   2
   3   1   2 6314.08 203.669   3
   3   1   3 199.308 53.4234   2
   3   1   4 496.432 80.8507   2
   3   1   5-4.38203 25.9392   2
   3   1   6 150.244 48.3908   2
   3   1   7 21.0070 46.3516   2
   3   1   8 2225.14 210.002   2
   3   1   9 40.4409 35.9560   2
   3   1  10 59.2292 61.9629   2
   3   1  11 177.748 75.9753   2
   3   1  12 317.599 99.5921   2
   3   1  13 188.493 75.3379   2
   3   1  14 100.655 47.0051   5
   3   1  14 114.278 69.5567   2
   3   1  15 536.311 94.4270   5
   3   1  15 705.630 160.111   2
   3   1  16 66.6321 39.1090   5
  -3  -1 -16 4.54059 48.8097  11
   3   1  16-3.52025 34.2761   2
   3   1  17 2.73111 42.0005   5
  -3  -1 -17-30.7977 47.4838  11
   3   1  18 2.58885 48.6116   5
  -3  -1 -18-48.3473 44.5790  11
   3   1  19 321.507 71.4575   5
  -3  -1 -19 298.136 78.3697  11
  -3  -1 -20 21886.1 614.499  11
   3   1  20 21136.0 525.937   5
   3   1  21 5.54930 31.7599   5
  -3  -1 -21-38.4942 35.4945  11
   3   1  22 341.513 56.3453   5
  -3  -1 -22 318.351 74.4292  11
  -3  -1 -23-25.6859 40.1499  11
  -3  -1 -24-31.4674 29.2498  11
  -3  -1 -25 19.0241 20.7712  11
   3   2 -22 545.659 72.8167   9
   3   2 -21 77.6408 58.9985   9
   3   2 -20 2677.59 227.590   9
   3   2 -19 23.7837 64.8971   9
   3   2 -18 909.351 156.349   9
   3   2 -17 76.7697 67.4785   9
   3   2 -16 284.456 98.2949   9
   3   2 -15 325.772 101.802   9
   3   2 -14 744.757 129.386   9
   3   2 -13 199.120 92.9694   3
   3   2 -13 171.407 79.3519   9
   3   2 -12 111.709 98.4272   3
   3   2 -12 151.989 63.7665   9
   3   2 -11 2401.45 290.675   3
   3   2 -11 2575.52 206.392   9
   3   2 -10 19.8236 42.3360   3
   3   2  -9 5339.93 408.128   3
   3   2  -8 10829.4 569.617   3
   3   2  -7 4085.24 332.934   3
   3   2  -6 4966.32 360.014   3
   3   2  -5 1630.19 196.796   3
   3   2  -4 1288.31 169.448   3
   3   2  -3 1561.96 176.986   3
   3   2  -2 6162.40 328.884   3
   3   2  -1 2318.26 192.198   3
   3   2   0 1584.73 87.7836   2
   3   2   0 1394.44 139.079   3
   3   2   1 3454.12 147.005   2
   3   2   1 3465.50 197.769   3
   3   2   2 359.442 54.2246   2
   3   2   2 449.026 71.2930   3
   3   2   3 7569.47 267.799   2
   3   2   3 8393.51 283.193   3
   3   2   4 7336.21 282.114   2
   3   2   4 8154.84 259.251   3
   3   2   5 52.7024 34.3163   2
   3   2   6 1924.70 163.270   2
   3   2   7 11792.6 442.014   2
   3   2   8 698.994 114.205   2
   3   2   9 238.930 77.5613   2
   3   2  10 20699.6 693.009   2
   3   2  11 103.649 61.3555   2
   3   2  12 554.218 119.230   2
   3   2  13 1440.44 201.310   2
   3   2  14 264.976 59.6616   5
   3   2  14 268.193 80.3130   2
   3   2  15 1453.62 210.348   2
   3   2  15 1236.87 112.703   5
   3   2  16 1967.79 242.969   2
  -3  -2 -16 1713.24 143.810  11
  -3  -2 -16 1490.86 224.543   1
   3   2  16 1633.90 134.392   5
  -3  -2 -17 985.912 117.762  11
   3   2  17 1007.12 112.273   5
  -3  -2 -18 33269.9 760.412  11
   3   2  18 33956.8 671.192   5
   3   2  19 547.925 79.7931   5
  -3  -2 -19 609.460 97.7520  11
  -3  -2 -20 385.936 84.7316  11
  -3  -2 -21 6317.72 299.066  11
  -3  -2 -22 328.972 69.9096  11
  -3  -2 -23 135.715 47.2381  11
  -3  -2 -24-14.9988 28.1360  11
   3   3 -21 119.121 49.3150   9
   3   3 -20 814.239 118.125   9
   3   3 -19 597.322 120.811   9
   3   3 -18 415.331 106.504   9
   3   3 -17 1874.44 228.367   9
   3   3 -16 8791.83 466.346   9
   3   3 -15 9600.70 482.165   9
   3   3 -14 1255.70 180.719   9
   3   3 -13 6620.16 391.561   9
   3   3 -12 4146.29 388.155   3
   3   3 -12 4407.77 303.107   9
   3   3 -11 2289.42 148.099   7
   3   3 -11 1975.71 272.714   3
   3   3 -11 1938.29 199.415   9
   3   3 -10 794.297 117.742   9
   3   3 -10 860.959 104.890   7
   3   3 -10 811.195 158.992   3
   3   3  -9 170.998 87.6305   3
   3   3  -9 221.658 67.4184   9
   3   3  -8 539.852 130.253   3
   3   3  -7 8291.60 499.271   3
   3   3  -6 6261.02 419.118   3
   3   3  -5 282.237 90.1707   3
   3   3  -4 3749.62 302.251   3
   3   3  -3 3173.01 266.716   3
   3   3  -2 214.383 63.0319   3
   3   3  -1 723.853 117.671   3
   3   3   0 211.945 71.6472   3
   3   3   1 3224.03 231.408   3
   3   3   2 5690.04 297.399   3
   3   3   3 1170.83 129.174   3
   3   3   4 11818.3 423.356   3
   3   3   4 11303.0 331.440   2
   3   3   5 5009.87 238.824   2
   3   3   6 747.082 98.0005   2
   3   3   7 2022.73 175.931   2
   3   3   8 25069.0 691.818   2
   3   3   9 1544.80 174.315   2
   3   3  10 5734.31 355.747   2
   3   3  11 39.4113 46.0587   2
  -3  -3 -12 415.048 117.026   1
   3   3  12 404.217 107.789   2
   3   3  13 173.455 42.9966   5
  -3  -3 -13 325.280 104.522   1
   3   3  13 336.168 98.3536   2
   3   3  14 701.324 79.8636   5
  -3  -3 -14 808.664 166.201   1
   3   3  15 427.666 62.4634   5
  -3  -3 -15 512.834 134.739   1
  -3  -3 -16 1330.20 123.192  11
  -3  -3 -17 6796.98 302.694  11
  -3  -3 -18 261.425 70.7889  11
  -3  -3 -19 1413.43 139.330  11
  -3  -3 -20 930.450 113.266  11
  -3  -3 -21 4.92794 33.6728  11
  -3  -3 -22 1280.69 119.822  11
  -3  -3 -23 1293.88 106.807  11
  -3  -3 -24 31.5618 20.5394  11
   3   3  24 12.1856 15.6827   6
   3   4 -20 992.850 113.496   9
   3   4 -19 242.395 80.1163   9
   3   4 -18 1459.51 181.338   9
   3   4 -17 239.481 92.9694   9
   3   4 -16 437.418 128.432   9
   3   4 -15 3513.63 307.299   9
   3   4 -14 442.031 125.995   9
   3   4 -13 149.111 77.4048   9
   3   4 -12 229.519 96.7600   9
   3   4 -11 376.859 75.0308   7
   3   4 -11 370.057 102.455   3
   3   4 -10 1522.10 238.712   3
   3   4 -10 1865.08 140.889   7
   3   4 -10 1737.59 200.413   9
   3   4  -9 47.6922 57.2193   9
   3   4  -9 6.34494 37.1419   7
   3   4  -9-26.3836 53.3728   3
   3   4  -8 217.869 72.7946   9
   3   4  -8 272.893 67.2139   7
   3   4  -8 368.054 125.151   3
   3   4  -7 33.0598 50.2703   9
   3   4  -7 75.8377 71.2963   3
   3   4  -6 76.5981 58.4208   3
   3   4  -5 2.92331 61.5098   3
   3   4  -4 369.725 113.927   3
   3   4  -3 1274.97 188.332   3
   3   4  -2 2501.89 255.184   3
   3   4  -1 14632.8 610.920   3
   3   4   0 33439.0 941.154   3
   3   4   1 528.251 108.234   3
   3   4   2 1167.01 153.926   3
   3   4   3 4096.48 291.215   3
  -3  -4  -4 1742.65 159.371   1
   3   4   4 1899.18 196.810   3
  -3  -4  -5 828.484 115.894   1
  -3  -4  -6 1282.81 154.348   1
  -3  -4  -7 108.474 55.6676   1
  -3  -4  -8 773.227 133.665   1
  -3  -4  -9 7329.39 427.074   1
  -3  -4 -10 214.430 80.6001   1
  -3  -4 -11 418.887 113.754   1
  -3  -4 -12 1190.23 192.319   1
  -3  -4 -13 265.597 96.1475   1
   3   4  13 269.264 67.6268  10
   3   4  14 3095.88 206.265  10
   3   4  15 8802.10 365.451  10
   3   4  16 302.937 72.7434  10
  -3  -4 -17 9149.93 353.012  11
   3   4  17 9469.09 395.850  10
  -3  -4 -18 5271.79 261.293  11
   3   4  18 5207.81 291.758  10
  -3  -4 -19 101.953 46.5791  11
  -3  -4 -20 64.5301 43.0323  11
  -3  -4 -21 103.624 39.8753  11
  -3  -4 -22 60.0904 33.4999  11
  -3  -4 -23 58.2067 29.9440  11
   3   4  23 38.2189 25.0843   6
   3   4  24 1025.86 70.2479   6
   3   5 -20 124.909 42.3060  10
   3   5 -19 1250.08 130.725  10
   3   5 -18 92.3038 49.4934  10
   3   5 -17 2485.36 229.765   9
   3   5 -16-39.2640 61.9356   9
   3   5 -15 98.4617 61.0017   9
   3   5 -14 1221.98 187.722   9
   3   5 -13 192.746 117.865   9
   3   5 -12 3739.54 196.323   7
   3   5 -12 4020.08 337.441   9
   3   5 -11 839.798 160.485   9
   3   5 -11 909.009 106.819   7
   3   5 -10 19501.2 512.528   7
   3   5 -10 19329.6 736.062   9
   3   5  -9 1043.19 179.350   9
   3   5  -9 1240.23 127.400   7
   3   5  -8 792.026 163.511   9
   3   5  -8 733.989 104.496   7
   3   5  -8 752.687 174.162   3
   3   5  -7 98.5319 85.9766   9
   3   5  -7 13.5528 37.6842   7
   3   5  -7 10.3617 45.3644   3
   3   5  -6 20.6800 28.6126   7
   3   5  -6 113.104 79.8576   3
   3   5  -6 51.2783 34.8682  10
   3   5  -6 36.4440 68.4562   9
   3   5  -5 53.5924 33.2018   7
   3   5  -5 43.7405 47.4354   3
   3   5  -5 72.9810 48.4699  10
   3   5  -5 91.1754 82.1243   9
   3   5  -4 1896.32 153.641   7
   3   5  -4 2006.67 188.243  10
   3   5  -4 1874.52 248.731   3
   3   5  -4 1519.07 180.491   9
   3   5  -3 3987.80 357.933   3
   3   5  -3 4240.66 223.180   7
   3   5  -3 3784.94 271.976   9
   3   5  -2 8289.12 506.948   3
   3   5  -2 8442.41 311.171   7
   3   5  -1 100.605 66.7312   3
   3   5   0 2089.82 239.639   3
   3   5   1 5395.64 385.587   3
   3   5   2 15.8185 46.0731   3
   3   5   3 294.050 97.1055   3
   3   5   6 285.063 55.1908   6
   3   5   7 201.039 48.8893   6
   3   5   7 151.238 42.1714  10
  -3  -5  -8 193.812 69.3784   1
   3   5   8 261.890 53.9313  10
   3   5   8 254.781 55.6814   6
  -3  -5  -9 36.1732 44.6875   1
   3   5   9 52.9427 27.4850  10
  -3  -5 -10 105.083 54.5012   1
   3   5  10 45.2981 30.5817  10
  -3  -5 -11 427.329 115.246   1
   3   5  11 541.401 84.4963  10
   3   5  12 88.1791 47.6710  10
   3   5  13 1168.80 136.367  10
   3   5  14 306.819 77.6198  10
   3   5  15 1101.49 137.453  10
   3   5  16 10602.8 429.277  10
   3   5  17-38.7607 49.0651  10
  -3  -5 -18 230.907 63.2613  11
   3   5  18 274.349 66.4994  10
  -3  -5 -19 211.761 53.7240  11
   3   5  19 133.718 39.8114  10
  -3  -5 -20 133.805 43.4425  11
  -3  -5 -21 105.218 32.8027  11
   3   5  21 141.605 46.4664   6
  -3  -5 -22 234.799 36.2967  11
   3   5  22 225.779 44.9312   6
   3   5  23 98.7325 25.4201   6
   3   6 -18 151.795 49.1677  10
   3   6 -17 309.456 73.1629  10
   3   6 -16 150.493 62.7778  10
   3   6 -15 74.2649 53.8067  10
   3   6 -14-30.3511 54.5803  10
   3   6 -13 217.512 81.1535  10
   3   6 -12 581.308 73.8599   7
   3   6 -12 369.746 103.011  10
   3   6 -11 973.502 168.458  10
   3   6 -11 1017.11 107.097   7
   3   6 -10 1069.96 113.580   7
   3   6 -10 814.486 165.222  10
   3   6  -9-27.8346 40.9719   7
   3   6  -9 74.1170 49.9698  10
   3   6  -8 3.08473 38.0108   7
   3   6  -8 9.83087 52.7030  10
   3   6  -7 157.512 59.9159   7
   3   6  -7 16.2355 45.2127  10
   3   6  -6 89.6762 40.5937   7
   3   6  -6 39.2631 43.4004  10
   3   6  -5 610.449 94.4884   7
   3   6  -5 618.454 122.914  10
   3   6  -4 123.608 50.6620   7
   3   6  -4 88.6289 61.5373   3
   3   6  -4 68.3514 39.1106  10
   3   6  -3 2832.85 251.418  10
   3   6  -3 2660.55 194.695   7
   3   6  -3 2608.73 303.103   3
   3   6  -2 119.387 53.0029   7
   3   6  -2 11.2630 81.7857   3
   3   6  -2 181.571 76.0134  10
   3   6  -1 35.9023 38.7577   7
   3   6  -1 35.4143 50.0409   3
   3   6  -1 48.1192 52.9458  10
   3   6   0 6423.15 288.406   7
   3   6   0 6531.05 470.198   3
   3   6   0 6391.75 242.097   6
   3   6   0 7254.63 364.389  10
   3   6   1 104.881 40.6171   7
   3   6   1 58.9436 23.6225   6
   3   6   1 54.8763 47.6438   3
   3   6   1 104.903 51.5776  10
   3   6   2 177.521 50.0273   7
   3   6   2 174.202 43.0834   6
   3   6   2 143.973 56.3434  10
   3   6   3 82.7271 43.0356   7
   3   6   3 43.7251 22.2094   6
   3   6   3 98.2561 47.7813  10
   3   6   4 6.17122 34.4744   7
   3   6   4 22.3603 26.9266   6
   3   6   4 56.4154 35.9035  10
   3   6   5 8559.28 307.952   7
   3   6   5 9006.77 384.065  10
   3   6   5 8924.91 324.614   6
   3   6   6 4330.09 201.701   7
   3   6   6 4097.76 255.323  10
   3   6   6 4147.50 222.394   6
   3   6   7 401.684 87.3084  10
   3   6   7 308.794 65.4139   6
   3   6   8 27203.5 697.422  10
   3   6   8 26451.3 631.672   6
   3   6   9 2948.14 217.687  10
   3   6   9 2120.64 170.083   6
   3   6  10 2089.04 184.061  10
   3   6  10 2182.43 174.687   6
   3   6  11 508.292 97.8538  10
   3   6  11 411.110 77.9511   6
   3   6  12 1294.98 150.305  10
   3   6  12 1014.86 123.162   6
   3   6  13 2773.88 212.829  10
   3   6  13 2338.38 190.955   6
   3   6  14 270.955 105.296  10
   3   6  14 292.399 69.9961   6
   3   6  15 39.5630 38.3919  10
   3   6  15-18.9803 27.4967   6
   3   6  16 3571.13 229.661  10
   3   6  16 2914.52 208.362   6
   3   6  17 2304.38 170.411  10
   3   6  17 1980.71 165.457   6
  -3  -6 -18 201.386 46.6827  11
   3   6  18 152.901 39.0680  10
   3   6  18 164.937 50.1517   6
  -3  -6 -19 86.1325 32.2458  11
   3   6  19 51.9813 31.6728   6
  -3  -6 -20 41.8558 27.1697  11
   3   6  20-23.7175 24.2245   6
   3   6  21 56.2144 21.8269   6
   3   7 -16-13.8191 17.0609  10
   3   7 -15 134.636 45.3153  10
   3   7 -14 549.813 96.4363  10
   3   7 -13-20.3473 39.3463  10
   3   7 -12 77.4607 45.7108  10
   3   7 -11 1789.10 125.208   7
   3   7 -11 1696.09 187.561  10
   3   7 -10 65.4685 38.4017   7
   3   7 -10-18.5384 48.3179  10
   3   7  -9 2520.46 171.974   7
   3   7  -9 2706.75 257.054  10
   3   7  -8 192.404 56.1752   7
   3   7  -8 160.254 73.5629  10
   3   7  -7-34.7931 50.4444   7
   3   7  -7 18.9352 53.7086  10
   3   7  -6 5.77439 35.8567   7
   3   7  -6-0.74319 44.4221  10
   3   7  -5 42.7779 40.9228   7
   3   7  -5 11.6073 39.3013  10
   3   7  -4 1042.97 131.128   7
   3   7  -4 831.008 149.713  10
   3   7  -3 27.6876 47.1833   7
   3   7  -3 27.6849 43.6792  10
   3   7  -2 10968.8 422.237   7
   3   7  -2 10355.7 490.780  10
   3   7  -1 563.117 93.2233   7
   3   7  -1 399.112 93.4382  10
   3   7   0 20809.1 590.164   7
   3   7   0 21920.2 691.359  10
   3   7   1 7280.26 327.201   7
   3   7   1 7395.99 386.514  10
   3   7   2 57.5578 39.0739   7
   3   7   2 35.2338 39.3064  10
   3   7   3 2022.43 162.081   7
   3   7   3 1737.08 182.240  10
   3   7   4 163.140 58.1030   7
   3   7   4 109.478 59.0548  10
   3   7   5 2811.56 181.150   7
   3   7   5 2560.40 156.792   6
   3   7   5 2968.83 231.111  10
   3   7   6 30177.4 772.429  10
   3   7   6 30224.7 614.006   6
   3   7   7 5233.67 302.359  10
   3   7   7 4540.02 223.204   6
   3   7   8 485.934 90.8873  10
   3   7   8 431.566 69.7826   6
   3   7   9 88.9231 54.5357  10
   3   7   9 82.7749 34.0923   6
   3   7  10 576.144 82.2756   6
   3   7  10 700.311 106.789  10
   3   7  11 87.8031 48.4061  10
   3   7  11 66.8315 31.1940   6
   3   7  12 1925.08 171.794  10
   3   7  12 1543.72 132.110   6
   3   7  13 223.753 68.0819  10
   3   7  13 186.861 47.7739   6
   3   7  14 368.056 67.8160   6
   3   7  14 403.644 78.2555  10
   3   7  15 396.936 66.0865   6
   3   7  15 558.074 85.7124  10
   3   7  16-27.1655 31.2508  10
   3   7  16 22.3149 19.0222   6
  -3  -7 -17 110.711 31.9036  11
   3   7  17 124.856 35.7140  10
   3   7  17 97.6377 28.9876   6
   3   7  18 1070.81 76.5295  10
   3   7  18 856.612 71.2264   6
   3   8 -13 851.070 76.8019  10
   3   8 -12-0.55203 21.8591  10
   3   8 -11-22.8585 30.9039  10
   3   8 -10 625.098 88.3781  10
   3   8  -9-35.3171 39.9813  10
   3   8  -8 243.042 67.2868  10
   3   8  -7 39.1232 32.5910  10
   3   8  -6 143.212 46.3214   7
   3   8  -6 51.9862 44.4125  10
   3   8  -5 1368.11 135.777   7
   3   8  -5 1487.39 164.448  10
   3   8  -4 2841.11 189.670   7
   3   8  -4 2626.79 220.294  10
   3   8  -3 436.818 91.0858   7
   3   8  -3 365.988 86.3039  10
   3   8  -2 655.062 102.682   7
   3   8  -2 599.999 108.354  10
   3   8  -1 1338.32 133.475   7
   3   8  -1 1391.58 164.951  10
   3   8   0 319.210 75.0297   7
   3   8   0-20.7125 43.6062  10
   3   8   1 365.724 148.548  10
   3   8   2 1706.05 174.990  10
   3   8   3 460.664 97.8820  10
   3   8   4 280.534 68.9698  10
   3   8   5 670.102 109.392  10
   3   8   6 58.1202 45.7808  10
   3   8   7 218.921 60.8142  10
   3   8   8 880.839 113.925  10
   3   8   9-25.6487 38.0074  10
   3   8  10-3.27047 33.2664  10
   3   8  11 305.523 68.8121  10
   3   8  12 298.823 59.7751  10
   3   8  13 1347.88 110.866  10
   3   8  14-32.4647 21.1639  10
   3   8  15-44.6718 25.2798  10
   3   9  -8 6.27615 20.2741  10
   3   9  -7 285.133 45.9313  10
   3   9  -6 471.784 63.3438  10
   3   9  -5 79.4742 37.0722  10
   3   9  -4 3067.97 173.306  10
   3   9  -3 2256.43 153.520  10
   3   9  -2 283.110 61.3460  10
   3   9  -1-28.2424 33.2482  10
   3   9   0 3075.55 186.939  10
   3   9   1 197.736 51.6798  10
   3   9   2 573.032 83.6396  10
   3   9   3 101.803 38.1547  10
   3   9   4 24.0570 28.3796  10
   3   9   5 641.305 81.1972  10
   3   9   6 47.1671 32.3935  10
   3   9   7 297.893 52.7645  10
   3   9   8 325.742 56.8378  10
   3   9   9 917.760 82.0999  10
   3   9  10 38.3716 23.3953  10
   4  -7  -1 300.430 37.1079   8
   4  -7   0 185.449 33.5934   8
   4  -7   1 9.88544 18.6609   8
   4  -7   2 24.1862 22.4716   8
   4  -7   3 135.197 35.4982   8
   4  -7   4 69.4879 28.1336   8
   4  -7   5 304.032 44.2756   8
   4  -7   6 114.512 27.9957   8
   4  -7   7 579.453 49.8040   8
  -4   6  10 22.4550 15.8350   4
  -4   6   9 193.209 33.7457   4
   4  -6  -8-7.96576 26.8980   9
  -4   6   8 70.6291 29.9082   4
   4  -6  -7 104.560 31.0942   9
   4  -6  -7 39.3653 18.1684   8
  -4   6   7 71.3056 28.3106   4
   4  -6  -6 798.492 77.9590   8
  -4   6   6 818.524 82.2469   4
   4  -6  -5 818.832 80.2427   8
  -4   6   5 875.533 88.5631   4
   4  -6  -4 2146.52 136.614   8
  -4   6   4 2267.10 142.021   4
   4  -6  -3 635.253 79.2088   8
  -4   6   3 653.156 77.3879   4
   4  -6  -2 5204.80 233.715   8
  -4   6   2 5146.19 214.761   4
   4  -6  -1 1011.67 110.816   8
  -4   6   1 715.696 80.6071   4
   4  -6   0 914.140 104.082   8
  -4   6   0 945.864 88.4690   4
  -4   6  -1 525.132 65.6461   4
   4  -6   1 485.158 81.3925   8
   4  -6   2 12.4203 29.2283   8
  -4   6  -2 10.4705 22.5592   4
   4  -6   3 2402.20 173.252   8
   4  -6   4 8252.94 318.408   8
   4  -6   5 221.287 57.1419   8
   4  -6   6 1501.96 133.779   8
   4  -6   7-2.89902 27.6002   8
   4  -6   8 114.597 39.7776   8
   4  -6   9-0.04257 23.2078   8
   4  -6  10 48.8579 29.6614   8
   4  -6  11 52.3412 28.5896   8
   4  -6  12 617.762 65.6568  12
   4  -6  12 577.090 55.4426   8
   4  -6  13 344.838 46.3843  12
   4  -5 -13 160.523 41.1648   9
   4  -5 -12 10.2487 30.8383   9
  -4   5  12 26.1616 19.8648   4
   4  -5 -11 425.248 68.8553   9
  -4   5  11 365.060 56.2748   4
   4  -5 -10 4247.80 174.063   8
  -4   5  10 4775.77 207.200   4
   4  -5 -10 5008.10 236.025   9
   4  -5  -9 70.1749 44.6768   9
   4  -5  -9 0.80385 27.5894   8
  -4   5   9 36.4550 32.2813   4
   4  -5  -8 774.132 90.9739   8
  -4   5   8 791.967 98.0189   4
   4  -5  -7 505.323 83.5816   8
  -4   5   7 586.935 88.0920   4
   4  -5  -6 1451.18 136.530   8
  -4   5   6 1638.23 147.359   4
   4  -5  -5 1105.57 125.158   8
  -4   5   5 1257.85 134.169   4
   4  -5  -4 2877.20 203.442   8
  -4   5   4 3100.47 205.783   4
   4  -5  -3 2274.07 184.496   8
  -4   5   3 2260.42 180.782   4
   4  -5  -2 1834.11 164.983   8
  -4   5   2 1912.04 159.670   4
   4  -5  -1 170.579 59.8964   8
  -4   5   1 151.054 58.0220   4
   4  -5   0 300.177 70.8596   8
  -4   5   0 233.199 56.2311   4
   4  -5   1 1219.46 142.502   8
  -4   5  -1 950.146 110.856   4
   4  -5   2 4534.78 267.090   8
  -4   5  -2 4144.03 215.191   4
   4  -5   3 645.533 105.662   8
  -4   5  -3 456.095 66.7618   4
   4  -5   4 13.6440 41.2591   8
   4  -5   5 986.870 120.556   8
   4  -5   6-34.4138 43.1010   8
   4  -5   7-16.7904 40.8389   8
   4  -5   8-67.9695 49.1379   8
   4  -5   9 14.7565 33.4367   8
   4  -5  10 205.402 58.0797   8
   4  -5  11 238.249 53.4930   8
   4  -5  12 7.88852 27.3888   8
   4  -5  13 1269.47 99.0302   8
   4  -5  14 395.795 48.3856   8
   4  -5  15 672.060 73.0918  12
   4  -5  16 5422.87 177.420  12
   4  -4 -16-34.4881 34.0635   9
   4  -4 -15 2792.30 166.967   9
  -4   4  14-33.9718 23.6179   4
   4  -4 -14 37.1723 37.3460   9
   4  -4 -13 1516.85 101.765   8
  -4   4  13 1333.62 102.142   4
   4  -4 -12 634.984 104.308   9
   4  -4 -12 487.390 70.4587   8
  -4   4  12 572.299 77.2019   4
   4  -4 -11 829.427 101.520   8
   4  -4 -11 1005.52 127.758   9
   4  -4 -10 296.970 84.3601   9
   4  -4 -10 171.822 56.6367   8
   4  -4  -9 622.639 99.1388   8
   4  -4  -8 724.602 107.255   8
   4  -4  -7 60.8305 51.2090   8
   4  -4  -6 1050.67 131.474   8
   4  -4  -5 975.647 133.324   8
   4  -4  -4 418.023 87.1671   8
   4  -4  -3 794.342 118.831   8
   4  -4  -2 103.106 52.3936   8
   4  -4  -1 80.1659 46.6630   8
   4  -4   0 3060.30 217.877   8
   4  -4   1-32.0011 40.2191   8
   4  -4   2 254.874 66.7732   8
   4  -4   3 4512.45 254.138   8
   4  -4   4 33.9909 36.7123   8
   4  -4   5 6.15523 35.8298   8
   4  -4   6 4383.97 247.980   8
   4  -4   7 99.8739 46.6880   8
   4  -4   8 47.2331 48.7375   8
   4  -4   9 92.7309 47.7207   8
   4  -4  10 358.418 73.9096   8
   4  -4  11 3452.87 202.379   8
   4  -4  12 55.3839 32.4072   8
   4  -4  13 2150.20 146.769   8
   4  -4  13 1781.51 137.203   5
   4  -4  14 22172.8 462.253   8
   4  -4  14 21877.7 499.302   5
   4  -4  15 478.639 73.7631   5
   4  -4  16 56.7109 35.1395   5
   4  -4  16 20.2704 27.7233  12
   4  -4  17 85.4021 32.9424  12
   4  -4  17 42.4188 32.6181   5
   4  -4  18 551.949 63.7876   5
   4  -4  18 558.274 53.1547  12
   4  -4  19 20.7489 23.4820   5
   4  -3 -18 70.1003 38.1882   9
   4  -3 -17 446.863 71.9467   9
   4  -3 -16 350.232 78.5633   9
   4  -3 -15 1297.40 148.170   9
   4  -3 -14 4301.03 208.993   8
  -4   3  14 4109.64 177.122   4
   4  -3 -13 4162.04 224.735   8
   4  -3 -13 4790.83 297.562   9
   4  -3 -12 2195.32 177.415   8
   4  -3 -12 2569.96 221.227   9
   4  -3 -11 1894.25 203.068   9
   4  -3 -11 1734.32 164.116   8
   4  -3 -10 132.266 77.2747   9
   4  -3 -10 88.0656 62.1059   8
   4  -3  -9 5.32058 35.7073   8
   4  -3  -8 475.198 98.5861   8
   4  -3  -7 18.6621 34.3987   8
   4  -3  -6-12.8280 41.1687   8
   4  -3  -5 743.617 114.422   8
   4  -3  -4 384.683 85.1586   8
   4  -3  -3 38.7714 40.9581   8
   4  -3  -3-85.7275 71.7098   1
   4  -3  -2 731.539 106.943   8
   4  -3  -2 670.470 191.687   1
   4  -3  -1 841.264 109.582   8
   4  -3  -1 904.075 212.136   1
   4  -3   0 1027.09 120.770   8
   4  -3   0 788.199 216.371   1
   4  -3   1 334.771 64.3642   8
   4  -3   1 277.244 97.8568   2
   4  -3   2-11.6156 48.9240   8
   4  -3   2 162.445 87.3078   2
   4  -3   3 170.374 54.4484   8
   4  -3   3 124.556 73.2560   2
   4  -3   4 6326.52 453.525   2
   4  -3   4 5379.29 260.149   8
   4  -3   5 419.918 83.7140   8
   4  -3   5 364.669 121.666   2
   4  -3   6 5353.36 409.507   2
   4  -3   6 5166.93 249.471   8
   4  -3   7 682.370 93.1163   8
   4  -3   8-25.7474 28.7560   8
   4  -3   9 167.694 53.2597   8
   4  -3  10 1671.75 137.701   8
   4  -3  11 1008.33 123.873   5
   4  -3  11 1160.26 112.082   8
   4  -3  12 6738.72 315.436   5
   4  -3  12 7773.93 282.922   8
   4  -3  13 380.198 102.258   5
   4  -3  14 152.769 55.2260   5
   4  -3  15 1630.19 153.633   5
   4  -3  16 160.740 52.4697  12
   4  -3  16 203.329 66.4712   5
   4  -3  17 85.3019 55.2234   5
   4  -3  17-5.78235 27.9812  12
   4  -3  18 1258.27 98.0037  12
   4  -3  18 1475.12 133.867   5
   4  -3  19 1984.26 141.445   5
   4  -3  20-32.2515 33.3850   5
   4  -3  21 51.6564 27.8723   5
   4  -3  22 1.92040 18.9784   5
   4  -2 -19 736.654 87.2204   9
   4  -2 -18 364.665 77.7041   9
   4  -2 -17-12.2452 53.3853   9
   4  -2 -16 910.439 136.412   9
   4  -2 -15-72.6677 62.1218   9
   4  -2 -14 753.908 137.070   9
   4  -2 -14 558.551 93.3640   8
   4  -2 -13 1153.47 136.613   8
   4  -2 -13 1315.27 170.459   9
   4  -2 -12 1510.22 163.603   8
   4  -2 -12 1613.67 187.877   9
   4  -2 -11 7.41931 54.4680   9
   4  -2 -11 61.0935 44.2803   8
   4  -2 -10 311.650 94.9191   9
   4  -2 -10 312.865 85.6441   8
   4  -2  -9 74.1467 58.1231   9
   4  -2  -9 38.5027 41.2221   8
   4  -2  -8 73.1453 42.6610   8
   4  -2  -7 1310.62 205.945   1
   4  -2  -7 1329.95 146.479   8
   4  -2  -6 94.7624 68.7184   1
   4  -2  -6 43.1625 45.1279   8
   4  -2  -5 6498.52 501.438   1
   4  -2  -5 6336.18 297.837   8
   4  -2  -4 7436.72 541.248   1
   4  -2  -4 7607.92 317.717   8
   4  -2  -3-27.2837 37.4347   8
   4  -2  -3-42.2389 68.2290   1
   4  -2  -2 981.400 199.314   1
   4  -2  -2 898.351 105.507   8
   4  -2  -1 4114.07 409.288   1
   4  -2  -1 4637.14 226.062   8
   4  -2   0 1013.28 209.262   1
   4  -2   0 1132.13 109.722   8
   4  -2   2 651.947 139.553   2
   4  -2   3 300.799 86.5862   2
   4  -2   4-22.5603 39.5223   2
   4  -2   5 5959.68 417.746   2
   4  -2   6 1290.85 193.113   2
   4  -2   6 1187.33 100.345   8
   4  -2   7 83.0297 38.8970   8
   4  -2   7-25.2151 37.3097   2
   4  -2   8 1245.43 106.643   8
   4  -2   8 1286.53 201.929   2
   4  -2   9 95.7408 51.1682   5
   4  -2   9 143.255 73.6548   2
   4  -2  10 5.59889 46.3189   5
   4  -2  10-12.3721 55.1189   2
   4  -2  11 1994.78 169.716   5
   4  -2  12 1174.25 134.068   5
   4  -2  13 40.6656 40.0161   5
   4  -2  14 89.9884 44.9437   5
   4  -2  15-14.2347 47.6010   5
   4  -2  15 45.1393 35.1063  12
   4  -2  16 565.331 106.359   5
   4  -2  16 439.917 76.6966  12
   4  -2  17 6127.81 254.404  12
   4  -2  17 6728.81 331.702   5
   4  -2  18 1474.16 154.278   5
   4  -2  19 2429.46 178.305   5
   4  -2  20 1713.64 140.671   5
   4  -2  21-10.4597 30.7511   5
   4  -2  22 4116.86 171.402   5
   4  -2  23 154.103 30.9106   5
   4  -1 -20 113.638 44.9161   9
   4  -1 -19 16.3891 45.0026   9
   4  -1 -18 38.3735 58.1767   9
   4  -1 -17 2795.35 244.911   9
   4  -1 -16 6060.31 357.272   9
   4  -1 -15 55.4306 68.0391   9
   4  -1 -14 12816.3 548.064   9
   4  -1 -13 2548.26 212.600   8
   4  -1 -13 2756.03 254.974   9
   4  -1 -12 2903.69 227.379   8
   4  -1 -12 2535.12 241.097   9
   4  -1 -11 601.740 121.092   9
   4  -1 -11 512.715 108.757   8
   4  -1 -10 60.6908 56.5833   9
   4  -1 -10 33.4803 64.1656   8
   4  -1  -9 9.31447 54.1923   3
   4  -1  -9-23.8492 69.1965   9
   4  -1  -9-6.40085 37.0150   8
   4  -1  -8 523.395 159.322   3
   4  -1  -8 245.001 77.6041   9
   4  -1  -8 381.320 83.3510   8
   4  -1  -7 4776.05 262.258   8
   4  -1  -7 4586.38 259.640   9
   4  -1  -6 7290.25 461.723   1
   4  -1  -6 7724.49 318.131   8
   4  -1  -6 7001.21 297.835   9
   4  -1  -5 20.8889 33.3930   8
   4  -1  -5 26.2925 39.1902   1
   4  -1  -4 254.459 97.4795   1
   4  -1  -3 1031.68 183.010   1
   4  -1  -2 32.2784 48.6834   1
   4  -1  -1-50.4916 42.0834   1
   4  -1   1 83.8184 44.7534   2
   4  -1   2 3143.23 278.109   2
   4  -1   3 28.9273 35.8693   2
   4  -1   4 990.833 158.263   2
   4  -1   5 1569.81 203.531   2
   4  -1   6 18817.4 715.771   2
   4  -1   7 305.182 93.6220   2
   4  -1   8 137.174 73.9813   2
   4  -1   9-1.18152 37.2362   5
   4  -1   9 39.2725 49.6181   2
   4  -1  10-33.4753 36.1297   5
   4  -1  10 50.5342 47.1133   2
   4  -1  11 437.725 84.6319   5
   4  -1  11 308.073 102.702   2
   4  -1  12 6388.05 446.631   2
   4  -1  12 6696.41 305.364   5
   4  -1  13 1181.97 129.740  12
   4  -1  13 1209.04 138.020   5
   4  -1  14 1172.37 131.423  12
   4  -1  14 1383.15 153.188   5
   4  -1  15 599.808 93.9534  12
   4  -1  15 888.006 144.677   5
   4  -1  16 177.965 81.1844   5
   4  -1  16 99.0617 44.6205  12
   4  -1  17 56.8792 61.3203   5
   4  -1  18 2265.05 199.760   5
   4  -1  19 124.166 52.0256   5
   4  -1  20 2498.70 185.045   5
   4  -1  21 140.656 53.2693   5
   4  -1  22-50.8420 34.3674   5
   4  -1  23 71.2941 31.4503   5
   4  -1  24 368.014 42.3750   5
   4   0 -21 535.094 70.7716   9
   4   0 -20 142.998 54.2642   9
   4   0 -19 241.286 78.8214   9
   4   0 -18 293.443 94.0915   9
   4   0 -17 436.013 110.312   9
   4   0 -16 158.192 97.8997   9
   4   0 -15 5407.33 363.157   9
   4   0 -14 3575.70 289.585   9
   4   0 -13 58.8399 76.7778   9
   4   0 -12 17.7342 60.4118   9
   4   0 -12-9.25519 39.6906   8
   4   0 -11 2898.21 228.575   8
   4   0 -11 2771.57 236.734   9
   4   0 -10 2182.58 189.295   8
   4   0 -10 1979.52 270.703   3
   4   0 -10 2214.51 207.928   9
   4   0  -9 62.6477 65.2696   3
   4   0  -9 217.337 88.2050   9
   4   0  -9 138.249 56.2192   8
   4   0  -8 714.497 171.005   3
   4   0  -8 557.579 89.3302   9
   4   0  -8 676.039 100.832   8
   4   0  -7 1432.86 133.788   8
   4   0  -7 1415.01 212.493   3
   4   0  -7 1443.29 139.251   9
   4   0  -6 5.08071 72.2172   3
   4   0  -5 2140.97 245.538   3
   4   0  -4 127.801 66.4832   3
   4   0  -4 82.6135 40.5781   1
   4   0  -3 44.8128 50.2764   3
   4   0  -2 5092.85 312.296   3
   4   0   0 37.5327 34.9000   2
   4   0   1 22967.0 700.809   2
   4   0   2 27558.7 777.556   2
   4   0   3 3687.31 274.449   2
   4   0   4 87771.8 1566.27   2
   4   0   5 55.5540 49.8348   2
   4   0   6 641.333 123.661   2
   4   0   7 3971.47 306.717   2
   4   0   8 1623.88 205.768   2
   4   0   9 0.99585 42.2566   2
   4   0  10 248.258 56.8566   5
   4   0  10 145.935 69.1486   2
   4   0  11 59.0092 32.5912  12
   4   0  11 147.880 49.2952   5
   4   0  11 137.323 70.5661   2
   4   0  12 2586.63 279.386   2
   4   0  12 2641.79 170.708  12
   4   0  12 2991.80 200.150   5
   4   0  13 201.459 51.9134  12
   4   0  13 321.045 79.0411   5
   4   0  13 227.019 88.9118   2
   4   0  14 2617.48 172.707  12
   4   0  14 2934.39 218.207   5
   4   0  15 871.437 102.087  12
   4   0  15 887.650 132.897   5
   4   0  16 167.331 73.9445   5
   4   0  17 61.3925 62.8037   5
   4   0  18 496.870 97.0037   5
   4   0  19 299.865 75.4989   5
   4   0  20 133.452 50.6121   5
   4   0  21 1316.71 124.739   5
   4   0  22 372.276 66.9387   5
   4   0  23 15.1722 27.8358   5
   4   0  24 139.699 30.6928   5
   4   1 -21 36.2091 32.0523   9
   4   1 -20 22.2500 42.6527   9
   4   1 -19 234.896 74.9849   9
   4   1 -18 2859.59 242.241   9
   4   1 -17 176.306 80.0454   9
   4   1 -16 86.0842 71.3140   9
   4   1 -15 54.1946 58.3491   9
   4   1 -14 140.373 96.8901   9
   4   1 -13-28.6640 76.4816   9
   4   1 -13 14.0837 30.2758   7
   4   1 -12 0.70829 52.0583   9
   4   1 -11 147.537 79.3897   3
   4   1 -11 168.952 81.7510   9
   4   1 -10 710.491 165.593   3
   4   1 -10 846.212 131.681   9
   4   1 -10 948.127 124.658   8
   4   1  -9 2991.16 202.727   8
   4   1  -9 2541.43 297.947   3
   4   1  -9 2999.25 229.656   9
   4   1  -8 2026.43 166.244   8
   4   1  -8 1777.53 246.672   3
   4   1  -8 2096.85 180.808   9
   4   1  -7 6804.22 283.250   8
   4   1  -7 6650.00 452.339   3
   4   1  -6 217.260 87.9575   3
   4   1  -5 11.7154 47.6462   3
   4   1  -4 220.368 69.6539   3
   4   1  -3 85.3093 51.1877   3
   4   1  -2 132.236 50.7111   3
   4   1  -1 20981.7 556.324   2
   4   1  -1 19859.2 576.664   3
   4   1   0 9906.78 380.134   2
   4   1   1 18533.3 542.134   2
   4   1   2 359147. 4035.90   2
   4   1   3 7194.46 341.525   2
   4   1   4 94.6268 41.9501   2
   4   1   5-8.58129 34.2549   2
   4   1   6 1566.16 174.289   2
   4   1   7 16.3269 38.7026   2
   4   1   8 2286.00 224.740   2
   4   1   9 1457.83 186.549   2
   4   1  10 666.471 132.892   2
   4   1  11 2184.61 244.925   2
   4   1  11 2541.43 171.554   5
   4   1  12 753.826 85.9758  12
   4   1  12 876.279 161.220   2
   4   1  12 935.299 113.921   5
   4   1  13 1004.92 101.237  12
   4   1  13 1096.70 180.039   2
   4   1  13 1159.87 125.314   5
   4   1  14 1013.17 173.698   2
   4   1  14 1102.26 128.778   5
   4   1  15 63.9720 47.4222   5
   4   1  16 62.7787 59.9724   5
   4   1  17 48.0779 52.6904   5
   4   1  18-26.8305 48.9363   5
   4   1  19-7.17981 49.5836   5
   4   1  20 67.6011 42.3394   5
   4   1  21 2722.65 169.665   5
   4   1  22 223.577 53.1107   5
   4   1  23 50.9294 28.2065   5
   4   2 -21 11.0112 35.4161   9
   4   2 -20 282.469 72.1372   9
   4   2 -19-43.5904 52.5247   9
   4   2 -18 62.0728 56.4868   9
   4   2 -17 1471.06 183.826   9
   4   2 -16 273.531 105.544   9
   4   2 -15 636.283 135.865   9
   4   2 -14 571.140 123.826   9
   4   2 -13 43.2509 55.8969   9
   4   2 -13-27.7109 34.7183   7
   4   2 -12 3.66438 56.7813   9
   4   2 -12 19.9450 41.8047   7
   4   2 -11 741.295 126.704   7
   4   2 -11 941.332 194.180   3
   4   2 -11 803.857 136.979   9
   4   2 -10 516.513 146.795   3
   4   2 -10 841.313 141.137   9
   4   2 -10 660.419 95.2805   7
   4   2  -9 740.660 166.526   3
   4   2  -9 740.788 120.897   9
   4   2  -9 782.261 111.502   7
   4   2  -8 9449.66 553.864   3
   4   2  -8 9704.21 399.534   9
   4   2  -7 170.572 97.7629   3
   4   2  -7 100.003 56.9427   9
   4   2  -7 141.948 49.0525   8
   4   2  -6 3878.47 330.809   3
   4   2  -5 1516.29 204.787   3
   4   2  -4 5.21252 34.6733   3
   4   2  -3 726.896 129.687   3
   4   2  -2 11361.0 480.628   3
   4   2  -1 3002.16 226.919   3
   4   2   0 6340.65 302.046   3
   4   2   4 32.7376 30.1261   2
   4   2   5 162.130 51.2690   2
   4   2   6 433.673 86.9923   2
   4   2   7 393.058 88.9321   2
   4   2   8-0.92962 30.5510   2
   4   2   9 113.383 62.1106   2
   4   2  10 194.816 73.2976   2
   4   2  11 1138.85 168.255   2
   4   2  11 933.026 95.3470   6
   4   2  11 957.714 106.031   5
   4   2  12 1025.06 164.338   2
   4   2  12 910.671 107.320   5
   4   2  13 496.128 87.0503   5
   4   2  13 411.335 106.354   2
   4   2  14 194.398 52.5273   5
   4   2  14 168.655 63.7497   2
   4   2  15 1761.43 157.745   5
   4   2  16-11.6161 43.0022   5
   4   2  17 427.981 79.3553   5
   4   2  18 17022.6 486.869   5
   4   2  19 1189.48 122.574   5
   4   2  20 3366.50 192.428   5
   4   2  21 183.697 48.3655   5
   4   2  22 1279.34 95.4505   5
   4   3 -20 43.6909 48.0908   9
   4   3 -19 485.645 95.1203   9
   4   3 -18 604.430 123.818   9
   4   3 -17 1013.03 168.550   9
   4   3 -16 603.242 136.369   9
   4   3 -15 176.711 88.0462   9
   4   3 -14 4964.40 362.885   9
   4   3 -13 6987.09 300.683   7
   4   3 -13 7497.89 433.158   9
   4   3 -12 140.085 71.9669   9
   4   3 -12 133.455 55.3640   7
   4   3 -11 1585.72 173.392   7
   4   3 -11 1860.29 205.732   9
   4   3 -10 2669.94 192.449   7
   4   3 -10 2549.24 291.902   3
   4   3 -10 2322.99 222.677   9
   4   3  -9 357.922 98.7159   9
   4   3  -9 507.014 94.7914   7
   4   3  -9 563.233 155.438   3
   4   3  -8-31.9755 64.9450   9
   4   3  -8 115.287 49.8152   7
   4   3  -8 111.186 72.7415   3
   4   3  -7 811.796 118.384   9
   4   3  -7 1087.02 124.907   7
   4   3  -7 952.417 174.049   3
   4   3  -6 314.663 77.9104   9
   4   3  -6 361.337 74.2337   7
   4   3  -6 212.391 81.7474   3
   4   3  -5 4413.99 349.720   3
   4   3  -4 486.057 117.256   3
   4   3  -3 927.017 145.212   3
   4   3  -2 17550.1 641.472   3
   4   3  -1 7948.77 404.996   3
   4   3   0 23.3275 34.4839   3
   4   3   9 290.084 56.0814   5
   4   3   9 383.742 64.2560   6
   4   3   9 371.054 85.8574   2
   4   3  10 16173.2 581.021   2
   4   3  10 17117.3 458.906   6
   4   3  10 15491.3 429.691   5
   4   3  11 1880.64 200.068   2
   4   3  11 2264.67 169.429   6
   4   3  11 1893.53 143.270   5
   4   3  12-10.0741 33.3049   5
   4   3  12 179.968 66.7741   2
   4   3  13 205.678 61.8102   5
   4   3  13 418.293 100.131   2
   4   3  14 146.383 51.3156   5
   4   3  15 71.8633 44.8920   5
   4   3  16 2493.76 173.498   5
   4   3  17 345.771 69.8995   5
   4   3  18 3626.30 197.005   5
   4   3  19 1016.15 114.869   6
   4   3  19 880.861 95.3779   5
   4   3  20 2919.99 179.372   6
   4   3  21 577.060 72.9075   6
   4   3  22 532.345 62.0722   6
   4   4 -19 1401.46 135.674   9
   4   4 -18 692.295 107.710   9
   4   4 -18 380.266 62.2537  10
   4   4 -17 293.392 107.640   9
   4   4 -16 633.423 118.884   9
   4   4 -15 9479.70 486.511   9
   4   4 -14 1792.88 223.637   9
   4   4 -13 195.544 97.8780   9
   4   4 -13 156.305 51.2424   7
   4   4 -12 206.043 91.1380   9
   4   4 -12 109.361 46.1000   7
   4   4 -11 61.2138 72.2783   9
   4   4 -11 57.6055 37.1599   7
   4   4 -10 246.528 98.2583   9
   4   4 -10 265.057 69.4725   7
   4   4  -9 1064.98 159.851   9
   4   4  -9 1283.41 132.066   7
   4   4  -8 365.384 96.5314   9
   4   4  -8 419.233 87.3722   7
   4   4  -8 412.014 124.079   3
   4   4  -7-85.8313 81.1257   9
   4   4  -7 2.80459 30.3974   7
   4   4  -7 15.5355 48.1943   3
   4   4  -6 17.7661 57.9925   9
   4   4  -6-10.9206 29.6379   7
   4   4  -6-47.3516 63.0786   3
   4   4  -5-18.5010 67.2212   9
   4   4  -5-16.9855 34.8260   7
   4   4  -5-25.2830 48.2361   3
   4   4  -4 229.279 84.6894   9
   4   4  -4 125.270 47.4131  12
   4   4  -4 144.648 48.9313   7
   4   4  -4 175.516 56.3188   6
   4   4  -4 164.156 65.7693   3
   4   4  -3-13.4881 35.3453  12
   4   4  -3 51.9067 38.9785   7
   4   4  -3 16.1243 22.2882   6
   4   4  -3 74.7397 53.8863   3
   4   4  -2 1603.10 129.548  12
   4   4  -2 1606.07 209.830   3
   4   4  -2 1784.21 138.205   6
   4   4  -2 1620.42 139.106   7
   4   4  -1 1854.68 216.122   3
   4   4   0 6831.90 396.806   3
   4   4   1 1211.21 157.592   3
   4   4   5 1776.88 136.897   6
   4   4   6 2407.12 164.091   6
   4   4   6 2297.87 149.644   5
   4   4   7 328.877 62.6253   5
  -4  -4  -7 317.151 82.3196   1
   4   4   7 248.500 46.9044  12
   4   4   7 351.954 61.4055   6
  -4  -4  -8 3453.69 275.805   1
   4   4   8 3669.45 181.999  12
   4   4   8 3922.16 222.974   6
   4   4   8 3640.33 198.497   5
  -4  -4  -9 2845.06 256.018   1
   4   4   9 3032.77 165.458  12
   4   4   9 3259.33 207.621   6
   4   4   9 2860.33 174.191   5
   4   4  10 416.666 76.2872   5
  -4  -4 -10 292.052 92.2310   1
   4   4  10 244.724 48.2041  12
   4   4  10 402.638 79.7131   6
   4   4  11 86.3224 52.5071   5
  -4  -4 -11 13.7459 28.2811   1
   4   4  11 127.112 59.4302   6
   4   4  12 174.153 61.0278   5
   4   4  12 100.527 41.3479   6
   4   4  13 15.0736 43.2210   5
   4   4  13 50.0616 27.4303   6
   4   4  14 241.557 60.8044   5
   4   4  15 371.830 67.5407   5
   4   4  16 49.2836 37.5071   5
   4   4  17 7621.84 352.029   6
   4   4  18 4500.67 263.375   6
   4   4  19 387.358 72.7540   6
   4   4  20 1484.17 132.694   6
   4   4  21 240.757 49.1930   6
   4   4  22 37.8173 24.6537   6
   4   4  23-15.2661 12.5008   6
   4   5 -17 253.602 50.5738  10
   4   5 -16-37.8348 39.2505  10
   4   5 -16 78.4449 62.3734   9
   4   5 -15-21.0006 32.3727  10
   4   5 -15-15.5110 65.2039   9
   4   5 -14 396.554 95.6870  10
   4   5 -14 573.304 127.367   9
   4   5 -13 107.014 40.6419   7
   4   5 -13 44.4446 43.2429  10
   4   5 -13 145.698 88.2076   9
   4   5 -12 660.464 146.221   9
   4   5 -12 493.176 77.3032   7
   4   5 -12 390.264 103.002  10
   4   5 -11 1248.68 125.867   7
   4   5 -11 852.133 158.664  10
   4   5 -11 1415.37 216.244   9
   4   5 -10 2219.62 173.309   7
   4   5 -10 2430.23 229.896  10
   4   5 -10 2803.62 278.620   9
   4   5  -9 7257.89 320.058   7
   4   5  -9 6990.52 391.060  10
   4   5  -8 17843.4 511.710   7
   4   5  -8 17270.6 603.541  10
   4   5  -8 17054.2 683.848   9
   4   5  -7 183.260 89.8351   9
   4   5  -7 275.974 70.4415   7
   4   5  -7 247.725 106.741  10
   4   5  -6 395.746 114.539   9
   4   5  -6 379.128 75.1383   7
   4   5  -6 274.017 74.9687  10
   4   5  -5-9.67274 39.0503   7
   4   5  -5 96.2129 81.0482   3
   4   5  -5 44.4163 83.1168   9
   4   5  -4 41.0743 36.9369   7
   4   5  -4-9.75489 46.5771   3
   4   5  -4-38.0310 61.2502   9
   4   5  -3 756.072 105.002   7
   4   5  -3 772.169 98.6289   6
   4   5  -3 724.570 147.238   3
   4   5  -3 683.791 126.154   9
   4   5  -2 9738.81 364.403   7
   4   5  -2 9493.37 526.014   3
   4   5  -2 9982.72 352.897   6
   4   5  -2 9348.15 438.374   9
   4   5  -1 1324.54 192.092   3
   4   5  -1 1438.83 129.942   6
   4   5  -1 1414.53 135.843   7
   4   5   0 1312.64 135.271  12
   4   5   0 1259.68 121.339   7
   4   5   0 1320.18 123.894   6
   4   5   0 1388.54 188.999   3
   4   5   1 2068.98 169.487  12
   4   5   1 2122.62 222.860   3
   4   5   1 2175.72 157.172   7
   4   5   1 2163.30 160.924   6
   4   5   2 506.077 86.8509  12
   4   5   2 465.379 77.2867   7
   4   5   2 505.779 75.4700   6
   4   5   3-19.3967 30.0632   7
   4   5   3 15.2382 30.8885   6
   4   5   4 2546.44 175.154  12
   4   5   4 2858.00 186.209   6
   4   5   4 2491.08 153.487   7
   4   5   5 42.9188 32.0637   7
   4   5   5-0.26388 23.6793   6
   4   5   5-26.3487 46.7517  12
   4   5   6 3572.33 201.216  12
   4   5   6 3687.63 219.359   6
   4   5   7 498.257 78.2847  12
   4   5   7 364.432 72.0383   6
   4   5   7 350.880 131.606   5
   4   5   8 206.873 63.9742   5
   4   5   8 94.9008 45.3382  12
   4   5   8 151.066 51.5891   6
   4   5   9 570.526 84.3144   5
   4   5   9 584.036 83.1757  12
   4   5   9 803.536 109.473   6
   4   5  10 40.8611 36.9159   5
   4   5  10 40.0749 34.0094   6
   4   5  11 169.696 59.1079   5
   4   5  11 56.8569 33.7677   6
   4   5  12 4426.55 273.061   6
   4   5  12 3774.69 201.302   5
   4   5  13 1571.82 168.738   6
   4   5  13 1386.65 117.614   5
   4   5  14 2.40349 36.9012   6
   4   5  15 1098.36 141.392   6
   4   5  16 5597.84 308.837   6
   4   5  17 121.711 52.3349   6
   4   5  18 244.758 62.6003   6
   4   5  19-11.1207 23.7257   6
   4   5  20 56.4243 28.7635   6
   4   5  21 1428.83 104.209   6
   4   5  22 118.354 28.8593   6
   4   6 -16 16.9795 20.0341  10
   4   6 -15 521.129 76.8938  10
   4   6 -14 145.423 46.9588  10
   4   6 -13 1161.71 131.521  10
   4   6 -12 108.256 35.5431   7
   4   6 -12 87.9848 50.5615  10
   4   6 -11 3517.72 186.723   7
   4   6 -11 3652.60 258.775  10
   4   6 -10 23337.3 547.163   7
   4   6 -10 22509.2 699.449  10
   4   6  -9 141.064 49.0257   7
   4   6  -9 85.6780 51.7400  10
   4   6  -8 104.650 46.3026   7
   4   6  -8 149.460 66.9769  10
   4   6  -7 1328.84 142.087   7
   4   6  -7 1306.72 167.852  10
   4   6  -6 55.5560 40.6316   7
   4   6  -6 82.7607 58.4067  10
   4   6  -5 48.1117 50.1041   7
   4   6  -5 32.0998 43.7397  10
   4   6  -4 755.430 111.685   7
   4   6  -4 910.835 137.465  10
   4   6  -3 28.9470 49.4872   7
   4   6  -3-71.8690 49.4639  10
   4   6  -2 1001.73 123.713   7
   4   6  -2 940.633 110.928   6
   4   6  -2 918.484 124.145  10
   4   6  -1 521.236 87.8236   7
   4   6  -1 550.079 82.7284   6
   4   6  -1 595.328 96.6639  10
   4   6   0 553.728 92.1624   7
   4   6   0 512.597 81.3611   6
   4   6   0 366.525 75.0272  10
   4   6   1 5390.17 262.656   7
   4   6   1 5341.84 259.996   6
   4   6   1 4901.22 263.653  10
   4   6   2 2978.21 188.083   7
   4   6   2 2977.11 191.806   6
   4   6   3-27.6928 34.1495   7
   4   6   3 7.29432 30.6446   6
   4   6   4 712.257 88.1062   7
   4   6   4 711.868 97.9630   6
   4   6   5 925.203 98.2666   7
   4   6   5 909.732 109.887   6
   4   6   6 312.436 51.5713   7
   4   6   6 404.210 70.4317   6
   4   6   7 215.462 54.8325   6
   4   6   8 6005.94 297.751   6
   4   6   9 344.123 71.2703   6
   4   6  10 66.6285 43.8352   6
   4   6  11 404.788 80.8004   6
   4   6  12 367.446 77.5658   6
   4   6  13 846.096 118.776   6
   4   6  14 808.559 115.324   6
   4   6  15 1516.69 147.489   6
   4   6  16 4787.15 255.148   6
   4   6  17 854.738 105.188   6
   4   6  18 50.4041 32.3691   6
   4   6  19 727.574 82.6741   6
   4   6  20 95.1223 29.0177   6
   4   7 -13 21.9715 23.9811  10
   4   7 -12 2209.19 100.335   7
   4   7 -12 1844.16 137.273  10
   4   7 -11 15.2540 22.4648   7
   4   7 -11 75.1102 39.0735  10
   4   7 -10 83.8167 36.7922   7
   4   7 -10 72.6201 40.6662  10
   4   7  -9 50.5352 29.8569   7
   4   7  -9 27.0674 32.5684  10
   4   7  -8 1420.65 126.251   7
   4   7  -8 1196.97 142.126  10
   4   7  -7 276.398 68.9307   7
   4   7  -7 213.110 62.4846  10
   4   7  -6 74.8115 47.5768   7
   4   7  -6 12.9812 33.7342  10
   4   7  -5 20.1601 36.3049   7
   4   7  -5 54.5913 37.9289  10
   4   7  -4-62.0887 61.4764   7
   4   7  -4-65.8607 55.8877  10
   4   7  -3 90.8993 49.6361   7
   4   7  -3 149.673 53.0820  10
   4   7  -2 379.092 82.1276   7
   4   7  -2 432.996 87.9109  10
   4   7  -1 2683.95 198.016   7
   4   7  -1 2617.24 213.749  10
   4   7   0 4733.53 261.669   7
   4   7   0 4720.44 218.948   6
   4   7   0 4714.61 282.566  10
   4   7   1 3992.12 231.514   7
   4   7   1 3614.19 193.506   6
   4   7   1 3784.60 251.039  10
   4   7   2 3056.89 199.516   7
   4   7   2 2846.47 174.647   6
   4   7   2 2980.07 217.850  10
   4   7   3 3682.77 213.047   7
   4   7   3 3460.89 194.238   6
   4   7   3 3491.73 228.756  10
   4   7   4 11.3270 29.1179   7
   4   7   4-2.96088 20.6610   6
   4   7   4 13.3747 37.5807  10
   4   7   5-15.0833 34.8295   7
   4   7   5 0.56387 23.1790   6
   4   7   5-27.2762 43.0350  10
   4   7   6 10564.0 328.824   7
   4   7   6 10876.3 392.022  10
   4   7   6 10442.9 354.909   6
   4   7   7 140.332 47.5995  10
   4   7   7 42.6753 31.2278   6
   4   7   8 8941.64 345.507  10
   4   7   8 8649.25 324.912   6
   4   7   9 9037.25 338.183  10
   4   7   9 8369.71 323.317   6
   4   7  10-7.17424 29.5629  10
   4   7  10-3.89407 23.5953   6
   4   7  11 212.886 53.2930  10
   4   7  11 135.239 43.0124   6
   4   7  12 148.555 46.6625   6
   4   7  13 210.321 52.1140   6
   4   7  14 932.689 98.7974   6
   4   7  15 1273.30 107.976   6
   4   7  16 150.571 37.0769   6
   4   7  17 325.548 48.6052   6
   4   7  18 46.0752 18.6171   6
   4   8 -10 75.8144 27.7089  10
   4   8  -9 112.910 31.3223  10
   4   8  -8 566.648 64.2591   7
   4   8  -8 412.895 64.3569  10
   4   8  -7 94.1973 38.1390   7
   4   8  -7-55.6200 31.6678  10
   4   8  -6 182.576 47.3373   7
   4   8  -6 147.995 38.6361  10
   4   8  -5 82.7476 40.3675   7
   4   8  -5 123.838 36.1240  10
   4   8  -4 49.1335 38.1765   7
   4   8  -4 1.94910 36.9607  10
   4   8  -3 494.890 78.9444   7
   4   8  -3 339.033 69.1106  10
   4   8  -2 3309.93 193.956   7
   4   8  -2 2848.68 195.208  10
   4   8  -1 2277.89 160.507   7
   4   8  -1 2008.14 163.093  10
   4   8   0 1174.71 114.243   7
   4   8   0 1087.18 122.828  10
   4   8   1 972.049 107.273   7
   4   8   1 965.781 111.022  10
   4   8   2 369.565 68.4822   7
   4   8   2 273.098 62.8205  10
   4   8   3 179.694 50.9993  10
   4   8   4 1880.48 150.524  10
   4   8   5-4.80205 30.9870  10
   4   8   6 380.311 48.8786   6
   4   8   6 304.279 59.6881  10
   4   8   7 17.7623 16.8705   6
   4   8   7 76.7847 40.1022  10
   4   8   8 36.6951 13.9716   6
   4   8   8 12.6706 25.9408  10
   4   8   9 555.207 58.2329   6
   4   8   9 780.782 84.8636  10
   4   8  10 156.995 41.5400  10
   4   8  10 93.8904 25.7677   6
   4   8  11 87.4674 24.3479   6
   4   8  12 17.7076 12.6006   6
   4   8  13-7.46056 12.2909   6
   4   9  -3 287.534 39.6573  10
   4   9  -2 13.5593 19.3617  10
   4   9  -1 378.988 49.7162  10
   4   9   0 10.7727 20.0022  10
   4   9   1 93.7606 28.8478  10
   4   9   2 294.536 46.2602  10
   4   9   3 36.7187 22.9750  10
   4   9   4 54.8319 21.4821  10
   4   9   5 1315.74 84.6421  10
   4   9   6 43.1643 19.0423  10
   5  -6  -2 77.2618 25.3723   8
   5  -6  -1 1429.85 88.2971   8
   5  -6   0 1090.91 79.3455   8
   5  -6   1 261.250 41.8334   8
   5  -6   2 14.2148 20.0694   8
   5  -6   3 1392.74 91.0065   8
   5  -6   4 3706.04 146.699   8
   5  -6   5 240.669 39.4534   8
   5  -6   6 3006.80 121.840   8
  -5   5   9 55.8952 21.3873   4
   5  -5  -8 876.260 63.3238   8
  -5   5   8 858.106 69.1381   4
   5  -5  -7 2195.71 118.729   8
  -5   5   7 2234.77 120.670   4
   5  -5  -6 112.367 37.4002   8
  -5   5   6 100.064 38.0625   4
   5  -5  -5 180.795 45.3678   8
  -5   5   5 294.050 54.2758   4
   5  -5  -4 93.5072 37.8693   8
  -5   5   4 114.360 39.4166   4
   5  -5  -3 5280.86 233.694   8
  -5   5   3 5300.56 218.260   4
   5  -5  -2 19298.9 473.124   8
  -5   5   2 19154.6 439.071   4
   5  -5  -1 593.032 87.8842   8
  -5   5   1 562.131 71.7788   4
   5  -5   0 28.1727 38.7109   8
  -5   5   0 64.0401 33.5497   4
   5  -5   1 895.151 105.769   8
  -5   5  -1 773.407 76.8862   4
   5  -5   2 1130.65 114.888   8
  -5   5  -2 858.441 75.9351   4
   5  -5   3 128.361 49.6608   8
   5  -5   4 2625.13 142.449  12
   5  -5   4 3081.79 185.182   8
   5  -5   5 1373.84 120.703   8
   5  -5   5 1342.69 109.293  12
   5  -5   6 626.886 79.5755   8
   5  -5   6 467.493 68.5423  12
   5  -5   7 67.3286 29.9670   8
   5  -5   7 55.1583 35.5001  12
   5  -5   8 218.356 48.4556   8
   5  -5   8 172.260 49.8459  12
   5  -5   9 151.695 40.9731  12
   5  -5   9 159.403 38.8816   8
   5  -5  10-50.2515 28.0702   8
   5  -5  10-3.35761 27.6008  12
   5  -5  11-49.0079 21.2074   8
   5  -5  11-28.5867 27.1222  12
   5  -5  12 68.0702 30.3728  12
   5  -5  13 259.795 41.5426  12
  -5   4  12 1565.34 75.5629   4
   5  -4 -11 410.899 52.3060   9
   5  -4 -11 445.140 51.2195   8
  -5   4  11 430.652 51.0687   4
   5  -4 -10 216.822 45.4668   9
   5  -4 -10 245.413 48.7618   8
  -5   4  10 283.635 62.4235   4
   5  -4  -9 275.671 53.7985   9
   5  -4  -9 219.637 49.8766   8
  -5   4   9 270.531 58.1712   4
   5  -4  -8 62.1734 38.7710   9
   5  -4  -8 7.40131 29.7804   8
   5  -4  -7 1114.31 116.810   8
   5  -4  -6 360.916 76.3664   8
   5  -4  -5 1657.80 153.223   8
   5  -4  -4 4089.21 241.722   8
   5  -4  -3 145.146 50.3012   8
   5  -4  -2 325.603 82.7023   8
   5  -4  -1 67.2657 49.8656   8
   5  -4   0 767.356 117.750   8
   5  -4   1 5.31988 34.5584   8
   5  -4   2 165.031 57.5680   8
   5  -4   2 164.171 46.6549  12
   5  -4   3 625.958 96.7962   8
   5  -4   3 528.956 81.5873  12
   5  -4   4 55.7145 50.4626   8
   5  -4   4 35.1175 37.5462  12
   5  -4   5 315.100 68.7520   8
   5  -4   5 322.376 72.0649  12
   5  -4   6 30.4996 42.2022  12
   5  -4   6-26.3380 31.7582   8
   5  -4   7 525.037 84.4817   8
   5  -4   7 525.601 90.8679  12
   5  -4   8 106.595 40.2062   8
   5  -4   8 97.7091 56.4614  12
   5  -4   9 31.5626 27.0243   8
   5  -4   9-65.7893 49.4209  12
   5  -4  10 23.5915 23.1494   8
   5  -4  10-31.0717 38.3472  12
   5  -4  11 43.5697 22.9263   8
   5  -4  11 142.292 53.2126  12
   5  -4  12 47.5794 40.5834  12
   5  -4  13 357.819 67.5097  12
   5  -4  14 4502.80 200.523  12
   5  -4  15 50.6525 30.6428  12
   5  -4  16 2346.20 111.687  12
   5  -3 -14 1187.24 98.8894   9
  -5   3  13 2836.15 120.575   4
   5  -3 -13 3438.46 179.391   9
   5  -3 -12 2816.57 161.612   8
   5  -3 -12 2831.68 174.624   9
   5  -3 -11 6224.81 266.596   8
   5  -3 -11 6877.12 285.858   9
   5  -3 -10 767.797 108.088   9
   5  -3 -10 690.084 98.6826   8
   5  -3  -9 172.974 62.4509   9
   5  -3  -9 121.587 53.4896   8
   5  -3  -8 313.416 75.9722   9
   5  -3  -8 249.891 76.3433   8
   5  -3  -7 222.354 62.8676   9
   5  -3  -7 87.9742 55.4271   8
   5  -3  -6 1353.54 152.138   8
   5  -3  -5 1251.73 147.153   8
   5  -3  -4-1.79450 39.6305   8
   5  -3  -3 356.695 81.6118   8
   5  -3  -2 315.110 82.7998   8
   5  -3  -1-15.8211 44.4474   8
   5  -3   0 1303.88 148.411   8
   5  -3   1 1033.78 128.995   8
   5  -3   1 888.618 109.422  12
   5  -3   2 14.1419 33.0257   8
   5  -3   2-15.2459 35.2354  12
   5  -3   3 2534.71 192.089   8
   5  -3   3 2099.75 172.223  12
   5  -3   4 930.147 113.069   8
   5  -3   4 892.378 118.519  12
   5  -3   5 634.916 97.7663   8
   5  -3   5 586.994 99.3969  12
   5  -3   6 2279.29 173.682   8
   5  -3   6 2105.81 182.380  12
   5  -3   7 3058.54 195.856   8
   5  -3   7 3309.60 231.808  12
   5  -3   8 12.8955 29.8809   8
   5  -3   8 35.5618 45.9063  12
   5  -3   9-5.64365 28.9121   8
   5  -3   9-43.6798 49.3930  12
   5  -3  10 39.0578 33.8530   8
   5  -3  10 4.09057 57.8487  12
   5  -3  11 140.279 76.0771  12
   5  -3  12 709.364 110.763  12
   5  -3  13 368.382 82.6813  12
   5  -3  14 2422.14 177.513  12
   5  -3  14 2063.87 139.145   5
   5  -3  15 1466.25 126.529  12
   5  -3  15 1436.99 110.189   5
   5  -3  16 823.002 86.9120  12
   5  -3  16 915.406 86.6694   5
   5  -3  17 431.227 55.9705   5
   5  -3  17 442.601 56.6028  12
   5  -3  18 459.778 53.5034   5
   5  -3  18 356.357 38.8841  12
   5  -2 -16 92.1549 33.6573   9
   5  -2 -15 182.157 54.1813   9
   5  -2 -14 423.917 80.9653   9
   5  -2 -13 3952.39 236.619   9
   5  -2 -12 621.374 101.784   9
   5  -2 -12 546.316 92.9459   8
   5  -2 -11 292.894 87.4660   9
   5  -2 -11 153.513 58.0027   8
   5  -2 -10 358.013 89.2292   9
   5  -2 -10 367.814 91.2583   8
   5  -2  -9 36.0660 52.1096   9
   5  -2  -9-48.3481 45.2669   8
   5  -2  -8 208.581 79.3157   9
   5  -2  -8 160.860 67.8941   8
   5  -2  -7 59.1851 51.1841   9
   5  -2  -7 151.651 70.0370   8
   5  -2  -6 1346.38 160.604   8
   5  -2  -6 1343.20 145.721   9
   5  -2  -5 103.267 58.8899   8
   5  -2  -4 2936.84 219.358   8
   5  -2  -3 1718.16 164.062   8
   5  -2  -2 913.761 122.126   8
   5  -2  -1 3751.53 232.105   8
   5  -2   0 376.951 78.9694   8
   5  -2   1-0.32996 41.1955   8
   5  -2   1 21.8508 36.4326  12
   5  -2   2 335.604 74.1011   8
   5  -2   2 343.933 77.0620  12
   5  -2   3 1444.28 141.504   8
   5  -2   3 1373.95 139.343  12
   5  -2   4 7467.80 309.187   8
   5  -2   4 7398.24 324.290  12
   5  -2   5 404.150 76.0140   8
   5  -2   5 527.265 94.3930  12
   5  -2   6 124.811 40.3439   8
   5  -2   6 205.786 65.9537  12
   5  -2   7 144.125 40.3522   8
   5  -2   7 170.239 62.4610  12
   5  -2   8 419.287 95.0625  12
   5  -2   9 55.9803 56.7882  12
   5  -2  10 2186.47 206.130  12
   5  -2  11 1639.99 173.424  12
   5  -2  11 1331.84 141.263   5
   5  -2  12 109.972 56.1654   5
   5  -2  12 114.841 71.3642  12
   5  -2  13-24.2516 49.1245   5
   5  -2  13 5.90118 54.8342  12
   5  -2  14 32.0167 58.3472   5
   5  -2  14 53.1154 51.8740  12
   5  -2  15 449.682 84.4141   5
   5  -2  15 455.803 84.9612  12
   5  -2  16 1970.20 146.775  12
   5  -2  16 2045.30 157.504   5
   5  -2  17 1900.60 128.081  12
   5  -2  17 2181.38 155.674   5
   5  -2  18 20.1128 33.4378   5
   5  -2  18 54.8306 28.0331  12
   5  -2  19 5896.80 221.477   5
   5  -2  20 3656.70 153.926   5
   5  -2  21 156.988 32.9737   5
   5  -1 -18 69.2115 32.1417   9
   5  -1 -17 599.184 77.2088   9
   5  -1 -16 95.0471 46.3994   9
   5  -1 -15 3585.05 227.723   9
   5  -1 -14 1326.28 114.030   7
   5  -1 -14 2140.75 185.499   9
   5  -1 -13 7992.58 380.699   9
   5  -1 -12 2206.60 200.730   8
   5  -1 -12 2448.34 213.348   9
   5  -1 -11 262.192 76.7363   9
   5  -1 -11 264.836 78.2414   8
   5  -1 -10-37.4919 57.7546   9
   5  -1 -10 6.43120 54.2038   8
   5  -1  -9-67.2461 60.7039   9
   5  -1  -9 4.49691 43.2097   8
   5  -1  -8 213.085 72.6851   9
   5  -1  -8 244.711 74.0791   8
   5  -1  -7 206.789 80.9005   9
   5  -1  -7 266.040 74.4738   8
   5  -1  -6 3784.57 252.314   8
   5  -1  -6 3842.03 248.226   9
   5  -1  -5 4060.92 253.449   8
   5  -1  -4 2745.29 201.280   8
   5  -1  -3 27.4117 38.7821   8
   5  -1  -2 249.995 63.7928   8
   5  -1  -2 164.375 69.5820   2
   5  -1  -1 146.045 44.5479   8
   5  -1  -1 86.1813 53.9586   2
   5  -1   0 776.794 101.776   8
   5  -1   0 613.454 86.4640  12
   5  -1   0 725.505 136.840   2
   5  -1   1 297.322 64.2806   8
   5  -1   1 266.919 64.8488  12
   5  -1   1 247.333 85.0580   2
   5  -1   2 125.813 43.4195   8
   5  -1   2 122.128 37.1099  12
   5  -1   2 14.8297 37.7302   2
   5  -1   3 3256.73 182.284   8
   5  -1   3 3363.21 306.007   2
   5  -1   3 3458.43 209.440  12
   5  -1   4 649.168 80.3287   8
   5  -1   4 714.905 113.483  12
   5  -1   4 536.379 116.881   2
   5  -1   5 93.7601 44.0833  12
   5  -1   5 173.587 76.8992   2
   5  -1   6 3939.93 334.193   2
   5  -1   6 4013.42 244.481  12
   5  -1   7 2.10756 40.5971  12
   5  -1   7 149.749 71.0473   2
   5  -1   8 104.561 51.8459   5
   5  -1   8 51.7296 47.6968  12
   5  -1   9 160.769 54.3952   5
   5  -1   9 105.635 49.5259  12
   5  -1  10 5.15046 44.3154   5
   5  -1  10 63.5603 63.1802  12
   5  -1  11 645.361 99.0922   5
   5  -1  11 603.717 106.532  12
   5  -1  12 565.768 93.5416   5
   5  -1  12 533.685 101.258  12
   5  -1  13 271.826 79.0745   5
   5  -1  13 223.533 58.7763  12
   5  -1  14 18.1049 48.1075   5
   5  -1  14 50.5729 41.0637  12
   5  -1  15 1235.91 132.565  12
   5  -1  15 1318.00 142.956   5
   5  -1  16 69.8582 46.9822   5
   5  -1  16 139.634 49.1075  12
   5  -1  17 767.320 107.990   5
   5  -1  17 539.078 73.1068  12
   5  -1  18 1414.22 137.935   5
   5  -1  19 207.574 56.0871   5
   5  -1  20 1713.26 128.316   5
   5  -1  21 790.783 78.3840   5
   5  -1  22 519.152 54.4089   5
   5   0 -18 140.043 47.9620   9
   5   0 -17 5020.49 249.868   9
   5   0 -16 1708.23 164.973   9
   5   0 -15 7821.68 368.141   9
   5   0 -14 9696.36 335.071   7
   5   0 -14 13108.5 495.002   9
   5   0 -13 352.168 96.8231   9
   5   0 -13 119.012 54.5984   7
   5   0 -12 291.477 93.6530   9
   5   0 -11 733.205 135.751   9
   5   0 -11 553.251 108.112   8
   5   0 -10 163.600 87.1172   9
   5   0 -10 116.408 70.7055   8
   5   0  -9 872.434 133.316   9
   5   0  -9 813.304 131.281   8
   5   0  -8 12.0686 66.4839   9
   5   0  -8-73.6151 61.6302   8
   5   0  -7 201.934 83.8223   9
   5   0  -7 111.697 46.8640   8
   5   0  -6 872.076 129.262   9
   5   0  -6 781.017 111.747   8
   5   0  -5 24.2346 39.1404   8
   5   0  -4 164.648 46.0347   8
   5   0  -3 1561.25 140.064   8
   5   0  -2 286.284 60.2524   8
   5   0  -1 764.354 99.1545   8
   5   0  -1 308.938 58.5409  12
   5   0   0 3927.71 193.560   8
   5   0   0 4178.24 296.764   2
   5   0   0 3859.02 199.042  12
   5   0   1 230.917 53.7555   8
   5   0   1 189.629 48.0393  12
   5   0   1 87.7479 50.9775   2
   5   0   2 381.997 95.3351   2
   5   0   2 237.557 56.9358  12
   5   0   3 1242.73 170.889   2
   5   0   3 1419.09 133.420  12
   5   0   4 1726.69 204.257   2
   5   0   4 1668.53 151.952  12
   5   0   5 55.3455 64.3131  12
   5   0   5 28.6879 35.7366   2
   5   0   6 27.2555 41.4816   5
   5   0   6 105.267 55.2940  12
   5   0   6 17.6628 38.2853   2
   5   0   7 2446.12 249.357   2
   5   0   7 2834.09 210.089  12
   5   0   7 2674.61 171.513   5
   5   0   8 94.0343 52.2368   5
   5   0   8 64.1965 46.4426  12
   5   0   9 57.4078 48.0998   5
   5   0   9 68.0009 46.7493  12
   5   0   9 4.66402 32.4860   2
   5   0  10 467.921 94.2982   5
   5   0  10 472.252 94.3039  12
   5   0  11 3727.12 239.291  12
   5   0  11 3388.14 224.076   5
   5   0  12 18541.7 548.764  12
   5   0  12 18824.7 549.141   5
   5   0  13 1166.01 136.597  12
   5   0  13 1236.16 148.055   5
   5   0  14 26.7919 48.2635   5
   5   0  14 40.4224 46.0456  12
   5   0  15 2828.38 190.333  12
   5   0  15 3052.79 227.273   5
   5   0  16 1221.86 119.099  12
   5   0  16 1410.23 152.348   5
   5   0  17-20.7024 44.9647   5
   5   0  18 961.217 126.077   5
   5   0  19 1116.23 121.804   5
   5   0  20 118.092 50.3399   5
   5   0  21 334.962 60.6715   5
   5   0  22 344.045 49.5549   5
   5   0  23 70.8630 25.2905   5
   5   1 -19 174.949 46.6594   9
   5   1 -18 283.031 64.6368   9
   5   1 -17 337.711 77.8047   9
   5   1 -16 4493.61 273.800   9
   5   1 -15 95.8317 67.7523   9
   5   1 -14 489.203 74.8632   7
   5   1 -14 690.726 155.549   9
   5   1 -13 2433.80 184.715   7
   5   1 -13 2881.96 248.338   9
   5   1 -12-151.581 79.4767   9
   5   1 -12 0.36357 39.9004   7
   5   1 -11 41.8237 58.6889   9
   5   1 -11-17.6417 43.5140   7
   5   1 -10 398.481 98.6591   9
   5   1  -9 468.226 103.058   9
   5   1  -9 638.518 110.531   8
   5   1  -8 256.259 86.3618   9
   5   1  -8 77.3972 57.1542   8
   5   1  -7 4533.42 264.237   8
   5   1  -7 4312.60 277.419   9
   5   1  -6 5522.56 277.933   8
   5   1  -6 5528.49 292.299   9
   5   1  -5 118.084 49.3121   8
   5   1  -4 3508.72 205.912   8
   5   1  -3 240.388 52.1102   8
   5   1  -2-40.1100 32.6429   8
   5   1  -2-10.7988 32.4504  12
   5   1  -1 1031.83 94.9975   8
   5   1  -1 1184.05 108.314  12
   5   1   0 372.314 70.7663  12
   5   1   1 1402.54 122.852  12
   5   1   2 79.1993 47.7375  12
   5   1   3 153.055 56.5373  12
   5   1   4 2355.63 208.660   2
   5   1   4 2649.81 175.291  12
   5   1   4 2353.35 145.463   5
   5   1   5 49.2127 44.5471   5
   5   1   5 97.6328 46.3637  12
   5   1   5 171.194 59.8683   2
   5   1   6 26.4967 44.6932   5
   5   1   6-5.22765 35.1343  12
   5   1   7 32.6621 33.2681   5
   5   1   7 52.8681 49.8759  12
   5   1   7 93.0528 50.5662   2
   5   1   8 416.972 73.5389   5
   5   1   8 333.394 83.8210   2
   5   1   8 415.649 78.8435  12
   5   1   9 900.002 117.835  12
   5   1   9 660.511 130.740   2
   5   1   9 937.337 112.784   5
   5   1  10 8515.48 462.519   2
   5   1  10 9021.82 352.500  12
   5   1  10 8798.97 348.362   5
   5   1  11 1209.15 131.615  12
   5   1  11 1477.73 156.754   5
   5   1  12 12.9780 51.0774   5
   5   1  12 60.4797 43.5593  12
   5   1  13 133.945 72.1358   5
   5   1  13 159.196 64.6558  12
   5   1  14 494.175 99.2238   5
   5   1  14 465.776 84.7417  12
   5   1  15 161.623 69.1108   5
   5   1  15 140.104 49.5664  12
   5   1  16-66.7061 58.9905   5
   5   1  17 220.073 66.7042   5
   5   1  18 355.302 91.3352   5
   5   1  19 3.85811 40.0223   5
   5   1  20 532.943 83.1273   5
   5   1  21 143.069 44.6848   5
   5   1  22 3249.66 145.319   5
   5   1  23 44.8365 21.8074   5
   5   2 -19 58.6395 33.5522   9
   5   2 -18 573.143 87.2408   9
   5   2 -17 66.2186 60.1725   9
   5   2 -16 259.186 79.4643   9
   5   2 -15 501.247 109.924   9
   5   2 -14 769.996 136.443   9
   5   2 -14 659.350 80.5615   7
   5   2 -13 33.4967 58.7509   9
   5   2 -13 7.24488 32.8927   7
   5   2 -12 147.657 66.7762   9
   5   2 -12 213.584 66.7857   7
   5   2 -11 340.705 97.9246   9
   5   2 -11 361.370 84.0696   7
   5   2 -10-17.0876 57.3310   9
   5   2 -10 46.5988 38.5119   7
   5   2  -9 3916.35 265.647   7
   5   2  -9 3327.12 261.461   9
   5   2  -8 909.248 132.267   9
   5   2  -8 1165.70 146.822   7
   5   2  -7 2119.70 197.282   9
   5   2  -6 9904.06 365.760   8
   5   2  -6 9797.14 408.266   9
   5   2  -5 2205.64 161.485   8
   5   2  -5 2030.25 171.826   9
   5   2  -4 1251.35 115.998   8
   5   2  -3 3007.98 169.200   8
   5   2  -3 3370.72 175.360  12
   5   2  -2 825.186 98.4675  12
   5   2  -1 338.515 71.7310  12
   5   2   0 1082.70 106.816  12
   5   2   0 1107.40 106.544   6
   5   2   1 257.567 49.6392   5
   5   2   1 288.087 50.9883   6
   5   2   1 282.754 59.2712  12
   5   2   2 946.892 107.487  12
   5   2   2 938.258 91.4552   6
   5   2   2 1032.26 100.185   5
   5   2   3 12.7085 38.2233   5
   5   2   3 40.6154 36.3370  12
   5   2   3-8.30112 19.6314   6
   5   2   4 101.414 45.4179   5
   5   2   4 47.4241 44.9054  12
   5   2   4-4.57489 21.4604   6
   5   2   5 905.008 109.321  12
   5   2   5 887.884 87.2765   6
   5   2   5 923.300 100.066   5
   5   2   6 877.527 104.898  12
   5   2   6 954.749 89.6573   6
   5   2   6 1092.08 110.084   5
   5   2   7 426.159 81.4345   5
   5   2   7 359.492 71.6825  12
   5   2   7 408.900 62.6550   6
   5   2   8 522.977 86.4251   5
   5   2   8 364.698 71.0363  12
   5   2   8 432.442 66.1312   6
   5   2   9 2697.79 187.181  12
   5   2   9 2532.92 154.531   6
   5   2   9 2688.19 186.901   5
   5   2  10 196.521 69.5297   5
   5   2  10 206.605 59.5302  12
   5   2  11 101.602 65.1935   5
   5   2  11 0.63762 45.3501  12
   5   2  12 2775.24 188.005  12
   5   2  12 2759.76 209.353   5
   5   2  13 57.4285 41.3869   5
   5   2  13 79.7666 43.3988  12
   5   2  14 68.9434 46.5843   5
   5   2  14 59.9790 42.0904  12
   5   2  15 1100.86 135.101   5
   5   2  16 292.433 124.297   5
   5   2  17 878.262 118.254   5
   5   2  18 475.006 87.0151   5
   5   2  19 845.641 106.467   5
   5   2  20 27680.9 571.063   5
   5   2  21 252.329 53.5532   5
   5   2  22-5.25523 21.7625   5
   5   3 -18 1234.47 117.823   9
   5   3 -17 1089.10 128.115   9
   5   3 -16 456.436 100.869   9
   5   3 -15 1656.16 182.186   9
   5   3 -14 4090.49 187.837   7
   5   3 -14 4944.80 324.783   9
   5   3 -13 5320.49 239.618   7
   5   3 -13 5623.00 357.512   9
   5   3 -12 125.315 79.6820   9
   5   3 -12 81.8782 48.5034   7
   5   3 -11 834.021 148.012   9
   5   3 -11 877.428 113.610   7
   5   3 -10 3268.59 230.431   7
   5   3 -10 3160.73 275.607   9
   5   3  -9 2347.84 199.123   7
   5   3  -9 2207.20 218.859   9
   5   3  -8 63.8793 58.5808   9
   5   3  -8 151.452 58.4724   7
   5   3  -7 154.472 71.9617   9
   5   3  -7 207.243 65.3371   7
   5   3  -6 1074.73 145.700   9
   5   3  -6 1193.37 152.029   7
   5   3  -5 1999.13 149.904  12
   5   3  -5 1875.56 188.708   7
   5   3  -5 1939.43 188.937   9
   5   3  -4 1195.18 144.819   9
   5   3  -4 1274.23 118.550  12
   5   3  -4 1220.62 152.365   7
   5   3  -3 290.421 75.5119  12
   5   3  -3 157.104 61.2276   7
   5   3  -2 2444.52 177.757  12
   5   3  -2 2592.03 201.959   7
   5   3  -2 2650.42 184.469   6
   5   3  -1 2303.47 167.996  12
   5   3  -1 2284.25 184.290   7
   5   3  -1 2214.11 163.271   6
   5   3   0 73.5652 49.1403  12
   5   3   0 26.1292 52.0222   7
   5   3   0-8.63419 22.4128   6
   5   3   1 2656.86 178.721  12
   5   3   1 2629.95 185.128   7
   5   3   1 2482.87 168.609   6
   5   3   1 2823.63 180.521   5
   5   3   2 1126.00 119.079   7
   5   3   2 1173.29 126.708  12
   5   3   2 1075.69 108.757   6
   5   3   2 1245.83 122.148   5
   5   3   3 2341.73 160.550   7
   5   3   3 2707.37 172.539   6
   5   3   3 2620.89 180.397  12
   5   3   3 2718.86 180.810   5
   5   3   4 315.054 70.7322   5
   5   3   4 222.353 57.5211  12
   5   3   4 317.361 61.7354   6
   5   3   5 571.068 87.1187   5
   5   3   5 666.289 93.5033  12
   5   3   5 531.504 76.8179   6
   5   3   6 967.443 111.218  12
   5   3   6 916.399 104.320   6
   5   3   6 968.962 111.063   5
   5   3   7 42.6828 43.8985   5
   5   3   7 18.7333 43.3529  12
   5   3   7 22.4932 27.7096   6
   5   3   8 498.734 78.5068   5
   5   3   8 543.633 88.3849  12
   5   3   8 556.055 84.2319   6
   5   3   9 671.216 98.3330   5
   5   3   9 666.858 94.3003  12
   5   3   9 708.811 95.9257   6
   5   3  10 14840.6 439.019  12
   5   3  10 14937.0 454.733   6
   5   3  10 14271.5 464.589   5
   5   3  11 59.9925 48.1305   5
   5   3  11 10.6756 39.0602  12
   5   3  11 43.3163 33.8507   6
   5   3  12 1064.07 115.556  12
   5   3  12 1270.20 131.876   6
   5   3  12 1230.18 145.870   5
   5   3  13 58.0486 48.8642   5
   5   3  13 6.32046 36.0739  12
   5   3  13 8.43997 29.7877   6
   5   3  14-34.1311 48.0472   5
   5   3  14 15.5230 23.4519   6
   5   3  15 99.9176 50.6118   5
   5   3  15 228.136 59.6583   6
   5   3  16 1729.51 145.981   6
   5   3  16 1700.96 156.135   5
   5   3  17 583.784 101.255   5
   5   3  17 618.391 82.7456   6
   5   3  18 7738.22 278.566   6
   5   3  18 8871.56 316.482   5
   5   3  19 872.521 81.2906   6
   5   3  19 1024.33 100.918   5
   5   3  20 62.6414 32.3697   5
   5   3  21 2782.49 122.768   5
   5   4 -17 421.090 74.0250   9
   5   4 -16 3490.49 229.786   9
   5   4 -15 4105.86 274.615   9
   5   4 -14 98.3765 68.7275   9
   5   4 -13 3328.49 174.805   7
   5   4 -13 3863.83 298.641   9
   5   4 -12 1021.97 149.489   9
   5   4 -12 1021.81 107.562   7
   5   4 -11-18.4236 63.8492   9
   5   4 -11-44.3539 43.6011   7
   5   4 -10 274.489 113.090   9
   5   4 -10 164.294 60.6066   7
   5   4  -9 97.3760 81.1128   9
   5   4  -9 43.4475 47.5400   7
   5   4  -8 239.161 100.095   9
   5   4  -8 150.608 64.6051   7
   5   4  -7 1272.78 143.090   7
   5   4  -7 1159.27 164.232   9
   5   4  -6 822.450 129.591   9
   5   4  -6 952.262 133.573   7
   5   4  -5-42.0470 68.1402   9
   5   4  -5 60.0618 35.8768   7
   5   4  -4 276.556 88.3964   9
   5   4  -4 164.562 60.7506   7
   5   4  -4 228.741 66.3101  12
   5   4  -3 307.095 84.7388   9
   5   4  -3 383.784 78.5951  12
   5   4  -3 321.487 75.3973   7
   5   4  -2 132.847 43.3877  12
   5   4  -2 268.419 71.6340   7
   5   4  -2 226.037 61.2448   6
   5   4  -1 203.922 65.2479  12
   5   4  -1 247.486 66.8142   7
   5   4  -1 163.958 53.5654   6
   5   4   0 61.9433 57.0958  12
   5   4   0-17.4945 47.4002   7
   5   4   0 13.3253 23.7422   6
   5   4   1 2069.80 162.708  12
   5   4   1 2150.24 165.794   6
   5   4   1 2230.76 171.079   7
   5   4   2 9499.69 339.483   7
   5   4   2 9265.07 353.545  12
   5   4   2 9293.52 351.172   6
   5   4   3 101.276 57.4306   5
   5   4   3 116.706 45.8947   7
   5   4   3-6.22701 38.7633  12
   5   4   3 40.2927 25.8666   6
   5   4   4 2346.20 179.931  12
   5   4   4 2232.34 145.747   7
   5   4   4 2446.71 176.762   6
   5   4   4 2583.92 185.597   5
   5   4   5 4161.81 229.845  12
   5   4   5 4382.96 241.093   6
   5   4   5 4427.38 238.624   5
   5   4   6 818.927 109.774   5
   5   4   6 917.261 111.516  12
   5   4   6 1015.58 118.424   6
   5   4   7 173.249 51.0401   5
   5   4   7 177.370 54.7102  12
   5   4   7 157.885 54.9953   6
   5   4   8 2592.01 179.694  12
   5   4   8 2723.93 197.066   6
   5   4   8 2665.04 186.389   5
   5   4   9-28.0612 44.5968   5
   5   4   9 11.1986 39.2505  12
   5   4   9 32.0690 37.4706   6
   5   4  10 1169.80 119.622  12
   5   4  10 1070.68 130.050   6
   5   4  10 1120.14 131.925   5
   5   4  11 1533.66 131.153  12
   5   4  11 1603.32 158.147   6
   5   4  11 1485.21 142.025   5
   5   4  12 8.65086 47.6155   5
   5   4  12 55.7959 41.0312  12
   5   4  12 14.7211 30.0792   6
   5   4  13 300.995 75.2809   5
   5   4  13 282.983 69.0068   6
   5   4  14 18.1425 45.7526   5
   5   4  14-18.2908 37.7125   6
   5   4  15 20.0202 35.5382   5
   5   4  15 0.06721 28.2560   6
   5   4  16 691.723 99.8012   6
   5   4  16 770.752 97.8188   5
   5   4  17 8640.98 327.430   6
   5   4  17 8447.32 293.990   5
   5   4  18 618.710 76.5526   5
   5   4  18 656.011 83.8325   6
   5   4  19 1080.43 97.1560   6
   5   4  19 1069.37 84.0595   5
   5   4  20 340.190 50.2342   6
   5   4  21 67.8252 19.1930   6
   5   5 -14 4.02380 53.8886   9
   5   5 -13 116.296 35.0479   7
   5   5 -13 101.135 62.2559   9
   5   5 -12 337.351 57.6769   7
   5   5 -12 479.071 122.038   9
   5   5 -11 105.397 45.8244   7
   5   5 -11 231.227 86.3737   9
   5   5 -10 3618.49 210.608   7
   5   5 -10 4061.30 311.192   9
   5   5  -9 275.066 71.0424   7
   5   5  -9 504.350 127.482   9
   5   5  -8 8292.97 344.020   7
   5   5  -8 8219.52 452.266   9
   5   5  -7 525.212 92.8420   7
   5   5  -7 488.498 113.270   9
   5   5  -6 19.5682 38.3015   7
   5   5  -6-83.7444 91.0105   9
   5   5  -5-11.7142 34.8126   7
   5   5  -5-19.7850 56.8773   9
   5   5  -4 94.8415 49.4915   7
   5   5  -4 144.053 78.2224   9
   5   5  -3 35.3294 45.4383   7
   5   5  -3 248.660 101.646   9
   5   5  -2 2425.08 194.448   7
   5   5  -2 2224.84 180.678   6
   5   5  -1 4736.96 273.568  12
   5   5  -1 4770.76 262.479   7
   5   5  -1 4933.46 266.445   6
   5   5   0 9247.42 388.871  12
   5   5   0 10091.4 373.546   7
   5   5   0 10042.5 379.907   6
   5   5   1 778.856 108.347  12
   5   5   1 814.732 100.825   7
   5   5   1 840.858 107.876   6
   5   5   2 117.777 66.0590  12
   5   5   2 121.556 51.2836   7
   5   5   2 151.956 51.2182   6
   5   5   3 134.558 54.1507  12
   5   5   3 78.6431 37.0429   7
   5   5   3 82.3746 35.2727   6
   5   5   4 1018.36 120.848  12
   5   5   4 839.289 97.6932   7
   5   5   4 970.008 118.773   6
   5   5   5-20.2296 51.4876  12
   5   5   5 54.8154 30.1161   7
   5   5   5 28.8212 30.7721   6
   5   5   6 2011.36 165.183  12
   5   5   6 1992.81 172.225   6
   5   5   7 570.782 94.8556  12
   5   5   7 535.463 94.6998   6
   5   5   8 138.432 54.3676   5
   5   5   8 157.917 59.4665  12
   5   5   8 138.717 60.2997   6
   5   5   9 1738.89 151.222  12
   5   5   9 2188.28 184.487   6
   5   5   9 2016.38 167.235   5
   5   5  10 413.228 77.4194   5
   5   5  10 325.928 65.1371  12
   5   5  10 483.651 89.3195   6
   5   5  11 150.743 58.3874   5
   5   5  11 274.053 59.6832  12
   5   5  11 144.934 53.7581   6
   5   5  12 360.848 70.6780   5
   5   5  12 289.598 68.6621   6
   5   5  13 753.127 96.7166   5
   5   5  13 935.324 120.607   6
   5   5  14 694.626 88.0099   5
   5   5  14 752.871 108.816   6
   5   5  15 3324.39 217.094   6
   5   5  15 3036.71 165.965   5
   5   5  16 1090.12 121.960   6
   5   5  17 2639.84 174.602   6
   5   5  18 8738.43 296.848   6
   5   5  19 12.2280 24.5774   6
   5   5  20 31.2049 15.8899   6
   5   6 -12 567.729 59.5341   7
   5   6 -11 184.435 42.2473   7
   5   6 -10 3492.43 179.353   7
   5   6  -9 1420.05 126.289   7
   5   6  -8 459.405 77.8930   7
   5   6  -7 41.1253 30.8937   7
   5   6  -6-19.8073 41.1400   7
   5   6  -5 234.662 62.1017   7
   5   6  -4 77.8676 54.6810   7
   5   6  -3-29.9534 44.9047   7
   5   6  -2 575.807 105.096   7
   5   6  -1 510.198 90.5355   7
   5   6  -1 637.307 96.3063   6
   5   6   0 74.4421 41.2085   7
   5   6   0-4.38459 30.8608   6
   5   6   1 765.628 102.701   7
   5   6   1 911.235 111.801   6
   5   6   2 1492.82 137.068   7
   5   6   2 1609.27 149.548   6
   5   6   3 2.19034 28.1087   7
   5   6   3 2.61116 28.1853   6
   5   6   4 1109.35 108.134   7
   5   6   4 1191.65 127.771   6
   5   6   5 333.822 60.7114   7
   5   6   5 492.441 84.4034   6
   5   6   6 32.3700 33.0778   6
   5   6   7 4185.04 248.755   6
   5   6   8 2361.54 186.693   6
   5   6   9 205.799 59.3493   6
   5   6  10 5705.08 294.426   6
   5   6  11 191.442 62.9190   6
   5   6  12 802.279 105.547   6
   5   6  13 426.268 76.6420   6
   5   6  14 485.564 85.0048   6
   5   6  15 422.886 72.1625   6
   5   6  16 1348.84 119.207   6
   5   6  17 90.9039 34.3196   6
   5   6  18 1238.73 90.2812   6
   5   6  19 248.712 36.3254   6
   5   7 -11 33.8916 17.9906   7
   5   7 -10-5.24701 21.2204   7
   5   7  -9 647.677 65.6858   7
   5   7  -8 28.6642 24.9071   7
   5   7  -7 1200.91 106.806   7
   5   7  -6 16.3121 31.4175   7
   5   7  -5 103.441 43.0412   7
   5   7  -4-12.7093 36.1559   7
   5   7  -3 247.468 54.8962   7
   5   7  -2 576.308 83.1996   7
   5   7  -1 30.4043 38.8111   7
   5   7   0 9728.51 349.958   7
   5   7   1-28.3834 41.3625   7
   5   7   1 65.1713 35.6775   6
   5   7   2 7017.23 282.589   7
   5   7   2 7451.76 288.336   6
   5   7   3 1870.37 138.647   7
   5   7   3 1970.48 146.294   6
   5   7   4 135.623 42.6275   7
   5   7   4 101.802 36.9346   6
   5   7   5 3418.11 173.620   7
   5   7   5 3873.35 208.171   6
   5   7   6 1073.83 108.001   6
   5   7   7 2498.93 167.024   6
   5   7   8 20918.3 514.058   6
   5   7   9 3412.11 194.267   6
   5   7  10 601.690 80.4670   6
   5   7  11 602.103 78.4238   6
   5   7  12 1645.96 124.341   6
   5   7  13 268.026 52.6146   6
   5   7  14 994.105 90.0345   6
   5   7  15 13.4746 17.5116   6
   5   7  16 786.971 65.1913   6
   5   8  -8 374.224 39.7520   7
   5   8  -7 99.1694 30.1848   7
   5   8  -6 146.297 33.2090   7
   5   8  -5 317.912 48.1770   7
   5   8  -4 549.705 65.4602   7
   5   8  -3 566.226 67.7959   7
   5   8  -2 4734.07 199.301   7
   5   8  -1 5.75165 30.2531   7
   5   8   0 4077.76 185.052   7
   5   8   1 2941.55 154.261   7
   5   8   2 7.11805 26.7491   7
   5   8   3 46.6567 28.0198   7
   5   8   5 1271.82 86.2997   6
   5   8   6 4553.41 165.489   6
   5   8   7 660.539 60.9164   6
   5   8   8 94.2158 27.1007   6
   5   8   9 78.4832 24.1262   6
   5   8  10 118.474 26.9457   6
   5   8  11 31.7521 15.9026   6
   5   8  12 186.271 27.6590   6
  -6   4   7 154.123 28.2306   4
   6  -4  -6 43.1236 26.9581   8
  -6   4   6-5.42568 18.2990   4
   6  -4  -5 121.798 34.7050   8
  -6   4   5 133.482 34.4029   4
   6  -4  -4 3.89243 22.5917   8
  -6   4   4 36.5970 25.3910   4
   6  -4  -3 1237.11 101.636   8
  -6   4   3 1180.74 90.4983   4
   6  -4  -2 293.519 53.6742   8
  -6   4   2 237.304 44.5414   4
   6  -4  -1 194.747 47.9331   8
  -6   4   1 212.140 41.1574   4
   6  -4   0 11.1579 29.2879   8
  -6   4   0 0.67824 22.1183   4
   6  -4   1 189.674 46.9047   8
  -6   4  -1 137.337 32.9310   4
   6  -4   2 24.3433 31.1116   8
   6  -4   3 262.192 50.1476   8
   6  -4   4 123.012 36.9160   8
   6  -4   4 117.823 33.6761  12
   6  -4   5 1237.55 95.1852   8
   6  -4   5 1075.17 83.5457  12
   6  -4   6 33.0013 26.6322   8
   6  -4   6 91.9049 34.1870  12
   6  -4   7 66.7839 25.8719   8
   6  -4   7 48.6420 28.8019  12
   6  -4   8 393.307 42.8459   8
   6  -4   8 446.313 62.5114  12
   6  -4   9 14.3985 23.1591  12
   6  -4  10 165.508 40.9849  12
   6  -4  11 26.2144 26.1716  12
   6  -4  12 323.410 43.9382  12
  -6   3  10 537.202 50.4223   4
   6  -3  -9 641.613 67.9597   8
   6  -3  -8 305.805 55.5443   8
   6  -3  -7 46.6147 31.9652   8
   6  -3  -6 660.787 86.9730   8
   6  -3  -5 186.314 53.1576   8
   6  -3  -4-19.3456 30.7663   8
   6  -3  -3 623.073 92.1751   8
   6  -3  -2 140.892 43.3603   8
   6  -3  -1 92.6381 46.5302   8
   6  -3   0 1670.70 142.377   8
   6  -3   1 510.387 78.6668   8
   6  -3   2 82.2214 41.9245   8
   6  -3   3 291.010 67.3083   8
   6  -3   3 200.626 49.0992  12
   6  -3   4 34.9593 31.9439   8
   6  -3   4 64.8694 36.7271  12
   6  -3   5 67.6922 31.5382   8
   6  -3   5 40.1847 37.1340  12
   6  -3   6 4120.14 196.612   8
   6  -3   6 4350.77 223.350  12
   6  -3   7 445.963 64.8801   8
   6  -3   7 495.088 89.3942  12
   6  -3   8 624.920 95.0530  12
   6  -3   9-0.92919 34.9897  12
   6  -3  10 25.2575 37.8311  12
   6  -3  11 649.966 89.2365  12
   6  -3  12 370.127 64.3466  12
   6  -3  13 1738.78 119.572  12
   6  -3  14 9435.49 258.741  12
   6  -3  15 93.9606 30.5545  12
   6  -2 -10 131.783 45.4024   8
   6  -2  -9 65.9576 42.1807   8
   6  -2  -8 52.5048 34.3681   8
   6  -2  -7 9.54453 32.5380   8
   6  -2  -6 33.5872 41.7425   8
   6  -2  -5 104.738 51.3454   8
   6  -2  -4 18.7555 53.5383   8
   6  -2  -3 1021.87 121.833   8
   6  -2  -2 680.826 101.908   8
   6  -2  -1 260.093 63.2613   8
   6  -2   0 615.433 94.7653   8
   6  -2   1 1816.48 161.947   8
   6  -2   1 1606.17 130.990  12
   6  -2   2 124.966 50.7812   8
   6  -2   2 185.382 55.9737  12
   6  -2   3 155.553 57.8726   8
   6  -2   3 79.9003 48.7598  12
   6  -2   4 145.640 46.2324   8
   6  -2   4 169.534 63.4446  12
   6  -2   5 96.7767 41.3652   8
   6  -2   5 165.089 60.1021  12
   6  -2   6 490.188 75.8661   8
   6  -2   6 628.914 103.813  12
   6  -2   7 2027.47 180.016  12
   6  -2   8 184.894 70.2979  12
   6  -2   9-38.7093 45.9790  12
   6  -2  10 89.8889 44.9973  12
   6  -2  11 578.553 98.6255  12
   6  -2  12 489.654 86.4788  12
   6  -2  13 391.334 75.5447  12
   6  -2  14 256.278 55.6413  12
   6  -2  15 245.007 41.9921   5
   6  -2  15 221.955 50.3136  12
   6  -2  16 24.0578 20.1504   5
   6  -2  16-15.8943 22.2500  12
   6  -2  17 5.14369 15.3513  12
   6  -1 -13 24.1232 26.3088   9
   6  -1 -13 16.7978 22.1007   7
   6  -1 -12 3552.66 168.135   7
   6  -1 -12 4654.04 188.349   9
   6  -1 -11 257.141 52.0154   9
   6  -1 -10 182.575 52.1519   9
   6  -1 -10 60.0464 44.3348   8
   6  -1  -9 422.251 85.5470   8
   6  -1  -8 140.083 62.6884   8
   6  -1  -7 284.981 73.0065   8
   6  -1  -6 70.5387 50.8964   8
   6  -1  -5 3273.46 226.357   8
   6  -1  -4 3964.11 246.077   8
   6  -1  -3 86.5855 50.2040   8
   6  -1  -2 61.5581 63.6098   8
   6  -1  -1 61.8941 51.4811   8
   6  -1   0 231.263 62.1570   8
   6  -1   0 288.739 64.2064  12
   6  -1   1-25.0673 44.5444   8
   6  -1   1-178.726 55.3489  12
   6  -1   2 597.012 89.3176   8
   6  -1   2 625.771 98.1418  12
   6  -1   3 206.130 59.1932   8
   6  -1   3 323.650 85.4976  12
   6  -1   4 307.759 62.7277   8
   6  -1   4 446.799 93.6572  12
   6  -1   5 1881.66 179.801  12
   6  -1   6 1959.47 181.080  12
   6  -1   7-10.2537 50.8263  12
   6  -1   8 6250.79 330.525  12
   6  -1   9 234.177 73.1404  12
   6  -1  10 201.584 82.4307  12
   6  -1  11 117.575 46.8073   5
   6  -1  11 167.366 62.4514  12
   6  -1  12 54.8170 46.7049   5
   6  -1  12 54.1741 59.4733  12
   6  -1  13 163.366 54.0130   5
   6  -1  13 184.621 64.1253  12
   6  -1  14 2754.20 183.896  12
   6  -1  14 2576.16 167.616   5
   6  -1  15 331.380 63.7662   5
   6  -1  15 381.291 66.9418  12
   6  -1  16 94.2330 36.0351   5
   6  -1  16 193.831 47.4389  12
   6  -1  17 1344.25 89.4654  12
   6  -1  17 1586.51 115.024   5
   6  -1  18 1158.39 88.5486   5
   6  -1  19 64.4705 25.9244   5
   6   0 -14 1741.78 117.971   9
   6   0 -13 2684.05 139.358   7
   6   0 -13 3979.25 198.544   9
   6   0 -12 1323.25 113.947   7
   6   0 -12 1352.80 126.802   9
   6   0 -11 104.948 48.2145   9
   6   0 -11 74.0624 44.6764   7
   6   0 -10-7.85362 37.7620   9
   6   0  -9 243.421 65.5644   9
   6   0  -9 335.540 81.9358   8
   6   0  -8 1085.94 132.976   8
   6   0  -7 162.237 57.0837   8
   6   0  -6 1169.76 135.309   8
   6   0  -5 150.397 60.2658   8
   6   0  -4 32.4322 62.5232   8
   6   0  -3 9.76663 36.3488   8
   6   0  -2 21.3405 38.3553   8
   6   0  -1 36.0514 37.4411   8
   6   0  -1-2.11281 32.2764  12
   6   0   0 816.119 108.400   8
   6   0   0 917.841 108.217  12
   6   0   1 142.584 49.1804   8
   6   0   1 84.0081 55.6703  12
   6   0   2 49.0488 35.9129  12
   6   0   3 5380.79 285.493  12
   6   0   4 5734.75 301.087  12
   6   0   5 1109.81 140.049  12
   6   0   6 1946.67 189.922  12
   6   0   7 50.9347 52.2252  12
   6   0   8 38.4101 37.4452   5
   6   0   8 114.538 58.8845  12
   6   0   9 1007.83 137.398  12
   6   0   9 766.948 103.527   5
   6   0  10 875.497 135.606  12
   6   0  10 727.614 107.446   5
   6   0  11 35.1167 44.8758   5
   6   0  11 64.4462 52.8332  12
   6   0  12 1365.99 151.820  12
   6   0  12 1465.20 140.724   5
   6   0  13 183.160 54.6109   5
   6   0  13 192.083 63.1931  12
   6   0  14 886.783 110.754  12
   6   0  14 882.156 110.353   5
   6   0  15 76.5435 47.4669   5
   6   0  15-62.2781 42.7523  12
   6   0  16 670.182 91.9982   5
   6   0  16 540.428 71.9754  12
   6   0  17 126.854 45.1668   5
   6   0  17 116.983 33.5987  12
   6   0  18 313.206 58.5613   5
   6   0  19 45.4229 28.9486   5
   6   0  20 57.1840 26.6193   5
   6   1 -15 634.767 75.6925   9
   6   1 -14 234.624 57.9343   9
   6   1 -14 142.433 28.4565   7
   6   1 -13 130.530 55.8013   9
   6   1 -13 100.035 32.6551   7
   6   1 -12 69.4685 51.3544   9
   6   1 -12 54.4598 39.3292   7
   6   1 -11 269.217 79.7762   9
   6   1 -11 336.413 74.6705   7
   6   1 -10 437.073 91.1359   9
   6   1 -10 360.871 83.0270   7
   6   1  -9 274.714 74.6508   9
   6   1  -9 243.176 77.4531   7
   6   1  -8-14.4582 48.2595   9
   6   1  -8 18.9451 41.0840   7
   6   1  -7 1628.77 159.608   8
   6   1  -6 323.994 78.1854   8
   6   1  -5 3286.62 217.632   8
   6   1  -4-29.8924 35.1966   8
   6   1  -3 0.06657 34.6937   8
   6   1  -2 35.4351 34.6605   8
   6   1  -2 149.740 55.7422  12
   6   1  -1 189.336 53.0402   8
   6   1  -1 291.173 69.0460  12
   6   1   0 541.587 95.9591  12
   6   1   1 14124.8 442.984  12
   6   1   2 19540.1 542.688  12
   6   1   3 11227.8 412.317  12
   6   1   4 99376.6 1510.81  12
   6   1   5 2260.64 193.929  12
   6   1   5 1970.75 155.529   5
   6   1   6 359.582 76.2019   5
   6   1   6 402.234 87.3095  12
   6   1   7 6.13563 35.1068   5
   6   1   7 87.5742 55.6278  12
   6   1   8 99.6081 46.4428   5
   6   1   8-10.8997 51.5927  12
   6   1   9-2.00493 46.3731   5
   6   1   9-25.2685 42.1888  12
   6   1  10 712.982 106.968   5
   6   1  10 844.388 126.880  12
   6   1  11 966.287 130.830  12
   6   1  11 895.634 119.699   5
   6   1  12 897.148 124.483  12
   6   1  12 971.392 130.373   5
   6   1  13 408.662 85.1934   5
   6   1  13 314.416 74.2909  12
   6   1  14 1213.41 123.126  12
   6   1  14 1234.03 136.598   5
   6   1  15 383.484 94.4695   5
   6   1  15 260.217 57.8439  12
   6   1  16 666.041 97.1213   5
   6   1  16 543.762 74.8015  12
   6   1  17-21.7476 38.5815   5
   6   1  18 328.210 63.4024   5
   6   1  19 143.985 45.4810   5
   6   1  20 93.2920 31.9930   5
   6   1  21 204.315 34.3204   5
   6   2 -15 125.968 38.1027   9
   6   2 -14-41.6753 47.2722   9
   6   2 -14-0.69529 17.2759   7
   6   2 -13 80.2522 45.5816   9
   6   2 -13 0.96392 24.9039   7
   6   2 -12 216.611 64.8498   9
   6   2 -12 72.8808 35.8170   7
   6   2 -11-4.16554 49.1516   9
   6   2 -11-1.73051 31.9248   7
   6   2 -10 36.9955 51.1792   9
   6   2 -10 176.216 65.7291   7
   6   2  -9 838.056 129.785   9
   6   2  -9 994.912 132.207   7
   6   2  -8 549.985 112.903   9
   6   2  -8 716.845 117.863   7
   6   2  -7 161.888 77.9057   7
   6   2  -6 2206.05 216.343   7
   6   2  -5 31.9185 58.5810   7
   6   2  -4 1622.73 202.176   7
   6   2  -3 541.303 84.0042  12
   6   2  -3 623.040 126.810   7
   6   2  -2 136.831 51.5642  12
   6   2  -2 166.165 79.8323   7
   6   2  -1 2150.74 174.446  12
   6   2  -1 2286.49 208.406   7
   6   2   0 1161.03 131.692  12
   6   2   0 1330.90 153.299   7
   6   2   1 7505.91 324.720  12
   6   2   1 8053.25 355.605   7
   6   2   2 34241.9 758.063  12
   6   2   2 35222.9 791.106   7
   6   2   2 34178.9 680.627   5
   6   2   3 2299.72 188.722  12
   6   2   3 2183.96 177.466   7
   6   2   3 2328.50 166.844   5
   6   2   4 679.125 94.8788   5
   6   2   4 682.862 105.176  12
   6   2   4 632.352 82.2050   6
   6   2   5-10.0371 39.3418   5
   6   2   5 30.2920 40.7385  12
   6   2   6 509.912 86.3103   5
   6   2   6 562.357 92.7779  12
   6   2   7 76.8907 50.8988   5
   6   2   7-19.7769 53.5504  12
   6   2   8 210.648 72.3219   5
   6   2   8 229.664 72.2679  12
   6   2   9 4.29755 40.5658   5
   6   2   9-12.6312 45.2508  12
   6   2  10 18.3448 50.7843   5
   6   2  10-12.7884 58.0859  12
   6   2  11 92.2319 63.3057   5
   6   2  11 86.6744 53.8430  12
   6   2  12 52.5265 52.1777   5
   6   2  12 29.5834 39.5058  12
   6   2  13 651.522 99.7767   5
   6   2  13 518.786 84.2410  12
   6   2  14 112.439 59.8043   5
   6   2  14 93.2984 45.1075  12
   6   2  15 579.756 96.3143   5
   6   2  15 379.346 67.1831  12
   6   2  16 53.8439 49.3663   5
   6   2  17 166.563 55.9562   5
   6   2  18 190.572 53.1542   5
   6   2  19 264.807 55.9281   5
   6   2  20 5437.99 185.826   5
   6   2  21 1440.89 77.4601   5
   6   3 -15 916.165 90.9741   9
   6   3 -14 148.836 50.6065   9
   6   3 -13 455.649 85.0520   9
   6   3 -13 365.136 51.0256   7
   6   3 -12 1376.46 109.242   7
   6   3 -12 1430.34 149.000   9
   6   3 -11 1141.41 113.081   7
   6   3 -11 1169.40 145.047   9
   6   3 -10 383.696 97.2131   9
   6   3 -10 346.631 70.6900   7
   6   3  -9 698.373 114.979   9
   6   3  -9 790.888 112.623   7
   6   3  -8 3503.53 237.552   7
   6   3  -8 3127.59 244.250   9
   6   3  -7 636.454 117.883   9
   6   3  -7 593.396 115.247   7
   6   3  -6 30.5568 52.6735   7
   6   3  -5 63.4799 63.3104   7
   6   3  -4 44.6194 42.4293  12
   6   3  -4 126.288 68.1686   7
   6   3  -3 876.007 109.536  12
   6   3  -3 808.220 136.649   7
   6   3  -2 4641.02 246.643  12
   6   3  -2 4474.32 287.428   7
   6   3  -1 498.123 89.1088  12
   6   3  -1 418.257 95.8991   7
   6   3   0 3019.41 212.276  12
   6   3   0 3135.22 223.532   7
   6   3   1 1457.27 147.131  12
   6   3   1 1426.06 143.928   7
   6   3   2 222.988 60.3414  12
   6   3   2 245.868 66.0470   7
   6   3   2 247.343 59.8152   6
   6   3   3 429.880 79.8506   5
   6   3   3 304.767 75.2425  12
   6   3   3 201.082 54.6770   7
   6   3   3 313.114 65.7632   6
   6   3   4 1071.41 131.867  12
   6   3   4 892.792 101.551   7
   6   3   4 1165.58 118.685   6
   6   3   4 1145.52 126.006   5
   6   3   5 54.7114 43.4077   5
   6   3   5 95.9575 67.9885  12
   6   3   5 65.7759 32.2642   6
   6   3   6 181.073 65.5255   5
   6   3   6 200.123 70.1977  12
   6   3   6 159.578 43.7539   6
   6   3   7 98.5534 61.1539   5
   6   3   7 207.892 68.6557  12
   6   3   7 124.199 38.5026   6
   6   3   8 3.32147 44.1933   5
   6   3   8-7.58253 49.9900  12
   6   3   8 61.1742 36.9918   6
   6   3   9 496.010 93.3501   5
   6   3   9 391.851 89.5127  12
   6   3   9 470.607 71.2351   6
   6   3  10 150.627 72.5734   5
   6   3  10 201.146 65.6787  12
   6   3  10 239.014 54.8788   6
   6   3  11 433.040 98.6977   5
   6   3  11 376.217 91.5294  12
   6   3  11 286.776 56.1374   6
   6   3  12 4564.15 237.341  12
   6   3  12 4479.93 217.023   6
   6   3  12 4695.73 266.081   5
   6   3  13 344.745 80.2679   5
   6   3  13 331.449 72.6212  12
   6   3  13 231.720 44.5809   6
   6   3  14-48.3072 50.5307   5
   6   3  14-10.4905 32.7189  12
   6   3  15 166.489 61.3584   5
   6   3  16 35.8845 41.9077   5
   6   3  17-13.2881 38.4225   5
   6   3  18 7365.96 257.412   5
   6   3  19 168.174 42.4458   5
   6   3  20 2454.15 109.234   5
   6   4 -14 882.826 89.8047   9
   6   4 -13 5889.87 166.572   7
   6   4 -13 7295.70 291.100   9
   6   4 -12 933.961 80.8289   7
   6   4 -12 1112.21 126.577   9
   6   4 -11 54.7729 34.4029   7
   6   4 -11 21.6360 50.6703   9
   6   4 -10-25.6516 49.6875   9
   6   4 -10 48.4585 35.4812   7
   6   4  -9-101.093 75.4516   9
   6   4  -9 16.7308 32.9527   7
   6   4  -8-210.580 79.5155   9
   6   4  -8 123.714 50.5044   7
   6   4  -7 791.461 124.587   9
   6   4  -7 972.392 119.918   7
   6   4  -6 174.670 65.0431   7
   6   4  -6 330.568 85.6801   9
   6   4  -5 837.267 127.365   7
   6   4  -4 62.3509 52.8221   7
   6   4  -3 250.623 66.7594  12
   6   4  -3 199.382 70.7032   7
   6   4  -2 929.982 121.616  12
   6   4  -2 824.442 122.841   7
   6   4  -1 1539.37 156.613  12
   6   4  -1 1639.69 163.311   7
   6   4   0 1253.23 140.972  12
   6   4   0 1023.80 123.570   7
   6   4   1 106.700 61.4455  12
   6   4   1-23.1388 42.1301   7
   6   4   1 115.648 49.2122   6
   6   4   2 76.8327 65.7009  12
   6   4   2 129.627 49.0656   7
   6   4   2 94.7809 40.9898   6
   6   4   3 101.995 55.7259  12
   6   4   3 89.2598 43.9675   7
   6   4   3 117.217 51.3265   6
   6   4   4 249.588 72.0970  12
   6   4   4 222.987 52.3918   7
   6   4   4 191.463 53.0672   6
   6   4   5 3956.47 246.499  12
   6   4   5 3944.19 230.820   6
   6   4   6 486.220 94.7068   5
   6   4   6 361.046 83.3947  12
   6   4   6 435.545 75.0218   6
   6   4   7-34.4197 42.6714   5
   6   4   7 3.16420 52.5189  12
   6   4   7 25.0501 29.3960   6
   6   4   8 141.883 66.9368   5
   6   4   8 138.157 65.5134  12
   6   4   8 105.227 45.6641   6
   6   4   9 445.703 89.4452   5
   6   4   9 340.789 77.2406  12
   6   4   9 411.023 73.8749   6
   6   4  10 5041.10 256.861  12
   6   4  10 4858.11 250.018   6
   6   4  10 5050.05 274.333   5
   6   4  11 1217.13 130.473  12
   6   4  11 806.819 107.893   6
   6   4  11 1130.14 132.145   5
   6   4  12 30.1177 45.7520   5
   6   4  12 56.7684 47.1169  12
   6   4  12 73.7419 35.9657   6
   6   4  13 170.520 49.3082  12
   6   4  13 106.946 32.9209   6
   6   4  14 30.6231 48.0416   5
   6   4  14-16.5787 27.7549   6
   6   4  15 82.5453 47.4914   5
   6   4  15 13.9040 17.8857   6
   6   4  16-74.4781 40.7461   5
   6   4  16 6.95788 21.0296   6
   6   4  17 897.580 71.5919   6
   6   4  17 979.368 89.2975   5
   6   4  18 13.6122 24.9685   5
   6   5 -12 28.2072 18.8474   7
   6   5 -11 22.8686 22.3303   7
   6   5 -10 444.794 68.6802   7
   6   5  -9 421.000 66.8815   7
   6   5  -8 1778.28 140.077   7
   6   5  -7 2180.29 161.002   7
   6   5  -6 2666.56 186.297   7
   6   5  -5 138.142 52.2813   7
   6   5  -4 239.059 64.7786   7
   6   5  -3-10.3114 39.5094   7
   6   5  -2 578.920 93.7620   7
   6   5  -1 330.912 72.9436   7
   6   5   0 5438.03 291.095  12
   6   5   0 5218.42 268.070   7
   6   5   1 860.433 118.258  12
   6   5   1 681.437 98.7241   7
   6   5   1 1003.11 123.864   6
   6   5   2 179.030 75.9913  12
   6   5   2 73.5270 42.6106   7
   6   5   2 109.487 42.7837   6
   6   5   3 35.7130 57.5667  12
   6   5   3 18.3145 27.0196   7
   6   5   3 70.9945 41.5180   6
   6   5   4 34.6214 48.7295  12
   6   5   4 73.4170 35.7494   7
   6   5   4 12.9170 32.2555   6
   6   5   5 291.606 78.9629  12
   6   5   5 278.091 63.0984   6
   6   5   6 2427.97 187.504  12
   6   5   6 2488.59 185.189   6
   6   5   7 27.3910 40.5903  12
   6   5   7 6.17411 25.3957   6
   6   5   8 175.512 57.8190  12
   6   5   8 131.164 45.5152   6
   6   5   9 984.179 113.511  12
   6   5   9 983.592 114.690   6
   6   5  10 59.9648 39.0773  12
   6   5  10 72.0865 41.0550   6
   6   5  11 86.3808 39.9773  12
   6   5  11 16.4139 26.0460   6
   6   5  12 162.520 43.4393  12
   6   5  12 97.6837 36.2825   6
   6   5  13 109.332 38.9540   6
   6   5  14 642.084 81.8396   6
   6   5  15 977.967 92.0700   6
   6   5  16 358.372 51.3398   6
   6   5  17 1893.80 103.243   6
   6   5  18 4566.78 130.328   6
   6   6 -10 661.509 59.3599   7
   6   6  -9 4891.56 178.803   7
   6   6  -8 14377.6 351.496   7
   6   6  -7 87.9471 39.1531   7
   6   6  -6 129.548 46.7505   7
   6   6  -5 183.390 49.5842   7
   6   6  -4 196.821 51.6251   7
   6   6  -3 63.5282 39.2527   7
   6   6  -2 134.049 47.5894   7
   6   6  -1 109.889 38.3806   7
   6   6   0 364.840 71.2103   7
   6   6   1 1433.35 122.434   7
   6   6   2 877.000 94.6965   7
   6   6   2 910.602 109.458   6
   6   6   3 550.480 76.1943   7
   6   6   3 709.877 97.2120   6
   6   6   4-47.8929 39.1251   7
   6   6   4-4.28247 25.3641   6
   6   6   5 165.325 50.2022   6
   6   6   6 1053.39 114.392   6
   6   6   7 59.5551 39.8899   6
   6   6   8 130.790 47.0833   6
   6   6   9 11.7907 26.0161   6
   6   6  10 1658.24 135.981   6
   6   6  11 192.264 47.0159   6
   6   6  12 807.420 89.2434   6
   6   6  13 124.449 36.5755   6
   6   6  14 196.339 41.7070   6
   6   6  15 238.490 40.3161   6
   6   6  16 51.0768 19.5290   6
   6   7  -8 210.050 31.4964   7
   6   7  -7 242.773 35.7042   7
   6   7  -6 323.553 46.5416   7
   6   7  -5 97.0705 33.5464   7
   6   7  -4 100.991 32.0055   7
   6   7  -3-14.2132 30.1736   7
   6   7  -2-30.7844 32.7470   7
   6   7  -1 23.1569 23.8143   7
   6   7   0-34.1600 30.0576   7
   6   7   1 1767.04 117.878   7
   6   7   2 4912.44 193.174   7
   6   7   3 1351.47 97.2726   7
   6   7   4 181.901 35.9445   7
   6   7   4 177.964 45.4202   6
   6   7   5 1342.56 110.050   6
   6   7   6 200.062 43.5004   6
   6   7   7 101.875 36.5481   6
   6   7   8 8392.84 270.958   6
   6   7   9 114.925 37.6444   6
   6   7  10 2942.06 148.311   6
   6   7  11 3797.47 161.387   6
   6   7  12 399.147 50.1847   6
   6   7  13 304.343 39.1526   6
   6   7  14 322.044 36.2217   6
   6   8  -3-27.1579 15.0445   7
   6   8  -2 128.183 26.8807   7
   6   8  -1 572.589 50.9761   7
   6   8   0 33.9230 20.4552   7
   6   8   1 2664.78 102.702   7
   7  -2  -6 141.297 35.5220   7
   7  -2  -5 111.151 30.3445   8
   7  -2  -4 657.933 66.2779   8
   7  -2  -3 52.5296 27.2141   8
   7  -2  -2 573.906 65.7819   8
   7  -2  -1 343.956 52.0159   8
   7  -2   0 334.820 52.6342   8
   7  -2   1 1405.21 98.3734   8
   7  -2   2 36.4524 26.6316   8
   7  -2   4 90.4374 36.0415  12
   7  -2   5 786.291 78.8063  12
   7  -2   6 2299.23 133.274  12
   7  -2   7 879.273 87.0130  12
   7  -2   8 19.5312 29.0191  12
   7  -2   9-6.98660 30.3682  12
   7  -2  10 122.851 39.1057  12
   7  -2  11 39.2909 26.5697  12
   7  -2  12 262.574 41.4197  12
   7  -1  -8-16.0187 23.1273   7
   7  -1  -7 107.040 39.7974   7
   7  -1  -6 445.383 69.1137   7
   7  -1  -5 115.082 36.3988   8
   7  -1  -4 1998.70 132.026   8
   7  -1  -3 1679.36 121.817   8
   7  -1  -2 470.161 67.3599   8
   7  -1  -1 298.731 55.4357   8
   7  -1   0 22.0987 26.3676   8
   7  -1   1 20.5241 29.7966   8
   7  -1   2 329.152 56.2102  12
   7  -1   3 852.634 90.9756  12
   7  -1   4 1132.77 110.108  12
   7  -1   5 422.363 72.6008  12
   7  -1   6 129.487 50.7327  12
   7  -1   7 16.4878 36.1021  12
   7  -1   8 1332.57 127.773  12
   7  -1   9-7.73563 35.6854  12
   7  -1  10 367.508 68.5910  12
   7  -1  11 747.190 84.9921  12
   7  -1  12 16.7471 28.6893  12
   7  -1  13 153.124 40.7154  12
   7  -1  14 143.535 35.6286  12
   7   0 -10 56.2849 23.0051   7
   7   0  -9 216.909 42.8124   7
   7   0  -8 21.9091 30.7406   7
   7   0  -7 231.647 59.6280   7
   7   0  -6 192.866 58.6068   7
   7   0  -5 649.180 96.4295   7
   7   0  -4 512.456 74.3868   8
   7   0  -3 159.974 44.0193   8
   7   0  -2 469.420 76.0310   8
   7   0  -1 242.647 53.2109   8
   7   0   0-4.56560 26.4586   8
   7   0   1 132.397 42.5622  12
   7   0   2 627.897 85.1841  12
   7   0   2 471.201 84.8313   7
   7   0   3 592.383 85.0311  12
   7   0   3 409.947 73.3378   7
   7   0   4 52.2690 44.2022  12
   7   0   5 76.4741 41.7160  12
   7   0   6 1614.26 145.307  12
   7   0   7 53.4175 47.3160  12
   7   0   8 324.727 78.1302  12
   7   0   9 1172.57 129.558  12
   7   0  10 58.7632 42.3298  12
   7   0  11 188.130 53.8146  12
   7   0  12 57.5932 33.7650   5
   7   0  12-10.0761 35.6841  12
   7   0  13 1291.49 108.727  12
   7   0  13 1071.22 79.5285   5
   7   0  14 4231.17 175.822  12
   7   0  14 3689.36 141.937   5
   7   0  15 189.976 36.4317   5
   7   0  15 161.841 37.6828  12
   7   1 -10 46.2289 26.5785   7
   7   1  -9 51.6343 31.9179   7
   7   1  -8 43.2198 41.7039   7
   7   1  -7 177.323 57.9622   7
   7   1  -6 81.6915 47.9721   7
   7   1  -5 887.139 118.027   7
   7   1  -4 913.065 122.970   7
   7   1  -3 187.840 70.2415   7
   7   1  -2-5.26894 50.2810   7
   7   1  -1-35.7946 43.5329   7
   7   1   0 590.559 83.2378  12
   7   1   0 506.020 102.118   7
   7   1   1 346.515 71.9192  12
   7   1   1 120.305 58.1222   7
   7   1   2 255.910 67.0384  12
   7   1   2 135.766 50.7901   7
   7   1   3 873.412 107.598  12
   7   1   3 560.772 88.7221   7
   7   1   4-62.7982 44.5822  12
   7   1   5 124.092 56.3388  12
   7   1   6 455.409 92.2493  12
   7   1   7 245.232 78.9304  12
   7   1   8 29.7793 34.9985   5
   7   1   8 38.7768 52.5295  12
   7   1   9-41.3408 33.3972   5
   7   1   9 36.0691 48.5508  12
   7   1  10 236.366 59.6773   5
   7   1  10 193.200 64.1299  12
   7   1  11 2092.19 166.010  12
   7   1  11 1867.10 136.128   5
   7   1  12 6960.72 283.936  12
   7   1  12 6831.33 248.992   5
   7   1  13 1572.03 127.678  12
   7   1  13 1348.09 112.793   5
   7   1  14 109.216 39.7323   5
   7   1  14 107.143 39.8928  12
   7   1  15 281.509 49.3670   5
   7   1  15 333.517 50.9549  12
   7   1  16 426.794 42.7639  12
   7   1  16 702.217 68.2234   5
   7   1  17 109.152 31.3601   5
   7   2 -11-34.5920 21.0734   7
   7   2 -10 485.298 58.7750   7
   7   2  -9 771.147 82.6440   7
   7   2  -8 66.6277 36.9350   7
   7   2  -7 2310.29 166.838   7
   7   2  -6 2408.87 178.523   7
   7   2  -5 1020.69 119.095   7
   7   2  -4 2599.19 202.927   7
   7   2  -3 1150.99 139.196   7
   7   2  -2 48.0169 40.3473  12
   7   2  -2 29.1308 37.7992   7
   7   2  -1 1314.34 116.737  12
   7   2  -1 1154.72 139.913   7
   7   2   0 4.81187 40.4625  12
   7   2   0 61.8215 46.2033   7
   7   2   1 35.0596 46.2086  12
   7   2   1 9.70306 31.8237   7
   7   2   2 89.2382 51.3488  12
   7   2   2 90.2038 49.4348   7
   7   2   3 75.0904 80.4264  12
   7   2   3 26.0704 57.7620   7
   7   2   4 1044.55 127.565  12
   7   2   5 495.252 93.4000  12
   7   2   6 82.5498 40.2303   5
   7   2   6 178.094 69.2264  12
   7   2   7 181.666 53.3463   5
   7   2   7 155.491 72.8131  12
   7   2   8 93.7968 48.6908   5
   7   2   8 77.5217 55.1554  12
   7   2   9 189.430 58.2406   5
   7   2   9 120.911 60.1971  12
   7   2  10 310.015 63.5436   5
   7   2  10 262.947 70.6593  12
   7   2  11 225.246 60.7288   5
   7   2  11 176.504 64.3142  12
   7   2  12 303.999 67.3259   5
   7   2  12 306.215 65.3945  12
   7   2  13 177.204 52.2076   5
   7   2  13 163.769 47.5549  12
   7   2  14 574.706 77.8855   5
   7   2  14 432.455 62.3127  12
   7   2  15 193.192 47.2301   5
   7   2  15 174.844 37.6875  12
   7   2  16 10.8029 26.9021   5
   7   2  17 149.586 35.9901   5
   7   3 -10 13.5419 18.4661   7
   7   3  -9-4.02622 23.3321   7
   7   3  -8 630.602 77.4423   7
   7   3  -7 1775.80 137.429   7
   7   3  -6 1347.57 128.373   7
   7   3  -5 197.917 57.2960   7
   7   3  -4 557.862 89.1998   7
   7   3  -3 123.646 46.2077  12
   7   3  -3 88.0696 47.6888   7
   7   3  -2 134.587 46.6413  12
   7   3  -2 130.769 50.4912   7
   7   3  -1 234.540 63.9523  12
   7   3  -1 172.163 61.9291   7
   7   3   0 999.886 111.895  12
   7   3   0 817.344 111.658   7
   7   3   1 665.718 95.6257  12
   7   3   1 560.035 90.6606   7
   7   3   2 24.4294 42.0511  12
   7   3   2-18.2674 28.4854   7
   7   3   3 909.056 118.481  12
   7   3   3 467.343 75.2542   7
   7   3   4 424.702 84.0320  12
   7   3   5 1143.24 128.871  12
   7   3   6 539.283 99.2449  12
   7   3   7 20.0236 50.2571  12
   7   3   8-2.86167 38.1802   5
   7   3   8 35.0705 55.6458  12
   7   3   9 345.469 75.1557   5
   7   3   9 216.451 59.9752  12
   7   3  10 472.713 80.0082   5
   7   3  10 449.227 84.0491  12
   7   3  11 209.164 64.9569   5
   7   3  11 113.105 53.6979  12
   7   3  12 4680.77 213.853  12
   7   3  12 4874.31 234.157   5
   7   3  13 140.040 52.7081   5
   7   3  13 51.4323 31.0882  12
   7   3  14 194.487 50.5995   5
   7   3  14 191.609 42.4038  12
   7   3  15 34.8391 31.7954   5
   7   3  15-0.02729 19.8087  12
   7   3  16 161.320 37.6968   5
   7   3  17 586.642 58.7721   5
   7   4 -10 1117.81 69.5854   7
   7   4  -9 101.909 31.9623   7
   7   4  -8 53.9709 29.1608   7
   7   4  -7 18.3022 26.7813   7
   7   4  -6 85.3751 38.5054   7
   7   4  -5 1254.54 118.962   7
   7   4  -4 1186.54 119.242   7
   7   4  -3 167.407 56.4911   7
   7   4  -2 245.931 64.4152   7
   7   4  -1 638.180 85.5698  12
   7   4  -1 516.626 84.3132   7
   7   4   0 132.839 54.1661  12
   7   4   0 78.0920 43.5629   7
   7   4   1 222.681 68.2674  12
   7   4   1 169.064 42.6919   7
   7   4   2 711.236 101.793  12
   7   4   2 641.209 81.8421   7
   7   4   3 130.647 61.7111  12
   7   4   3 156.120 45.6298   7
   7   4   4 728.853 102.799  12
   7   4   5 727.003 108.350  12
   7   4   6 915.986 114.866  12
   7   4   7 1274.11 133.612  12
   7   4   7 1186.97 104.693   6
   7   4   8 510.408 87.9061  12
   7   4   8 454.426 66.0835   6
   7   4   9 162.397 59.3147  12
   7   4   9 119.819 37.2965   6
   7   4  10 3599.39 195.692  12
   7   4  10 3580.07 165.026   6
   7   4  11 69.1824 30.9143  12
   7   4  11 104.066 29.5795   6
   7   4  12 437.653 64.2433  12
   7   4  12 760.806 66.2180   6
   7   4  13 111.080 34.9731  12
   7   5  -8 1696.79 92.9036   7
   7   5  -7-11.7249 22.4869   7
   7   5  -6 994.971 86.9368   7
   7   5  -5 42.9843 30.6188   7
   7   5  -4-4.49157 24.6639   7
   7   5  -3 35.8598 31.4362   7
   7   5  -2 166.443 49.5273   7
   7   5  -1 133.982 42.7127   7
   7   5   0 480.075 71.5418   7
   7   5   1 2125.87 137.083   7
   7   5   2 4704.94 197.316   7
   7   5   3 514.674 87.4872  12
   7   5   3 267.647 44.8129   7
   7   5   4 112.443 52.5978  12
   7   5   5 488.717 81.6045  12
   7   5   6 1034.22 111.443  12
   7   5   7 51.7470 44.9210  12
   7   5   7 56.9518 30.2038   6
   7   5   8 596.092 80.3929  12
   7   5   8 648.205 75.5435   6
   7   5   9 355.943 60.4366  12
   7   5   9 461.032 62.9203   6
   7   5  10 72.4079 34.3611  12
   7   5  10 80.2155 31.1594   6
   7   5  11 1717.30 105.316   6
   7   5  12 101.958 28.7373   6
   7   5  13 186.988 29.9206   6
   7   6  -6 82.6122 23.3921   7
   7   6  -5 18.9018 20.8311   7
   7   6  -4 16.8357 20.5629   7
   7   6  -3 165.577 37.8801   7
   7   6  -2 458.397 56.8327   7
   7   6  -1 311.365 48.4058   7
   7   6   0 1181.51 86.7424   7
   7   6   1 44.8129 20.3878   7
   7   6   2-68.4189 25.3531   7
   7   6   9 531.335 59.6633   6
   7   6  10 598.240 59.9893   6
   7   6  11 77.5559 20.9177   6
   7   6  12 398.853 40.4286   6
   8   0   6 31.0021 18.1116  12
   8   0   7-11.4306 23.0896  12
   8   0   8 264.950 40.8320  12
   8   1  -2 14.0259 18.2109   7
   8   1  -1 41.2122 17.3742   7
   8   1   3 5732.02 170.836  12
   8   1   4 10757.5 264.732  12
   8   1   5 4346.71 167.753  12
   8   1   6 14519.7 330.863  12
   8   1   7 277.403 50.3915  12
   8   1   8 193.212 40.3303  12
   8   1   9 36.0341 24.0398  12
   8   1  10 20.8155 23.2072  12
   8   1  11-23.1787 18.1901  12
   8   2  -4 133.106 29.1993   7
   8   2  -3 19.5239 16.9400   7
   8   2  -2 208.911 38.7621   7
   8   2  -1 5.29845 17.9969   7
   8   2   0 31.9275 16.4956   7
   8   2   1 2471.34 106.217  12
   8   2   2 1080.75 80.7998  12
   8   2   3 8992.43 249.461  12
   8   2   4 24247.4 456.989  12
   8   2   5 1673.81 113.487  12
   8   2   6 357.656 55.3967  12
   8   2   7-25.4363 34.0467  12
   8   2   8 346.544 54.9095  12
   8   2   9 15.5826 27.1232  12
   8   2  10 129.468 34.9280  12
   8   2  11 152.696 34.1092  12
   8   3  -4 126.718 27.0381   7
   8   3  -3 33.4698 20.0246   7
   8   3  -2-38.7998 22.6358   7
   8   3  -1 22.1940 17.9878   7
   8   3   0 2192.11 98.5495   7
   8   3   1 52.3890 22.7340  12
   8   3   2 188.542 35.9882  12
   8   3   3-101.686 44.4602  12
   8   3   4 407.558 57.8864  12
   8   3   5-9.55316 31.0109  12
   8   3   6 64.4709 35.9409  12
   8   3   7 8.51953 31.4407  12
   8   3   8 33.4271 28.9853  12
   8   3   9 70.8391 32.8508  12
   8   3  10 17.3256 23.2108  12
   8   3  11 39.8309 23.3011  12
   8   4   5 78.1379 32.3303  12
   8   4   6 182.157 45.5081  12
   8   4   7 1247.08 92.6417  12
   8   4   8 51.6602 29.5450  12
   8   4   9 133.948 33.1496  12
   0   0   0    0.00    0.00   0

TITL xmchen15CuLT_auto in P-1
REM P-1 (#2 in standard setting)
CELL 1.54184   6.765231   7.853309  21.484763  87.8917  82.0876  75.7414
ZERR    2.00   0.000477   0.000522   0.001148   0.0050   0.0052   0.0059
LATT  1
SFAC C H N O
UNIT 60.00 56.00 2.00 8.00
REM  CrysAlisPro recorded range (K): Min=100.0; max=100.0; aver:100.0
TEMP -173
TREF
HKLF 4
END
;
_shelx_hkl_checksum              98008
_olex2_submission_special_instructions 'No special instructions were received'
_oxdiff_exptl_absorpt_empirical_details 
;
Empirical correction (ABSPACK) includes:
- Absorption correction using spherical harmonics
- Frame scaling
;
_oxdiff_exptl_absorpt_empirical_full_max 1.986
_oxdiff_exptl_absorpt_empirical_full_min 0.704
