# Supplementary material for: Tunable Photoluminescent and Photothermal Properties of Organic Cocrystals Containing Hydrogen‐Bonded Interlocked Planar Molecules
Source: Adv Sci (Weinh). 2025 Sep 29;12(48):e15054. doi: 10.1002/advs.202515054 (PMC12752575; doi:10.1002/advs.202515054)
Supplement: Supplementary file 2 — Supporting Information [file ADVS-12-e15054-s002.zip › CCDC-2414739-PTC.cif]

####################################################################### 
# 
# This file contains crystal structure data downloaded from the 
# Cambridge Structural Database (CSD) hosted by the Cambridge 
# Crystallographic Data Centre (CCDC).
# 
# Full information about CCDC data access policies and citation 
# guidelines are available at http://www.ccdc.cam.ac.uk/access/V1 
# 
# Audit and citation data items may have been added by the CCDC. 
# Please retain this information to preserve the provenance of 
# this file and to allow appropriate attribution of the data. 
# 
#######################################################################

data_xmchen17cult_auto
_database_code_depnum_ccdc_archive 'CCDC 2414739'
loop_
_audit_author_name
_audit_author_address
'Xin-Meng Chen'
;Chinese Academy Of Science
China
;
_audit_update_record             
;
2025-01-06 deposited with the CCDC.	2025-09-04 downloaded from the CCDC.
;
_audit_creation_date             2023-06-07
_audit_creation_method           
;
Olex2 1.5-alpha
(compiled 2023.03.06 svn.rbb2c1857 for OlexSys, GUI svn.r6748)
;
_shelx_SHELXL_version_number     2014/7
_audit_contact_author_address    ?
_audit_contact_author_email      ?
_audit_contact_author_phone      ?
_publ_contact_author_id_orcid    ?
_publ_section_references         
;
Dolomanov, O.V., Bourhis, L.J., Gildea, R.J, Howard, J.A.K. & Puschmann, H.
 (2009), J. Appl. Cryst. 42, 339-341.

Sheldrick, G.M. (2015). Acta Cryst. A71, 3-8.

Sheldrick, G.M. (2015). Acta Cryst. C71, 3-8.
;
_chemical_name_common            ?
_chemical_name_systematic        ?
_chemical_formula_moiety         'C25 H17 N O2, C10 H2 N4'
_chemical_formula_sum            'C35 H19 N5 O2'
_chemical_formula_weight         541.55
_chemical_melting_point          ?
# end Validation Reply Form
_chemical_oxdiff_formula         'C40 H38 O8 N2'
loop_
_atom_type_symbol
_atom_type_description
_atom_type_scat_dispersion_real
_atom_type_scat_dispersion_imag
_atom_type_scat_source
C C 0.0181 0.0091 'International Tables Vol C Tables 4.2.6.8 and 6.1.1.4'
H H 0.0000 0.0000 'International Tables Vol C Tables 4.2.6.8 and 6.1.1.4'
N N 0.0311 0.0180 'International Tables Vol C Tables 4.2.6.8 and 6.1.1.4'
O O 0.0492 0.0322 'International Tables Vol C Tables 4.2.6.8 and 6.1.1.4'

_shelx_space_group_comment       
;
The symmetry employed for this shelxl refinement is uniquely defined
by the following loop, which should always be used as a source of
symmetry information in preference to the above space-group names.
They are only intended as comments.
;
_space_group_crystal_system      triclinic
_space_group_IT_number           2
_space_group_name_H-M_alt        'P -1'
_space_group_name_Hall           '-P 1'
loop_
_space_group_symop_operation_xyz
'x, y, z'
'-x, -y, -z'

_cell_length_a                   7.9455(5)
_cell_length_b                   11.8990(8)
_cell_length_c                   14.9787(7)
_cell_angle_alpha                107.731(5)
_cell_angle_beta                 104.054(5)
_cell_angle_gamma                98.966(5)
_cell_volume                     1267.36(13)
_cell_formula_units_Z            2
_cell_measurement_reflns_used    3101
_cell_measurement_temperature    100.01(10)
_cell_measurement_theta_max      74.2040
_cell_measurement_theta_min      3.2080
_shelx_estimated_absorpt_T_max   0.978
_shelx_estimated_absorpt_T_min   0.898
_exptl_absorpt_coefficient_mu    0.731
_exptl_absorpt_correction_T_max  1.00000
_exptl_absorpt_correction_T_min  0.63289
_exptl_absorpt_correction_type   multi-scan
_exptl_absorpt_process_details   
;
CrysAlisPro 1.171.42.49 (Rigaku Oxford Diffraction, 2022)
Empirical absorption correction using spherical harmonics,
implemented in SCALE3 ABSPACK scaling algorithm.
;
_exptl_absorpt_special_details   ?
_exptl_crystal_colour            red
_exptl_crystal_colour_primary    red
_exptl_crystal_density_diffrn    1.419
_exptl_crystal_density_meas      ?
_exptl_crystal_density_method    ?
_exptl_crystal_description       plate
_exptl_crystal_F_000             560
_exptl_crystal_size_max          0.15
_exptl_crystal_size_mid          0.06
_exptl_crystal_size_min          0.03
_exptl_transmission_factor_max   ?
_exptl_transmission_factor_min   ?
_diffrn_reflns_av_R_equivalents  0.0233
_diffrn_reflns_av_unetI/netI     0.0315
_diffrn_reflns_Laue_measured_fraction_full 0.983
_diffrn_reflns_Laue_measured_fraction_max 0.953
_diffrn_reflns_limit_h_max       9
_diffrn_reflns_limit_h_min       -9
_diffrn_reflns_limit_k_max       14
_diffrn_reflns_limit_k_min       -14
_diffrn_reflns_limit_l_max       14
_diffrn_reflns_limit_l_min       -18
_diffrn_reflns_number            7709
_diffrn_reflns_point_group_measured_fraction_full 0.983
_diffrn_reflns_point_group_measured_fraction_max 0.953
_diffrn_reflns_theta_full        67.684
_diffrn_reflns_theta_max         74.242
_diffrn_reflns_theta_min         3.257
_diffrn_ambient_environment      N~2~
_diffrn_ambient_temperature      100.01(10)
_diffrn_detector                 'CCD plate'
_diffrn_detector_area_resol_mean 10.3577
_diffrn_detector_type            Atlas
_diffrn_measured_fraction_theta_full 0.983
_diffrn_measured_fraction_theta_max 0.953
_diffrn_measurement_details      
;
List of Runs (angles in degrees, time in seconds):

  # Type    Start    End  Width  t~exp~   \w     \q     \k     \f   Frames
#--------------------------------------------------------------------------
  1  \w   -113.00 -11.00   1.00   12.00    --  -39.95 -57.00  30.00  102
  2  \w    -64.00  39.00   1.00   12.00    --  -39.95  77.00 150.00  103
  3  \w    -21.00  74.00   1.00   12.00    --   39.95 -77.00 -90.00   95
  4  \w     29.00 137.00   1.00   25.00    --  107.44 -77.00-120.00  108
  5  \w     59.00 109.00   1.00   25.00    --  107.44-111.00  60.00   50
  6  \w     23.00  50.00   1.00   25.00    --  107.44 -94.00-180.00   27
  7  \w    116.00 178.00   1.00   25.00    --  107.44  77.00  60.00   62
  8  \w     33.00 135.00   1.00   25.00    --  107.44 -45.00 -30.00  102
  9  \w     64.00 106.00   1.00   25.00    --  107.44 -94.00-180.00   42
 10  \w     77.00 166.00   1.00   25.00    --  107.44  61.00 -30.00   89
 11  \w     34.00 137.00   1.00   25.00    --  107.44 -61.00  90.00  103
 12  \w     96.00 166.00   1.00   25.00    --  107.44   0.00-120.00   70
 13  \w     18.00  71.00   1.00   25.00    --  107.44   0.00-120.00   53
;
_diffrn_measurement_device       'kappa diffractometer'
_diffrn_measurement_device_type  'SuperNova, Dual, Cu at zero, Atlas'
_diffrn_measurement_method       '\w scans'
_diffrn_orient_matrix_type       
'CrysAlisPro convention (1999,Acta A55,543-557)'
_diffrn_orient_matrix_UB_11      0.0590645000
_diffrn_orient_matrix_UB_12      -0.1191498000
_diffrn_orient_matrix_UB_13      -0.0084314000
_diffrn_orient_matrix_UB_21      -0.1959411000
_diffrn_orient_matrix_UB_22      -0.0690046000
_diffrn_orient_matrix_UB_23      -0.0244756000
_diffrn_orient_matrix_UB_31      -0.0265126000
_diffrn_orient_matrix_UB_32      -0.0271346000
_diffrn_orient_matrix_UB_33      -0.1105278000
_diffrn_radiation_monochromator  mirror
_diffrn_radiation_probe          x-ray
_diffrn_radiation_type           CuK\a
_diffrn_radiation_wavelength     1.54184
_diffrn_source                   'micro-focus sealed X-ray tube'
_diffrn_source_current           0.80
_diffrn_source_power             0.040
_diffrn_source_target            Cu
_diffrn_source_type              'SuperNova (Cu) X-ray Source'
_diffrn_source_voltage           50
_reflns_Friedel_coverage         0.000
_reflns_Friedel_fraction_full    .
_reflns_Friedel_fraction_max     .
_reflns_number_gt                3757
_reflns_number_total             4909
_reflns_special_details          
;
 Reflections were merged by SHELXL according to the crystal
 class for the calculation of statistics and refinement.
 
 _reflns_Friedel_fraction is defined as the number of unique
 Friedel pairs measured divided by the number that would be
 possible theoretically, ignoring centric projections and
 systematic absences.
;
_reflns_threshold_expression     'I > 2\s(I)'
_computing_cell_refinement       'CrysAlisPro 1.171.42.49 (Rigaku OD, 2022)'
_computing_data_collection       'CrysAlisPro 1.171.42.49 (Rigaku OD, 2022)'
_computing_data_reduction        'CrysAlisPro 1.171.42.49 (Rigaku OD, 2022)'
_computing_molecular_graphics    'Olex2 1.5-alpha (Dolomanov et al., 2009)'
_computing_publication_material  'Olex2 1.5-alpha (Dolomanov et al., 2009)'
_computing_structure_refinement  'SHELXL 2014/7 (Sheldrick, 2015)'
_computing_structure_solution    'SHELXT  (Sheldrick, 2015)'
_refine_diff_density_max         0.490
_refine_diff_density_min         -0.270
_refine_diff_density_rms         0.064
_refine_ls_extinction_coef       .
_refine_ls_extinction_method     none
_refine_ls_goodness_of_fit_ref   1.022
_refine_ls_hydrogen_treatment    constr
_refine_ls_matrix_type           full
_refine_ls_number_parameters     632
_refine_ls_number_reflns         4909
_refine_ls_number_restraints     601
_refine_ls_R_factor_all          0.0707
_refine_ls_R_factor_gt           0.0562
_refine_ls_restrained_S_all      0.964
_refine_ls_shift/su_max          0.000
_refine_ls_shift/su_mean         0.000
_refine_ls_structure_factor_coef Fsqd
_refine_ls_weighting_details     
'w=1/[\s^2^(Fo^2^)+(0.1153P)^2^+0.0754P] where P=(Fo^2^+2Fc^2^)/3'
_refine_ls_weighting_scheme      calc
_refine_ls_wR_factor_gt          0.1547
_refine_ls_wR_factor_ref         0.1730
_refine_special_details          ?
_olex2_refinement_description    
;
1. Fixed Uiso
 At 1.2 times of:
  All C(H) groups, All N(H) groups
 At 1.5 times of:
  All O(H) groups
2. Restrained distances
 O1A-C3A
 1.24 with sigma of 0.02
 C4A-C3A
 1.52 with sigma of 0.02
 C2A-C3A
 1.4 with sigma of 0.02
 C1A-C2A
 1.4 with sigma of 0.02
 N1A-C1A
 1.4 with sigma of 0.02
 N1A-C21A
 1.4 with sigma of 0.02
 O1A-C2A
 2.38 with sigma of 0.04
 O1A-C4A
 2.38 with sigma of 0.04
 C2A-O1A
 2.4 with sigma of 0.04
 C13A-C5A
 2.4 with sigma of 0.04
 C4A-C12A
 2.4 with sigma of 0.04
 C6A-C4A
 2.4 with sigma of 0.04
 C11A-C9A
 2.4 with sigma of 0.04
 C11A-C7A
 2.4 with sigma of 0.04
 C6A-C10A
 2.4 with sigma of 0.04
 C19A-C17A
 2.4 with sigma of 0.04
 C12A-C18A
 2.4 with sigma of 0.04
 C10A-C16A
 2.4 with sigma of 0.04
 C17A-C15A
 2.4 with sigma of 0.04
 C15A-C9A
 2.4 with sigma of 0.04
 C14A-C16A
 2.4 with sigma of 0.04
 C10A-C14A
 2.4 with sigma of 0.04
 C24A-C26A
 2.4 with sigma of 0.04
 C25A-C21A
 2.4 with sigma of 0.04
 C24A-C22A
 2.4 with sigma of 0.04
 C23A-C21A
 2.4 with sigma of 0.04
 N1A-C22A
 2.4 with sigma of 0.04
 C26A-N1A
 2.4 with sigma of 0.04
 N1A-C2A
 2.4 with sigma of 0.04
 C2A-C4A
 2.5 with sigma of 0.04
 C4A-C5A \\sim C13A-C4A \\sim C12A-C13A \\sim C19A-C12A \\sim C18A-C17A \\sim
C18A-C19A \\sim C12A-
 C11A \\sim C6A-C11A \\sim C5A-C6A \\sim C6A-C7A \\sim C7A-C8A \\sim C8A-C9A
\\sim C10A-C9A \\sim C9A-C14A
 \\sim C14A-C15A \\sim C15A-C16A \\sim C16A-C17A
 with sigma of 0.02
 C24A-C25A \\sim C25A-C26A \\sim C26A-C21A \\sim C23A-C24A \\sim C22A-C23A
\\sim C22A-C21A
 with sigma of 0.02
3. Restrained planarity
 O2A, C4A, C5A, C6A, C7A, C8A, C9A, C10A, C11A, C12A, C13A, C14A, C15A, C16A,
 C17A, C18A, C19A
 with sigma of 0.02
 O1A, C2A, C3A, C4A
 with sigma of 0.02
 C21A, C22A, C23A, C24A, C25A, C26A
 with sigma of 0.02
4. Uiso/Uaniso restraints and constraints
Uanis(C8A) \\sim Ueq, Uanis(C21A) \\sim Ueq, Uanis(N1A) \\sim Ueq, Uanis(C22A)
\\sim Ueq, Uanis(C26A) \\sim Ueq, Uanis(C1A) \\sim Ueq, Uanis(C23A) \\sim Ueq,
Uanis(C25A) \\sim Ueq, Uanis(C2A) \\sim Ueq, Uanis(C24A) \\sim Ueq, Uanis(C3A)
\\sim Ueq, Uanis(O1A) \\sim Ueq, Uanis(C4A) \\sim Ueq, Uanis(C13A) \\sim Ueq,
Uanis(C5A) \\sim Ueq, Uanis(C12A) \\sim Ueq, Uanis(O2A) \\sim Ueq, Uanis(C6A)
\\sim Ueq, Uanis(C11A) \\sim Ueq, Uanis(C19A) \\sim Ueq, Uanis(C7A) \\sim Ueq,
Uanis(C10A) \\sim Ueq, Uanis(C18A) \\sim Ueq, Uanis(C17A) \\sim Ueq, Uanis(C9A)
\\sim Ueq, Uanis(C16A) \\sim Ueq, Uanis(C14A) \\sim Ueq, Uanis(C15A) \\sim Ueq:
with sigma of 0.003 and sigma for terminal atoms of 0.003
5. Rigid body (RIGU) restrains
 O1A, O2A, N1A, C1A, C2A, C3A, C4A, C5A, C6A, C7A, C8A, C9A, C10A, C11A, C12A,
 C13A, C14A, C15A, C16A, C17A, C18A, C19A, C21A, C22A, C23A, C24A, C25A, C26A
 with sigma for 1-2 distances of 0.001 and sigma for 1-3 distances of 0.001
6. Others
 Fixed Sof: O1(0.93) O2(0.93) H2(0.93) N1(0.93) H1(0.93) C1(0.93) H1A(0.93)
 C2(0.93) H2A(0.93) C3(0.93) C4(0.93) C5(0.93) C6(0.93) C7(0.93) H7(0.93)
 C8(0.93) H8(0.93) C9(0.93) C10(0.93) C11(0.93) C12(0.93) C13(0.93) H13(0.93)
 C14(0.93) H14(0.93) C15(0.93) H15(0.93) C16(0.93) H16(0.93) C17(0.93)
 C18(0.93) H18(0.93) C19(0.93) H19(0.93) C21(0.93) C22(0.93) H22(0.93)
 C23(0.93) H23(0.93) C24(0.93) H24(0.93) C25(0.93) H25(0.93) C26(0.93)
 H26(0.93) O1A(0.07) O2A(0.07) H2AA(0.07) N1A(0.07) H1AA(0.07) C1A(0.07)
 H1AB(0.07) C2A(0.07) H2AB(0.07) C3A(0.07) C4A(0.07) C5A(0.07) C6A(0.07)
 C7A(0.07) H7A(0.07) C8A(0.07) H8A(0.07) C9A(0.07) C10A(0.07) C11A(0.07)
 C12A(0.07) C13A(0.07) H13A(0.07) C14A(0.07) H14A(0.07) C15A(0.07) H15A(0.07)
 C16A(0.07) H16A(0.07) C17A(0.07) C18A(0.07) H18A(0.07) C19A(0.07) H19A(0.07)
 C21A(0.07) C22A(0.07) H22A(0.07) C23A(0.07) H23A(0.07) C24A(0.07) H24A(0.07)
 C25A(0.07) H25A(0.07) C26A(0.07) H26A(0.07)
7.a Riding coordinates:
 O2A(H2AA)
7.b Aromatic/amide H refined with riding coordinates:
 N1(H1), C1(H1A), C2(H2A), C7(H7), C8(H8), C13(H13), C14(H14), C15(H15),
 C16(H16), C18(H18), C19(H19), C22(H22), C23(H23), C24(H24), C25(H25), C26(H26),
  N1A(H1AA), C1A(H1AB), C2A(H2AB), C7A(H7A), C8A(H8A), C13A(H13A), C14A(H14A),
 C15A(H15A), C16A(H16A), C18A(H18A), C19A(H19A), C22A(H22A), C23A(H23A),
 C24A(H24A), C25A(H25A), C26A(H26A), C33(H33), C36(H36)
7.c Idealised tetrahedral OH refined as rotating group:
 O2(H2)
;
_atom_sites_solution_hydrogens   mixed
_atom_sites_solution_primary     dual
_atom_sites_solution_secondary   ?
loop_
_atom_site_label
_atom_site_type_symbol
_atom_site_fract_x
_atom_site_fract_y
_atom_site_fract_z
_atom_site_U_iso_or_equiv
_atom_site_adp_type
_atom_site_occupancy
_atom_site_site_symmetry_order
_atom_site_calc_flag
_atom_site_refinement_flags_posn
_atom_site_refinement_flags_adp
_atom_site_refinement_flags_occupancy
_atom_site_disorder_assembly
_atom_site_disorder_group
O1 O 0.4341(2) 0.09717(15) 0.64186(12) 0.0308(4) Uani 0.93 1 d . . P A 1
O2 O 0.74603(19) 0.20283(13) 0.65302(10) 0.0319(3) Uani 0.93 1 d . . P A 1
H2 H 0.6457 0.1523 0.6275 0.048 Uiso 0.93 1 calc R U P A 1
N1 N 0.0955(2) -0.00965(15) 0.62583(12) 0.0275(5) Uani 0.93 1 d . . P A 1
H1 H 0.1819 -0.0171 0.5989 0.033 Uiso 0.93 1 calc R U P A 1
C1 C 0.1289(3) 0.08804(19) 0.70837(16) 0.0317(5) Uani 0.93 1 d . . P A 1
H1A H 0.0359 0.0950 0.7378 0.038 Uiso 0.93 1 calc R U P A 1
C2 C 0.2849(3) 0.1784(2) 0.75370(15) 0.0312(5) Uani 0.93 1 d . . P A 1
H2A H 0.2941 0.2409 0.8133 0.037 Uiso 0.93 1 calc R U P A 1
C3 C 0.4340(3) 0.18387(19) 0.71649(15) 0.0265(5) Uani 0.93 1 d . . P A 1
C4 C 0.5893(3) 0.29133(18) 0.76476(15) 0.0249(5) Uani 0.93 1 d . . P A 1
C5 C 0.7411(3) 0.2951(2) 0.73147(17) 0.0250(5) Uani 0.93 1 d . . P A 1
C6 C 0.8930(5) 0.3952(6) 0.7791(5) 0.0255(5) Uani 0.93 1 d . . P A 1
C7 C 1.0483(3) 0.39860(17) 0.74643(13) 0.0261(4) Uani 0.93 1 d . . P A 1
H7 H 1.0488 0.3334 0.6909 0.031 Uiso 0.93 1 calc R U P A 1
C8 C 1.1947(3) 0.49397(18) 0.79399(14) 0.0269(4) Uani 0.93 1 d . . P A 1
H8 H 1.2960 0.4946 0.7709 0.032 Uiso 0.93 1 calc R U P A 1
C9 C 1.1997(4) 0.5947(2) 0.8791(2) 0.0250(5) Uani 0.93 1 d . . P A 1
C10 C 1.0460(4) 0.5927(3) 0.9122(2) 0.0235(5) Uani 0.93 1 d . . P A 1
C11 C 0.8925(6) 0.4929(4) 0.8624(3) 0.0233(7) Uani 0.93 1 d . . P A 1
C12 C 0.7395(2) 0.48986(17) 0.89452(13) 0.0240(4) Uani 0.93 1 d . . P A 1
C13 C 0.5931(4) 0.3910(3) 0.8466(3) 0.0259(6) Uani 0.93 1 d . . P A 1
H13 H 0.4915 0.3899 0.8694 0.031 Uiso 0.93 1 calc R U P A 1
C14 C 1.3496(3) 0.6946(2) 0.92925(19) 0.0271(5) Uani 0.93 1 d . . P A 1
H14 H 1.4526 0.6966 0.9076 0.033 Uiso 0.93 1 calc R U P A 1
C15 C 1.3491(3) 0.7901(2) 1.0098(2) 0.0284(5) Uani 0.93 1 d . . P A 1
H15 H 1.4517 0.8567 1.0430 0.034 Uiso 0.93 1 calc R U P A 1
C16 C 1.1992(4) 0.7891(3) 1.0423(3) 0.0292(6) Uani 0.93 1 d . . P A 1
H16 H 1.2004 0.8555 1.0975 0.035 Uiso 0.93 1 calc R U P A 1
C17 C 1.0470(5) 0.6918(3) 0.9950(2) 0.0256(6) Uani 0.93 1 d . . P A 1
C18 C 0.8896(3) 0.68582(16) 1.02601(13) 0.0267(4) Uani 0.93 1 d . . P A 1
H18 H 0.8879 0.7505 1.0815 0.032 Uiso 0.93 1 calc R U P A 1
C19 C 0.7442(3) 0.59110(17) 0.97875(14) 0.0274(4) Uani 0.93 1 d . . P A 1
H19 H 0.6424 0.5910 1.0014 0.033 Uiso 0.93 1 calc R U P A 1
C21 C -0.0670(3) -0.1012(2) 0.57900(17) 0.0275(5) Uani 0.93 1 d . . P A 1
C22 C -0.0686(3) -0.2054(2) 0.50350(19) 0.0281(5) Uani 0.93 1 d . . P A 1
H22 H 0.0354 -0.2120 0.4836 0.034 Uiso 0.93 1 calc R U P A 1
C23 C -0.2236(3) -0.2992(2) 0.45780(18) 0.0294(6) Uani 0.93 1 d . . P A 1
H23 H -0.2248 -0.3703 0.4065 0.035 Uiso 0.93 1 calc R U P A 1
C24 C -0.3767(3) -0.2911(2) 0.48567(18) 0.0303(5) Uani 0.93 1 d . . P A 1
H24 H -0.4818 -0.3561 0.4542 0.036 Uiso 0.93 1 calc R U P A 1
C25 C -0.3746(3) -0.1868(3) 0.56011(19) 0.0322(5) Uani 0.93 1 d . . P A 1
H25 H -0.4794 -0.1802 0.5791 0.039 Uiso 0.93 1 calc R U P A 1
C26 C -0.2205(3) -0.0916(2) 0.60727(17) 0.0307(5) Uani 0.93 1 d . . P A 1
H26 H -0.2200 -0.0206 0.6583 0.037 Uiso 0.93 1 calc R U P A 1
O1A O 0.564(5) 0.402(3) 0.847(3) 0.033(4) Uani 0.07 1 d D U P B 2
O2A O 0.251(3) 0.2989(16) 0.8441(12) 0.037(3) Uani 0.07 1 d . U P B 2
H2AA H 0.3463 0.3539 0.8642 0.056 Uiso 0.07 1 d R U P B 2
N1A N 0.898(7) 0.495(5) 0.852(4) 0.030(4) Uani 0.07 1 d D U P B 2
H1AA H 0.8056 0.5055 0.8735 0.035 Uiso 0.07 1 calc R U P B 2
C1A C 0.873(7) 0.389(8) 0.773(8) 0.031(4) Uani 0.07 1 d D U P B 2
H1AB H 0.9690 0.3697 0.7488 0.037 Uiso 0.07 1 calc R U P B 2
C2A C 0.701(4) 0.311(3) 0.730(3) 0.032(4) Uani 0.07 1 d D U P B 2
H2AB H 0.6735 0.2517 0.6662 0.038 Uiso 0.07 1 calc R U P B 2
C3A C 0.566(3) 0.316(2) 0.775(2) 0.033(3) Uani 0.07 1 d D U P B 2
C4A C 0.408(3) 0.2015(19) 0.7290(16) 0.033(3) Uani 0.07 1 d D U P B 2
C5A C 0.257(3) 0.1987(15) 0.7599(12) 0.033(3) Uani 0.07 1 d D U P B 2
C6A C 0.099(3) 0.108(2) 0.7190(17) 0.035(3) Uani 0.07 1 d D U P B 2
C7A C -0.056(3) 0.102(2) 0.7485(16) 0.034(3) Uani 0.07 1 d D U P B 2
H7A H -0.0589 0.1680 0.8028 0.041 Uiso 0.07 1 calc R U P B 2
C8A C -0.205(3) 0.0032(19) 0.7004(15) 0.034(3) Uani 0.07 1 d D U P B 2
H8A H -0.3106 -0.0022 0.7199 0.040 Uiso 0.07 1 calc R U P B 2
C9A C -0.186(5) -0.087(3) 0.6209(18) 0.034(3) Uani 0.07 1 d D U P B 2
C10A C -0.035(4) -0.087(3) 0.588(2) 0.034(3) Uani 0.07 1 d D U P B 2
C11A C 0.122(4) 0.019(3) 0.641(2) 0.033(3) Uani 0.07 1 d D U P B 2
C12A C 0.263(3) 0.0058(17) 0.5994(13) 0.028(3) Uani 0.07 1 d D U P B 2
C13A C 0.411(4) 0.105(2) 0.6489(18) 0.032(3) Uani 0.07 1 d D U P B 2
H13A H 0.5141 0.1073 0.6277 0.038 Uiso 0.07 1 calc R U P B 2
C14A C -0.336(4) -0.186(4) 0.573(3) 0.034(3) Uani 0.07 1 d D U P B 2
H14A H -0.4393 -0.1864 0.5943 0.041 Uiso 0.07 1 calc R U P B 2
C15A C -0.335(4) -0.283(3) 0.493(3) 0.036(3) Uani 0.07 1 d D U P B 2
H15A H -0.4367 -0.3501 0.4598 0.043 Uiso 0.07 1 calc R U P B 2
C16A C -0.185(5) -0.282(3) 0.460(2) 0.033(3) Uani 0.07 1 d D U P B 2
H16A H -0.1868 -0.3493 0.4052 0.039 Uiso 0.07 1 calc R U P B 2
C17A C -0.034(3) -0.186(4) 0.506(3) 0.032(3) Uani 0.07 1 d D U P B 2
C18A C 0.112(3) -0.1907(19) 0.4702(16) 0.033(3) Uani 0.07 1 d D U P B 2
H18A H 0.1097 -0.2579 0.4153 0.040 Uiso 0.07 1 calc R U P B 2
C19A C 0.262(3) -0.0914(17) 0.5187(14) 0.033(3) Uani 0.07 1 d D U P B 2
H19A H 0.3641 -0.0903 0.4964 0.040 Uiso 0.07 1 calc R U P B 2
C21A C 1.059(5) 0.587(4) 0.902(4) 0.030(4) Uani 0.07 1 d D U P B 2
C22A C 1.050(7) 0.682(4) 0.984(4) 0.029(4) Uani 0.07 1 d D U P B 2
H22A H 0.9431 0.6841 1.0010 0.035 Uiso 0.07 1 calc R U P B 2
C23A C 1.211(6) 0.774(4) 1.038(4) 0.030(4) Uani 0.07 1 d D U P B 2
H23A H 1.2183 0.8412 1.0938 0.036 Uiso 0.07 1 calc R U P B 2
C24A C 1.359(5) 0.759(3) 1.003(3) 0.030(5) Uani 0.07 1 d D U P B 2
H24A H 1.4669 0.8204 1.0397 0.036 Uiso 0.07 1 calc R U P B 2
C25A C 1.368(5) 0.665(3) 0.922(3) 0.031(5) Uani 0.07 1 d D U P B 2
H25A H 1.4756 0.6633 0.9052 0.037 Uiso 0.07 1 calc R U P B 2
C26A C 1.207(5) 0.573(4) 0.868(3) 0.030(4) Uani 0.07 1 d D U P B 2
H26A H 1.2003 0.5053 0.8116 0.036 Uiso 0.07 1 calc R U P B 2
N2 N -0.5161(2) 0.07727(16) 0.20044(12) 0.0375(4) Uani 1 1 d . . . . .
N3 N 0.1958(2) 0.56599(14) 0.47439(11) 0.0331(4) Uani 1 1 d . . . . .
N4 N 0.4981(2) 0.41401(15) 0.30904(12) 0.0364(4) Uani 1 1 d . . . . .
N5 N -0.2213(2) -0.06321(14) 0.02125(12) 0.0344(4) Uani 1 1 d . . . . .
C31 C -0.0858(2) 0.13840(15) 0.17197(12) 0.0257(4) Uani 1 1 d . . . . .
C32 C -0.1879(2) 0.18678(15) 0.23192(12) 0.0261(4) Uani 1 1 d . . . . .
C33 C -0.1126(2) 0.29693(16) 0.31112(12) 0.0269(4) Uani 1 1 d . . . . .
H33 H -0.1812 0.3299 0.3516 0.032 Uiso 1 1 calc R U . . .
C34 C 0.0636(2) 0.35794(15) 0.33025(12) 0.0253(4) Uani 1 1 d . . . . .
C35 C 0.1666(2) 0.30807(15) 0.27159(12) 0.0257(4) Uani 1 1 d . . . . .
C36 C 0.0910(2) 0.19846(15) 0.19170(12) 0.0261(4) Uani 1 1 d . . . . .
H36 H 0.1597 0.1654 0.1513 0.031 Uiso 1 1 calc R U . . .
C37 C -0.1631(2) 0.02610(16) 0.08842(13) 0.0283(4) Uani 1 1 d . . . . .
C38 C -0.3710(2) 0.12433(16) 0.21308(13) 0.0298(4) Uani 1 1 d . . . . .
C39 C 0.1391(2) 0.47339(16) 0.41088(13) 0.0279(4) Uani 1 1 d . . . . .
C40 C 0.3509(2) 0.36876(16) 0.29293(12) 0.0287(4) Uani 1 1 d . . . . .

loop_
_atom_site_aniso_label
_atom_site_aniso_U_11
_atom_site_aniso_U_22
_atom_site_aniso_U_33
_atom_site_aniso_U_23
_atom_site_aniso_U_13
_atom_site_aniso_U_12
O1 0.0338(8) 0.0268(7) 0.0290(7) 0.0040(5) 0.0126(6) 0.0070(6)
O2 0.0323(7) 0.0273(7) 0.0310(7) 0.0011(5) 0.0133(6) 0.0062(6)
N1 0.0272(9) 0.0233(10) 0.0279(9) 0.0050(7) 0.0087(7) 0.0026(8)
C1 0.0339(11) 0.0293(11) 0.0318(11) 0.0076(9) 0.0146(8) 0.0072(8)
C2 0.0326(11) 0.0290(10) 0.0276(10) 0.0037(7) 0.0112(8) 0.0056(8)
C3 0.0292(10) 0.0246(9) 0.0258(9) 0.0089(7) 0.0074(8) 0.0084(8)
C4 0.0270(10) 0.0238(10) 0.0248(10) 0.0090(8) 0.0079(8) 0.0085(8)
C5 0.0281(11) 0.0241(10) 0.0237(9) 0.0080(7) 0.0081(8) 0.0103(8)
C6 0.0269(13) 0.0263(13) 0.0243(15) 0.0098(9) 0.0077(14) 0.0085(11)
C7 0.0299(9) 0.0263(9) 0.0233(9) 0.0066(7) 0.0110(7) 0.0102(7)
C8 0.0265(9) 0.0308(9) 0.0274(9) 0.0112(7) 0.0124(7) 0.0099(7)
C9 0.0259(10) 0.0248(12) 0.0248(12) 0.0086(9) 0.0082(8) 0.0081(9)
C10 0.0272(10) 0.0242(10) 0.0228(12) 0.0107(8) 0.0086(8) 0.0107(8)
C11 0.0260(10) 0.0244(10) 0.0230(13) 0.0101(9) 0.0090(9) 0.0100(8)
C12 0.0259(9) 0.0247(9) 0.0220(9) 0.0075(7) 0.0074(7) 0.0092(7)
C13 0.0250(13) 0.0277(11) 0.0274(10) 0.0104(8) 0.0098(9) 0.0095(9)
C14 0.0263(10) 0.0271(11) 0.0293(11) 0.0105(10) 0.0094(8) 0.0084(8)
C15 0.0315(11) 0.0221(11) 0.0275(10) 0.0084(9) 0.0036(8) 0.0047(9)
C16 0.0359(12) 0.0237(12) 0.0242(10) 0.0052(9) 0.0060(8) 0.0085(9)
C17 0.0315(10) 0.0244(11) 0.0215(12) 0.0078(8) 0.0078(9) 0.0101(8)
C18 0.0325(10) 0.0229(8) 0.0241(9) 0.0047(7) 0.0102(7) 0.0103(7)
C19 0.0297(9) 0.0299(9) 0.0258(9) 0.0086(7) 0.0122(8) 0.0129(8)
C21 0.0296(12) 0.0245(10) 0.0256(10) 0.0096(8) 0.0052(8) 0.0030(9)
C22 0.0283(11) 0.0291(13) 0.0248(9) 0.0074(9) 0.0093(10) 0.0041(11)
C23 0.0325(14) 0.0259(11) 0.0244(9) 0.0051(8) 0.0078(9) 0.0015(9)
C24 0.0279(12) 0.0311(10) 0.0257(10) 0.0083(8) 0.0049(9) -0.0009(9)
C25 0.0271(12) 0.0384(11) 0.0309(12) 0.0112(9) 0.0096(10) 0.0086(10)
C26 0.0318(13) 0.0283(10) 0.0288(10) 0.0057(8) 0.0089(9) 0.0082(9)
O1A 0.033(4) 0.033(4) 0.033(4) 0.011(2) 0.010(3) 0.008(2)
O2A 0.037(4) 0.037(3) 0.036(3) 0.012(2) 0.012(2) 0.010(2)
N1A 0.030(4) 0.030(4) 0.030(4) 0.012(2) 0.009(2) 0.0076(19)
C1A 0.031(4) 0.031(4) 0.030(4) 0.011(2) 0.009(2) 0.0081(18)
C2A 0.032(3) 0.031(4) 0.032(4) 0.011(2) 0.009(2) 0.0077(19)
C3A 0.032(3) 0.033(3) 0.033(4) 0.012(2) 0.010(2) 0.0081(17)
C4A 0.033(3) 0.033(3) 0.034(3) 0.011(2) 0.010(2) 0.0080(16)
C5A 0.033(3) 0.034(3) 0.034(3) 0.013(2) 0.010(2) 0.0088(16)
C6A 0.034(3) 0.035(3) 0.035(3) 0.011(2) 0.012(2) 0.0078(16)
C7A 0.034(3) 0.034(3) 0.034(3) 0.012(2) 0.011(2) 0.0086(17)
C8A 0.034(3) 0.034(3) 0.034(3) 0.013(2) 0.010(2) 0.0088(18)
C9A 0.033(3) 0.035(3) 0.034(4) 0.012(2) 0.011(2) 0.0082(17)
C10A 0.033(3) 0.034(3) 0.034(3) 0.012(2) 0.010(2) 0.0081(16)
C11A 0.033(3) 0.034(3) 0.033(3) 0.012(2) 0.011(2) 0.0081(16)
C12A 0.030(3) 0.029(3) 0.028(3) 0.0145(19) 0.0072(19) 0.0095(16)
C13A 0.032(3) 0.031(3) 0.032(3) 0.012(2) 0.009(2) 0.0078(17)
C14A 0.033(3) 0.035(3) 0.034(4) 0.012(2) 0.010(2) 0.0083(18)
C15A 0.035(3) 0.036(4) 0.036(4) 0.011(2) 0.012(2) 0.0074(18)
C16A 0.033(3) 0.033(3) 0.033(4) 0.013(2) 0.010(2) 0.0083(18)
C17A 0.033(3) 0.032(3) 0.032(4) 0.013(2) 0.009(2) 0.0088(17)
C18A 0.033(3) 0.032(3) 0.033(3) 0.011(2) 0.010(2) 0.0079(18)
C19A 0.033(3) 0.033(3) 0.033(3) 0.011(2) 0.011(2) 0.0079(18)
C21A 0.030(4) 0.030(4) 0.030(5) 0.011(2) 0.009(2) 0.0075(18)
C22A 0.030(4) 0.030(5) 0.029(5) 0.011(2) 0.009(2) 0.008(2)
C23A 0.030(4) 0.030(5) 0.030(5) 0.011(2) 0.009(2) 0.007(2)
C24A 0.030(5) 0.030(5) 0.030(5) 0.011(3) 0.009(2) 0.007(2)
C25A 0.031(4) 0.031(5) 0.031(5) 0.010(3) 0.010(2) 0.007(2)
C26A 0.030(4) 0.030(5) 0.030(5) 0.011(3) 0.009(2) 0.0075(19)
N2 0.0301(8) 0.0366(9) 0.0372(9) 0.0049(7) 0.0095(7) 0.0031(7)
N3 0.0349(8) 0.0287(8) 0.0283(8) 0.0015(6) 0.0105(6) 0.0039(6)
N4 0.0335(9) 0.0363(9) 0.0350(8) 0.0071(7) 0.0135(7) 0.0032(7)
N5 0.0400(9) 0.0260(8) 0.0304(8) 0.0027(6) 0.0099(7) 0.0053(6)
C31 0.0288(9) 0.0237(8) 0.0233(8) 0.0066(6) 0.0069(7) 0.0082(7)
C32 0.0258(8) 0.0251(8) 0.0253(8) 0.0072(7) 0.0069(7) 0.0059(7)
C33 0.0279(9) 0.0285(9) 0.0233(8) 0.0063(7) 0.0092(7) 0.0085(7)
C34 0.0274(9) 0.0248(8) 0.0219(8) 0.0065(6) 0.0061(7) 0.0077(7)
C35 0.0266(9) 0.0257(8) 0.0233(8) 0.0067(6) 0.0080(7) 0.0063(7)
C36 0.0287(9) 0.0255(8) 0.0243(8) 0.0068(7) 0.0097(7) 0.0087(7)
C37 0.0309(9) 0.0263(9) 0.0282(9) 0.0084(7) 0.0107(7) 0.0086(7)
C38 0.0311(10) 0.0289(9) 0.0246(8) 0.0031(6) 0.0079(7) 0.0083(7)
C39 0.0279(9) 0.0294(9) 0.0258(9) 0.0075(7) 0.0102(7) 0.0074(7)
C40 0.0301(9) 0.0275(8) 0.0250(8) 0.0044(6) 0.0093(7) 0.0059(7)

_geom_special_details            
;
 All esds (except the esd in the dihedral angle between two l.s. planes)
 are estimated using the full covariance matrix.  The cell esds are taken
 into account individually in the estimation of esds in distances, angles
 and torsion angles; correlations between esds in cell parameters are only
 used when they are defined by crystal symmetry.  An approximate (isotropic)
 treatment of cell esds is used for estimating esds involving l.s. planes.
;
loop_
_geom_bond_atom_site_label_1
_geom_bond_atom_site_label_2
_geom_bond_distance
_geom_bond_site_symmetry_2
_geom_bond_publ_flag
O1 C3 1.270(2) . ?
O2 H2 0.8400 . ?
O2 C5 1.355(2) . ?
N1 H1 0.8800 . ?
N1 C1 1.349(2) . ?
N1 C21 1.415(3) . ?
C1 H1A 0.9500 . ?
C1 C2 1.373(3) . ?
C2 H2A 0.9500 . ?
C2 C3 1.427(3) . ?
C3 C4 1.481(3) . ?
C4 C5 1.412(3) . ?
C4 C13 1.412(3) . ?
C5 C6 1.414(4) . ?
C6 C7 1.433(4) . ?
C6 C11 1.424(3) . ?
C7 H7 0.9500 . ?
C7 C8 1.357(3) . ?
C8 H8 0.9500 . ?
C8 C9 1.446(3) . ?
C9 C10 1.425(3) . ?
C9 C14 1.406(3) . ?
C10 C11 1.422(3) . ?
C10 C17 1.425(3) . ?
C11 C12 1.411(4) . ?
C12 C13 1.381(4) . ?
C12 C19 1.443(2) . ?
C13 H13 0.9500 . ?
C14 H14 0.9500 . ?
C14 C15 1.383(3) . ?
C15 H15 0.9500 . ?
C15 C16 1.392(3) . ?
C16 H16 0.9500 . ?
C16 C17 1.397(3) . ?
C17 C18 1.435(4) . ?
C18 H18 0.9500 . ?
C18 C19 1.348(3) . ?
C19 H19 0.9500 . ?
C21 C22 1.396(4) . ?
C21 C26 1.395(3) . ?
C22 H22 0.9500 . ?
C22 C23 1.389(3) . ?
C23 H23 0.9500 . ?
C23 C24 1.387(3) . ?
C24 H24 0.9500 . ?
C24 C25 1.387(3) . ?
C25 H25 0.9500 . ?
C25 C26 1.393(3) . ?
C26 H26 0.9500 . ?
O1A C3A 1.241(18) . ?
O2A H2AA 0.8402 . ?
O2A C5A 1.47(3) . ?
N1A H1AA 0.8800 . ?
N1A C1A 1.39(2) . ?
N1A C21A 1.41(2) . ?
C1A H1AB 0.9500 . ?
C1A C2A 1.40(2) . ?
C2A H2AB 0.9500 . ?
C2A C3A 1.397(19) . ?
C3A C4A 1.544(19) . ?
C4A C5A 1.383(14) . ?
C4A C13A 1.391(15) . ?
C5A C6A 1.389(15) . ?
C6A C7A 1.403(15) . ?
C6A C11A 1.387(15) . ?
C7A H7A 0.9500 . ?
C7A C8A 1.396(15) . ?
C8A H8A 0.9500 . ?
C8A C9A 1.402(16) . ?
C9A C10A 1.396(16) . ?
C9A C14A 1.397(15) . ?
C10A C11A 1.48(4) . ?
C10A C17A 1.43(5) . ?
C11A C12A 1.410(15) . ?
C12A C13A 1.393(16) . ?
C12A C19A 1.393(14) . ?
C13A H13A 0.9500 . ?
C14A H14A 0.9500 . ?
C14A C15A 1.395(15) . ?
C15A H15A 0.9500 . ?
C15A C16A 1.386(15) . ?
C16A H16A 0.9500 . ?
C16A C17A 1.384(16) . ?
C17A C18A 1.397(16) . ?
C18A H18A 0.9500 . ?
C18A C19A 1.401(15) . ?
C19A H19A 0.9500 . ?
C21A C22A 1.41(2) . ?
C21A C26A 1.41(2) . ?
C22A H22A 0.9500 . ?
C22A C23A 1.41(2) . ?
C23A H23A 0.9500 . ?
C23A C24A 1.41(2) . ?
C24A H24A 0.9500 . ?
C24A C25A 1.40(2) . ?
C25A H25A 0.9500 . ?
C25A C26A 1.42(2) . ?
C26A H26A 0.9500 . ?
N2 C38 1.143(3) . ?
N3 C39 1.149(2) . ?
N4 C40 1.142(2) . ?
N5 C37 1.151(2) . ?
C31 C32 1.407(2) . ?
C31 C36 1.388(2) . ?
C31 C37 1.443(2) . ?
C32 C33 1.395(2) . ?
C32 C38 1.444(2) . ?
C33 H33 0.9500 . ?
C33 C34 1.389(2) . ?
C34 C35 1.406(2) . ?
C34 C39 1.444(2) . ?
C35 C36 1.396(2) . ?
C35 C40 1.439(2) . ?
C36 H36 0.9500 . ?

loop_
_geom_angle_atom_site_label_1
_geom_angle_atom_site_label_2
_geom_angle_atom_site_label_3
_geom_angle
_geom_angle_site_symmetry_1
_geom_angle_site_symmetry_3
_geom_angle_publ_flag
C5 O2 H2 109.5 . . ?
C1 N1 H1 117.3 . . ?
C1 N1 C21 125.42(19) . . ?
C21 N1 H1 117.3 . . ?
N1 C1 H1A 117.0 . . ?
N1 C1 C2 125.99(19) . . ?
C2 C1 H1A 117.0 . . ?
C1 C2 H2A 118.1 . . ?
C1 C2 C3 123.82(19) . . ?
C3 C2 H2A 118.1 . . ?
O1 C3 C2 120.34(19) . . ?
O1 C3 C4 119.69(18) . . ?
C2 C3 C4 119.96(17) . . ?
C5 C4 C3 120.39(18) . . ?
C13 C4 C3 121.6(2) . . ?
C13 C4 C5 118.0(2) . . ?
O2 C5 C4 121.08(19) . . ?
O2 C5 C6 117.9(2) . . ?
C4 C5 C6 121.0(2) . . ?
C5 C6 C7 121.2(3) . . ?
C5 C6 C11 119.2(3) . . ?
C11 C6 C7 119.6(3) . . ?
C6 C7 H7 119.7 . . ?
C8 C7 C6 120.7(2) . . ?
C8 C7 H7 119.7 . . ?
C7 C8 H8 119.3 . . ?
C7 C8 C9 121.39(19) . . ?
C9 C8 H8 119.3 . . ?
C10 C9 C8 118.5(2) . . ?
C14 C9 C8 122.4(2) . . ?
C14 C9 C10 119.1(2) . . ?
C9 C10 C17 119.5(3) . . ?
C11 C10 C9 120.1(2) . . ?
C11 C10 C17 120.3(2) . . ?
C10 C11 C6 119.7(3) . . ?
C12 C11 C6 119.7(3) . . ?
C12 C11 C10 120.7(3) . . ?
C11 C12 C19 117.9(2) . . ?
C13 C12 C11 119.9(2) . . ?
C13 C12 C19 122.24(18) . . ?
C4 C13 H13 118.9 . . ?
C12 C13 C4 122.2(2) . . ?
C12 C13 H13 118.9 . . ?
C9 C14 H14 119.6 . . ?
C15 C14 C9 120.8(2) . . ?
C15 C14 H14 119.6 . . ?
C14 C15 H15 119.8 . . ?
C14 C15 C16 120.4(2) . . ?
C16 C15 H15 119.8 . . ?
C15 C16 H16 119.6 . . ?
C15 C16 C17 120.9(2) . . ?
C17 C16 H16 119.6 . . ?
C10 C17 C18 117.6(2) . . ?
C16 C17 C10 119.2(2) . . ?
C16 C17 C18 123.2(2) . . ?
C17 C18 H18 119.0 . . ?
C19 C18 C17 121.96(19) . . ?
C19 C18 H18 119.0 . . ?
C12 C19 H19 119.2 . . ?
C18 C19 C12 121.51(17) . . ?
C18 C19 H19 119.2 . . ?
C22 C21 N1 117.5(2) . . ?
C26 C21 N1 122.5(2) . . ?
C26 C21 C22 120.05(19) . . ?
C21 C22 H22 120.3 . . ?
C23 C22 C21 119.3(2) . . ?
C23 C22 H22 120.3 . . ?
C22 C23 H23 119.4 . . ?
C24 C23 C22 121.1(2) . . ?
C24 C23 H23 119.4 . . ?
C23 C24 H24 120.4 . . ?
C23 C24 C25 119.2(2) . . ?
C25 C24 H24 120.4 . . ?
C24 C25 H25 119.6 . . ?
C24 C25 C26 120.7(2) . . ?
C26 C25 H25 119.6 . . ?
C21 C26 H26 120.2 . . ?
C25 C26 C21 119.6(2) . . ?
C25 C26 H26 120.2 . . ?
C5A O2A H2AA 108.8 . . ?
C1A N1A H1AA 117.0 . . ?
C1A N1A C21A 126(4) . . ?
C21A N1A H1AA 117.0 . . ?
N1A C1A H1AB 121.3 . . ?
N1A C1A C2A 117(3) . . ?
C2A C1A H1AB 121.3 . . ?
C1A C2A H2AB 118.0 . . ?
C3A C2A C1A 124(4) . . ?
C3A C2A H2AB 118.0 . . ?
O1A C3A C2A 126(2) . . ?
O1A C3A C4A 119(2) . . ?
C2A C3A C4A 115(2) . . ?
C5A C4A C3A 120.8(19) . . ?
C5A C4A C13A 119.8(19) . . ?
C13A C4A C3A 119(2) . . ?
C4A C5A O2A 121.0(19) . . ?
C4A C5A C6A 127.2(18) . . ?
C6A C5A O2A 112(2) . . ?
C5A C6A C7A 128(2) . . ?
C11A C6A C5A 106(2) . . ?
C11A C6A C7A 125(2) . . ?
C6A C7A H7A 119.0 . . ?
C8A C7A C6A 122(2) . . ?
C8A C7A H7A 119.0 . . ?
C7A C8A H8A 123.1 . . ?
C7A C8A C9A 114(2) . . ?
C9A C8A H8A 123.1 . . ?
C10A C9A C8A 127(3) . . ?
C10A C9A C14A 120(2) . . ?
C14A C9A C8A 114(3) . . ?
C9A C10A C11A 119(3) . . ?
C9A C10A C17A 120(2) . . ?
C17A C10A C11A 121(3) . . ?
C6A C11A C10A 114(2) . . ?
C6A C11A C12A 135(3) . . ?
C12A C11A C10A 112(3) . . ?
C13A C12A C11A 112(2) . . ?
C13A C12A C19A 122(2) . . ?
C19A C12A C11A 127(2) . . ?
C4A C13A C12A 121(2) . . ?
C4A C13A H13A 119.7 . . ?
C12A C13A H13A 119.7 . . ?
C9A C14A H14A 120.2 . . ?
C15A C14A C9A 120(2) . . ?
C15A C14A H14A 120.2 . . ?
C14A C15A H15A 119.7 . . ?
C16A C15A C14A 121(2) . . ?
C16A C15A H15A 119.7 . . ?
C15A C16A H16A 119.4 . . ?
C17A C16A C15A 121(2) . . ?
C17A C16A H16A 119.4 . . ?
C16A C17A C10A 118(3) . . ?
C16A C17A C18A 119(4) . . ?
C18A C17A C10A 123(3) . . ?
C17A C18A H18A 121.6 . . ?
C17A C18A C19A 117(2) . . ?
C19A C18A H18A 121.6 . . ?
C12A C19A C18A 120.6(19) . . ?
C12A C19A H19A 119.7 . . ?
C18A C19A H19A 119.7 . . ?
N1A C21A C22A 114(3) . . ?
N1A C21A C26A 118(3) . . ?
C22A C21A C26A 128(3) . . ?
C21A C22A H22A 122.1 . . ?
C21A C22A C23A 116(3) . . ?
C23A C22A H22A 122.1 . . ?
C22A C23A H23A 122.1 . . ?
C24A C23A C22A 116(3) . . ?
C24A C23A H23A 122.1 . . ?
C23A C24A H24A 115.7 . . ?
C25A C24A C23A 129(3) . . ?
C25A C24A H24A 115.7 . . ?
C24A C25A H25A 122.0 . . ?
C24A C25A C26A 116(3) . . ?
C26A C25A H25A 122.0 . . ?
C21A C26A C25A 116(3) . . ?
C21A C26A H26A 122.2 . . ?
C25A C26A H26A 122.2 . . ?
C32 C31 C37 120.72(16) . . ?
C36 C31 C32 120.55(16) . . ?
C36 C31 C37 118.72(15) . . ?
C31 C32 C38 121.11(16) . . ?
C33 C32 C31 120.06(16) . . ?
C33 C32 C38 118.83(15) . . ?
C32 C33 H33 120.3 . . ?
C34 C33 C32 119.47(15) . . ?
C34 C33 H33 120.3 . . ?
C33 C34 C35 120.37(16) . . ?
C33 C34 C39 119.12(15) . . ?
C35 C34 C39 120.51(16) . . ?
C34 C35 C40 120.68(16) . . ?
C36 C35 C34 120.24(16) . . ?
C36 C35 C40 119.08(15) . . ?
C31 C36 C35 119.28(15) . . ?
C31 C36 H36 120.4 . . ?
C35 C36 H36 120.4 . . ?
N5 C37 C31 178.53(19) . . ?
N2 C38 C32 178.1(2) . . ?
N3 C39 C34 178.5(2) . . ?
N4 C40 C35 178.2(2) . . ?

loop_
_geom_torsion_atom_site_label_1
_geom_torsion_atom_site_label_2
_geom_torsion_atom_site_label_3
_geom_torsion_atom_site_label_4
_geom_torsion
_geom_torsion_site_symmetry_1
_geom_torsion_site_symmetry_2
_geom_torsion_site_symmetry_3
_geom_torsion_site_symmetry_4
_geom_torsion_publ_flag
O1 C3 C4 C5 -3.3(3) . . . . ?
O1 C3 C4 C13 178.6(2) . . . . ?
O2 C5 C6 C7 -0.8(10) . . . . ?
O2 C5 C6 C11 -179.3(6) . . . . ?
N1 C1 C2 C3 2.7(4) . . . . ?
N1 C21 C22 C23 177.86(18) . . . . ?
N1 C21 C26 C25 -177.99(19) . . . . ?
C1 N1 C21 C22 -170.08(19) . . . . ?
C1 N1 C21 C26 8.3(3) . . . . ?
C1 C2 C3 O1 -6.0(3) . . . . ?
C1 C2 C3 C4 173.7(2) . . . . ?
C2 C3 C4 C5 176.94(18) . . . . ?
C2 C3 C4 C13 -1.2(3) . . . . ?
C3 C4 C5 O2 2.2(3) . . . . ?
C3 C4 C5 C6 -177.7(5) . . . . ?
C3 C4 C13 C12 177.7(3) . . . . ?
C4 C5 C6 C7 179.1(5) . . . . ?
C4 C5 C6 C11 0.6(10) . . . . ?
C5 C4 C13 C12 -0.5(4) . . . . ?
C5 C6 C7 C8 -178.6(5) . . . . ?
C5 C6 C11 C10 178.6(6) . . . . ?
C5 C6 C11 C12 -1.6(11) . . . . ?
C6 C7 C8 C9 0.3(5) . . . . ?
C6 C11 C12 C13 1.6(8) . . . . ?
C6 C11 C12 C19 -179.6(6) . . . . ?
C7 C6 C11 C10 0.0(11) . . . . ?
C7 C6 C11 C12 179.8(6) . . . . ?
C7 C8 C9 C10 -0.5(3) . . . . ?
C7 C8 C9 C14 -179.7(2) . . . . ?
C8 C9 C10 C11 0.5(4) . . . . ?
C8 C9 C10 C17 -179.1(3) . . . . ?
C8 C9 C14 C15 179.3(2) . . . . ?
C9 C10 C11 C6 -0.2(8) . . . . ?
C9 C10 C11 C12 179.9(3) . . . . ?
C9 C10 C17 C16 0.0(3) . . . . ?
C9 C10 C17 C18 -179.8(3) . . . . ?
C9 C14 C15 C16 -0.3(3) . . . . ?
C10 C9 C14 C15 0.1(3) . . . . ?
C10 C11 C12 C13 -178.6(4) . . . . ?
C10 C11 C12 C19 0.3(6) . . . . ?
C10 C17 C18 C19 -0.6(4) . . . . ?
C11 C6 C7 C8 -0.1(10) . . . . ?
C11 C10 C17 C16 -179.7(4) . . . . ?
C11 C10 C17 C18 0.6(4) . . . . ?
C11 C12 C13 C4 -0.5(5) . . . . ?
C11 C12 C19 C18 -0.3(4) . . . . ?
C13 C4 C5 O2 -179.6(2) . . . . ?
C13 C4 C5 C6 0.5(6) . . . . ?
C13 C12 C19 C18 178.6(2) . . . . ?
C14 C9 C10 C11 179.7(4) . . . . ?
C14 C9 C10 C17 0.1(3) . . . . ?
C14 C15 C16 C17 0.4(3) . . . . ?
C15 C16 C17 C10 -0.2(3) . . . . ?
C15 C16 C17 C18 179.5(4) . . . . ?
C16 C17 C18 C19 179.7(2) . . . . ?
C17 C10 C11 C6 179.4(6) . . . . ?
C17 C10 C11 C12 -0.4(6) . . . . ?
C17 C18 C19 C12 0.4(3) . . . . ?
C19 C12 C13 C4 -179.3(2) . . . . ?
C21 N1 C1 C2 -179.0(2) . . . . ?
C21 C22 C23 C24 0.2(3) . . . . ?
C22 C21 C26 C25 0.4(3) . . . . ?
C22 C23 C24 C25 0.4(3) . . . . ?
C23 C24 C25 C26 -0.6(3) . . . . ?
C24 C25 C26 C21 0.2(3) . . . . ?
C26 C21 C22 C23 -0.6(3) . . . . ?
O1A C3A C4A C5A 6.6(17) . . . . ?
O1A C3A C4A C13A -180.0(18) . . . . ?
O2A C5A C6A C7A -0.1(14) . . . . ?
O2A C5A C6A C11A -179.8(7) . . . . ?
N1A C1A C2A C3A -17(17) . . . . ?
N1A C21A C22A C23A 177(6) . . . . ?
N1A C21A C26A C25A -177(6) . . . . ?
C1A N1A C21A C22A -177(10) . . . . ?
C1A N1A C21A C26A 1(13) . . . . ?
C1A C2A C3A O1A 17(9) . . . . ?
C1A C2A C3A C4A -163(9) . . . . ?
C2A C3A C4A C5A -173.4(17) . . . . ?
C2A C3A C4A C13A 0.0(18) . . . . ?
C3A C4A C5A O2A -6.5(13) . . . . ?
C3A C4A C5A C6A 173.2(15) . . . . ?
C3A C4A C13A C12A -173.6(15) . . . . ?
C4A C5A C6A C7A -179.9(9) . . . . ?
C4A C5A C6A C11A 0.4(12) . . . . ?
C5A C4A C13A C12A -0.1(13) . . . . ?
C5A C6A C7A C8A -179.3(10) . . . . ?
C5A C6A C11A C10A 179.8(9) . . . . ?
C5A C6A C11A C12A -0.4(19) . . . . ?
C6A C7A C8A C9A -0.7(16) . . . . ?
C6A C11A C12A C13A 0(2) . . . . ?
C6A C11A C12A C19A -179.5(13) . . . . ?
C7A C6A C11A C10A 0.0(18) . . . . ?
C7A C6A C11A C12A 179.9(13) . . . . ?
C7A C8A C9A C10A 0.7(18) . . . . ?
C7A C8A C9A C14A -179.5(11) . . . . ?
C8A C9A C10A C11A -0.4(19) . . . . ?
C8A C9A C10A C17A 179.7(12) . . . . ?
C8A C9A C14A C15A -179.6(11) . . . . ?
C9A C10A C11A C6A 0.0(16) . . . . ?
C9A C10A C11A C12A -179.9(11) . . . . ?
C9A C10A C17A C16A 0.0(18) . . . . ?
C9A C10A C17A C18A 179.7(12) . . . . ?
C9A C14A C15A C16A -0.3(18) . . . . ?
C10A C9A C14A C15A 0.2(18) . . . . ?
C10A C11A C12A C13A -180.0(10) . . . . ?
C10A C11A C12A C19A 0.4(17) . . . . ?
C10A C17A C18A C19A 0.0(17) . . . . ?
C11A C6A C7A C8A 0.3(19) . . . . ?
C11A C10A C17A C16A -179.9(11) . . . . ?
C11A C10A C17A C18A -0.2(19) . . . . ?
C11A C12A C13A C4A 0.1(15) . . . . ?
C11A C12A C19A C18A -0.6(18) . . . . ?
C13A C4A C5A O2A -179.9(6) . . . . ?
C13A C4A C5A C6A -0.2(9) . . . . ?
C13A C12A C19A C18A 179.8(11) . . . . ?
C14A C9A C10A C11A 179.9(11) . . . . ?
C14A C9A C10A C17A -0.1(18) . . . . ?
C14A C15A C16A C17A 0.2(19) . . . . ?
C15A C16A C17A C10A -0.1(18) . . . . ?
C15A C16A C17A C18A -179.8(11) . . . . ?
C16A C17A C18A C19A 179.7(11) . . . . ?
C17A C10A C11A C6A 179.9(11) . . . . ?
C17A C10A C11A C12A 0.0(16) . . . . ?
C17A C18A C19A C12A 0.4(17) . . . . ?
C19A C12A C13A C4A 179.8(10) . . . . ?
C21A N1A C1A C2A -176(9) . . . . ?
C21A C22A C23A C24A 0.0(5) . . . . ?
C22A C21A C26A C25A 0.1(13) . . . . ?
C22A C23A C24A C25A 0.0(14) . . . . ?
C23A C24A C25A C26A 0.0(17) . . . . ?
C24A C25A C26A C21A -0.1(15) . . . . ?
C26A C21A C22A C23A 0.0(6) . . . . ?
C31 C32 C33 C34 -0.2(3) . . . . ?
C32 C31 C36 C35 -0.3(3) . . . . ?
C32 C33 C34 C35 -1.3(3) . . . . ?
C32 C33 C34 C39 178.48(16) . . . . ?
C33 C34 C35 C36 1.9(3) . . . . ?
C33 C34 C35 C40 -177.95(16) . . . . ?
C34 C35 C36 C31 -1.1(2) . . . . ?
C36 C31 C32 C33 1.0(3) . . . . ?
C36 C31 C32 C38 -179.08(16) . . . . ?
C37 C31 C32 C33 -178.52(16) . . . . ?
C37 C31 C32 C38 1.4(3) . . . . ?
C37 C31 C36 C35 179.17(15) . . . . ?
C38 C32 C33 C34 179.89(16) . . . . ?
C39 C34 C35 C36 -177.83(16) . . . . ?
C39 C34 C35 C40 2.3(3) . . . . ?
C40 C35 C36 C31 178.77(16) . . . . ?

_shelx_res_file                  
;
    xmchen17cult_auto.res created by SHELXL-2014/7

TITL xmchen17CuLT in P-1 100K
CELL 1.54184 7.94545 11.89895 14.97869 107.7314 104.0544 98.9659
ZERR 2 0.00045 0.00077 0.0007 0.0052 0.0046 0.005
LATT 1
SFAC C H N O
UNIT 70 38 10 4
RIGU 0.001 0.001 O1A > C26A
ISOR 0.003 0.003 C8A C21A N1A C22A C26A C1A C23A C25A C2A C24A C3A O1A C4A =
 C13A C5A C12A O2A C6A C11A C19A C7A C10A C18A C17A C9A C16A C14A C15A
DFIX 1.24 O1A C3A
DFIX 1.52 C4A C3A
DANG 2.38 O1A C2A
FLAT 0.02 O2A C4A C5A C6A C7A C8A C9A C10A C11A C12A C13A C14A C15A C16A =
 C17A C18A C19A
DFIX 1.4 C2A C3A
DANG 2.38 O1A C4A
FLAT 0.02 O1A C2A C3A C4A
DANG 2.4 C2A O1A
FLAT 0.02 C21A C22A C23A C24A C25A C26A
SADI C4A C5A C13A C4A C12A C13A C19A C12A C18A C17A C18A C19A C12A C11A C6A =
 C11A C5A C6A C6A C7A C7A C8A C8A C9A C10A C9A C9A C14A C14A C15A C15A C16A =
 C16A C17A
SADI C24A C25A C25A C26A C26A C21A C23A C24A C22A C23A C22A C21A
DANG 2.4 C13A C5A
DANG 2.4 C4A C12A
DANG 2.4 C6A C4A
DANG 2.4 C11A C9A
DANG 2.4 C11A C7A
DANG 2.4 C6A C10A
DANG 2.4 C19A C17A
DANG 2.4 C12A C18A
DANG 2.4 C10A C16A
DANG 2.4 C17A C15A
DANG 2.4 C15A C9A
DANG 2.4 C14A C16A
DANG 2.4 C10A C14A
DANG 2.4 C24A C26A
DANG 2.4 C25A C21A
DANG 2.4 C24A C22A
DANG 2.4 C23A C21A
DFIX 1.4 C1A C2A
DFIX 1.4 N1A C1A
DFIX 1.4 N1A C21A
DANG 2.4 N1A C22A
DANG 2.4 C26A N1A
DANG 2.4 N1A C2A
DANG 2.5 C2A C4A

L.S. 10
PLAN  5
SIZE 0.03 0.06 0.15
TEMP -173
CONF
MORE -1
BOND $H
fmap 2
acta
OMIT 3 -12 9
OMIT 4 -1 8
OMIT -7 -1 15
OMIT -7 -1 7
OMIT -5 0 10
OMIT -3 -1 3
OMIT -4 0 6
OMIT -4 2 0
OMIT -5 1 9
OMIT -6 1 16
OMIT 1 0 8
OMIT 0 5 7
OMIT -2 -3 11
OMIT 1 1 7
REM <olex2.extras>
REM <HklSrc "%.\\xmchen17CuLT_auto.hkl">
REM </olex2.extras>

WGHT    0.115300    0.075400
FVAR       3.04139
PART 1
O1    4    0.434068    0.097168    0.641860    10.93000    0.03379    0.02684 =
         0.02903    0.00403    0.01260    0.00700
O2    4    0.746035    0.202828    0.653024    10.93000    0.03230    0.02729 =
         0.03099    0.00114    0.01333    0.00621
AFIX 147
H2    2    0.645745    0.152266    0.627466    10.93000   -1.50000
AFIX   0
N1    3    0.095477   -0.009653    0.625832    10.93000    0.02717    0.02326 =
         0.02789    0.00498    0.00874    0.00259
AFIX  43
H1    2    0.181919   -0.017071    0.598876    10.93000   -1.20000
AFIX   0
C1    1    0.128892    0.088043    0.708368    10.93000    0.03385    0.02929 =
         0.03184    0.00763    0.01456    0.00725
AFIX  43
H1A   2    0.035917    0.094969    0.737835    10.93000   -1.20000
AFIX   0
C2    1    0.284888    0.178379    0.753700    10.93000    0.03263    0.02903 =
         0.02756    0.00367    0.01117    0.00562
AFIX  43
H2A   2    0.294146    0.240889    0.813315    10.93000   -1.20000
AFIX   0
C3    1    0.434003    0.183874    0.716493    10.93000    0.02915    0.02464 =
         0.02577    0.00893    0.00740    0.00841
C4    1    0.589295    0.291333    0.764765    10.93000    0.02700    0.02380 =
         0.02482    0.00904    0.00793    0.00845
C5    1    0.741139    0.295072    0.731475    10.93000    0.02810    0.02414 =
         0.02370    0.00796    0.00813    0.01026
C6    1    0.892969    0.395181    0.779085    10.93000    0.02692    0.02628 =
         0.02435    0.00976    0.00775    0.00853
C7    1    1.048312    0.398605    0.746428    10.93000    0.02986    0.02632 =
         0.02325    0.00659    0.01104    0.01020
AFIX  43
H7    2    1.048806    0.333441    0.690913    10.93000   -1.20000
AFIX   0
C8    1    1.194724    0.493971    0.793986    10.93000    0.02651    0.03080 =
         0.02741    0.01123    0.01235    0.00992
AFIX  43
H8    2    1.296036    0.494592    0.770900    10.93000   -1.20000
AFIX   0
C9    1    1.199748    0.594684    0.879081    10.93000    0.02592    0.02483 =
         0.02477    0.00864    0.00816    0.00809
C10   1    1.046035    0.592726    0.912167    10.93000    0.02717    0.02420 =
         0.02284    0.01071    0.00856    0.01070
C11   1    0.892490    0.492900    0.862389    10.93000    0.02595    0.02439 =
         0.02296    0.01008    0.00905    0.00999
C12   1    0.739518    0.489860    0.894517    10.93000    0.02592    0.02467 =
         0.02199    0.00755    0.00740    0.00916
C13   1    0.593118    0.390958    0.846573    10.93000    0.02504    0.02768 =
         0.02739    0.01045    0.00983    0.00947
AFIX  43
H13   2    0.491507    0.389905    0.869406    10.93000   -1.20000
AFIX   0
C14   1    1.349628    0.694628    0.929254    10.93000    0.02626    0.02709 =
         0.02929    0.01045    0.00940    0.00839
AFIX  43
H14   2    1.452585    0.696645    0.907597    10.93000   -1.20000
AFIX   0
C15   1    1.349075    0.790064    1.009756    10.93000    0.03145    0.02211 =
         0.02747    0.00839    0.00365    0.00472
AFIX  43
H15   2    1.451680    0.856725    1.043037    10.93000   -1.20000
AFIX   0
C16   1    1.199168    0.789080    1.042332    10.93000    0.03587    0.02372 =
         0.02424    0.00520    0.00603    0.00851
AFIX  43
H16   2    1.200368    0.855462    1.097466    10.93000   -1.20000
AFIX   0
C17   1    1.046997    0.691800    0.995044    10.93000    0.03154    0.02437 =
         0.02147    0.00777    0.00782    0.01005
C18   1    0.889623    0.685817    1.026015    10.93000    0.03246    0.02294 =
         0.02412    0.00468    0.01018    0.01028
AFIX  43
H18   2    0.887851    0.750516    1.081476    10.93000   -1.20000
AFIX   0
C19   1    0.744155    0.591104    0.978752    10.93000    0.02967    0.02989 =
         0.02580    0.00856    0.01224    0.01290
AFIX  43
H19   2    0.642383    0.591018    1.001422    10.93000   -1.20000
AFIX   0
C21   1   -0.066994   -0.101186    0.578999    10.93000    0.02958    0.02454 =
         0.02560    0.00959    0.00522    0.00299
C22   1   -0.068558   -0.205364    0.503503    10.93000    0.02826    0.02907 =
         0.02483    0.00739    0.00934    0.00412
AFIX  43
H22   2    0.035373   -0.211977    0.483600    10.93000   -1.20000
AFIX   0
C23   1   -0.223622   -0.299233    0.457797    10.93000    0.03247    0.02589 =
         0.02444    0.00510    0.00778    0.00146
AFIX  43
H23   2   -0.224782   -0.370255    0.406549    10.93000   -1.20000
AFIX   0
C24   1   -0.376726   -0.291070    0.485675    10.93000    0.02786    0.03107 =
         0.02575    0.00834    0.00489   -0.00087
AFIX  43
H24   2   -0.481759   -0.356068    0.454208    10.93000   -1.20000
AFIX   0
C25   1   -0.374588   -0.186771    0.560109    10.93000    0.02706    0.03842 =
         0.03093    0.01124    0.00965    0.00858
AFIX  43
H25   2   -0.479375   -0.180185    0.579133    10.93000   -1.20000
AFIX   0
C26   1   -0.220502   -0.091587    0.607269    10.93000    0.03184    0.02831 =
         0.02880    0.00575    0.00887    0.00822
AFIX  43
H26   2   -0.220011   -0.020614    0.658346    10.93000   -1.20000
AFIX   0

PART 2
O1A   4    0.563885    0.401912    0.846755    10.07000    0.03310    0.03266 =
         0.03327    0.01148    0.00988    0.00809
O2A   4    0.251030    0.298942    0.844095    10.07000    0.03676    0.03715 =
         0.03645    0.01155    0.01170    0.00963
AFIX   3
H2AA  2    0.346260    0.353912    0.864245    10.07000   -1.50000
AFIX   0
N1A   3    0.898200    0.495019    0.852395    10.07000    0.02961    0.03005 =
         0.02975    0.01152    0.00917    0.00765
AFIX  43
H1AA  2    0.805643    0.505479    0.873550    10.07000   -1.20000
AFIX   0
C1A   1    0.872827    0.388708    0.772907    10.07000    0.03134    0.03068 =
         0.03046    0.01088    0.00918    0.00809
AFIX  43
H1AB  2    0.968950    0.369662    0.748841    10.07000   -1.20000
AFIX   0
C2A   1    0.700729    0.311284    0.730011    10.07000    0.03172    0.03127 =
         0.03206    0.01108    0.00881    0.00766
AFIX  43
H2AB  2    0.673496    0.251687    0.666182    10.07000   -1.20000
AFIX   0
C3A   1    0.566260    0.316144    0.775231    10.07000    0.03234    0.03254 =
         0.03303    0.01167    0.00979    0.00813
C4A   1    0.408193    0.201528    0.729025    10.07000    0.03314    0.03255 =
         0.03355    0.01147    0.00982    0.00801
C5A   1    0.257485    0.198705    0.759862    10.07000    0.03331    0.03374 =
         0.03359    0.01286    0.01007    0.00876
C6A   1    0.099094    0.107565    0.718994    10.07000    0.03438    0.03536 =
         0.03514    0.01070    0.01172    0.00778
C7A   1   -0.055692    0.102246    0.748490    10.07000    0.03382    0.03446 =
         0.03410    0.01247    0.01080    0.00862
AFIX  43
H7A   2   -0.058864    0.167989    0.802781    10.07000   -1.20000
AFIX   0
C8A   1   -0.205205    0.003226    0.700444    10.07000    0.03372    0.03426 =
         0.03362    0.01294    0.01039    0.00881
AFIX  43
H8A   2   -0.310560   -0.002219    0.719871    10.07000   -1.20000
AFIX   0
C9A   1   -0.185717   -0.087427    0.620929    10.07000    0.03341    0.03458 =
         0.03440    0.01213    0.01060    0.00821
C10A  1   -0.035254   -0.086934    0.588398    10.07000    0.03314    0.03353 =
         0.03383    0.01175    0.01046    0.00809
C11A  1    0.122301    0.018935    0.641044    10.07000    0.03296    0.03368 =
         0.03339    0.01200    0.01059    0.00815
C12A  1    0.262604    0.005844    0.599376    10.07000    0.02998    0.02863 =
         0.02815    0.01449    0.00721    0.00949
C13A  1    0.410652    0.105280    0.648865    10.07000    0.03210    0.03146 =
         0.03202    0.01246    0.00923    0.00785
AFIX  43
H13A  2    0.514131    0.107350    0.627676    10.07000   -1.20000
AFIX   0
C14A  1   -0.336387   -0.185756    0.572697    10.07000    0.03341    0.03489 =
         0.03429    0.01232    0.01048    0.00830
AFIX  43
H14A  2   -0.439322   -0.186432    0.594348    10.07000   -1.20000
AFIX   0
C15A  1   -0.334643   -0.282934    0.492528    10.07000    0.03475    0.03582 =
         0.03606    0.01126    0.01173    0.00744
AFIX  43
H15A  2   -0.436704   -0.350073    0.459849    10.07000   -1.20000
AFIX   0
C16A  1   -0.185375   -0.282434    0.460116    10.07000    0.03331    0.03266 =
         0.03317    0.01252    0.00996    0.00831
AFIX  43
H16A  2   -0.186813   -0.349261    0.405242    10.07000   -1.20000
AFIX   0
C17A  1   -0.034282   -0.186263    0.506313    10.07000    0.03269    0.03212 =
         0.03207    0.01324    0.00926    0.00878
C18A  1    0.111881   -0.190707    0.470165    10.07000    0.03309    0.03229 =
         0.03335    0.01135    0.00995    0.00788
AFIX  43
H18A  2    0.109662   -0.257859    0.415314    10.07000   -1.20000
AFIX   0
C19A  1    0.261877   -0.091377    0.518693    10.07000    0.03348    0.03264 =
         0.03333    0.01088    0.01074    0.00788
AFIX  43
H19A  2    0.364083   -0.090289    0.496381    10.07000   -1.20000
AFIX   0
C21A  1    1.058599    0.587295    0.901978    10.07000    0.03005    0.03021 =
         0.02990    0.01093    0.00939    0.00749
C22A  1    1.050089    0.682057    0.983582    10.07000    0.02969    0.02982 =
         0.02945    0.01145    0.00916    0.00765
AFIX  43
H22A  2    0.943078    0.684105    1.001042    10.07000   -1.20000
AFIX   0
C23A  1    1.210742    0.773754    1.037729    10.07000    0.03041    0.03034 =
         0.03005    0.01089    0.00927    0.00735
AFIX  43
H23A  2    1.218320    0.841191    1.093784    10.07000   -1.20000
AFIX   0
C24A  1    1.359090    0.758755    1.003236    10.07000    0.03020    0.03048 =
         0.03006    0.01118    0.00930    0.00745
AFIX  43
H24A  2    1.466880    0.820381    1.039665    10.07000   -1.20000
AFIX   0
C25A  1    1.368317    0.664984    0.922374    10.07000    0.03062    0.03070 =
         0.03090    0.01049    0.01002    0.00691
AFIX  43
H25A  2    1.475633    0.663264    0.905195    10.07000   -1.20000
AFIX   0
C26A  1    1.207425    0.572618    0.867627    10.07000    0.02993    0.02990 =
         0.03006    0.01130    0.00947    0.00753
AFIX  43
H26A  2    1.200310    0.505348    0.811564    10.07000   -1.20000
AFIX   0

PART 0
N2    3   -0.516103    0.077272    0.200441    11.00000    0.03007    0.03663 =
         0.03724    0.00489    0.00954    0.00306
N3    3    0.195799    0.565994    0.474388    11.00000    0.03486    0.02869 =
         0.02833    0.00146    0.01050    0.00391
N4    3    0.498119    0.414006    0.309035    11.00000    0.03348    0.03626 =
         0.03501    0.00714    0.01349    0.00318
N5    3   -0.221340   -0.063213    0.021246    11.00000    0.03995    0.02596 =
         0.03042    0.00266    0.00987    0.00532
C31   1   -0.085813    0.138396    0.171967    11.00000    0.02877    0.02372 =
         0.02328    0.00664    0.00693    0.00820
C32   1   -0.187866    0.186784    0.231922    11.00000    0.02580    0.02508 =
         0.02526    0.00720    0.00687    0.00594
C33   1   -0.112568    0.296929    0.311123    11.00000    0.02787    0.02853 =
         0.02335    0.00628    0.00919    0.00850
AFIX  43
H33   2   -0.181212    0.329941    0.351645    11.00000   -1.20000
AFIX   0
C34   1    0.063599    0.357936    0.330248    11.00000    0.02738    0.02481 =
         0.02188    0.00652    0.00612    0.00768
C35   1    0.166586    0.308074    0.271586    11.00000    0.02657    0.02567 =
         0.02332    0.00672    0.00801    0.00628
C36   1    0.090958    0.198465    0.191700    11.00000    0.02870    0.02546 =
         0.02429    0.00682    0.00971    0.00872
AFIX  43
H36   2    0.159714    0.165352    0.151290    11.00000   -1.20000
AFIX   0
C37   1   -0.163058    0.026101    0.088424    11.00000    0.03088    0.02628 =
         0.02820    0.00838    0.01070    0.00864
C38   1   -0.370990    0.124333    0.213081    11.00000    0.03109    0.02894 =
         0.02459    0.00307    0.00786    0.00831
C39   1    0.139143    0.473391    0.410883    11.00000    0.02795    0.02938 =
         0.02577    0.00749    0.01021    0.00742
C40   1    0.350914    0.368758    0.292930    11.00000    0.03006    0.02749 =
         0.02495    0.00439    0.00928    0.00589
HKLF 4

REM  xmchen17CuLT in P-1 100K
REM R1 =  0.0562 for    3757 Fo > 4sig(Fo)  and  0.0707 for all    4909 data
REM    632 parameters refined using    601 restraints

END

WGHT      0.1152      0.0753

REM Highest difference peak  0.490,  deepest hole -0.270,  1-sigma level  0.064
Q1    1   1.2035  0.8928  1.1440  11.00000  0.05    0.33
Q2    1   1.1335  0.5939  0.9012  11.00000  0.05    0.33
Q3    1   1.2782  0.7852  1.0311  11.00000  0.05    0.33
Q4    1  -0.1406 -0.0936  0.5995  11.00000  0.05    0.32
Q5    1  -0.1253  0.1617  0.1992  11.00000  0.05    0.31
;
_shelx_res_checksum              55362
_shelx_hkl_file                  
;
   0   0  -1 1441.02 26.1446   3
   0   0  -1 1213.51 33.5968   2
   0   0  -2 11277.0 108.279   3
   0   0  -2 11302.7 150.222   2
   0   0  -3 6931.64 110.146   3
   0   0  -3 6689.35 152.161   2
   0   0  -4 30516.9 275.347   3
   0   0  -4 30493.7 391.279   2
   0   0  -5 518.611 44.0327   3
   0   0  -5 485.054 59.3195   2
   0   0   6 1665.62 84.8740   1
   0   0  -6 1815.66 128.967   2
   0   0  -7 38.8729 19.4678   3
   0   0   7 17.8259 15.0014   1
   0   0  -7 42.1399 28.0218   2
   0   0  -8 2828.16 184.418   2
   0   0   8 2855.72 126.374   1
   0   0   9 1151.93 85.0757   1
   0   0 -10 2092.82 102.917   5
   0   0 -11 108.488 29.4741   5
   0   0 -12 19.7157 16.3536   5
   0   0 -13-10.1518 15.4546   5
   0   0 -14 393.883 55.5422   5
   0   0 -15 78.1376 23.7371   5
   0   0 -16 336.583 36.4760   5
   0   1 -16 499.531 47.6439   5
   0   1 -15 1810.15 104.094   5
   0   1 -14 334.338 49.2550   5
   0   1 -13 423.554 55.7986   5
   0   1 -12 315.823 48.3328   5
   0   1 -11 2284.93 112.810   5
   0   1 -11 1935.45 80.3886   9
   0   1 -10 136.748 48.8636   2
   0  -1   9 44762.3 500.427   1
   0   1  -9 43844.5 713.922   2
   0   1  -8 83.8132 34.1434   2
   0   1  -8 96.4911 25.2095   3
   0  -1   8 106.956 26.2807   1
   0   1  -7 6216.14 159.857   3
   0   1  -7 6282.55 230.489   2
   0   1  -6 179.931 39.4327   2
   0   1  -6 171.676 26.1644   3
   0   1  -5 9464.77 214.171   2
   0   1  -5 9251.17 150.733   3
   0   1  -4 7237.28 158.018   2
   0   1  -4 7552.58 115.848   3
   0   1  -3 19584.7 152.610   3
   0   1  -3 19472.9 203.721   2
   0   1  -2 1192.95 33.0638   3
   0   1  -2 1212.67 39.4406   2
   0   1  -1 7315.52 77.9445   1
   0   1  -1 6993.32 70.1870   2
   0   1   0 6702.77 75.0917   1
   0   1   1 17864.7 154.743   1
   0   1   2 1582.34 56.0657   1
   0  -1  -2 1610.55 76.1201   2
   0  -1  -2 1708.20 57.8071   3
   0  -1  -3 3194.17 92.8950   3
   0   1   3 3045.26 88.8184   1
   0  -1  -3 2938.76 121.594   2
   0   1   4 29.5628 13.3372   1
   0  -1  -4 48.8498 18.8461   3
   0  -1  -4 33.0920 26.8313   2
   0   1   5 51727.5 460.259   1
   0  -1  -5 51972.9 490.050   3
   0   1   6 106.574 24.5072   1
   0   1   7 5467.58 174.830   1
   0   1   8 56.9214 22.9939   1
   0   1   9 10531.0 266.600   1
   0  -1 -10 350.146 45.9130   5
   0  -1 -11 1124.00 86.8131   5
   0  -1 -12 27.8212 25.3848   5
   0  -1 -13 88.2337 29.7539   5
   0  -1 -14 111.888 32.1805   5
   0  -1 -15 47.6659 17.5337   5
   0  -1 -16 40.3535 12.6306   5
   0   2 -16 420.326 48.7527   5
   0   2 -15 32.1848 21.2891   5
   0   2 -14 142.601 26.7571   9
   0   2 -14 177.586 40.5402   5
   0   2 -13 248.573 41.8168   5
   0   2 -13 175.133 28.7448   9
   0   2 -12 4702.89 171.888   5
   0   2 -12 4592.21 141.868   9
   0   2 -11 425.562 48.7767   5
   0   2 -11 435.260 78.1710   2
   0   2 -10 1614.89 140.376   2
   0   2  -9 90.2803 23.9754   3
   0   2  -9 79.2809 32.9836   2
   0   2  -8 943.667 64.6371   3
   0   2  -8 998.698 97.2207   2
   0   2  -7 455.536 61.8337   2
   0   2  -7 538.338 42.4592   3
   0   2  -6 159.636 21.5403   3
   0   2  -6 161.175 31.8624   2
   0   2  -5 13135.2 159.882   3
   0   2  -5 12835.4 227.778   2
   0   2  -4 479920. 1141.80   2
   0   2  -4 478338. 890.207   3
   0   2  -3 7138.79 118.212   2
   0   2  -3 6738.68 102.829   3
   0   2  -2 14163.8 151.104   2
   0   2  -2 14314.5 160.355   1
   0   2  -1 1120.75 44.7593   1
   0   2   0 7272.26 117.135   1
   0   2   1 674.259 41.1957   1
   0   2   2 13988.7 203.878   1
   0   2   3 616.850 51.2848   1
   0   2   4 24484.1 330.800   1
   0   2   5 921.138 70.3448   1
   0   2   6 9199.02 233.585   1
   0   2   7 163.526 36.2444   1
   0   2   8 1417.62 102.311   1
   0   2   9 16.4473 12.9903   1
   0  -2 -10 2430.12 122.087   5
   0  -2 -11 11.9319 20.5818   5
   0  -2 -12 45.6240 23.5823   5
   0  -2 -13-6.64341 16.7864   5
   0  -2 -14 28.4463 16.9003   5
   0  -2 -15 37.9087 14.0285   5
   0   3 -16 41.5441 19.4902   5
   0   3 -15 96.9029 30.9724   5
   0   3 -15 148.445 27.5192   9
   0   3 -14 386.867 53.0162   5
   0   3 -14 306.762 39.1763   9
   0   3 -13 4280.24 148.146   9
   0   3 -13 4693.80 178.241   5
   0   3 -12 147.004 31.1692   5
   0   3 -11 3316.84 196.062   2
   0   3 -11 3188.80 131.069   5
   0   3 -10 899.523 98.0461   2
   0   3  -9 5862.54 230.106   2
   0   3  -8 260.545 46.6065   2
   0   3  -8 310.371 33.4083   3
   0   3  -7 419.711 53.9568   2
   0   3  -7 365.884 32.6138   3
   0   3  -6 676.731 56.2634   2
   0   3  -6 613.897 38.6780   3
   0   3  -5 6485.80 117.562   3
   0   3  -5 6638.97 156.529   2
   0   3  -4 2429.94 75.7941   3
   0   3  -4 2355.58 83.4902   2
   0   3  -3 83375.1 472.511   2
   0   3  -3 85062.7 508.867   1
   0   3  -2 1171.59 63.0991   1
   0   3  -1 10327.2 171.899   1
   0   3   0 450.252 41.4976   1
   0   3   1 2174.10 89.8995   1
   0   3   2 2315.63 102.131   1
   0   3   3 8082.34 200.168   1
   0   3   4 304.352 45.6478   1
   0   3   5 8452.36 229.808   1
   0   3   6 161.524 37.8679   1
   0   3   7 445.327 58.3472   1
   0   3   8-18.9461 17.2192   1
   0  -3  -9 648.986 53.7341   8
   0   3   9 575.094 66.0790   1
   0  -3 -10 361.650 52.0687   5
   0  -3 -10 382.215 42.2417   8
   0  -3 -11 60.8498 35.1627   5
   0  -3 -12 15.1060 21.5883   5
   0  -3 -13 368.619 47.5400   5
   0  -3 -14-3.61486 14.2192   5
   0  -3 -15 128.521 18.2933   5
   0   4 -16 765.772 51.8703   9
   0   4 -15 230.548 35.6613   9
   0   4 -15 331.392 50.4577   5
   0   4 -14 995.443 74.3470   9
   0   4 -14 995.388 86.0043   5
   0   4 -13 253.376 41.8933   9
   0   4 -13 251.159 43.7702   5
   0   4 -12 583.142 61.5509   5
   0   4 -12 614.841 56.7619  11
   0   4 -11 156.654 43.9116   2
   0   4 -11 160.172 28.9546  11
   0   4 -11 187.869 34.0815   5
   0   4 -10 701.097 83.9138   2
   0   4  -9 434.976 62.1245   2
   0   4  -8 396.761 52.2440   2
   0   4  -7 4395.84 155.871   2
   0   4  -7 4209.57 103.019   3
   0   4  -6 6.82245 12.2446   2
   0   4  -6 31.9400 12.0420   3
   0   4  -5 1418.55 65.7125   3
   0   4  -5 1539.46 79.1911   2
   0   4  -4 3632.93 119.936   2
   0   4  -4 3869.97 129.047   1
   0   4  -3 1677.48 79.0506   2
   0   4  -3 1770.74 86.2595   1
   0   4  -2 12452.4 224.196   1
   0   4  -1 1746.49 91.9995   1
   0   4   0 5802.26 164.170   1
   0   4   1 879.327 71.3783   1
   0   4   2 14638.8 287.887   1
   0   4   3 86.1855 29.4763   1
   0   4   4 2776.70 139.917   1
   0   4   5 83.7334 28.3443   1
   0   4   6 429.974 59.5663   1
   0   4   7 2.26694 17.1256   1
   0   4   8 1264.02 102.482   1
   0  -4  -8 1281.82 81.5518   8
   0  -4  -9 60.6355 20.8568   8
   0  -4 -10 801.718 65.5609   8
   0  -4 -11 412.339 42.8960   8
   0  -4 -11 440.357 59.2042   5
   0  -4 -12 237.986 40.6855   5
   0  -4 -13 12.5271 13.6373   5
   0  -4 -14 413.896 34.8113   5
   0   5 -17 12.2503 9.78306   9
   0   5 -16 265.049 34.6553   9
   0   5 -15 1936.89 102.547   9
   0   5 -14 82.8220 26.3842   9
   0   5 -13 52.1465 25.9616   5
   0   5 -13 27.2293 17.1966  11
   0   5 -12 95.9794 27.8627   5
   0   5 -12 161.211 36.0294  11
   0   5 -11 59.5241 22.1790   5
   0   5 -11 82.0053 27.4424  11
   0   5 -10 725.674 78.0905   2
   0   5  -9 244.852 46.1207   2
   0   5  -8 716.109 70.8505   2
   0   5  -7 10300.5 244.503   2
   0   5  -6 1612.24 92.4251   2
   0   5  -6 1451.86 70.3886   3
   0   5  -5 2865.39 111.251   3
   0   5  -5 3431.69 128.981   2
   0   5  -4 7.19617 16.4174   1
   0   5  -4 5.80302 13.0501   2
   0   5  -3 869.916 74.7599   1
   0   5  -2 7.46490 19.9390   1
   0   5  -1 102.125 29.6053   1
   0   5   0 34.4132 22.2903   1
   0   5   1 2765.64 142.833   1
   0   5   2 2.32294 19.6123   1
   0   5   3 124.500 36.1511   1
   0   5   4-8.18948 15.0624   1
   0   5   5 415.153 62.1023   1
   0  -5  -6 82.1517 22.7989   8
   0   5   6 67.2447 28.7005   1
   0  -5  -7 1294.46 82.7201   4
   0   5   7 1066.91 105.307   1
   0  -5  -8 22.0235 16.7872   8
   0  -5  -9 664.827 62.6050   8
   0  -5 -10 254.277 37.2542   8
   0  -5 -11 24.3914 15.8750   8
   0  -5 -11-3.30682 17.4866   5
   0  -5 -12 235.974 36.3500   5
   0  -5 -13 24.4547 10.4441   5
   0   6 -17-1.92069 10.0508   9
   0   6 -16 4.80168 13.5361   9
   0   6 -15 99.8465 25.3956  11
   0   6 -15 57.0119 22.0693   9
   0   6 -14 39.5643 22.7911   9
   0   6 -14 71.4963 26.1242  11
   0   6 -13-3.87783 21.0504  11
   0   6 -12 149.625 39.7231  11
   0   6 -11 1774.99 108.825  11
   0   6 -10 2040.81 107.988  11
   0   6 -10 2319.21 127.337   6
   0   6  -9 188.535 39.1345   2
   0   6  -8 6817.27 217.514   2
   0   6  -7 13.0709 14.1434   2
   0   6  -6 8009.14 218.733   2
   0   6  -6 6752.28 169.713   3
   0   6  -5 67.7677 23.6777   2
   0   6  -5 42.5523 20.8815   1
   0   6  -4 683.412 74.0149   1
   0   6  -4 750.898 67.1529   2
   0   6  -3 76.0259 27.9968   1
   0   6  -2 1096.20 96.4306   1
   0   6  -1-1.23926 16.8019   1
   0   6   0 104.866 37.0891   1
   0   6   1 73.9091 30.2598   1
   0   6   2 429.693 65.8592   1
   0   6   3 125.693 38.0138   1
   0   6   4 50.6259 27.2780   1
   0   6   5 145.684 41.8456   1
   0  -6  -5 116.390 27.8658   8
   0  -6  -5 66.1298 21.7621   4
   0  -6  -6 669.589 79.3297   8
   0  -6  -6 470.439 51.3888   4
   0   6   6 585.779 79.2630   1
   0  -6  -7 28.6254 19.4518   4
   0  -6  -7-0.50261 16.6303   8
   0  -6  -8 2213.10 119.092   8
   0  -6  -8 2183.86 107.516   4
   0  -6  -9 37.3403 18.2662   8
   0  -6 -10 73.8422 19.8045   8
   0  -6 -10 64.7096 24.4650   5
   0  -6 -11 165.048 31.0416   5
   0  -6 -11 120.345 21.5684   8
   0  -6 -12 19.8650 11.9007   5
   0   7 -17 40.2569 14.8952   9
   0   7 -16 11.0852 13.7080   9
   0   7 -15 47.1018 23.3088  11
   0   7 -15 21.9558 18.9785   9
   0   7 -14 192.379 38.7027  11
   0   7 -13 1543.03 111.472  11
   0   7 -12 7.28506 21.8819  11
   0   7 -11 607.745 67.2142  11
   0   7 -10 1706.99 108.053  11
   0   7 -10 1969.59 121.915   6
   0   7 -10 1897.61 133.585  10
   0   7  -9 864.872 73.7598  11
   0   7  -9 1050.67 80.2604   6
   0   7  -9 921.555 88.5396  10
   0   7  -8 10.6821 12.0764   2
   0   7  -7 658.997 70.3971   2
   0   7  -6 256.795 43.9800   2
   0   7  -5 4770.90 200.532   1
   0   7  -5 4980.23 187.225   2
   0   7  -4 59.8046 27.4045   1
   0   7  -4 66.3383 26.5179   2
   0   7  -3 1444.94 113.828   1
   0   7  -2-20.6376 17.6092   1
   0   7  -1-17.0575 21.4455   1
   0   7   0 233.776 50.5293   1
   0   7   1 736.582 88.0788   1
   0   7   2 172.393 48.0805   1
   0  -7  -3 177.754 30.4838   4
   0  -7  -3 250.622 37.3734   8
   0   7   3 313.054 64.3841   1
   0   7   4 1229.70 117.978   1
   0  -7  -4 1108.83 79.8014   8
   0  -7  -4 1100.46 81.7148   4
   0  -7  -5 399.647 49.9710   8
   0  -7  -5 416.806 53.2932   4
   0  -7  -6 1146.01 87.2222   4
   0  -7  -6 1246.94 92.9240   8
   0  -7  -7 155.092 34.9850   8
   0  -7  -7 145.956 33.9219   4
   0  -7  -8 333.136 48.0594   8
   0  -7  -9 2.97721 13.1143   8
   0  -7 -10 53.5508 17.7162   8
   0  -7 -10 67.8573 21.0810   5
   0  -7 -11 2115.56 61.2139   8
   0  -7 -11 2460.50 84.2323   5
   0   8 -17 7.08264 11.0468   9
   0   8 -16 232.254 33.2914   9
   0   8 -16 172.138 25.2339  11
   0   8 -15 44.8189 24.9541   9
   0   8 -15 26.1215 18.2958  11
   0   8 -14 1679.80 102.388   9
   0   8 -14 1851.65 116.082  11
   0   8 -13 86.9887 35.1290  11
   0   8 -12 735.941 80.7585  11
   0   8 -11 10.8992 33.0546  10
   0   8 -11 22.3565 26.4996  11
   0   8 -10 19.5185 19.1540  11
   0   8 -10 13.1315 19.6357   6
   0   8 -10 18.2074 27.8519  10
   0   8  -9 37.6580 19.1364   6
   0   8  -9 23.0204 37.7246  10
   0   8  -9 10.6036 17.5230  11
   0   8  -8 245.748 43.2853  11
   0   8  -8 226.909 46.2383  10
   0   8  -8 264.277 39.6465   6
   0   8  -7 137.581 40.1425  10
   0   8  -7 190.824 52.3836  11
   0   8  -6 202.997 41.5155   2
   0   8  -5 1292.24 113.178   1
   0   8  -5 1493.52 109.332   2
   0   8  -4 323.193 52.1390   2
   0   8  -4 260.341 55.8296   1
   0   8  -3 41.2349 30.6237   1
   0   8  -3 74.3914 27.2295   2
   0   8  -2 168.141 45.7614   1
   0   8  -1 120.513 37.4539   1
   0   8   0 6231.38 267.592   1
   0  -8  -1 19.1472 14.6760   8
   0   8   1-7.82790 24.4095   1
   0  -8  -1 13.7981 16.6973  12
   0  -8  -2 3402.81 142.828   4
   0  -8  -2 3579.90 142.641  12
   0   8   2 3959.74 220.600   1
   0  -8  -2 3684.84 141.020   8
   0  -8  -3 4744.74 177.574   4
   0  -8  -3 5010.62 173.811   8
   0   8   3 4729.46 233.480   1
   0  -8  -3 4642.67 159.507  12
   0  -8  -4 27799.7 436.446   4
   0  -8  -4 28002.7 427.692   8
   0  -8  -5 1816.63 114.970   8
   0  -8  -6 110.937 31.2846   8
   0  -8  -7 842.251 76.1917   8
   0  -8  -8-6.66119 14.1055   8
   0  -8  -9-13.7449 11.7424   5
   0  -8  -9-0.44020 10.9348   8
   0  -8 -10 6.36208 8.36855   5
   0  -8 -10 21.8653 8.19586   8
   0   9 -17 264.465 24.1213   9
   0   9 -16 218.438 28.0057  11
   0   9 -16 262.117 31.7000   9
   0   9 -15 807.830 62.5086   9
   0   9 -15 696.366 61.8045  11
   0   9 -14 39.9367 23.1630   9
   0   9 -14 32.0452 23.9379  11
   0   9 -13 16.4808 21.1246  11
   0   9 -12 75.4154 35.6061  11
   0   9 -11 8.94584 24.0301  11
   0   9 -11-1.33812 31.3693  10
   0   9 -10 378.803 71.9932  10
   0   9 -10 318.549 59.4976  11
   0   9  -9 954.965 91.2954  11
   0   9  -9 1013.28 114.210  10
   0   9  -8 43.1545 23.6530  11
   0   9  -8 20.6142 25.3396  10
   0   9  -7 90.8022 26.1591  11
   0   9  -7 85.7411 36.3815  10
   0   9  -6 1248.17 111.290  10
   0   9  -6 1221.97 96.9277  11
   0   9  -5 1038.84 109.070   1
   0   9  -5 967.600 94.6299  10
   0   9  -5 1070.53 86.0460  11
   0   9  -4 83.9796 41.0903   1
   0   9  -4 80.5293 22.6079  11
   0   9  -4 41.9856 22.6716   2
   0   9  -4 128.979 33.9785  10
   0   9  -3 783.736 99.7708   1
   0   9  -3 737.972 64.7994  11
   0   9  -3 811.860 78.1481  10
   0   9  -3 673.253 76.9224   2
   0   9  -2 21.2430 17.3626  10
   0   9  -2 42.2786 21.4934   1
   0  -9   1 338.243 35.7555   8
   0   9  -1 357.685 73.0909   1
   0  -9   0 1015.70 69.1160   8
   0  -9   0 1041.83 85.8878  12
   0   9   0 1000.43 116.360   1
   0  -9  -1 3883.38 145.646   8
   0  -9  -1 3761.47 159.871  12
   0  -9  -2 6346.98 206.126  12
   0  -9  -2 6441.74 198.521   8
   0  -9  -3 2965.44 135.100  12
   0  -9  -3 3123.06 143.883   8
   0  -9  -4 1198.38 90.3297   8
   0  -9  -5 147.908 32.9706   8
   0  -9  -6 337.683 46.5392   8
   0  -9  -7 1156.67 77.0329   8
   0  -9  -8 82.9438 19.6031   8
   0  -9  -9 2469.54 70.7930   8
   0  -9  -9 2488.46 71.6512   5
   0  10 -16 136.489 21.4247  11
   0  10 -16 106.156 18.6202   9
   0  10 -15 102.021 26.6463  11
   0  10 -15 70.3911 17.5977   9
   0  10 -14 2579.03 128.755  11
   0  10 -14 2252.04 99.9054   9
   0  10 -13 26.3246 21.3744  11
   0  10 -13 7.67471 14.7940   9
   0  10 -12 4.27827 23.2993  11
   0  10 -11 68.0678 40.7509  10
   0  10 -11 10.0392 20.3749  11
   0  10 -10 95.1304 39.6989  11
   0  10 -10 121.470 50.3177  10
   0  10  -9 343.429 59.2673  11
   0  10  -9 333.155 68.1858  10
   0  10  -8 1387.00 110.777  11
   0 -10   8 1188.26 72.8910  12
   0  10  -8 1498.96 136.269  10
   0  10  -7 799.660 86.0174  11
   0  10  -7 937.441 107.395  10
   0 -10   7 713.309 61.8436  12
   0  10  -6 1011.86 93.7997  11
   0  10  -6 993.344 107.096  10
   0 -10   6 892.825 73.8789  12
   0  10  -5-0.56139 21.2018  11
   0  10  -5-9.52220 25.2359  10
   0 -10   5 9.51411 16.7012  12
   0  10  -4 1702.47 129.086  10
   0 -10   4 1557.37 105.462  12
   0  10  -4 1755.89 113.030  11
   0  10  -3-22.3384 19.9855  11
   0 -10   3 25.7070 22.7971  12
   0  10  -3 7.87138 25.1409  10
   0 -10   2 267.714 49.2288  12
   0 -10   1 1408.37 107.123  12
   0 -10   1 1419.53 77.6132   8
   0 -10   0 29905.1 391.728   8
   0 -10   0 31194.8 487.629  12
   0 -10  -1 787.020 78.1139  12
   0 -10  -1 917.873 72.7611   8
   0 -10  -2 1852.24 106.780   8
   0 -10  -2 1789.87 108.088  12
   0 -10  -3 397.339 51.9992   8
   0 -10  -3 382.954 46.5527  12
   0 -10  -4-2.62838 17.7061   8
   0 -10  -5 25.9654 17.7615   8
   0 -10  -6 21.1143 16.8627   8
   0 -10  -7 277.112 29.9234   8
   0  11 -15 99.4597 21.3447  11
   0  11 -15 70.8407 14.6325   9
   0  11 -14 119.933 20.3036   9
   0  11 -14 185.026 37.1929  11
   0  11 -13 27.6047 15.1597   9
   0  11 -13 0.76389 21.2402  11
   0  11 -12 46.5613 15.2907   9
   0  11 -12 80.8240 30.8738  11
   0  11 -11 117.203 36.5160  11
   0  11 -10 485.364 84.3052  10
   0  11 -10 385.781 60.3120  11
   0  11  -9 4716.50 211.595  11
   0  11  -9 5379.50 269.867  10
   0 -11   8 4.70761 15.1530  12
   0  11  -8-32.1572 40.5399  10
   0  11  -8 8.34597 24.3653  11
   0 -11   7 186.987 34.5715  12
   0  11  -7 315.276 54.9493  11
   0  11  -7 265.947 62.2598  10
   0  11  -6 458.535 76.9006  10
   0  11  -6 424.000 60.8186  11
   0 -11   6 350.251 49.4585  12
   0  11  -5 279.777 48.6675  11
   0 -11   5 295.725 49.2870  12
   0  11  -5 325.651 60.4008  10
   0  11  -4 50.8829 29.1467  10
   0 -11   4 74.9857 32.6117  12
   0  11  -4 97.0481 31.0935  11
   0 -11   3 1778.13 121.449  12
   0  11  -3 1391.53 107.854  10
   0 -11   2 1577.36 117.351  12
   0 -11   1 11200.4 299.073  12
   0 -11   0 144.923 34.9854  12
   0 -11   0 180.665 30.7424   8
   0 -11  -1 4101.96 165.379  12
   0 -11  -1 4101.69 141.390   8
   0 -11  -2 343.628 42.8344   8
   0 -11  -2 315.516 42.3907  12
   0 -11  -3 8.06030 10.5265  12
   0 -11  -3 23.1933 14.8765   8
   0 -11  -4 89.8647 21.7408   8
   0 -11  -5 17.6692 11.1693   8
   0 -11  -6 107.543 15.8511   8
   0  12 -14 188.464 27.9195  11
   0  12 -13 36.1195 17.8213  11
   0  12 -12 803.630 73.6407  11
   0  12 -11 11.7615 20.1022  11
   0  12 -10 2452.73 135.467  11
   0  12  -9 227.075 58.7446  10
   0  12  -9 183.214 43.5565  11
   0  12  -8 74.2957 30.7855  11
   0  12  -8 64.5558 41.8259  10
   0 -12   8 41.9105 17.9089  12
   0  12  -7 82.2828 39.4976  10
   0  12  -7 90.1716 30.9150  11
   0 -12   7 55.5973 20.2552  12
   0  12  -6 26.5850 27.7212  11
   0  12  -6 6.56268 27.2580  10
   0 -12   6-1.48566 14.0324  12
   0  12  -5 246.961 50.9500  10
   0  12  -5 233.218 42.1032  11
   0 -12   5 216.613 43.6699  12
   0  12  -4 3519.44 169.222  10
   0 -12   4 4072.76 172.921  12
   0 -12   3 133.513 37.8370  12
   0 -12   2 16.8395 23.8337  12
   0 -12   1 363.951 61.0724  12
   0 -12   0 174.845 35.4429  12
   0 -12   0 153.697 23.9323   8
   0 -12  -1 7.00573 10.4719   8
   0 -12  -1 23.1365 16.1739  12
   0 -12  -2 193.872 25.2058   8
   0 -12  -2 169.353 24.4314  12
   0 -12  -3 34.2286 11.8683   8
   0 -12  -4 287.400 22.7825   8
   0  13 -13 1562.37 69.6119  11
   0  13 -12 24.5166 15.1108  11
   0  13 -11 465.746 48.2163  11
   0  13 -10 47.8993 21.4164  11
   0  13  -9 148.350 31.8407  11
   0  13  -8 29.5413 17.3235  11
   0 -13   8 39.8938 15.1178  12
   0  13  -7 115.362 29.9227  11
   0 -13   7 77.7812 21.1167  12
   0  13  -6 60.2419 27.3263  10
   0 -13   6 40.1821 18.4057  12
   0  13  -6-5.27780 17.5244  11
   0 -13   5 2185.57 114.485  12
   0 -13   4 109.538 29.5023  12
   0 -13   3 5377.87 183.221  12
   0 -13   2 17.4898 20.9460  12
   0 -13   1 40.2615 20.0403  12
   0 -13   0 9.52855 10.0807  12
   0 -13  -1 315.396 24.8825  12
   0  14 -10 31.6482 10.7402  11
   0 -14   8 34.0413 9.80448  12
   0 -14   7 636.301 42.9957  12
   0 -14   6 2065.71 82.2982  12
   0 -14   5 393.667 38.6181  12
   0 -14   4 774.928 53.7652  12
   0 -14   3 36.5035 14.9891  12
   0 -14   2 55.4427 19.2600  12
   1 -14   1 410.700 33.8649  12
   1 -14   2 1777.36 78.1995  12
   1 -14   3 22.1911 14.4404  12
   1 -14   4 4807.04 143.317  12
   1 -14   5 1623.46 80.8566  12
   1 -14   6 1105.79 64.0686  12
   1 -14   7 74.0999 17.7910  12
   1 -14   8 25.5679 7.56651  12
   1 -13  -1 15.1554 10.4150  12
   1 -13  -1 44.1443 11.2428   8
   1 -13   0 567.343 49.9667  12
   1 -13   1 944.831 72.0671  12
   1 -13   2 461.431 55.0410  12
   1 -13   3 16689.3 322.568  12
  -1  13  -3 15002.9 297.150  10
   1 -13   4 2460.89 124.771  12
  -1  13  -4 2373.87 133.503  10
  -1  13  -5 643.570 77.4076  10
   1 -13   5 595.725 60.6553  12
   1 -13   6 65.3886 22.8856  12
  -1  13  -6 91.8530 42.3075  10
   1 -13   7 1229.63 74.4536  12
  -1  13  -7 1213.18 77.7768  11
  -1  13  -8 20.1489 27.3120  10
  -1  13  -8-8.90802 15.0394  11
   1 -13   8-3.54471 10.2823  12
  -1  13  -9 80.3592 33.8166  10
  -1  13  -9 58.8721 21.5045  11
  -1  13 -10 256.157 38.2473  11
  -1  13 -11 322.637 39.1398  11
  -1  13 -12 252.483 32.7119  11
  -1  13 -13 56.3475 15.3211  11
   1 -12  -5 243.083 21.3833   8
   1 -12  -4 1992.52 72.2796   8
   1 -12  -3 212.411 28.9074   8
   1 -12  -2-5.59261 13.9308   8
   1 -12  -2 10.5383 14.8649  12
   1 -12  -1 893.852 70.5327  12
   1 -12  -1 826.951 57.6477   8
   1 -12   0 156.070 34.8657  12
   1 -12   0 133.500 25.3923   8
   1 -12   1 3350.39 159.223  12
   1 -12   2 1456.45 108.194  12
  -1  12  -2 1218.68 94.5655  10
  -1  12  -3 2166.48 138.434  10
   1 -12   3 2019.09 129.515  12
   1 -12   4 29.7332 21.5733  12
  -1  12  -4 35.5355 27.5692  10
  -1  12  -5-15.0179 32.8171  10
   1 -12   5 8.65284 18.8678  12
  -1  12  -6 178.013 57.2284  10
  -1  12  -6 199.817 40.0549  11
   1 -12   6 254.364 41.8921  12
   1 -12   7 5.73635 15.8951  12
  -1  12  -7-11.1418 23.2526  11
  -1  12  -7-41.5917 37.5411  10
  -1  12  -8 72.0980 48.5450  10
  -1  12  -8 45.8221 25.6365  11
   1 -12   8 53.7064 16.8788  12
  -1  12  -9 246.942 61.6455  10
  -1  12  -9 275.543 49.2484  11
  -1  12 -10 1.56558 22.9277  11
  -1  12 -10 3.91364 28.3601  10
  -1  12 -11 39.1153 21.9241  11
  -1  12 -12 194.258 23.4751   9
  -1  12 -12 248.424 40.1486  11
  -1  12 -13 33.6676 20.2816  11
  -1  12 -13 18.2337 9.12220   9
  -1  12 -14 1.92755 10.1898  11
   1 -11  -7 60.6848 11.3119   5
   1 -11  -7 55.1661 11.1789   8
   1 -11  -6 25.9257 12.6217   8
   1 -11  -5-1.89372 10.9817   8
   1 -11  -4 155.833 29.7297   8
   1 -11  -3 233.124 37.4636   8
   1 -11  -3 177.664 30.0361  12
   1 -11  -2 544.465 56.4934   8
   1 -11  -2 497.738 54.6628  12
   1 -11  -1 7852.59 232.251  12
   1 -11  -1 7878.11 203.642   8
   1 -11   0 3404.49 130.123   8
   1 -11   0 3422.20 164.854  12
   1 -11   1 2429.66 102.427   8
   1 -11   1 2630.80 150.962  12
  -1  11  -2 70.1476 35.3667  10
  -1  11  -3 1366.13 117.610  10
  -1  11  -4-10.0002 25.4451  10
  -1  11  -5-10.1012 21.8136  11
  -1  11  -5 37.5933 40.5296  10
  -1  11  -6-28.3148 27.4009  11
  -1  11  -6 23.3806 36.3822  10
  -1  11  -7 151.481 36.7662  11
  -1  11  -7 114.686 42.3420  10
  -1  11  -8 406.876 62.4356  11
  -1  11  -8 379.213 73.9276  10
   1 -11   8 288.333 37.6217  12
  -1  11  -9 31.6831 26.2903  11
  -1  11  -9 16.3471 33.1332  10
  -1  11 -10 24.1005 33.4039  10
  -1  11 -10 26.4914 32.6447  11
  -1  11 -11 149.174 50.8759  10
  -1  11 -11 175.005 45.3920  11
  -1  11 -12-6.37835 24.1395  11
  -1  11 -13 59.5373 23.0205  11
  -1  11 -14 3.35795 17.1050  11
  -1  11 -14 30.0881 15.4681   9
  -1  11 -15 815.979 43.1430   9
  -1  11 -15 876.552 55.1253  11
   1 -10  -8 1804.18 65.3074   8
   1 -10  -8 1869.92 67.7341   5
   1 -10  -7 85.4051 20.2621   8
   1 -10  -6-8.53267 14.2159   8
   1 -10  -5 14.9938 18.6238   8
   1 -10  -4 258.542 43.2605   8
   1 -10  -3 204.256 41.9375   8
   1 -10  -3 175.206 34.6203  12
   1 -10  -2 196.243 38.5512  12
   1 -10  -2 186.545 34.9682   8
   1 -10  -1 675.803 63.5848   8
   1 -10  -1 700.965 73.5354  12
   1 -10   0 836.454 66.2817   8
   1 -10   1 43.4687 16.7384   8
  -1  10  -1 23.3788 22.5253  10
  -1  10  -2 15.5296 22.9291  10
  -1  10  -3 110.274 32.7190   2
  -1  10  -3 113.223 39.0127  10
  -1  10  -4 73.7981 24.8761  10
  -1  10  -4 57.6777 27.6622  11
  -1  10  -5 4.13467 24.8518   2
  -1  10  -5 24.2568 18.1221  11
  -1  10  -5-19.8532 38.1063  10
  -1  10  -6 1511.56 134.715  10
  -1  10  -6 1431.62 110.010  11
  -1  10  -7 84.1600 35.0629  11
  -1  10  -7 82.3886 35.3120  10
  -1  10  -8 221.475 39.1058   6
  -1  10  -8 180.872 54.7568  10
  -1  10  -8 232.439 48.8305  11
  -1  10  -9 251.556 49.3179  11
  -1  10  -9 227.001 43.2441   6
  -1  10  -9 253.722 60.8097  10
  -1  10 -10 326.997 52.9748   6
  -1  10 -10 352.943 61.7231  11
  -1  10 -10 359.324 72.1392  10
  -1  10 -11 5.40930 28.6617  11
  -1  10 -11-1.63612 28.5305  10
  -1  10 -12 258.215 55.6444  11
  -1  10 -13 1084.76 93.9188  11
  -1  10 -14 123.957 31.6317  11
  -1  10 -14 106.109 25.6733   9
  -1  10 -15 198.645 32.8136  11
  -1  10 -15 200.450 27.9899   9
  -1  10 -16 164.304 21.2735  11
  -1  10 -16 126.265 18.9121   9
   1  -9 -10 26.4250 9.69434   5
   1  -9  -9 81.6488 19.5631   5
   1  -9  -9 79.8761 16.7897   8
   1  -9  -8 244.944 33.8852   8
   1  -9  -7-13.6872 18.4437   8
   1  -9  -6 58.7009 25.2569   8
   1  -9  -5 22.4503 20.8777   8
   1  -9  -5-5.58955 24.9074   4
   1  -9  -4-21.8459 28.9618   4
   1  -9  -4-9.28529 16.2898   8
   1  -9  -3-15.2118 23.6996   4
   1  -9  -3-10.6388 17.3513   8
   1  -9  -3 39.3321 25.4598  12
   1  -9  -2 36.4319 23.7741   4
   1  -9  -2 45.6853 16.7801   8
  -1   9   1 308.942 68.5352   1
  -1   9   0-10.2199 40.3233   1
  -1   9  -1 641.003 92.7141   1
  -1   9  -1 602.665 64.8500  10
  -1   9  -2-10.7362 21.4875   2
  -1   9  -2 16.7814 19.8994  10
  -1   9  -2 3.48001 21.8356   1
  -1   9  -3 847.254 83.9359  10
  -1   9  -3 823.638 108.687   1
  -1   9  -3 886.941 97.8014   2
  -1   9  -4-38.3095 28.8906   2
  -1   9  -4 20.5508 23.7668  10
  -1   9  -4 4.96746 25.2198   1
  -1   9  -4-14.0767 17.7149  11
  -1   9  -5 2672.62 164.930   2
  -1   9  -5 2503.60 124.965  11
  -1   9  -5 2639.68 158.520  10
  -1   9  -6 87.2131 31.3847  11
  -1   9  -6 30.2902 21.3818   2
  -1   9  -6 46.7199 27.0766  10
  -1   9  -7-22.6582 25.2459  11
  -1   9  -7 24.7956 24.3597   6
  -1   9  -7 51.9988 27.5086   2
  -1   9  -7 4.45757 26.5429  10
  -1   9  -8-36.5628 39.2195  10
  -1   9  -8 41.0793 27.9602  11
  -1   9  -8-20.6252 22.8585   6
  -1   9  -9 1165.44 113.599  10
  -1   9  -9 1095.22 92.4164   6
  -1   9  -9 1287.20 107.225  11
  -1   9 -10-8.39497 29.2654  10
  -1   9 -10 9.94210 22.8149   6
  -1   9 -10 45.9618 40.5995  11
  -1   9 -11 3422.94 183.913  11
  -1   9 -11 3258.69 171.721   6
  -1   9 -11 3275.19 191.240  10
  -1   9 -12 160.834 44.7863  11
  -1   9 -13 105.922 33.9122  11
  -1   9 -14 791.262 76.2092  11
  -1   9 -15 187.755 31.9174   9
  -1   9 -15 188.260 34.1496  11
  -1   9 -16 94.4591 19.5334   9
  -1   9 -16 73.3010 17.0770  11
   1  -8 -11 29.1153 10.0702   5
   1  -8 -10 33.8390 12.2771   8
   1  -8 -10 42.2053 16.9332   5
   1  -8  -9 430.891 49.3196   8
   1  -8  -8 128.812 30.0678   8
   1  -8  -8 112.232 31.0860   4
   1  -8  -7 56.4404 28.5230   8
   1  -8  -7 61.4658 26.1825   4
   1  -8  -6-21.6858 26.7032   4
   1  -8  -6-10.0563 16.3534   8
   1  -8  -5 184.635 35.4908   8
   1  -8  -5 146.088 36.7330   4
   1  -8  -4 819.405 75.6317   4
   1  -8  -4 864.756 73.4240   8
   1  -8  -3 159.654 33.6695   4
  -1   8   3 248.141 59.1324   1
   1  -8  -2 159.521 32.3050   4
  -1   8   2 215.727 55.8648   1
  -1   8   1 26.8562 27.8681   1
   1  -8  -1 12.8420 17.5285   4
  -1   8   0 832.039 103.871   1
  -1   8  -1 63.6645 35.5585   1
  -1   8  -2 3597.23 206.444   1
  -1   8  -3 32.1234 24.8388   2
  -1   8  -3 29.8425 25.9557   1
  -1   8  -4 626.839 87.0155   1
  -1   8  -4 757.491 86.8812   2
  -1   8  -5 13.7523 18.0442   2
  -1   8  -6 236.421 49.1551   2
  -1   8  -7 34.3340 23.7250  10
  -1   8  -7 22.0087 16.3368   2
  -1   8  -7 30.9034 22.7031  11
  -1   8  -8 250.241 50.9859  10
  -1   8  -8 236.451 41.7379  11
  -1   8  -8 247.337 41.7693   6
  -1   8  -8 224.288 50.0582   2
  -1   8  -9 24.1903 17.2966   2
  -1   8  -9 50.4708 21.0297  11
  -1   8  -9 11.5453 23.6524   6
  -1   8  -9 20.5757 24.8079  10
  -1   8 -10 12333.2 320.460   6
  -1   8 -10 12739.9 326.671  11
  -1   8 -10 12536.0 357.769  10
  -1   8 -11 320.462 57.2774   6
  -1   8 -11 200.765 50.7824  10
  -1   8 -11 356.303 63.6286  11
  -1   8 -12 210.452 46.1803  11
  -1   8 -13 589.419 75.2621  11
  -1   8 -14 340.245 53.7168  11
  -1   8 -15 5.77718 16.0357  11
  -1   8 -15 12.5295 14.9288   9
  -1   8 -16 175.826 24.5885  11
  -1   8 -16 245.785 31.6554   9
  -1   8 -17 162.191 18.5901   9
   1  -7 -12 6.57411 7.60905   5
   1  -7 -11 312.953 36.8563   5
   1  -7 -11 293.054 27.9993   8
   1  -7 -10 29.7182 14.8035   8
   1  -7  -9 872.260 71.5930   4
   1  -7  -9 869.003 69.9276   8
   1  -7  -8 81.2562 26.6114   8
   1  -7  -8 100.682 29.6108   4
   1  -7  -7 964.999 82.0918   4
   1  -7  -7 899.922 77.4702   8
   1  -7  -6-1.88698 17.9913   8
   1  -7  -6 6.05268 21.4850   4
   1  -7  -5 1273.99 88.7338   4
   1  -7  -5 1109.68 80.4614   8
  -1   7   5 1116.19 107.265   1
   1  -7  -4 57.2960 21.6488   4
  -1   7   4 446.864 73.3542   1
  -1   7   3 169.646 44.3094   1
  -1   7   2 63.0036 30.1212   1
  -1   7   1 3894.74 205.682   1
  -1   7   0 88.8244 39.6763   1
  -1   7  -1 12774.6 364.562   1
  -1   7  -2 293.040 61.7632   1
  -1   7  -3 4186.73 186.262   2
  -1   7  -3 4243.33 212.352   1
  -1   7  -4 1063.24 108.188   1
  -1   7  -4 1248.80 103.784   2
  -1   7  -5 1383.17 111.044   2
  -1   7  -6-0.72452 20.9918   2
  -1   7  -7 1741.67 129.950   2
  -1   7  -8 233.373 50.8271   2
  -1   7  -9 830.624 75.1738  11
  -1   7  -9 830.455 78.3814   6
  -1   7  -9 883.699 92.8580   2
  -1   7  -9 693.442 75.4048  10
  -1   7 -10-8.96470 28.0865   6
  -1   7 -10 64.5795 31.8153  11
  -1   7 -10 3.74775 29.5547  10
  -1   7 -10 77.1606 31.8018   2
  -1   7 -11 7061.06 253.412   6
  -1   7 -11 7063.47 237.661  11
  -1   7 -12 1679.51 119.187  11
  -1   7 -13-0.76749 21.9421  11
  -1   7 -14 84.4875 28.4079  11
  -1   7 -15 409.764 49.0033  11
  -1   7 -15 477.208 50.7182   9
  -1   7 -16 95.6963 19.3845  11
  -1   7 -16 88.9633 21.3423   9
  -1   7 -17 61.6950 13.1613   9
   1  -6 -13 3.34077 7.89510   5
   1  -6 -12 405.912 43.0206   5
   1  -6 -11 136.808 31.2574   5
   1  -6 -11 161.663 25.1948   8
   1  -6 -10 1059.72 73.1448   8
   1  -6 -10 1023.90 74.0006   4
   1  -6  -9 15.8425 17.4265   4
   1  -6  -9 34.2707 15.4575   8
   1  -6  -8 100.247 27.5010   8
   1  -6  -8 147.715 33.9759   4
   1  -6  -7 170.736 35.9386   4
  -1   6   7 272.429 50.5586   1
   1  -6  -7 158.349 33.1682   8
   1  -6  -6 332.731 42.2898   8
   1  -6  -6 297.899 43.3281   4
  -1   6   6 292.187 56.3070   1
   1  -6  -5-16.3489 13.9920   4
  -1   6   5-13.2074 22.9701   1
  -1   6   4 738.542 86.7541   1
  -1   6   3 5.85990 20.9112   1
  -1   6   2 10654.2 306.957   1
  -1   6   1 890.281 91.7633   1
  -1   6   0 3146.90 165.294   1
  -1   6  -1 620.639 76.5858   1
  -1   6  -2 1378.63 108.651   1
  -1   6  -3 96.9070 32.6244   2
  -1   6  -3 86.9713 35.7933   1
  -1   6  -4 573.845 69.6989   2
  -1   6  -5 1683.53 114.279   2
  -1   6  -6 37239.3 551.242   2
  -1   6  -7 494.562 69.8384   2
  -1   6  -8 1752.00 126.280   2
  -1   6  -9 13.8370 20.5208   2
  -1   6  -9-32.4473 20.3875   6
  -1   6 -10 28.6170 21.1943  11
  -1   6 -10-11.3111 25.9153   6
  -1   6 -10 48.8464 26.8695   2
  -1   6 -11 255.587 45.9551  11
  -1   6 -11 180.473 50.1855   2
  -1   6 -12 1202.19 96.4493  11
  -1   6 -13 291.546 49.9474  11
  -1   6 -14 224.667 39.7337  11
  -1   6 -15 501.304 51.7962   9
  -1   6 -15 428.082 47.9950  11
  -1   6 -16 4876.98 129.248   9
  -1   6 -17 173.547 16.8569   9
   1  -5 -14 30.9243 11.4476   5
   1  -5 -13 235.761 33.4576   5
   1  -5 -12 136.384 30.9034   5
   1  -5 -11 192.725 40.6430   5
   1  -5 -11 199.432 30.0987   8
   1  -5 -10 42.2118 18.2779   4
   1  -5 -10 43.0237 17.8646   8
   1  -5  -9 343.690 44.5045   8
   1  -5  -9 275.807 41.5028   4
   1  -5  -8 102.567 31.1919   4
   1  -5  -8 90.5848 28.2492   8
  -1   5   7 433.999 62.9044   1
   1  -5  -7 427.206 46.4715   4
   1  -5  -7 449.300 47.7360   8
  -1   5   6 265.065 49.2036   1
  -1   5   5 2071.43 128.608   1
  -1   5   4 24.0222 18.3521   1
  -1   5   3 9115.42 258.086   1
  -1   5   2 669.309 72.1724   1
  -1   5   1 2063.17 118.775   1
  -1   5   0 20.2888 21.4780   1
  -1   5  -1 438.969 61.0632   1
  -1   5  -2 12.6750 18.8456   1
  -1   5  -3 6933.08 220.320   1
  -1   5  -3 7491.33 208.958   2
  -1   5  -4 153.392 17.6764   3
  -1   5  -4 234.266 45.3203   2
  -1   5  -5 12000.1 276.406   2
  -1   5  -6 4832.56 189.749   2
  -1   5  -7 235253. 1370.10   2
  -1   5  -8 3133.54 167.833   2
  -1   5  -9 155.487 44.3215   2
  -1   5 -10 27.4505 18.5167  11
  -1   5 -10 61.5623 31.1365   2
  -1   5 -10 115.289 28.9266   5
  -1   5 -10 103.950 31.0067   6
  -1   5 -11 511.957 65.9420   6
  -1   5 -11 480.686 57.4429  11
  -1   5 -11 399.090 69.5283   2
  -1   5 -11 442.583 54.2349   5
  -1   5 -12-3.48462 26.1069   5
  -1   5 -12-12.2607 17.4216  11
  -1   5 -13 20.0180 24.4484   5
  -1   5 -13 8.23805 23.3055  11
  -1   5 -14 59.9138 23.1030   9
  -1   5 -14 45.5740 25.0030  11
  -1   5 -15 997.264 66.9020   9
  -1   5 -16 30.4752 14.2327   9
   1  -4 -15 8.98411 7.11141   5
   1  -4 -14 60.2496 19.1700   5
   1  -4 -13-13.8743 16.0660   5
   1  -4 -12 596.427 64.0961   5
   1  -4 -11 13.0099 18.4903   5
   1  -4 -10 38.6725 19.6318   4
   1  -4 -10 63.0677 16.3678   8
   1  -4  -9 0.78165 12.4495   8
   1  -4  -9-3.39509 18.4534   4
   1  -4  -8 2765.24 106.860   8
   1  -4  -8 2463.49 104.014   4
  -1   4   8 2794.76 141.829   1
  -1   4   7 880.663 82.5785   1
  -1   4   6 11381.2 279.119   1
  -1   4   5-14.0074 20.2842   1
  -1   4   4 2628.62 128.627   1
  -1   4   3 345.098 46.4493   1
  -1   4   2 57445.1 542.757   1
  -1   4   1 499.747 52.8144   1
  -1   4   0 32437.0 396.552   1
  -1   4  -1 2042.92 101.794   1
  -1   4  -2 10823.2 231.902   1
  -1   4  -2 10350.3 213.373   2
  -1   4  -3 1491.84 88.4174   2
  -1   4  -4 2352.01 42.4042   3
  -1   4  -4 4251.71 149.489   2
  -1   4  -5 491.531 58.9597   2
  -1   4  -6 12733.6 287.563   2
  -1   4  -7 14.8802 22.7018   2
  -1   4  -8 50.6355 22.6473   2
  -1   4  -9-4.65353 23.7243   2
  -1   4 -10 5.40787 12.8647   5
  -1   4 -10 24.5945 22.0460   6
  -1   4 -10-23.5782 27.6396   2
  -1   4 -11 189.253 35.6625  11
  -1   4 -11 147.967 46.6678   2
  -1   4 -11 148.668 30.5064   5
  -1   4 -12 14321.5 314.336   5
  -1   4 -12 14281.3 298.353  11
  -1   4 -13 3.49405 17.6762   5
  -1   4 -13 28.0643 19.4591  11
  -1   4 -14 1601.57 108.332   5
  -1   4 -14 1564.56 86.7946   9
  -1   4 -15 7.79099 11.4927   9
   1  -3 -15 16.8151 10.2436   5
   1  -3 -14-0.41712 15.8901   5
   1  -3 -13 496.325 58.9768   5
   1  -3 -12 940.903 83.3938   5
   1  -3 -11 3623.41 159.249   5
   1  -3 -10 3.57921 13.2304   4
   1  -3  -9 146.465 26.6562   4
  -1   3   8 638.217 63.2588   1
  -1   3   7 1880.61 108.729   1
  -1   3   6-5.84671 11.5456   1
  -1   3   5 35160.2 421.220   1
  -1   3   4 3.21061 12.7074   1
   1  -3  -4 14.9357 19.1805   3
  -1   3   3 6201.23 159.043   1
   1  -3  -3 5720.37 162.364   3
   1  -3  -2 69.1360 20.5886   3
  -1   3   2 62.6921 20.3059   1
  -1   3   1 27068.0 303.906   1
  -1   3   0 10262.5 187.947   1
  -1   3  -1 8736.03 173.996   1
  -1   3  -2 25.4013 14.4126   2
  -1   3  -2 35.4130 21.2443   1
  -1   3  -3 999999. 1918.59   2
  -1   3  -4 6866.70 177.754   2
  -1   3  -5 251.422 39.9667   2
  -1   3  -6 4.45205 19.6819   2
  -1   3  -7 4629.25 189.793   2
  -1   3  -8 150.089 41.3064   2
  -1   3  -9 2791.54 174.311   2
  -1   3 -10-12.7080 21.8228   2
  -1   3 -10 17.1514 11.8285   5
  -1   3 -11 4.11131 17.3332  11
  -1   3 -11 12.7070 20.0053   5
  -1   3 -11-49.3964 35.6800   2
  -1   3 -12 1084.52 86.0890   5
  -1   3 -12 1038.14 74.6419  11
  -1   3 -13 782.553 75.1824   5
  -1   3 -13 799.728 61.5276   9
  -1   3 -14 23.1990 11.8830   9
  -1   3 -14 33.0218 22.5079   5
  -1   3 -15 32.1425 20.1537   5
   1  -2 -16 237.621 25.1455   5
   1  -2 -15-17.0674 16.8671   5
   1  -2 -14 345.974 48.7245   5
   1  -2 -13 1683.87 108.582   5
   1  -2 -12 3288.70 149.473   5
   1  -2 -11 60.4412 23.5568   5
   1  -2 -10 275.552 35.4514   4
  -1   2   8 288.246 40.5376   1
  -1   2   7 405.269 45.3780   1
   1  -2  -7 486.132 64.9055   3
  -1   2   6 59234.8 495.104   1
   1  -2  -6 57567.3 615.576   3
  -1   2   5 425.063 43.2185   1
   1  -2  -5 556.275 56.1929   3
  -1   2   4 30746.0 315.562   1
   1  -2  -4 31554.9 373.998   3
  -1   2   3 107.795 20.4637   1
   1  -2  -3 78.6082 19.0347   3
   1  -2  -2 13038.9 180.869   3
  -1   2   2 12619.8 172.007   1
  -1   2   1 20545.9 206.815   1
   1  -2  -1 20266.4 186.538   3
   1  -2   0 14885.3 123.270   3
  -1   2   0 14209.7 177.533   1
  -1   2  -1 677.695 43.5541   1
  -1   2  -1 858.096 47.0450   2
  -1   2  -2 5815.17 124.315   2
  -1   2  -3 17546.0 240.205   2
  -1   2  -4 150.905 30.2917   2
  -1   2  -5 784.685 70.3427   2
  -1   2  -6 1701.80 114.195   2
  -1   2  -7 347.996 59.2142   2
  -1   2  -8 7807.29 286.260   2
  -1   2  -9 32.5853 23.1297   2
  -1   2 -10 1259.38 132.900   2
  -1   2 -10 1120.73 74.1242   5
   1  -2  10 1348.22 103.876   1
  -1   2 -11 124.546 48.2072   2
  -1   2 -11 60.2428 22.3364   5
  -1   2 -12 3108.21 144.017   5
  -1   2 -13-6.44709 16.9674   5
  -1   2 -14 213.824 41.2926   5
  -1   2 -15 47.9622 25.1431   5
  -1   2 -16 45.6374 16.3619   5
   1  -1 -16 1141.91 62.6357   5
   1  -1 -15 4962.48 156.318   5
   1  -1 -14 1365.62 92.8619   5
   1  -1 -13 1761.27 109.017   5
   1  -1 -12 192.336 39.5958   5
   1  -1 -11 115.949 27.3426   5
   1  -1 -10 2821.68 117.361   5
   1  -1  -9 20315.6 413.271   3
   1  -1  -8 2238.32 130.808   3
  -1   1   8 2227.95 99.9938   1
  -1   1   7 15306.3 247.228   1
   1  -1  -7 15060.8 306.655   3
  -1   1   6 1253.75 66.5128   1
   1  -1  -6 1385.95 88.9512   3
   1  -1  -5 169.413 30.8443   3
  -1   1   5 133.953 22.3890   1
  -1   1   4 41.7299 13.1846   1
   1  -1  -4 21.8931 13.5709   3
  -1   1   3 189.797 19.4786   1
  -1   1   2 6396.11 86.8131   1
  -1   1   1 180176. 447.666   1
   1  -1  -1 181001. 465.091   3
   1  -1   0 4745.31 59.7862   3
  -1   1   0 5189.51 82.7354   2
   1  -1   1 658.713 16.3550   3
  -1   1  -1 779.982 36.6612   2
  -1   1  -2 5982.87 124.391   2
  -1   1  -3 694.743 53.5228   2
  -1   1  -4 1843.32 96.5889   2
  -1   1  -5 6710.05 206.717   2
  -1   1  -6 384.662 60.4177   2
  -1   1  -7 7542.74 282.828   2
  -1   1  -8 59.8061 35.3610   2
  -1   1  -9 1553.81 148.871   2
   1  -1   9 1892.69 122.575   1
   1  -1  10 70.3299 25.7843   1
  -1   1 -10 59.5821 22.9924   2
  -1   1 -10 37.0289 18.9646   5
  -1   1 -11 419.399 51.5862   5
  -1   1 -12 9.92926 19.1011   5
  -1   1 -13 1834.08 113.293   5
  -1   1 -14 11.8283 16.9368   5
  -1   1 -15 53.5085 20.8109   5
  -1   1 -16 60.2263 17.1843   5
   1   0 -17 1064.05 51.0293   5
   1   0 -16-1.18710 12.2965   5
   1   0 -15 343.733 46.1172   5
   1   0 -14 4507.81 170.297   5
   1   0 -13-1.40705 15.2528   5
   1   0 -12 2780.01 129.138   5
   1   0 -11 419.757 50.9367   5
   1   0 -11 257.858 29.9931   9
   1   0 -10 1465.18 109.752   3
   1   0  -9 58.3114 24.0317   3
   1   0  -8 9088.11 241.695   3
  -1   0   8 9086.60 180.301   1
   1   0  -7 595.381 59.3138   3
  -1   0   7 655.927 47.3539   1
   1   0  -6 2742.25 111.151   3
  -1   0   6 2659.09 82.6288   1
   1   0  -5 344.025 36.5351   3
  -1   0   5 311.907 25.2981   1
   1   0  -4 727.393 45.4124   3
  -1   0   4 694.867 30.6720   1
   1   0  -3 3003.09 81.0293   3
  -1   0   3 2688.44 43.7439   1
   1   0  -1 1166.43 40.2355   3
  -1   0   1 1118.65 23.2509   2
  -1   0   0 31419.3 178.363   2
  -1   0  -1 375.568 31.3381   2
  -1   0  -2 29906.0 313.690   2
  -1   0  -3 2154.63 104.734   2
  -1   0  -4 24.1105 25.3210   2
  -1   0  -5 1429.12 117.909   2
  -1   0  -6 697.345 86.8267   2
   1   0   7 21.3510 17.9738   1
  -1   0  -7 16.4968 30.3533   2
  -1   0  -8 1459.66 147.321   2
   1   0   8 1430.16 104.168   1
  -1   0  -9 260.643 68.6747   2
   1   0   9 366.229 57.9033   1
  -1   0 -10 151.781 29.9949   5
   1   0  10 145.883 35.0907   1
  -1   0 -11 17.5080 15.3866   5
  -1   0 -12 288.914 47.1999   5
  -1   0 -13 254.651 43.7573   5
  -1   0 -14 211.109 39.7351   5
  -1   0 -15 9.88712 15.6482   5
  -1   0 -16 11.7635 9.56336   5
   1   1 -17 1124.53 58.9492   5
   1   1 -16 35.0002 17.6691   5
   1   1 -15 2516.04 122.655   5
   1   1 -14 764.843 72.3293   5
   1   1 -14 608.346 47.6740   9
   1   1 -13 2207.68 120.593   5
   1   1 -13 1874.78 89.3543   9
   1   1 -12 307.421 43.8141   5
   1   1 -12 261.516 35.3258   9
   1   1 -11 2788.20 103.292   9
   1   1 -11 2962.98 121.314   5
   1   1 -10 339.578 51.3161   3
   1   1  -9 1319.62 91.6768   3
   1   1  -8 894.068 71.0296   3
   1   1  -8 846.967 80.9184   2
   1   1  -7 710.589 68.8390   2
  -1  -1   7 780.133 44.2569   1
   1   1  -7 702.181 58.2078   3
   1   1  -6 1223.09 78.5159   2
   1   1  -6 1217.93 69.1322   3
   1   1  -5 28518.0 300.706   3
   1   1  -5 29107.7 311.483   2
   1   1  -4 21294.9 213.891   2
   1   1  -4 21976.7 239.988   3
   1   1  -3 2598.17 77.6114   3
   1   1  -3 2645.73 52.3331   2
   1   1  -2 3294.42 41.0354   1
   1   1  -1 10563.4 101.168   1
  -1  -1   0 2619.85 74.6164   2
   1   1   0 2795.72 66.4636   1
  -1  -1  -1 16812.6 235.154   2
   1   1   1 16729.8 195.775   1
  -1  -1  -2 249.329 40.3294   2
   1   1   3 924.011 63.0866   1
  -1  -1  -3 1022.15 82.7951   2
  -1  -1  -4 844.120 89.8291   2
   1   1   4 799.445 64.1413   1
  -1  -1  -5 2751.23 178.228   2
   1   1   5 2833.96 127.967   1
   1   1   6 28.3989 22.0838   1
  -1  -1  -6-24.9849 29.1854   2
  -1  -1  -7 852.209 114.091   2
   1   1   7 960.212 88.1037   1
   1   1   8 38.2777 23.5709   1
  -1  -1  -9-4.68420 13.5969   5
   1   1   9-24.1532 27.9844   1
   1   1  10 6.68673 17.1667   1
  -1  -1 -10-10.9055 17.2304   5
  -1  -1 -11 98.3813 28.9752   5
  -1  -1 -12 144.647 33.3595   5
  -1  -1 -13 482.633 58.8972   5
  -1  -1 -14 612.908 56.0892   5
  -1  -1 -15 23.3894 12.2698   5
   1   2 -16 4436.71 149.128   5
   1   2 -15 163.289 34.0022   5
   1   2 -15 82.1208 19.2264   9
   1   2 -14 644.142 65.3075   5
   1   2 -14 599.075 53.5144   9
   1   2 -13 905.325 76.1008   5
   1   2 -13 845.958 66.2434   9
   1   2 -12 2119.29 107.864   5
   1   2 -12 2196.73 103.790   9
   1   2 -11 115.095 23.2076   5
   1   2 -11 69.7536 20.8947   9
   1   2 -10 1450.24 113.130   2
   1   2 -10 1359.10 92.0220   3
   1   2  -9 182.419 32.1081   3
   1   2  -9 229.537 44.9839   2
   1   2  -8 901.251 64.8047   3
   1   2  -8 865.456 76.4638   2
   1   2  -7 30.6314 17.8644   2
   1   2  -7 21.1614 13.6441   3
   1   2  -6 15520.6 238.821   3
   1   2  -6 15684.4 236.355   2
   1   2  -5 2827.36 98.2165   3
   1   2  -5 2846.93 83.7621   2
   1   2  -4 2160.24 83.1770   3
   1   2  -4 2132.60 56.8125   2
   1   2  -3 4427.14 62.5932   2
   1   2  -3 4417.27 78.0122   1
   1   2  -2 636.151 30.3306   1
   1   2  -1 9.77419 9.55582   1
   1   2   0 34.2060 14.5023   1
   1   2   1 14.1906 17.4869   1
   1   2   2 5663.46 150.276   1
   1   2   3-5.25505 16.1045   1
   1   2   4 1139.24 85.4742   1
   1   2   5 70.4315 30.6928   1
   1   2   6 240.525 48.9297   1
   1   2   7 8.82008 18.7149   1
   1   2   8 34.5028 27.4994   1
   1   2   9-6.23085 15.2741   1
  -1  -2  -9 8.00623 13.7028   8
  -1  -2  -9 35.8294 20.9407   5
  -1  -2 -10 23.4257 25.1621   5
  -1  -2 -11 9.24292 14.6748   5
  -1  -2 -12 1504.24 100.756   5
  -1  -2 -13 133.200 29.7974   5
  -1  -2 -14-14.0165 15.8479   5
  -1  -2 -15 13.9598 7.14489   5
   1   3 -17 2159.41 64.4391   9
   1   3 -16 31.6675 17.6553   5
   1   3 -16 12.7257 10.5555   9
   1   3 -15 208.527 33.1869   9
   1   3 -15 244.516 40.5461   5
   1   3 -14 8.60789 18.0082   5
   1   3 -14 14.1160 16.2944   9
   1   3 -13 99.7102 32.5327   5
   1   3 -13 594.835 68.1943   9
   1   3 -12 115.469 29.5335   5
   1   3 -12 123.435 28.4579   9
   1   3 -11 702.496 58.1975   5
   1   3 -10 459.085 50.0079   3
   1   3  -9 4212.21 142.781   3
   1   3  -9 4474.59 171.751   2
   1   3  -8 1279.48 74.4066   3
   1   3  -8 1368.18 87.1520   2
   1   3  -7 12277.5 224.639   2
   1   3  -7 12402.7 227.326   3
   1   3  -6 134.969 25.3231   3
   1   3  -6 133.404 22.1697   2
   1   3  -5 19610.0 207.441   2
   1   3  -5 19667.6 278.485   3
   1   3  -4 1519.23 86.0981   3
   1   3  -4 1507.58 61.7014   1
   1   3  -4 1435.08 49.7851   2
   1   3  -3 18111.8 205.693   1
   1   3  -3 18278.4 174.870   2
   1   3  -2 475.612 35.6642   1
   1   3  -1 8248.77 155.406   1
   1   3   0 998.766 61.2380   1
   1   3   1 263.099 36.5776   1
   1   3   2 87.3285 27.9799   1
   1   3   3 67.2769 26.6035   1
   1   3   4 229.014 45.0743   1
   1   3   5 669.456 76.9046   1
   1   3   6 452.648 66.4917   1
   1   3   7 1377.52 113.121   1
  -1  -3  -8 78.6142 24.9944   8
   1   3   8 45.0626 24.0121   1
  -1  -3  -9 1686.70 102.771   5
  -1  -3  -9 1650.12 93.0453   8
  -1  -3 -10 65.4418 19.2929   8
  -1  -3 -10 113.428 34.8801   5
  -1  -3 -11 7363.82 222.883   5
  -1  -3 -12 483.440 55.8377   5
  -1  -3 -13 456.079 45.2799   5
  -1  -3 -14 34.6244 12.2182   5
   1   4 -17 413.226 34.1253   9
   1   4 -16 46.6751 16.1123   9
   1   4 -15 533.796 53.9947   9
   1   4 -15 584.883 61.8269   5
   1   4 -14 322.183 47.6795   5
   1   4 -14 389.734 50.8652   9
   1   4 -13 277.196 44.4462   5
   1   4 -13 304.838 44.3981   9
   1   4 -12 85.6364 24.8214   5
   1   4 -12 72.5508 22.6353   9
   1   4 -11 1218.51 76.2979   5
   1   4  -9 233.561 35.2004   3
   1   4  -8 3874.20 134.432   3
   1   4  -8 3864.41 134.228   2
   1   4  -7 1256.29 75.4752   3
   1   4  -7 1230.65 67.8873   2
   1   4  -6 8981.36 164.983   2
   1   4  -6 9223.23 212.227   3
   1   4  -5 121.732 19.2658   2
   1   4  -5 120.688 28.0270   3
   1   4  -4 885.511 48.3999   2
   1   4  -4 849.829 55.9640   1
   1   4  -3 33.1409 14.1245   1
   1   4  -2 30326.6 338.967   1
   1   4  -1 301.435 39.9695   1
   1   4   0 2742.19 117.915   1
   1   4   1 174.774 36.8703   1
   1   4   2 41.1204 24.5244   1
   1   4   3 124.932 35.4345   1
   1   4   4 4973.49 200.374   1
   1   4   5 188.594 41.9176   1
   1   4   6 103.900 34.5360   1
  -1  -4  -7 344.387 46.5899   8
   1   4   7 394.059 64.0576   1
  -1  -4  -8 34.7185 21.6236   8
  -1  -4  -9 3405.79 139.893   8
  -1  -4 -10 124.752 27.7696   8
  -1  -4 -10 117.804 33.4447   5
  -1  -4 -11 618.834 50.2202   8
  -1  -4 -11 684.827 65.7394   5
  -1  -4 -12 34.1811 16.0297   5
  -1  -4 -13 1.42289 8.26995   5
   1   5 -18 15.9929 8.65049   9
   1   5 -17 16.7322 12.2617   9
   1   5 -16 117.552 25.9339   9
   1   5 -15 1009.18 77.4710   9
   1   5 -14 129.442 30.9062   9
   1   5 -13 1608.56 101.485   5
   1   5 -13 1692.74 101.517   9
   1   5 -12 15.5608 14.7395   5
   1   5 -12 26.3388 14.6704  11
   1   5 -11 3184.56 127.309   5
   1   5 -11 2987.03 119.856  11
   1   5  -8 119.436 26.6419   3
   1   5  -7 3006.07 104.969   2
   1   5  -7 3047.69 127.716   3
   1   5  -6 77.5603 25.1929   3
   1   5  -6 105.582 21.0278   2
   1   5  -5 1015.40 85.6184   3
   1   5  -5 1160.89 62.8891   2
   1   5  -5 1181.02 77.0361   1
   1   5  -4 118.459 22.5631   2
   1   5  -4 135.759 29.3218   1
   1   5  -3 895.708 69.2440   1
   1   5  -2 2482.42 116.948   1
   1   5  -1 5155.29 174.985   1
   1   5   0 812.826 77.6459   1
   1   5   1-11.7597 15.7084   1
   1   5   2 88.2544 27.7903   1
   1   5   3 9907.40 292.904   1
   1   5   4 125.790 36.7896   1
   1   5   5 4242.60 200.646   1
  -1  -5  -5 3947.52 140.194   8
   1   5   6 5273.58 234.818   1
  -1  -5  -6 5120.65 173.152   8
  -1  -5  -7 47667.5 538.467   8
  -1  -5  -8 2622.83 130.306   8
  -1  -5  -9 35.1864 18.3332   8
  -1  -5 -10 685.908 58.5180   8
  -1  -5 -10 797.142 68.9449   5
  -1  -5 -11 77.5670 19.6040   8
  -1  -5 -11 62.8805 19.4530   5
  -1  -5 -12 18.1686 12.1057   5
   1   6 -18 30.9178 9.09850   9
   1   6 -17 103.632 20.8289   9
   1   6 -16 97.5744 25.7334   9
   1   6 -15 62.8262 25.6639   9
   1   6 -14 431.537 50.5861  11
   1   6 -14 399.445 51.9364   9
   1   6 -13 397.229 53.0925   9
   1   6 -13 325.490 45.9834  11
   1   6 -12 681.226 67.9191  11
   1   6 -11 59.4905 24.4269  11
   1   6 -11 47.2350 20.1570   4
   1   6 -10 454.464 51.6509  11
   1   6  -8 335.501 45.5493   3
   1   6  -7 1599.47 103.587   3
   1   6  -6 1047.79 88.6416   3
   1   6  -5 3.77640 14.4956   1
   1   6  -5 0.06163 9.48058   2
   1   6  -4 597.232 63.3269   1
   1   6  -4 647.525 55.3301   2
   1   6  -3 5421.27 189.913   1
   1   6  -2 8212.72 237.616   1
   1   6  -1 946.866 85.3547   1
   1   6   0 3345.04 168.148   1
   1   6   1 235.322 48.7842   1
   1   6   2 1112.94 102.699   1
   1   6   3 45.0587 32.8658   1
  -1  -6  -4 8729.44 196.651   4
   1   6   4 9413.34 308.493   1
  -1  -6  -4 8981.82 222.733   8
  -1  -6  -5 8330.45 222.516   8
  -1  -6  -5 7517.58 188.794   4
   1   6   5 7835.30 288.593   1
  -1  -6  -6 11088.6 267.520   8
  -1  -6  -7 517.094 60.6310   8
  -1  -6  -8 406.134 52.1769   8
  -1  -6  -9 373.374 48.3915   5
  -1  -6  -9 296.569 41.4021   8
  -1  -6 -10 167.337 30.1731   5
  -1  -6 -10 182.353 27.6408   8
  -1  -6 -11 34.6448 13.1382   5
  -1  -6 -11 45.8214 11.3434   8
   1   7 -18 8.57429 7.03707   9
   1   7 -17 210.972 28.3674   9
   1   7 -16 36.4385 16.8863   9
   1   7 -15 1.62088 18.6851   9
   1   7 -15 8.27209 11.2325  11
   1   7 -14 31.2170 17.3513  11
   1   7 -14 52.4843 23.1720   9
   1   7 -13 923.191 80.8568  11
   1   7 -13 999.177 80.5689   9
   1   7 -12-17.6496 20.0509  11
   1   7 -11 12743.3 296.838  11
   1   7 -10 32.2673 26.1346  10
   1   7 -10 18.5845 21.2558  11
   1   7  -9 29.3447 24.1182  11
   1   7  -9 2.34320 27.4102  10
   1   7  -7 1203.35 95.5792   3
   1   7  -6-82.6781 27.1131   1
   1   7  -6 6.81527 18.8327   3
   1   7  -5 10564.5 283.692   1
   1   7  -4 2206.97 109.933   2
   1   7  -4 2258.34 132.960   1
   1   7  -3 10523.3 291.984   1
   1   7  -2-9.91066 16.6118   1
   1   7  -1 508.106 69.6778   1
   1   7   0 39.3804 27.4786   1
   1   7   1 84.0673 37.7442   1
  -1  -7  -2 339.982 42.4639   8
   1   7   2 426.545 67.9698   1
  -1  -7  -2 306.467 40.5402  12
  -1  -7  -3 32088.9 401.187  12
  -1  -7  -3 32847.9 427.142   8
  -1  -7  -4 1071.11 81.9889   8
  -1  -7  -5 2272.73 125.142   8
  -1  -7  -6 9.25147 16.3248   8
  -1  -7  -7 280.736 44.6542   8
  -1  -7  -8 3.38875 19.8466   8
  -1  -7  -9 11.7769 10.8268   8
  -1  -7  -9-6.84547 12.7005   5
  -1  -7 -10 181.705 24.1162   5
  -1  -7 -10 168.119 22.6822   8
   1   8 -18 308.458 22.2458   9
   1   8 -17-0.99727 11.7878   9
   1   8 -16 33.7371 17.1527   9
   1   8 -15 73.9277 24.0681  11
   1   8 -15 64.0317 24.6849   9
   1   8 -14 4423.65 159.493   9
   1   8 -14 4452.21 172.414  11
   1   8 -13 252.917 45.9234  11
   1   8 -13 275.236 42.0326   9
   1   8 -12 688.180 74.4721  11
   1   8 -12 555.636 53.4040   4
   1   8 -11 60.0724 28.5558  11
   1   8 -10 610.584 69.8320  11
   1   8 -10 684.473 91.7641  10
   1   8  -9 158.734 46.0037  10
   1   8  -9 102.729 29.6632  11
   1   8  -8 6.89749 22.3129  10
   1   8  -8 15.5794 17.3180  11
   1   8  -7 325.613 50.0133  11
   1   8  -7 335.251 59.1752  10
   1   8  -6 16101.0 360.880   1
   1   8  -6 15023.1 303.264  11
   1   8  -6 15380.9 350.466  10
   1   8  -5 127.988 35.3653   1
   1   8  -4 847.920 89.8599   1
   1   8  -3 343.112 59.1286   1
  -1  -8   2 253.635 40.1714  12
   1   8  -2 268.599 58.1404   1
   1   8  -1 750.858 94.2708   1
   1   8  -1 586.518 53.8586  11
  -1  -8   1 688.345 66.5007  12
  -1  -8   0 2211.82 119.117  12
   1   8   0 2513.14 166.372   1
  -1  -8   0 2378.62 99.2374   8
   1   8   1 884.544 103.140   1
  -1  -8  -1 1053.59 74.2835   8
  -1  -8  -1 901.457 77.0853  12
  -1  -8  -2 15023.2 310.767  12
  -1  -8  -2 14759.6 290.573   8
  -1  -8  -3 487.636 57.5316   8
  -1  -8  -3 437.944 52.9841  12
  -1  -8  -4 6550.50 211.209   8
  -1  -8  -5 233.559 43.6714   8
  -1  -8  -6 201.003 39.0568   8
  -1  -8  -7 6.90455 14.5360   8
  -1  -8  -8 780.144 54.6846   5
  -1  -8  -8 787.151 57.9822   8
  -1  -8  -9 203.169 22.7527   5
  -1  -8  -9 177.076 23.3478   8
   1   9 -17 330.018 27.8119   9
   1   9 -16 24.9620 12.3297  11
   1   9 -16 35.8771 14.3587   9
   1   9 -15 2865.48 111.510   9
   1   9 -15 2782.43 117.389  11
   1   9 -14 670.754 66.6087  11
   1   9 -14 637.713 56.6904   9
   1   9 -13 284.401 41.9319   9
   1   9 -13 245.661 45.0860  11
   1   9 -12 111.528 29.0883   4
   1   9 -12 159.303 38.4051  11
   1   9 -12 187.444 33.2782   9
   1   9 -11 605.612 73.6258  11
   1   9 -10 615.443 95.5943  10
   1   9 -10 563.406 72.8059  11
   1   9  -9 2226.37 138.504  11
   1   9  -9 2844.89 189.643  10
   1   9  -8-8.73339 18.0516  11
   1   9  -8 8.21104 31.4654  10
   1   9  -7 6590.71 265.846  10
   1   9  -7 6505.95 223.503  11
   1   9  -6 401.692 55.1386  11
  -1  -9   6 319.069 43.0944  12
   1   9  -6 401.250 67.1085  10
   1   9  -5 1393.04 111.339  10
  -1  -9   5 1385.37 94.4026  12
   1   9  -5 1407.56 101.582  11
   1   9  -5 1386.61 113.675   1
   1   9  -4 84.3750 33.0107   1
   1   9  -4 152.740 36.4558  11
   1   9  -4 153.711 42.3337  10
  -1  -9   4 227.300 41.1772  12
   1   9  -3-4.11608 20.1565  11
   1   9  -3 7.95740 19.8234   1
  -1  -9   3 2.66271 15.6496  12
  -1  -9   2 331.479 51.2389  12
   1   9  -2 272.817 61.5633   1
   1   9  -2 285.383 43.3869  11
  -1  -9   1 838.526 57.8993   8
  -1  -9   1 848.266 79.9927  12
   1   9  -1 963.447 103.338   1
  -1  -9   0 760.388 62.2956   8
  -1  -9   0 823.985 78.7766  12
  -1  -9  -1 371.589 53.8528  12
  -1  -9  -1 378.670 45.1315   8
  -1  -9  -2 1571.24 98.4673   8
  -1  -9  -2 1472.81 100.629  12
  -1  -9  -3 1164.79 88.3211   8
  -1  -9  -3 1177.64 85.9390  12
  -1  -9  -4 87.3527 27.4668   8
  -1  -9  -5 155.064 33.7130   8
  -1  -9  -6 20.8509 16.2214   8
  -1  -9  -7 242.602 31.8282   8
  -1  -9  -7 238.412 28.8911   5
  -1  -9  -8 15.2529 9.97098   8
  -1  -9  -8-5.80807 6.87015   5
   1  10 -16 506.307 35.6908  11
   1  10 -16 496.531 33.9502   9
   1  10 -15 261.192 28.6324   9
   1  10 -15 279.899 36.9460  11
   1  10 -14 149.776 33.5732  11
   1  10 -14 145.443 24.8224   9
   1  10 -13-30.2649 16.3673   9
   1  10 -13-8.93462 21.6464  11
   1  10 -12 1526.72 111.265  11
   1  10 -12 1463.03 77.8613   9
   1  10 -12 1222.32 75.5643   4
   1  10 -11 19.9517 33.8339  11
   1  10 -10 1740.36 128.343  11
   1  10  -9 16.7450 22.9179  11
   1  10  -9 30.2815 33.8994  10
   1  10  -8 1376.91 134.146  10
   1  10  -8 1372.39 115.732  11
  -1 -10   8 1201.52 77.2622  12
  -1 -10   7 11.8294 14.0230  12
   1  10  -7 55.1540 27.1761  11
   1  10  -7 31.9512 36.2821  10
   1  10  -6 65.8006 36.7381  10
  -1 -10   6 9.61144 14.5358  12
   1  10  -6 15.6433 19.2058  11
  -1 -10   5 34.2293 22.8652  12
   1  10  -5 30.8183 18.9859  11
   1  10  -5-4.32815 30.2655  10
   1  10  -4 96.7260 36.9246  11
  -1 -10   4 98.0730 34.8711  12
   1  10  -3 52.3350 25.8204  11
  -1 -10   3 125.024 33.7817  12
  -1 -10   2 1564.18 112.753  12
  -1 -10   1 7.52766 17.7729  12
  -1 -10   1-19.3794 12.6867   8
  -1 -10   0 4985.85 157.476   8
  -1 -10   0 5348.49 207.989  12
  -1 -10  -1 47.3974 26.0857   8
  -1 -10  -1-4.56480 22.3005  12
  -1 -10  -2 59.2714 23.7129   8
  -1 -10  -2 66.9902 25.7479  12
  -1 -10  -3 10.8192 12.4352  12
  -1 -10  -3 27.1148 19.4479   8
  -1 -10  -4 525.718 52.6314   8
  -1 -10  -5 281.149 34.9238   8
  -1 -10  -6 930.699 44.6929   5
  -1 -10  -6 925.159 53.0304   8
  -1 -10  -7 96.8740 13.9384   8
   1  11 -15 11.2436 12.6880  11
   1  11 -15-12.9832 6.92135   9
   1  11 -14 74.1551 24.3069  11
   1  11 -14 45.3259 11.9338   9
   1  11 -13 1030.87 81.5441  11
   1  11 -12 71.6015 32.1815  11
   1  11 -12 72.6143 19.5033   4
   1  11 -11 168.837 41.9924  11
   1  11 -10 13.3519 21.9102  11
   1  11  -9 323.386 59.1400  11
   1  11  -8 59.0752 28.0592  11
  -1 -11   8 22.1682 11.5898  12
   1  11  -8 31.0698 35.8245  10
  -1 -11   7 51.3226 23.9886  12
   1  11  -7 57.3952 30.8667  11
   1  11  -7 20.9724 27.6274  10
  -1 -11   6 7.84291 18.0706  12
   1  11  -6-9.10780 20.2399  11
   1  11  -6-21.7140 34.9841  10
   1  11  -5 58.4907 32.2502  10
  -1 -11   5 81.3337 30.9201  12
   1  11  -5 43.5676 30.3885  11
  -1 -11   4 1940.72 127.246  12
   1  11  -4 1655.29 112.641  11
  -1 -11   3 5157.51 208.913  12
  -1 -11   2 518.393 69.8851  12
  -1 -11   1 2455.78 139.854  12
  -1 -11   0 14.2554 18.6360  12
  -1 -11   0 32.4537 14.7599   8
  -1 -11  -1 53.5577 16.8629   8
  -1 -11  -1 42.5110 22.3712  12
  -1 -11  -2 33.7826 15.0499   8
  -1 -11  -2 9.42729 14.4630  12
  -1 -11  -3 135.665 23.3848   8
  -1 -11  -4 1.54208 8.28781   8
  -1 -11  -5 145.517 17.6445   8
   1  12 -14 39.0071 15.0511  11
   1  12 -13 360.818 44.0599  11
   1  12 -12 420.201 52.0920  11
   1  12 -12 298.317 27.7926   4
   1  12 -11 107.931 32.5028  11
   1  12 -10 4.64799 20.1608  11
   1  12  -9 23.3522 25.3671  11
  -1 -12   9 37.4222 15.6346  12
  -1 -12   8-5.32111 11.4432  12
   1  12  -8 46.0176 24.7830  11
  -1 -12   7 11.2383 15.6654  12
   1  12  -7 32.2709 22.4716  11
  -1 -12   6-0.57160 14.6916  12
   1  12  -6 40.4089 23.8148  11
  -1 -12   5 252.618 45.5640  12
  -1 -12   4 143.071 35.9613  12
  -1 -12   3 398.818 57.8990  12
  -1 -12   2 356.878 51.1043  12
  -1 -12   1 20.4212 19.1913  12
  -1 -12   0-12.2259 15.1401  12
  -1 -12  -1 30.3275 14.0161  12
  -1 -12  -1 4.64905 7.30811   8
  -1 -12  -2 323.765 24.0902   8
   1  13 -13 26.2353 13.0643  11
   1  13 -12 120.740 24.1591  11
   1  13 -11 35.1751 10.0228   4
   1  13 -11 40.1900 18.3458  11
   1  13 -10-16.1658 19.4423  11
   1  13  -9 3.87627 16.6316  11
  -1 -13   8 157.580 24.3283  12
   1  13  -8 158.439 30.7344  11
  -1 -13   7 964.497 62.5819  12
  -1 -13   6 83.2253 21.8967  12
  -1 -13   5 211.677 35.5313  12
  -1 -13   4 65.2607 23.1244  12
  -1 -13   3 25.6822 18.2426  12
  -1 -13   2 40.6522 16.4746  12
  -1 -13   1 45.9247 14.9480  12
  -1 -13   0 104.937 15.9444  12
  -1 -14   7 159.182 18.7553  12
  -1 -14   6 529.122 37.8658  12
  -1 -14   5 5.62367 8.94340  12
  -1 -14   4 186.082 23.9815  12
  -1 -14   3 26.3657 10.3762  12
   2 -14   1 108.504 19.7246  12
   2 -14   2 986.993 60.8782  12
  -2  14  -3 1475.19 71.0303  10
   2 -14   3 1708.47 83.6350  12
  -2  14  -4 814.855 67.2156  10
   2 -14   4 921.743 62.4147  12
  -2  14  -5 18.0677 23.4831  10
   2 -14   5 3.07616 11.9572  12
  -2  14  -6 299.425 47.0917  10
   2 -14   6 242.824 29.6926  12
  -2  14  -7-37.7651 26.7730  10
   2 -14   7 6.48731 9.17457  12
  -2  14  -8 115.379 31.6835  10
   2 -13  -2 7.47400 7.22624   8
   2 -13  -2 2.95325 5.50852  12
   2 -13  -1 21.0825 9.28407   8
   2 -13  -1 26.1994 12.0647  12
   2 -13   0 6.90592 14.1687  12
   2 -13   1 26.9132 17.1671  12
   2 -13   2 47.7209 21.9141  12
  -2  13  -2 64.1908 25.9164  10
  -2  13  -3 544.030 66.7630  10
   2 -13   3 476.972 57.5616  12
  -2  13  -4 48.2722 32.8485  10
   2 -13   4-8.29258 19.4989  12
   2 -13   5 75.0707 26.3950  12
  -2  13  -5 34.8980 29.9883  10
  -2  13  -6-35.7721 32.3789  10
   2 -13   6 2.92556 13.0205  12
   2 -13   7 203.993 31.5603  12
  -2  13  -7 261.808 59.8380  10
  -2  13  -8 1.66326 15.6129  11
   2 -13   8 16.0607 12.5771  12
  -2  13  -8 33.8542 32.2984  10
  -2  13  -9 1024.51 96.8750  10
  -2  13  -9 827.063 60.3515  11
  -2  13 -10 56.2874 16.5291  11
  -2  13 -10 75.2919 28.6594  10
  -2  13 -11 12.4629 12.9961  11
  -2  13 -12 41.0446 12.4684  11
   2 -12  -5 102.964 16.1769   8
   2 -12  -4-2.75326 12.0072   8
   2 -12  -3 35.6092 14.4892   8
   2 -12  -3 59.0088 15.5863  12
   2 -12  -2 131.638 24.7760  12
   2 -12  -2 153.680 27.2246   8
   2 -12  -1 1.15419 16.1818  12
   2 -12  -1 10.0244 14.0307   8
   2 -12   0 302.040 47.0522  12
   2 -12   0 300.995 38.0508   8
   2 -12   1 10.4529 24.7205  12
  -2  12  -1 23.1240 25.9927  10
   2 -12   1-27.0824 15.0734   8
  -2  12  -2 421.529 63.8874  10
  -2  12  -3 79.5436 40.1910  10
  -2  12  -4 762.714 97.1873  10
  -2  12  -5 92.8283 42.3119  10
  -2  12  -6 954.999 111.831  10
  -2  12  -7 11.5830 34.2170  10
  -2  12  -7 9.73998 17.8802  11
   2 -12   8 1556.66 82.7812  12
  -2  12  -8 1791.39 144.272  10
  -2  12  -8 1615.60 104.782  11
  -2  12  -9 99.0018 29.9129  11
  -2  12  -9 107.916 44.0359  10
  -2  12 -10-6.21427 25.3804  10
  -2  12 -10 14.6032 21.5280  11
  -2  12 -11 13.6946 16.1617  11
  -2  12 -12 8.80375 17.6172  11
  -2  12 -13 33.2896 12.4201  11
  -2  12 -13 82.0103 15.8692   9
  -2  12 -14 1332.56 57.6586  11
   2 -11  -7 57.8229 13.8634   8
   2 -11  -6 95.5397 19.6373   8
   2 -11  -5 216.633 32.5964   8
   2 -11  -4 18.3903 17.4274   8
   2 -11  -3 155.585 27.5780  12
   2 -11  -3 156.062 31.7849   8
   2 -11  -2 386.604 50.1514  12
   2 -11  -2 453.082 52.7508   8
   2 -11  -1 148.607 30.6193   8
  -2  11   0 410.324 58.5019  10
   2 -11   0 354.363 44.2393   8
  -2  11  -1 39.1894 31.9183  10
  -2  11  -2 55.0015 38.4312  10
  -2  11  -3 817.921 99.2395  10
  -2  11  -4 123.342 43.2663  10
  -2  11  -5 1485.32 138.688  10
  -2  11  -6 72.8874 28.3150  11
  -2  11  -6 154.382 49.2533  10
  -2  11  -7 72.3898 31.1419  11
  -2  11  -7 78.6743 37.3636  10
  -2  11  -8 93.9611 30.4924  11
  -2  11  -8 77.7710 45.7929  10
  -2  11  -9-3.07248 28.8934  10
  -2  11  -9-0.82927 17.6002   6
  -2  11  -9-13.3764 26.1159  11
  -2  11 -10-6.82474 21.6365   6
  -2  11 -10-20.9600 24.3801  11
  -2  11 -10 38.8021 34.3744  10
  -2  11 -11 98.1919 36.2129  11
  -2  11 -11 113.406 35.1105  10
  -2  11 -12 122.064 35.7701  11
  -2  11 -13 9051.59 229.712  11
  -2  11 -14 55.8310 20.7851  11
  -2  11 -14 64.6328 20.0107   9
   2 -10  -9 39.7590 9.12132   5
   2 -10  -8 59.5190 15.0140   8
   2 -10  -7-8.91479 15.3631   8
   2 -10  -6 478.320 51.5902   8
   2 -10  -5-4.16734 14.5546   8
   2 -10  -4 708.693 58.1236  12
   2 -10  -4 830.553 74.8064   8
   2 -10  -3 5.85207 16.6283   8
   2 -10  -3-13.6245 22.0401  12
  -2  10   1 21.0641 20.0965  10
  -2  10   0 38.7259 20.9566  10
  -2  10  -1-8.33484 23.9537  10
  -2  10  -2 1576.71 129.252  10
  -2  10  -3 55.7290 39.2092  10
  -2  10  -4 3762.42 207.563  10
  -2  10  -5-2.29167 30.3934  10
  -2  10  -5 14.0976 22.1787  11
  -2  10  -6 184.891 39.9957  11
  -2  10  -6 169.433 33.9904   6
  -2  10  -6 184.152 48.6719  10
  -2  10  -7 136.124 46.6460  10
  -2  10  -7 106.666 34.1937  11
  -2  10  -7 106.434 32.3622   6
  -2  10  -8 26.4433 32.0839  10
  -2  10  -8 0.43416 24.9401  11
  -2  10  -8 47.1471 25.4273   6
  -2  10  -9 134.551 37.3762   6
  -2  10  -9 136.227 50.2348  10
  -2  10  -9 159.069 47.4891  11
  -2  10 -10 743.569 84.4408   6
  -2  10 -10 701.524 84.8240  11
  -2  10 -10 666.535 87.7600  10
  -2  10 -11 3.84639 26.6973   6
  -2  10 -11 37.9354 29.1266  11
  -2  10 -11-23.3395 30.7296  10
  -2  10 -12 677.132 78.3722  11
  -2  10 -13 418.060 58.1918  11
  -2  10 -14 7040.23 198.484  11
  -2  10 -15 752.908 52.4353  11
  -2  10 -15 779.333 47.1563   9
   2  -9 -10 19.9652 7.61634   8
   2  -9 -10 6.05275 8.16392   5
   2  -9  -9 842.296 52.3422   8
   2  -9  -8 62.8239 20.2530   8
   2  -9  -7 543.258 63.8993   4
   2  -9  -7 532.610 57.8350   8
   2  -9  -6 67.7834 32.7642   4
   2  -9  -6 85.6466 26.0640   8
   2  -9  -5 1222.60 90.0538   8
   2  -9  -5 1229.48 102.655   4
   2  -9  -4 45.6524 27.3460   4
   2  -9  -3 117.612 33.4399   4
   2  -9  -2 2.49221 20.6058   4
  -2   9   1 107.089 46.0469   1
  -2   9   1 56.0777 28.1836  10
   2  -9  -1 27.9572 18.1224   4
  -2   9   0-14.1165 21.6025  10
  -2   9   0 29.7129 24.6502   1
   2  -9   0 4.76625 20.7802   4
  -2   9  -1 3029.95 193.593   2
  -2   9  -1 3010.38 162.026  10
  -2   9  -1 3445.90 229.368   1
  -2   9  -2 290.830 62.9425   1
  -2   9  -2 417.485 74.5431   2
  -2   9  -2 370.827 60.5447  10
  -2   9  -3 51.6621 36.2583   2
  -2   9  -3-31.9149 31.0908  10
  -2   9  -4 15.2883 25.5907   2
  -2   9  -4 82.3934 35.0462  10
  -2   9  -5 272.154 63.5382   2
  -2   9  -5 208.764 48.5415  10
  -2   9  -5 251.546 44.8557  11
  -2   9  -6 178.552 48.0919  10
  -2   9  -6 167.932 47.8284   2
  -2   9  -6 168.714 32.1500   6
  -2   9  -6 159.442 35.1052  11
  -2   9  -7 2516.57 136.827   6
  -2   9  -7 2812.58 171.652  10
  -2   9  -7 2332.30 165.093   2
  -2   9  -7 2841.38 149.990  11
  -2   9  -8 1236.29 116.821  10
  -2   9  -8 1107.61 94.6531   6
  -2   9  -8 1154.54 100.539  11
  -2   9  -9 9215.10 287.241   6
  -2   9  -9 9460.99 293.763  11
  -2   9  -9 8987.46 309.469  10
  -2   9 -10 169.543 52.1654  11
  -2   9 -10 169.798 54.0353  10
  -2   9 -10 166.520 44.8129   6
  -2   9 -11 42.5212 27.3704   6
  -2   9 -11-40.8198 38.5716  10
  -2   9 -11 75.8054 39.5478  11
  -2   9 -12 219.186 51.8145  11
  -2   9 -13 457.624 63.3705  11
  -2   9 -14 34.6601 26.3756  11
  -2   9 -15 15.5855 14.4893  11
  -2   9 -15 43.5914 17.3407   9
  -2   9 -16-12.7385 9.76891   9
   2  -8 -11 16.9990 7.35582   8
   2  -8 -11 4.69430 9.54807   5
   2  -8 -10-9.89857 11.3067   8
   2  -8 -10 2.77266 12.4574   5
   2  -8  -9 23.4986 12.6161   8
   2  -8  -9 60.5863 23.8392   4
   2  -8  -8 172.611 34.5207   8
   2  -8  -8 205.438 38.7793   4
   2  -8  -7 58.8385 23.5576   8
   2  -8  -7 58.4669 26.4651   4
   2  -8  -6 831.110 86.9145   4
   2  -8  -6 806.565 72.8738   8
   2  -8  -5 217.625 44.5169   4
  -2   8   4-44.1937 25.4239   1
   2  -8  -4-15.4534 19.2881   4
  -2   8   3 262.243 57.4235   1
   2  -8  -3 393.772 50.9764   4
  -2   8   2 243.383 54.1754   1
   2  -8  -2 155.155 32.5582   4
  -2   8   1 16.7123 29.9872   1
   2  -8  -1 16.8002 15.9253   4
  -2   8   0 1176.23 128.101   1
  -2   8  -1 97.2136 45.0669   1
  -2   8  -1 135.683 39.6301   2
  -2   8  -2 2846.38 190.910   1
  -2   8  -2 2509.65 165.090   2
  -2   8  -3 141.393 40.5748   2
  -2   8  -4 369.379 72.1678   2
  -2   8  -5 119.367 41.4244   2
  -2   8  -6 1642.07 99.3081  11
  -2   8  -6 1728.26 120.495  10
  -2   8  -6 1747.20 144.861   2
  -2   8  -7 494.044 62.9755  11
  -2   8  -7 379.461 71.3089   2
  -2   8  -7 433.196 56.1618   6
  -2   8  -7 303.754 55.3361  10
  -2   8  -8 2099.06 158.009   2
  -2   8  -8 2288.98 134.294  11
  -2   8  -8 2179.78 131.228   6
  -2   8  -8 2262.60 144.010  10
  -2   8  -9 1445.65 127.972   2
  -2   8  -9 1654.98 121.506  11
  -2   8  -9 1672.22 125.951  10
  -2   8  -9 1824.90 127.006   6
  -2   8 -10 72547.0 823.797   6
  -2   8 -10 73060.6 802.781  10
  -2   8 -10 72449.2 814.470  11
  -2   8 -11 56.8753 31.8144  11
  -2   8 -11 56.7032 31.4130   6
  -2   8 -12 282.429 60.2089   6
  -2   8 -12 314.700 58.1986  11
  -2   8 -13 57.5207 26.9507  11
  -2   8 -14 478.806 60.0122  11
  -2   8 -15 31.2261 17.7628  11
  -2   8 -15 6.55509 13.1940   9
  -2   8 -16 161.797 20.1108  11
  -2   8 -16 150.415 19.6300   9
   2  -7 -12 146.623 21.0783   5
   2  -7 -11 107.789 24.4468   5
   2  -7 -11 97.0603 16.8423   8
   2  -7 -11 82.6019 19.6426   4
   2  -7 -10-1.67595 12.9761   8
   2  -7 -10-21.4583 21.0824   4
   2  -7  -9 2017.37 117.407   4
   2  -7  -9 1707.51 98.2330   8
   2  -7  -8 4.38267 16.9164   8
   2  -7  -8-2.96575 20.3469   4
   2  -7  -7 197.808 39.4912   8
   2  -7  -7 176.632 38.6429   4
   2  -7  -6 398.024 54.6413   4
   2  -7  -5 5794.21 188.346   4
  -2   7   5 5653.52 234.003   1
  -2   7   4 143.593 42.5996   1
   2  -7  -4 204.483 36.0141   4
  -2   7   3 760.131 93.9994   1
  -2   7   2 473.572 73.9952   1
  -2   7   1 73.4020 34.5641   1
  -2   7   0 141.273 45.2903   1
  -2   7  -1 20581.5 476.152   1
  -2   7  -2-5.41575 22.7185   2
  -2   7  -2-17.3366 29.9325   1
  -2   7  -3 15679.4 389.557   2
  -2   7  -4 989.832 100.422   2
  -2   7  -5 412.832 62.3982   2
  -2   7  -6 1824.21 146.869   2
  -2   7  -7 2876.15 182.590   2
  -2   7  -8 193.444 42.1382   6
  -2   7  -8 132.813 37.7900  11
  -2   7  -8 100.244 40.6121   2
  -2   7  -8 201.546 41.6384  10
  -2   7  -9 7356.01 297.420   2
  -2   7  -9 7188.99 225.145  10
  -2   7  -9 6765.26 232.678   6
  -2   7  -9 6876.58 232.786  11
  -2   7 -10 1487.69 114.221  11
  -2   7 -10 1565.65 119.620   6
  -2   7 -11 303.971 54.3281  11
  -2   7 -11 285.652 60.7311   6
  -2   7 -12 65.9478 33.0195  11
  -2   7 -12 124.115 47.1609   6
  -2   7 -13 263.306 49.5590  11
  -2   7 -14 123.294 33.3325  11
  -2   7 -15 3790.25 134.096  11
  -2   7 -15 3906.11 124.360   9
  -2   7 -16 32.7429 12.4198  11
  -2   7 -16 23.1182 9.86863   9
   2  -6 -13 4.81700 8.23779   5
   2  -6 -12 64.2438 21.0565   5
   2  -6 -12 47.0354 15.9544   4
   2  -6 -11 30.2783 16.1088   8
   2  -6 -11-0.19095 17.5529   4
   2  -6 -11 10.8139 20.1752   5
   2  -6 -10 113.160 26.7340   8
   2  -6 -10 104.644 28.7158   4
   2  -6  -9 1605.71 103.083   4
   2  -6  -9 1519.47 92.7109   8
   2  -6  -8 4066.32 165.551   4
   2  -6  -8 3840.64 150.028   8
   2  -6  -7 197.206 40.8447   4
   2  -6  -6 1973.31 105.983   4
  -2   6   6 1953.30 129.616   1
  -2   6   5 948.277 96.4612   1
   2  -6  -5 960.843 69.8198   4
  -2   6   4 49.3005 21.7152   1
  -2   6   3 1141.70 102.772   1
  -2   6   2 47421.4 655.791   1
  -2   6   1 59.9244 29.4409   1
  -2   6   0 8914.92 282.338   1
  -2   6  -1 129.880 38.9517   1
  -2   6  -2 2571.95 154.685   1
  -2   6  -2 2506.79 144.087   2
  -2   6  -3 3056.45 165.574   2
  -2   6  -4 14.2893 22.2526   2
  -2   6  -5 149.235 38.9320   2
  -2   6  -6 141841. 1191.26   2
  -2   6  -7 7365.95 280.385   2
  -2   6  -8 27.9988 22.8266   2
  -2   6  -9 347.220 51.4441  11
  -2   6  -9 376.317 56.5305   6
  -2   6  -9 303.726 63.2353   2
  -2   6 -10 1153.77 98.9600   6
  -2   6 -10 1180.77 97.0515  11
  -2   6 -10 1165.38 124.247   2
  -2   6 -11 3.30439 20.8639  11
  -2   6 -11 37.3591 29.8133   6
  -2   6 -12 892.028 86.9281  11
  -2   6 -12 897.821 96.0452   6
  -2   6 -13-5.83428 23.7537  11
  -2   6 -14 92.5238 28.8409  11
  -2   6 -15 384.023 42.7256  11
  -2   6 -15 410.269 40.2917   9
  -2   6 -16 198.755 19.1081   9
   2  -5 -14 44.6363 13.0233   5
   2  -5 -13 679.502 54.9998   5
   2  -5 -12 35.1875 15.3251   5
   2  -5 -12 16.7134 15.3871   4
   2  -5 -11 459.439 56.4826   5
   2  -5 -11 406.601 50.1980   4
   2  -5 -10 2715.94 128.612   4
   2  -5 -10 2654.75 117.009   8
   2  -5  -9 4430.03 164.865   4
   2  -5  -9 4464.59 151.217   8
   2  -5  -8 321.998 44.2516   4
   2  -5  -7 7585.69 200.267   4
  -2   5   6 1373.90 102.027   1
  -2   5   5 1694.95 111.378   1
  -2   5   4 945.130 83.6830   1
  -2   5   3 21170.2 382.130   1
  -2   5   2 2383.76 130.191   1
  -2   5   1 10979.6 279.978   1
  -2   5   0 3.84398 18.7913   1
  -2   5  -1 23.4729 27.4752   1
  -2   5  -2 4500.18 178.398   2
  -2   5  -3 7686.14 237.628   2
  -2   5  -4 347.639 53.3606   2
  -2   5  -5 2269.72 140.262   2
  -2   5  -6 6988.01 258.764   2
  -2   5  -7 71.4342 30.7932   2
  -2   5  -8 181.421 49.3525   2
  -2   5  -9 1104.78 83.6992  11
  -2   5  -9 1061.85 73.8453   5
  -2   5  -9 1184.92 121.630   2
  -2   5  -9 1060.23 86.3103   6
  -2   5 -10 264.898 47.8588   6
  -2   5 -10 217.655 38.0391   5
  -2   5 -10 242.712 46.8917  11
  -2   5 -10 127.128 42.8350   2
  -2   5 -11 381.235 61.8640   6
  -2   5 -11 315.980 47.7774  11
  -2   5 -11 322.098 50.6646   5
  -2   5 -12-9.09592 20.8393  11
  -2   5 -13 104.182 31.6547  11
  -2   5 -14 71.6091 22.9906  11
  -2   5 -14 95.1348 24.4637   9
  -2   5 -15 816.210 48.4754   9
  -2   5 -15 923.229 60.1938  11
   2  -4 -15 139.835 18.6134   5
   2  -4 -14 461.896 41.8276   5
   2  -4 -13 1118.93 78.9074   5
   2  -4 -13 1050.19 62.4128   4
   2  -4 -12 3107.30 123.392   4
   2  -4 -12 3290.18 141.985   5
   2  -4 -11 1895.54 111.866   5
   2  -4 -11 1730.83 97.7907   4
   2  -4 -10 5549.40 177.849   4
   2  -4  -9 286.865 42.1690   4
   2  -4  -9 263.676 34.7850   8
   2  -4  -8 2739.11 116.868   4
  -2   4   6 18893.1 338.111   1
  -2   4   5 2368.91 116.690   1
   2  -4  -5 2513.58 144.792   3
  -2   4   4 13256.1 265.505   1
   2  -4  -4 12911.6 303.975   3
   2  -4  -3 1676.99 99.2276   3
  -2   4   3 1752.36 98.1300   1
  -2   4   2 2105.82 106.046   1
   2  -4  -2 1745.12 89.7994   3
  -2   4   1 648.446 63.4800   1
  -2   4   0 1818.61 101.228   1
  -2   4  -1 65.4954 24.4840   1
  -2   4  -1 44.4135 20.7526   2
  -2   4  -2 61.0332 26.9882   2
  -2   4  -3 1546.45 100.405   2
  -2   4  -4 566.258 65.9642   2
  -2   4  -5 1914.01 123.657   2
  -2   4  -6 149.309 36.7569   2
  -2   4  -7 704.089 89.5393   2
  -2   4  -8 196.582 52.1212   2
  -2   4  -9 45.7844 27.0818   2
  -2   4  -9 120.086 27.0511  11
  -2   4  -9 111.678 25.7833   5
  -2   4 -10 347.724 51.1032   6
  -2   4 -10 265.579 44.6787  11
  -2   4 -10 259.894 39.8023   5
  -2   4 -10 371.988 74.9533   2
  -2   4 -11 45.0782 26.4230  11
  -2   4 -11 29.0716 27.1902   6
  -2   4 -11 3.74577 18.5409   5
  -2   4 -12 180.478 39.5916  11
  -2   4 -12 241.013 45.0232   5
  -2   4 -13 6.08317 21.6355  11
  -2   4 -13 1.49862 18.8140   5
  -2   4 -14 276.334 41.1631  11
   2  -3 -15 374.895 35.1051   5
   2  -3 -14 1294.69 78.9611   5
   2  -3 -13 18.8121 16.3923   5
   2  -3 -13 18.6749 14.2108   4
   2  -3 -12 1619.13 101.576   5
   2  -3 -12 1528.18 88.3284   4
   2  -3 -11 11601.0 247.565   4
   2  -3 -11 12070.4 267.415   5
   2  -3 -10 297.887 42.4511   4
   2  -3  -9 8207.30 192.053   4
   2  -3  -8 254.197 55.3210   3
   2  -3  -7 80.7675 35.6779   3
   2  -3  -6 144.315 37.4450   3
  -2   3   6 137.224 26.8195   1
   2  -3  -5 2129.10 121.160   3
  -2   3   5 1862.71 89.0859   1
   2  -3  -4 47.5396 23.1829   3
  -2   3   4 54.0260 18.9950   1
  -2   3   3 3721.00 117.836   1
   2  -3  -3 3868.36 132.081   3
   2  -3  -2 3605.56 112.987   3
  -2   3   2 3353.69 114.434   1
   2  -3  -1 7801.06 140.467   3
  -2   3   1 7820.63 174.160   1
  -2   3   0 586.509 51.1610   1
   2  -3   0 472.127 28.7294   3
  -2   3  -1 2876.79 111.549   2
  -2   3  -2 951.322 70.5044   2
  -2   3  -3 3393.18 135.789   2
  -2   3  -4-24.6872 20.4037   2
  -2   3  -5 3887.79 169.367   2
  -2   3  -6 209.931 45.8009   2
  -2   3  -7 460.461 68.0451   2
  -2   3  -8 212.361 55.3250   2
  -2   3  -9 45.9239 37.1156   2
  -2   3  -9 35.8271 15.8135   5
  -2   3 -10-2.93492 14.7804  11
  -2   3 -10 21.4121 29.7729   2
  -2   3 -10 24.6038 18.2063   6
  -2   3 -10 7.12108 13.6133   5
  -2   3 -11 255.405 45.0026  11
  -2   3 -11 311.160 49.7190   5
  -2   3 -12 37.2734 25.3922  11
  -2   3 -12 29.7463 24.3917   5
  -2   3 -13 124.420 34.1383  11
  -2   3 -13 112.069 36.3786   5
  -2   3 -14 17.2718 18.6892   5
   2  -2 -16 13.7291 9.87560   5
   2  -2 -15 71.2719 19.1352   5
   2  -2 -14 2630.94 116.825   5
   2  -2 -13 40.2827 18.7960   4
   2  -2 -13 85.3550 25.8150   5
   2  -2 -12 7357.49 191.851   4
   2  -2 -12 7382.01 209.103   5
   2  -2 -11 395.726 46.8627   4
   2  -2 -11 375.862 46.8349   5
   2  -2 -10 2557.21 105.044   4
   2  -2  -9 30.3845 22.4529   3
   2  -2  -8 1438.41 111.174   3
   2  -2  -7 36.2245 23.9839   3
   2  -2  -6 6129.91 212.629   3
  -2   2   6 4894.00 123.542   1
  -2   2   5 1432.59 64.7592   1
   2  -2  -5 1594.09 96.8354   3
  -2   2   4 914.224 48.3145   1
   2  -2  -4 929.667 67.1565   3
  -2   2   3 4070.22 100.726   1
   2  -2  -3 4228.81 126.433   3
   2  -2  -2 61208.2 408.465   3
  -2   2   2 61261.3 391.832   1
   2  -2  -1 12391.7 159.235   3
   2  -2   0 71.2999 11.1169   3
  -2   2   0 71.7311 19.1470   2
   2  -2   1 209.929 12.9239   3
  -2   2  -1 218.696 31.8375   2
  -2   2  -2 10899.9 212.015   2
  -2   2  -3 22.2497 19.1704   2
  -2   2  -4 1931.95 109.069   2
  -2   2  -5 4.21887 18.9992   2
  -2   2  -6 3645.38 180.585   2
  -2   2  -7 99.9718 37.7352   2
  -2   2  -8 101.674 43.3593   2
  -2   2  -9 50.1115 29.3536   2
  -2   2  -9 63.5343 18.5321  11
  -2   2  -9 87.7209 23.9405   5
  -2   2 -10 155.678 52.9706   2
  -2   2 -10 188.070 35.2041  11
  -2   2 -10 243.173 39.2542   5
   2  -2  10 232.696 49.3716   1
  -2   2 -11 15.0199 16.8149   5
  -2   2 -11-13.3155 16.4527  11
  -2   2 -12 87.2903 27.6531  11
  -2   2 -12 86.4205 27.7513   5
  -2   2 -13-3.03213 16.4075   5
  -2   2 -14 6.05847 16.0320   5
   2  -1 -16 298.252 31.8540   5
   2  -1 -15 939.770 66.3175   5
   2  -1 -14 693.270 62.8344   5
   2  -1 -13 6709.11 173.929   4
   2  -1 -13 6630.87 198.068   5
   2  -1 -12 339.553 41.1027   4
   2  -1 -12 465.645 52.9288   5
   2  -1 -11 1189.58 108.285   3
   2  -1 -11 1175.51 77.9075   5
   2  -1 -11 1110.41 69.0285   4
   2  -1 -11 873.090 55.4654   9
   2  -1 -10 1116.26 102.028   3
   2  -1  -9 197.229 43.8142   3
   2  -1  -8 1056.05 88.4712   3
   2  -1  -7 11670.9 281.957   3
  -2   1   6 3.26690 6.18437   1
   2  -1  -6 3.68195 15.6698   3
   2  -1  -5 4708.11 147.132   3
  -2   1   5 4658.88 83.4891   1
   2  -1  -4 713.505 53.8217   3
  -2   1   4 685.465 31.9639   1
   2  -1  -3 42960.1 360.945   3
  -2   1   3 42359.8 244.427   1
   2  -1  -2 4732.94 113.398   3
   2  -1  -1 712.462 39.4951   3
  -2   1   1 747.278 39.2639   2
   2  -1   0 1526.47 53.2224   3
  -2   1   0 1570.41 61.7613   2
  -2   1  -1 4881.97 122.498   2
   2  -1   1 4445.24 88.4232   3
  -2   1  -2 497.861 48.5577   2
  -2   1  -3-7.15170 16.8737   2
  -2   1  -4 10.3188 23.3700   2
  -2   1  -5 5361.25 214.916   2
  -2   1  -6 99.4582 39.6342   2
  -2   1  -7 1586.21 138.630   2
  -2   1  -8 141.160 47.5574   2
   2  -1   9 167.752 44.6567   1
  -2   1  -9 146.039 28.9967   5
  -2   1  -9 193.419 59.9860   2
   2  -1  10-53.5077 25.8349   1
  -2   1 -10-2.22196 13.8100   5
  -2   1 -10-35.9932 32.2019   2
  -2   1 -11 195.928 39.9794   5
  -2   1 -11 181.991 34.1494  11
  -2   1 -12 152.241 35.3318   5
  -2   1 -13 244.395 40.5231   5
  -2   1 -14 33.3550 21.5897   5
  -2   1 -15 708.475 47.9830   5
   2   0 -17 149.795 19.9241   5
   2   0 -16 1004.20 61.9774   5
   2   0 -15 38.6992 16.3877   5
   2   0 -14 3779.21 144.042   5
   2   0 -14 3015.71 106.839   9
   2   0 -13-26.4112 19.1762   4
   2   0 -13 14.0926 16.1748   9
   2   0 -13-6.84750 15.3760   5
   2   0 -12 1.19201 13.2107   4
   2   0 -12 1.50396 12.9431   5
   2   0 -12-0.06048 11.3944   9
   2   0 -11 464.894 66.0600   3
   2   0 -11 520.297 49.6287   5
   2   0 -11 409.895 41.5051   4
   2   0 -11 531.503 50.4987   9
   2   0 -10 223.283 49.3156   3
   2   0  -9 220.753 43.4078   3
   2   0  -8 10371.8 260.284   3
   2   0  -7 345.639 46.9225   3
   2   0  -6 8356.50 199.715   3
   2   0  -5 27.6264 17.2475   3
   2   0  -4 15799.4 237.054   3
   2   0  -3 213.885 28.6842   3
   2   0  -2 25622.3 267.068   3
  -2   0   2 25486.0 155.454   2
   2   0  -1 8387.02 156.243   3
  -2   0   1 7558.54 107.632   2
  -2   0   0 5510.94 112.593   2
  -2   0  -1 107.759 23.8157   2
  -2   0  -2 2425.43 110.833   2
  -2   0  -3 892.192 83.0474   2
  -2   0  -4 471.551 67.5208   2
  -2   0  -5 52.8772 31.9158   2
  -2   0  -6 553.918 83.6474   2
   2   0   7 4.40850 18.0982   1
  -2   0  -7 2.64295 27.1774   2
   2   0   8 219.655 51.3083   1
  -2   0  -8 200.312 59.9588   2
   2   0   9 181.335 49.4217   1
  -2   0  -9 151.936 31.2274   5
  -2   0  -9 110.915 52.1512   2
  -2   0 -10 1005.18 77.8752   5
  -2   0 -11 2.42944 15.8551   5
  -2   0 -12 2425.03 124.370   5
  -2   0 -13 314.045 42.3646   5
  -2   0 -14 8254.56 180.910   5
  -2   0 -15 598.533 35.7778   5
   2   1 -17 1010.36 53.0949   5
   2   1 -16 52.9859 18.7872   5
   2   1 -15 1092.64 64.9624   9
   2   1 -15 1196.06 80.0677   5
   2   1 -14 27.3967 14.6797   5
   2   1 -14 43.2126 18.5598   9
   2   1 -13 238.869 32.7190   4
   2   1 -13 178.124 31.1419   9
   2   1 -13 267.164 40.0813   5
   2   1 -12 434.484 46.5514   9
   2   1 -12 474.088 49.9362   5
   2   1 -12 468.695 60.7254   3
   2   1 -12 422.457 41.6964   4
   2   1 -11 371.036 39.6579   5
   2   1 -11 370.167 40.5774   9
   2   1 -11 471.488 63.2658   3
   2   1 -11 371.688 39.1434   4
   2   1 -10 1161.41 92.0267   3
   2   1  -9 42.8325 25.2774   3
   2   1  -8 1534.06 95.2364   3
   2   1  -7 4358.63 149.140   3
   2   1  -6 974.422 70.1789   3
   2   1  -5 1264.41 73.1198   3
   2   1  -4 179.269 28.0146   3
   2   1  -3 25135.7 93.9219   1
   2   1  -2 27.0168 8.52815   1
   2   1  -2 12.2963 17.5783   3
  -2  -1   1 4557.57 98.9059   2
   2   1  -1 4323.83 91.5447   1
  -2  -1   0 93.0444 22.6028   2
  -2  -1  -1 20265.8 318.301   2
  -2  -1  -2 146.512 37.5752   2
  -2  -1  -3 6132.61 231.868   2
  -2  -1  -4 864.945 99.6222   2
   2   1   4 1028.45 86.6785   1
   2   1   5 349.630 53.9063   1
  -2  -1  -5 332.229 74.0961   2
   2   1   6 196.940 51.3233   1
  -2  -1  -6-1.07289 26.0827   2
  -2  -1  -7 4622.01 268.472   2
   2   1   7 4597.13 212.315   1
  -2  -1  -8 53.4211 20.9693   8
   2   1   8 69.4925 30.1357   1
  -2  -1  -8 83.4824 23.2010   5
  -2  -1  -9 133.748 26.2459   8
   2   1   9 52.1164 27.6460   1
  -2  -1  -9 115.030 29.7666   5
  -2  -1 -10-21.0826 19.2092   5
  -2  -1 -11 436.127 52.8954   5
  -2  -1 -12 4700.30 161.405   5
  -2  -1 -13 813.772 60.6875   5
  -2  -1 -14 250.267 27.8622   5
   2   2 -16 129.072 27.1936   5
   2   2 -16 131.088 23.7074   9
   2   2 -15 39.3933 18.8392   9
   2   2 -15 14.4738 15.8575   5
   2   2 -14 102.108 23.0774   4
   2   2 -14 81.9866 23.0379   5
   2   2 -14 87.0188 25.4943   9
   2   2 -13-9.93729 13.3262   4
   2   2 -13 33.1363 18.3685   5
   2   2 -13-1.25615 17.5754   9
   2   2 -12 1771.13 113.956   3
   2   2 -12 1557.01 86.9396   5
   2   2 -12 1544.72 89.8990   9
   2   2 -12 1566.15 79.0904   4
   2   2 -11 75.1956 29.2659   3
   2   2 -11 42.8580 19.5826   9
   2   2 -10 2919.73 140.121   3
   2   2  -9 247.063 41.2182   3
   2   2  -8 2316.30 114.402   3
   2   2  -7 10.4538 14.7129   3
   2   2  -6 769.787 64.1024   3
   2   2  -5 1671.00 91.5194   3
   2   2  -4 40095.0 440.903   3
   2   2  -4 37913.1 163.812   1
   2   2  -3 2095.71 54.5784   1
   2   2  -3 2533.05 113.537   3
   2   2  -2 8908.47 132.116   1
   2   2  -1 471.112 36.7304   1
   2   2   0 111.831 21.2313   1
  -2  -2  -1 1222.25 92.6340   2
   2   2   1 1260.59 75.9906   1
  -2  -2  -2 23659.7 444.937   2
   2   2   2 25851.1 370.703   1
  -2  -2  -3 3399.68 191.012   2
   2   2   3 3295.45 147.143   1
  -2  -2  -4 1088.67 118.897   2
   2   2   4 1228.67 95.9008   1
   2   2   5 69.6940 28.7251   1
   2   2   6 2758.52 160.333   1
  -2  -2  -7 490.877 48.6221   8
   2   2   7 529.478 77.0344   1
   2   2   8 3158.02 179.853   1
  -2  -2  -8 3052.91 125.712   8
  -2  -2  -8 2819.88 123.300   5
  -2  -2  -9 3161.44 131.808   8
  -2  -2  -9 3309.54 140.247   5
  -2  -2 -10 34929.2 461.800   5
  -2  -2 -10 36487.3 427.195   8
  -2  -2 -11 1390.53 93.3370   5
  -2  -2 -12 155.801 29.2436   5
  -2  -2 -13 153.522 24.4509   5
   2   3 -17 89.1013 17.8159   9
   2   3 -16-4.34285 14.8398   9
   2   3 -15 13.9416 15.4770   5
   2   3 -15 13.7576 15.3592   9
   2   3 -14 107.915 23.1288   4
   2   3 -14 126.699 29.1809   5
   2   3 -14 112.894 25.4391   9
   2   3 -13 944.133 70.9727   5
   2   3 -13 840.575 71.8245   9
   2   3 -13 881.517 63.9950   4
   2   3 -12 67.6222 18.3661   4
   2   3 -12 28.8410 13.9859   5
   2   3 -12 18.2859 14.6313   9
   2   3 -11 48.5130 18.4398   4
   2   3 -11 94.0407 29.9774   3
   2   3 -11 55.0560 23.4892   9
   2   3 -10 56.1408 20.6935   3
   2   3  -9-8.86868 15.4280   3
   2   3  -8 21.3605 15.0685   3
   2   3  -7 5260.93 175.275   3
   2   3  -6 117.827 30.6249   3
   2   3  -5 6651.97 200.988   3
   2   3  -4 2473.20 128.718   3
   2   3  -4 2480.39 71.0938   1
   2   3  -3 2408.25 74.7746   1
   2   3  -2 320.038 31.4468   1
   2   3  -1 145.674 24.4070   1
   2   3   0 7727.01 187.333   1
   2   3   1 38562.0 455.086   1
   2   3   2 2090.29 118.530   1
   2   3   3 2506.50 138.101   1
   2   3   4 115.872 31.5444   1
   2   3   5 105.433 39.1379   1
   2   3   6 668.248 82.3371   1
  -2  -3  -6 565.169 53.8323   8
   2   3   7 10599.0 332.145   1
  -2  -3  -7 11309.8 253.545   8
  -2  -3  -8 5591.53 182.395   8
  -2  -3  -8 5675.81 185.120   5
  -2  -3  -9 11457.7 261.443   5
  -2  -3  -9 11974.2 262.533   8
  -2  -3 -10 13.2734 15.5688   8
  -2  -3 -10 15.1244 15.4617   5
  -2  -3 -11 640.062 50.4770   8
  -2  -3 -11 648.583 57.8933   5
  -2  -3 -12 115.716 21.6398   5
  -2  -3 -13-2.23088 7.75127   5
   2   4 -18 103.679 14.7978   9
   2   4 -17 31.0210 13.2303   9
   2   4 -16 2845.27 115.528   9
   2   4 -15 132.119 31.0219   9
   2   4 -14-4.22275 13.1671   4
   2   4 -14 28.4839 17.3226   5
   2   4 -14 9.78231 20.2063   9
   2   4 -13 77.9652 22.2121   5
   2   4 -13 13.9205 12.9302   4
   2   4 -13 59.8739 23.8335   9
   2   4 -12 472.694 52.8497   9
   2   4 -12 402.115 42.8699   4
   2   4 -12 405.625 43.5644   5
   2   4 -11 7.61886 10.7258   4
   2   4 -11 8.25891 15.7515   3
   2   4 -11 19.2777 13.0478   5
   2   4 -11 4.37208 11.2704   9
   2   4 -10 4930.29 176.258   3
   2   4  -9 339.453 48.2114   3
   2   4  -8 48436.3 547.566   3
   2   4  -7 561.427 63.4082   3
   2   4  -6 18.2044 25.4496   3
   2   4  -5 4592.05 189.477   3
   2   4  -5 4510.47 113.622   1
   2   4  -4 9221.64 171.397   1
   2   4  -3 1677.10 75.9659   1
   2   4  -2 32750.8 362.473   1
   2   4  -1 4087.48 141.060   1
   2   4   0 36424.6 445.708   1
   2   4   1 2.15299 18.4028   1
   2   4   2 991.499 89.4046   1
   2   4   3 83.4440 30.7737   1
   2   4   4 6.98310 18.5306   1
  -2  -4  -5 18.9397 18.0221   8
   2   4   5 6.84680 24.1508   1
  -2  -4  -6 16406.8 308.218   8
   2   4   6 16732.5 416.923   1
  -2  -4  -7 524.137 59.0739   8
  -2  -4  -8 2357.96 117.575   5
  -2  -4  -8 2369.79 123.257   8
  -2  -4  -9 672.846 63.9002   5
  -2  -4  -9 624.021 60.7781   8
  -2  -4 -10 1066.16 71.1480   8
  -2  -4 -10 1015.53 71.5690   5
  -2  -4 -11 186.415 27.6300   5
  -2  -4 -11 197.781 26.6145   8
  -2  -4 -12 14.2229 8.47541   5
   2   5 -18 114.915 17.4077   9
   2   5 -17 5729.48 144.782   9
   2   5 -16 331.041 43.0333   9
   2   5 -15 209.077 35.8544   9
   2   5 -14 250.050 34.7779   4
   2   5 -14 285.707 43.5059   9
   2   5 -13 65.7484 26.5854   9
   2   5 -13 57.5424 22.6535   4
   2   5 -12 104.224 24.8004   4
   2   5 -12 105.531 30.9619   9
   2   5 -11 9912.96 221.876   9
   2   5 -11 9319.06 208.836   4
   2   5 -10 1971.52 112.700   3
   2   5  -9 4004.82 168.221   3
   2   5  -8 428.738 58.8561   3
   2   5  -7 7616.08 243.046   3
   2   5  -6 187.309 42.4620   3
   2   5  -5 1763.32 129.749   3
   2   5  -5 1930.30 89.9940   1
   2   5  -4 18.2167 14.6409   1
   2   5  -3 36420.2 415.512   1
   2   5  -2 291.290 42.1411   1
   2   5  -1 1414.82 92.8323   1
   2   5   0 13.9744 14.1348   1
   2   5   1 182.978 41.7209   1
   2   5   2 525.284 67.9106   1
   2   5   3 1965.66 133.773   1
  -2  -5  -4 490.058 53.5878   8
   2   5   4 333.231 60.1585   1
  -2  -5  -5 9918.43 243.427   8
   2   5   5 10274.3 331.231   1
  -2  -5  -6 715.431 70.0523   8
  -2  -5  -7 6576.64 210.463   8
  -2  -5  -8 66.9088 24.4510   8
  -2  -5  -8 55.7311 22.4741   5
  -2  -5  -9 170.230 31.9082   8
  -2  -5  -9 198.165 32.5572   5
  -2  -5 -10 16.4239 14.9049   8
  -2  -5 -10-2.37969 10.7806   5
  -2  -5 -11 939.179 44.9978   8
  -2  -5 -11 938.291 45.6422   5
   2   6 -18 858.643 43.7178   9
   2   6 -17 136.248 23.7882   9
   2   6 -16 182.715 33.2245   9
   2   6 -15 26.9326 22.1961   9
   2   6 -14 789.294 70.5660   9
   2   6 -14 855.259 64.0247   4
   2   6 -13 77.3289 24.8519   4
   2   6 -13 143.017 33.9814   9
   2   6 -12 3469.29 142.033  11
   2   6 -12 3704.75 139.501   4
   2   6 -12 3625.94 143.660   9
   2   6 -11 1429.94 91.5649  11
   2   6 -11 1652.19 92.7248   9
   2   6 -11 1430.52 87.5713   4
   2   6 -10 126.126 28.4834  11
   2   6 -10 154.544 26.4706   9
   2   6  -9 190.314 38.4282   3
   2   6  -8 1442.16 107.750   3
   2   6  -7 2369.39 146.404   3
   2   6  -6 5556.66 232.106   3
   2   6  -5 2.97730 11.9670   1
   2   6  -4 11750.0 263.618   1
   2   6  -3 673.510 65.2626   1
   2   6  -2 5836.84 199.152   1
   2   6  -1 590.082 68.1663   1
   2   6   0-6.83703 19.1321   1
   2   6   1 64.4869 29.7604   1
  -2  -6  -2 246.789 35.5260   8
   2   6   2 207.242 46.6890   1
   2   6   3 1626.88 131.711   1
  -2  -6  -3 1630.03 96.8516   8
  -2  -6  -3 1501.38 87.4246  12
   2   6   4 1246.54 112.394   1
  -2  -6  -4 1235.11 88.8141   8
  -2  -6  -5 2068.38 119.467   8
  -2  -6  -6 3070.76 145.124   8
  -2  -6  -7 314.387 47.3063   8
  -2  -6  -8 248.975 40.9884   8
  -2  -6  -8 176.480 30.4277   5
  -2  -6  -9 40.2186 17.4708   8
  -2  -6  -9 18.9247 12.0160   5
  -2  -6 -10 71.9921 13.3595   5
  -2  -6 -10 88.9117 17.4619   8
   2   7 -18 158.625 19.3015   9
   2   7 -17 12.1650 12.0769   9
   2   7 -16 170.792 30.4957   9
   2   7 -15 562.659 57.3316   9
   2   7 -14 221.673 36.5521  11
   2   7 -14 257.772 41.9327   9
   2   7 -14 246.038 38.7519   4
   2   7 -13 1333.25 93.5461  11
   2   7 -13 1403.97 90.8314   9
   2   7 -13 1489.50 92.2608   4
   2   7 -12 931.958 81.3822  11
   2   7 -12 971.111 72.8468   9
   2   7 -12 1005.48 77.0885   4
   2   7 -11 434.943 56.3882  11
   2   7 -11 535.122 52.6961   9
   2   7 -10-7.65314 16.1549  11
   2   7 -10 10.8712 11.9809   9
   2   7  -9 4954.41 179.105  11
   2   7  -8 137.981 45.3007  10
   2   7  -8 87.0433 27.2322  11
   2   7  -8 111.244 35.5764   3
   2   7  -7 1350.22 115.094   3
   2   7  -6 236.647 54.7775   3
   2   7  -5 3109.64 142.574   1
   2   7  -4 509.492 61.8377   1
   2   7  -3 376.017 55.5462   1
   2   7  -2 302.264 53.3176   1
  -2  -7   1 149.377 32.6600  12
   2   7  -1 164.380 42.2985   1
  -2  -7   0 277.902 42.2220  12
   2   7   0 338.861 59.6615   1
  -2  -7   0 330.397 37.5387   8
   2   7   1 500.170 76.1644   1
  -2  -7  -1 573.298 55.5779   8
  -2  -7  -1 508.663 58.2947  12
  -2  -7  -2 40.4792 22.0336   8
  -2  -7  -2 31.8865 16.3580  12
   2   7   2 63.6113 31.5259   1
  -2  -7  -3 2366.82 119.635  12
  -2  -7  -3 2426.97 124.705   8
  -2  -7  -4 20.3164 19.5753   8
  -2  -7  -5 197.583 39.8781   8
  -2  -7  -6 46.0600 22.5556   8
  -2  -7  -7 116.584 29.9556   8
  -2  -7  -7 104.495 24.8243   5
  -2  -7  -8 109.217 19.6448   5
  -2  -7  -8 103.408 22.8612   8
  -2  -7  -9 354.237 24.5791   5
  -2  -7  -9 448.392 36.7383   8
   2   8 -18 29.6733 8.85409   9
   2   8 -17-0.54095 8.46165   9
   2   8 -16 22.9285 14.4177   9
   2   8 -15 23.1698 14.3093  11
   2   8 -15-13.5402 16.1411   9
   2   8 -14 743.519 66.8393  11
   2   8 -14 775.572 64.4982   9
   2   8 -14 662.941 55.1146   4
   2   8 -13-23.4808 23.0152  11
   2   8 -13 13.1859 18.7467   4
   2   8 -13-5.41509 14.5651   9
   2   8 -12 69.6332 23.1034  11
   2   8 -12 91.4149 30.0933   4
   2   8 -12 76.1601 22.4867   9
   2   8 -11 18.4737 17.4933  11
   2   8 -11 61.2291 19.9054   9
   2   8 -10 2340.90 132.287  11
   2   8  -9-57.5555 25.2653  11
   2   8  -8-15.5713 22.2516  11
   2   8  -7 4.99794 20.6302  11
   2   8  -7 5.91662 30.2401  10
   2   8  -7-7.43771 24.1401   3
  -2  -8   6 71.9038 25.3709  12
   2   8  -6 15.7409 30.0512  10
   2   8  -6 78.7987 32.2964   3
   2   8  -6 45.9498 25.1932  11
   2   8  -5-29.5246 22.8446  11
  -2  -8   5-3.04069 17.1729  12
   2   8  -5-18.2619 24.5978  10
  -2  -8   4 6.71013 18.7611  12
   2   8  -4-17.6063 16.9434   1
   2   8  -4-12.4043 25.1292  11
   2   8  -3 191.250 42.0539   1
  -2  -8   3 141.671 31.8536  12
   2   8  -3 109.280 33.0329  11
  -2  -8   2 177.872 41.7294  12
   2   8  -2 127.312 30.4713  11
   2   8  -2 158.750 36.8414   1
  -2  -8   1 1811.12 115.600  12
  -2  -8   1 1870.07 86.5279   8
   2   8  -1 1709.89 131.359   1
   2   8   0 6367.18 248.493   1
  -2  -8   0 6617.16 218.389  12
  -2  -8   0 6553.59 180.654   8
  -2  -8  -1 101.626 26.1546   8
  -2  -8  -1 74.1861 24.4900  12
  -2  -8  -2 2948.24 135.275   8
  -2  -8  -2 2829.90 141.429  12
  -2  -8  -3 73.2368 26.1439   8
  -2  -8  -3 46.2795 23.9285  12
  -2  -8  -4 310.436 47.1674   8
  -2  -8  -5 39.8532 21.6981   8
  -2  -8  -6 19.8749 17.5212   8
  -2  -8  -7 10.6326 13.4114   8
  -2  -8  -7 33.1398 10.5925   5
  -2  -8  -8 211.894 26.1366   8
   2   9 -17 266.730 23.0723   9
   2   9 -16 14.1135 11.8181   9
   2   9 -15 545.800 49.1883  11
   2   9 -15 615.831 47.4407   9
   2   9 -14-5.68441 14.5135   9
   2   9 -14-12.0444 15.7990   4
   2   9 -14-4.01246 13.9328  11
   2   9 -13 93.2120 28.7097  11
   2   9 -13 118.131 24.3940   9
   2   9 -13 122.547 29.4737   4
   2   9 -12 32.3234 37.3782  11
   2   9 -12 7.20465 13.8556   9
   2   9 -11 534.240 69.0952  11
   2   9 -10 728.002 78.9874  11
   2   9  -9 429.030 64.9741  11
  -2  -9   8 225.817 34.1184  12
   2   9  -8 183.850 40.7532  11
   2   9  -7 30.5737 27.1229  11
  -2  -9   7 32.3203 17.7751  12
   2   9  -6 54.7134 30.3054  11
  -2  -9   6 17.0407 14.6888  12
   2   9  -6 85.5922 35.9687  10
   2   9  -5-19.9334 22.7214  11
   2   9  -5-39.0998 29.1612  10
  -2  -9   5 2.98589 17.0109  12
   2   9  -5-1.36354 27.8653   3
  -2  -9   4-26.6763 24.0997  12
   2   9  -4 4.06871 18.9603  11
  -2  -9   3-17.6083 26.3668  12
   2   9  -3-8.14672 16.9206  11
  -2  -9   2 69.1308 27.8120  12
  -2  -9   1 1791.23 86.9337   8
  -2  -9   1 1940.84 126.862  12
  -2  -9   0 418.071 58.7324  12
  -2  -9   0 424.017 47.8863   8
  -2  -9  -1 63.7356 22.2003   8
  -2  -9  -1 101.777 31.1848  12
  -2  -9  -2 7.90315 16.1991   8
  -2  -9  -2 16.0684 17.6586  12
  -2  -9  -3 91.9000 26.2198   8
  -2  -9  -3 21.0818 14.6135  12
  -2  -9  -4 182.987 33.8586   8
  -2  -9  -5 50.3910 18.4881   8
  -2  -9  -6 99.1183 20.5920   8
  -2  -9  -7 683.415 39.6163   8
   2  10 -16 222.535 18.3231   9
   2  10 -15-7.56658 11.8909  11
   2  10 -15-5.09653 8.13178   9
   2  10 -14 539.875 54.5938  11
   2  10 -14 517.732 37.0466   9
   2  10 -14 489.163 39.0490   4
   2  10 -13-23.6701 20.9190  11
   2  10 -13 8.91657 14.4782   4
   2  10 -12 135.637 35.1867  11
   2  10 -11 2.42853 18.8867  11
   2  10 -10 365.604 60.8161  11
   2  10  -9 673.429 76.1067  11
  -2 -10   8 201.353 34.4855  12
   2  10  -8 256.451 51.3063  11
  -2 -10   7 33.6668 18.0285  12
   2  10  -7 20.3579 20.4456  11
  -2 -10   6 61.5545 26.2612  12
   2  10  -6 75.7965 31.7270  11
   2  10  -5-21.9112 20.8228  11
  -2 -10   5-9.52596 17.3049  12
   2  10  -4 1109.13 98.8367  11
  -2 -10   4 1253.27 104.514  12
  -2 -10   3-1.23607 24.7348  12
  -2 -10   2 95.4278 28.9638  12
  -2 -10   1 25.6688 19.2458  12
  -2 -10   0 82.8862 22.8252   8
  -2 -10   0 94.4982 31.9933  12
  -2 -10  -1-19.6899 15.8084   8
  -2 -10  -1 6.32005 16.6913  12
  -2 -10  -2 602.115 56.0394  12
  -2 -10  -2 569.020 52.8503   8
  -2 -10  -3 97.6406 23.0909   8
  -2 -10  -4 83.3778 19.2643   8
  -2 -10  -5 80.2706 16.0068   8
   2  11 -15 127.957 19.9526  11
   2  11 -14 77.9434 20.1159  11
   2  11 -14 99.3548 15.3976   4
   2  11 -13 31.3047 15.4119   4
   2  11 -13 53.2079 22.5941  11
   2  11 -12 13.2202 12.2995   4
   2  11 -12 9.12602 18.0011  11
   2  11 -11-0.07937 18.2407  11
   2  11 -10 0.21012 19.8209  11
  -2 -11   9 334.861 37.5116  12
   2  11  -9 351.610 57.3767  11
   2  11  -8 5.99719 23.9464  11
  -2 -11   8-2.04516 13.0865  12
  -2 -11   7 54.1559 22.2208  12
   2  11  -7 17.5534 22.9664  11
  -2 -11   6 465.261 58.6515  12
   2  11  -6 447.649 63.5911  11
  -2 -11   5 1522.53 110.116  12
  -2 -11   4 494.302 64.2207  12
  -2 -11   3 3150.30 161.912  12
  -2 -11   2-9.56488 24.1058  12
  -2 -11   1 43.2273 25.3442  12
  -2 -11   0-5.65325 17.1529  12
  -2 -11  -1 76.3951 16.0935   8
  -2 -11  -1 74.0270 21.0672  12
  -2 -11  -2 194.386 23.5147  12
  -2 -11  -2 232.807 26.3511   8
  -2 -11  -3 11.9186 9.16542   8
   2  12 -14 193.083 25.0972  11
   2  12 -13 107.967 15.0697   4
   2  12 -13 115.758 23.2608  11
   2  12 -12 547.401 52.9330  11
   2  12 -12 400.175 35.5060   4
   2  12 -11 2.62194 14.3837  11
   2  12 -10 184.014 36.5297  11
  -2 -12   9 10.1354 9.51707  12
   2  12  -9-20.0526 19.0220  11
  -2 -12   8 114.051 24.1036  12
   2  12  -8 115.911 30.4873  11
  -2 -12   7 2.19127 13.6263  12
  -2 -12   6 2296.67 114.183  12
  -2 -12   5 761.235 71.1207  12
  -2 -12   4 49.9149 24.1207  12
  -2 -12   3 587.336 63.2102  12
  -2 -12   2 133.560 32.6613  12
  -2 -12   1 151.278 29.3127  12
  -2 -12   0 1046.30 60.0072  12
   2  13 -11 37.5191 10.9602   4
  -2 -13   8 85.0371 15.9124  12
  -2 -13   7 4818.78 124.103  12
  -2 -13   6 14.1735 11.8772  12
  -2 -13   5 1690.91 82.6572  12
  -2 -13   4 24.5746 13.7069  12
  -2 -13   3 32.7197 13.7653  12
  -2 -13   2 6.78203 9.34111  12
   3 -14   1 315.360 30.6744  12
  -3  14  -2 41.4624 17.1351  10
   3 -14   2-6.21106 9.81134  12
   3 -14   3 462.086 42.9262  12
  -3  14  -3 393.662 44.3711  10
   3 -14   4 0.65145 12.1763  12
  -3  14  -4-1.72717 16.6062  10
   3 -14   5 47.4035 15.7114  12
  -3  14  -5 55.6184 23.1859  10
   3 -14   6 174.311 24.8314  12
  -3  14  -6 163.539 35.6357  10
   3 -14   7 66.7126 13.8668  12
  -3  14  -7 39.1846 20.8308  10
  -3  14  -8 181.900 33.8211  10
   3 -13  -3 22.3614 8.31557   8
   3 -13  -2 3.26689 8.00899   8
   3 -13  -2-5.19015 7.45641  12
   3 -13  -1 330.570 33.9739  12
   3 -13  -1 358.300 30.4446   8
   3 -13   0-2.86936 9.64344   8
   3 -13   0 31.5303 15.5359  12
   3 -13   1 244.289 43.9058  12
  -3  13  -1 42.4811 24.3252  10
   3 -13   2 23.0769 16.0313  12
  -3  13  -2 30.9508 26.9591  10
  -3  13  -3 131.565 40.5938  10
  -3  13  -4 23.7146 27.2570  10
  -3  13  -5 87.9569 33.2236  10
   3 -13   6 43.6489 18.9591  12
  -3  13  -6 10.8516 27.3714  10
   3 -13   7 673.948 52.9073  12
  -3  13  -7 592.714 77.2243  10
  -3  13  -8 14.9163 25.1541  10
  -3  13  -9 96.7433 17.2191  11
  -3  13  -9 81.5181 29.4888  10
  -3  13 -10-18.5842 11.3061  11
  -3  13 -10 9.61093 15.8037  10
   3 -12  -5-1.78116 9.63366   8
   3 -12  -4 7.46605 10.8184   8
   3 -12  -3 19.6497 10.5478  12
   3 -12  -3 15.0618 14.3380   8
   3 -12  -2 1575.39 82.8042  12
   3 -12  -2 1784.02 87.4666   8
  -3  12   1 1.70386 20.5925  10
   3 -12  -1 16.4403 14.1775  12
   3 -12  -1 37.4796 17.1019   8
  -3  12   0 443.468 64.6226  10
   3 -12   0 485.900 47.1850   8
  -3  12  -1 108.062 40.4880  10
   3 -12   1 97.9873 21.8894   8
  -3  12  -2 779.399 94.9393  10
  -3  12  -3 11.0840 31.0402  10
  -3  12  -4 149.491 48.5947  10
  -3  12  -5 11.7094 37.9176  10
  -3  12  -6 229.272 57.7979  10
  -3  12  -7 25.9826 34.9151  10
  -3  12  -8 283.192 41.7318  11
  -3  12  -8 289.164 57.8970  10
  -3  12  -8 299.792 41.7729   6
  -3  12  -9 313.007 58.0086  10
  -3  12  -9 313.785 44.7499   6
  -3  12 -10 1208.45 79.7168  11
  -3  12 -10 1421.41 102.614  10
  -3  12 -11 436.584 45.2483  11
  -3  12 -12 1315.54 69.0095  11
  -3  12 -13 63.6367 13.3201  11
   3 -11  -7 217.038 23.1067   8
   3 -11  -6 22.1755 12.7260   8
   3 -11  -5 119.198 24.7343   8
   3 -11  -4 56.2273 18.8357   8
   3 -11  -3 238.747 34.7542  12
   3 -11  -3 257.936 40.9290   8
  -3  11   2 245.408 48.4865  10
  -3  11   1-15.2982 31.3317  10
  -3  11   0 192.696 48.8934  10
  -3  11  -1 455.443 76.1536  10
  -3  11  -2 14.6337 33.6086  10
  -3  11  -3 21.5015 32.8415  10
  -3  11  -4 89.7074 52.2481  10
  -3  11  -5 3972.81 226.538  10
  -3  11  -6 155.096 33.4211   6
  -3  11  -6 155.515 54.1753  10
  -3  11  -6 173.240 36.6614  11
  -3  11  -7 230.911 43.2276   6
  -3  11  -7 282.235 46.6796  11
  -3  11  -7 330.147 68.2182  10
  -3  11  -8 1.67345 19.8154   6
  -3  11  -8-2.36999 17.8530  11
  -3  11  -8-23.5591 27.7472  10
  -3  11  -9 113.120 41.7082  10
  -3  11  -9 120.693 34.7077   6
  -3  11  -9 135.717 38.5513  11
  -3  11 -10 306.368 50.9464   6
  -3  11 -10 281.197 49.2962  11
  -3  11 -10 230.766 50.0384  10
  -3  11 -11 178.208 39.2574  11
  -3  11 -11 178.526 39.9296   6
  -3  11 -11 189.299 37.5407  10
  -3  11 -12 474.764 52.8549  11
  -3  11 -13 21718.4 298.079  11
  -3  11 -14 340.928 30.4617  11
  -3  11 -14 360.144 27.1624   9
   3 -10  -9 381.264 25.2366   8
   3 -10  -8 715.320 45.8447   8
   3 -10  -7-14.9712 14.1034   8
   3 -10  -6 1586.90 107.113   4
   3 -10  -6 1339.15 85.2857   8
   3 -10  -5-0.94441 18.7703   8
   3 -10  -5 18.5166 26.6837   4
   3 -10  -4 1186.24 99.0750   4
  -3  10   3 953.671 87.7022  10
   3 -10  -3 803.066 82.9106   4
   3 -10  -2 8383.05 265.032   4
  -3  10   2 8431.71 280.851  10
  -3  10   1 29.0770 33.4172  10
  -3  10   0 1135.60 112.476  10
  -3  10  -1 840.285 102.800  10
  -3  10  -2 599.731 88.4847  10
  -3  10  -3 41.8407 36.2342  10
  -3  10  -4 7134.29 290.695  10
  -3  10  -5 374.935 71.0295  10
  -3  10  -6 2328.13 131.305  11
  -3  10  -6 2473.29 140.068   6
  -3  10  -6 2352.02 168.577  10
  -3  10  -7 187.578 44.7800   6
  -3  10  -7 271.778 51.5789  11
  -3  10  -7 239.435 61.8702  10
  -3  10  -8 299.056 54.9415   6
  -3  10  -8 344.440 68.6357  10
  -3  10  -8 379.828 56.7641  11
  -3  10  -9 681.584 79.6304  11
  -3  10  -9 664.086 86.8321  10
  -3  10  -9 654.641 82.6568   6
  -3  10 -10 1149.47 100.560  11
  -3  10 -10 1222.11 107.070   6
  -3  10 -10 1011.60 95.8220  10
  -3  10 -11 2.24469 23.4023   6
  -3  10 -11 44.9763 31.4224  11
  -3  10 -12 3169.19 150.373  11
  -3  10 -13 1672.00 98.1727  11
  -3  10 -14 114.177 23.5258  11
   3  -9 -10 19.8797 7.55173   8
   3  -9 -10 17.2848 9.91393   5
   3  -9  -9 214.745 34.4660   4
   3  -9  -9 218.711 28.4789   8
   3  -9  -8 5.81337 14.8708   8
   3  -9  -8 8.45560 18.4805   4
   3  -9  -7 102.193 26.8375   8
   3  -9  -7 113.863 34.4135   4
   3  -9  -6 1278.11 104.814   4
   3  -9  -6 1049.04 83.8252   8
   3  -9  -5 1954.16 130.319   4
   3  -9  -4 486.150 67.6461   4
   3  -9  -3 5632.80 209.931   4
  -3   9   3 5502.07 215.754  10
  -3   9   2 419.642 65.7025  10
   3  -9  -2 377.587 52.3331   4
  -3   9   1 761.706 87.5160  10
   3  -9  -1 697.318 71.3113   4
  -3   9   1 622.474 92.7147   1
  -3   9   1 704.953 102.956   2
   3  -9   0 797.862 75.8675   4
   3  -9   0 745.763 75.0881  13
  -3   9   0 837.191 93.6250  10
  -3   9   0 912.440 111.199   2
   3  -9   1 15757.8 340.733  13
  -3   9  -1 15481.2 386.049  10
  -3   9  -1 16206.4 471.004   2
   3  -9   2 225.539 45.8269  13
  -3   9  -2 128.542 41.6563   2
  -3   9  -2 211.389 51.7766  10
   3  -9   3 2122.37 122.292  13
  -3   9  -3 2175.59 149.874  10
  -3   9  -3 2113.58 164.954   2
  -3   9  -4 484.338 82.7809   2
  -3   9  -4 586.736 78.2929  10
   3  -9   4 585.007 64.0636  13
   3  -9   5 68.0754 25.2354  13
  -3   9  -5 102.252 28.3742  11
  -3   9  -5 81.8646 37.9779   2
  -3   9  -5 82.7442 32.3491  10
   3  -9   6 522.396 54.4927  13
  -3   9  -6 501.976 74.2119  10
  -3   9  -6 552.985 65.3515  11
  -3   9  -7 498.620 63.5819  11
  -3   9  -7 487.616 71.7611  10
  -3   9  -8 104.217 30.4838   6
  -3   9  -8 128.040 37.9924  11
  -3   9  -8 137.060 46.5863  10
  -3   9  -9 12885.2 361.268   6
  -3   9  -9 13399.4 347.895  11
  -3   9  -9 13590.1 364.159  10
  -3   9 -10 4242.27 210.911   6
  -3   9 -10 4223.79 199.706  11
  -3   9 -11 55.3673 33.5980  11
  -3   9 -11 61.4369 41.3713   6
  -3   9 -12 338.817 58.3090   6
  -3   9 -12 275.114 50.3753  11
  -3   9 -13 311.053 50.1380  11
  -3   9 -14 4.11029 14.1420  11
  -3   9 -15 81.9308 16.8296  11
  -3   9 -15 69.9510 13.7195   9
   3  -8 -11 1.99321 4.94850   8
   3  -8 -11 18.0006 8.23104   5
   3  -8 -11 2.58045 11.2095   4
   3  -8 -10 185.770 25.1857   8
   3  -8 -10 202.574 33.0278   4
   3  -8 -10 220.216 29.5978   5
   3  -8  -9 116.702 26.5203   8
   3  -8  -9 156.399 37.0059   4
   3  -8  -8 1065.43 90.4476   4
   3  -8  -8 967.342 75.8680   8
   3  -8  -7 2439.84 143.995   4
   3  -8  -6 4253.07 186.884   4
   3  -8  -5 1494.73 108.417   4
  -3   8   4 13444.0 303.286  10
   3  -8  -4 13305.6 306.299   4
   3  -8  -3 579.561 60.7063   4
  -3   8   3 624.261 71.0124  10
  -3   8   3 596.370 81.1723   1
   3  -8  -2 2362.75 120.713  13
  -3   8   2 2282.82 131.549  10
   3  -8  -2 2333.57 117.329   4
  -3   8   2 2116.91 160.323   1
  -3   8   1 584.768 92.2892   1
  -3   8   1 813.825 80.8187  10
   3  -8  -1 715.803 67.4597  13
  -3   8   1 740.917 98.5212   2
   3  -8  -1 599.929 56.9113   4
   3  -8   0 4893.39 173.624  13
  -3   8   0 4690.10 190.241  10
   3  -8   0 4509.47 148.628   4
  -3   8   0 5020.40 250.395   2
   3  -8   1 2377.51 120.431  13
  -3   8  -1 2539.42 140.928  10
  -3   8  -1 2416.23 177.342   2
   3  -8   2 176.960 34.5196  13
  -3   8  -2 149.264 48.2785   2
  -3   8  -2 207.571 43.6013  10
   3  -8   3 7.89117 23.1841  13
  -3   8  -3 27.7701 20.3711   2
  -3   8  -3 3.28212 22.7112  10
   3  -8   4 1029.50 73.3177  13
  -3   8  -4 1139.52 98.0998  10
  -3   8  -4 1097.58 113.566   2
   3  -8   5 135.024 25.7352  13
  -3   8  -5 167.178 33.5670  11
  -3   8  -5 150.071 49.3602   2
  -3   8  -5 186.751 41.8397  10
  -3   8  -6 1746.17 109.122  11
  -3   8  -6 1878.98 130.573  10
   3  -8   6 1616.82 84.2898  13
  -3   8  -6 1758.42 154.845   2
  -3   8  -7 193.142 43.7802  11
  -3   8  -7 158.114 48.0986   2
  -3   8  -7 142.118 40.7768  10
  -3   8  -8 276.370 49.3664   6
  -3   8  -8 332.009 52.2245  11
  -3   8  -8 342.382 56.9327  10
  -3   8  -9 1273.42 115.418   6
  -3   8  -9 1211.90 106.143  11
  -3   8 -10 18.6496 24.6798   6
  -3   8 -10 21.3069 22.3290  11
  -3   8 -11 15.5725 31.9907   6
  -3   8 -11 5.83100 24.6109  11
  -3   8 -12 235.345 46.5195  11
  -3   8 -12 292.110 55.5021   6
  -3   8 -13 25.1447 20.7843  11
  -3   8 -14 11.5648 16.7163  11
  -3   8 -15 13.5112 11.4940  11
  -3   8 -15-5.46133 7.63728   9
   3  -7 -12 91.7611 16.5563   5
   3  -7 -12 98.2890 20.1736   4
   3  -7 -11 1142.74 63.9912   5
   3  -7 -11 1168.95 73.4761   4
   3  -7 -11 1175.56 58.2227   8
   3  -7 -10 205.619 33.5645   8
   3  -7 -10 251.780 41.9118   4
   3  -7  -9 374.960 52.4351   4
   3  -7  -9 397.712 47.2150   8
   3  -7  -8 1671.24 114.721   4
   3  -7  -8 1677.43 98.5291   8
   3  -7  -7 8434.05 251.796   4
   3  -7  -6 100.762 36.3627   4
   3  -7  -5 4128.49 162.010   4
  -3   7   4 1011.78 77.4988  10
   3  -7  -4 1060.14 80.8579   4
  -3   7   4 999.613 98.1949   1
   3  -7  -3 3130.73 123.059   4
  -3   7   3 3028.48 177.472   1
  -3   7   2 1029.23 106.660   1
  -3   7   1 1846.50 144.928   1
  -3   7   0 892.055 100.778   2
  -3   7  -1 4119.22 214.172   2
  -3   7  -2 399.720 70.2710   2
  -3   7  -3 1557.78 132.033   2
  -3   7  -4 32.6172 26.2166   2
  -3   7  -5 4198.13 227.811   2
  -3   7  -6 136.210 29.9872  11
  -3   7  -6 127.490 43.8920   2
  -3   7  -7 928.538 110.545   2
  -3   7  -7 984.637 86.1274  11
  -3   7  -7 872.540 78.8530  10
  -3   7  -8 178.270 41.6667  11
  -3   7  -8 208.869 47.2128   6
  -3   7  -9 118.977 36.1577   6
  -3   7  -9 112.863 29.3711  11
  -3   7 -10 205.538 53.8363   6
  -3   7 -10 124.293 38.6306  11
  -3   7 -11 7.36656 24.9428   6
  -3   7 -11 20.0675 28.6478  11
  -3   7 -12 44.3064 26.4611  11
  -3   7 -12 36.9002 28.5133   6
  -3   7 -13 7.37410 21.3453  11
  -3   7 -14 44.6800 20.2838  11
  -3   7 -15 37.2601 13.5639  11
  -3   7 -15 27.5453 9.14652   9
   3  -6 -13 117.288 17.7605   5
   3  -6 -13 226.096 26.3123   4
   3  -6 -12 656.657 53.0459   4
   3  -6 -12 691.203 49.8014   5
   3  -6 -11 598.649 54.0070   5
   3  -6 -11 588.482 59.4250   4
   3  -6 -11 607.598 47.8278   8
   3  -6 -10 4.35802 11.1990   8
   3  -6 -10 35.6438 18.5144   4
   3  -6  -9 1571.99 109.482   4
   3  -6  -9 1609.08 92.7539   8
   3  -6  -8 9013.43 249.818   4
   3  -6  -7 811.857 75.9558   4
   3  -6  -6 5557.11 181.990   4
   3  -6  -5 97.5234 28.1301   4
  -3   6   4 90.5765 30.8244   1
  -3   6   3 32.2456 26.4399   1
  -3   6   2 623.853 77.5810   1
  -3   6   1 111.172 37.9772   1
  -3   6   0 6736.65 251.051   2
  -3   6  -1 2255.03 147.419   2
  -3   6  -2 4446.65 211.797   2
  -3   6  -3-3.11757 21.7667   2
  -3   6  -4 2037.82 146.524   2
  -3   6  -5 1462.35 133.947   2
  -3   6  -6 760.633 98.0939   2
  -3   6  -7 144.554 35.6616  11
  -3   6  -7 36.4376 28.8931   2
  -3   6  -8 222.580 40.5362  11
  -3   6  -8 133.458 49.3928   2
  -3   6  -9-11.5169 25.9526   6
  -3   6  -9-7.64280 20.2892  11
  -3   6  -9 7.56398 23.9711   2
  -3   6 -10 51.1439 30.3160   6
  -3   6 -10 59.2571 30.0801  11
  -3   6 -11 7.28500 24.0752   6
  -3   6 -11 29.3637 21.9890  11
  -3   6 -12 15.0151 23.9460  11
  -3   6 -12 24.8532 27.7362   6
  -3   6 -13 18.5815 18.8840  11
  -3   6 -14 306.375 41.3072  11
  -3   6 -14 293.136 32.2179   9
  -3   6 -15-4.37402 10.5834  11
   3  -5 -14 37.5064 9.65199   5
   3  -5 -14 24.3359 8.62563   4
   3  -5 -13 221.076 27.1662   5
   3  -5 -13 251.426 32.6144   4
   3  -5 -12 5.62206 12.2602   5
   3  -5 -12 31.0858 18.5844   4
   3  -5 -11 2324.62 109.340   5
   3  -5 -11 2328.13 118.574   4
   3  -5 -10-28.5381 19.6904   8
   3  -5 -10 3.83693 17.4501   4
   3  -5  -9 6640.31 210.826   4
   3  -5  -8-5.22740 19.7884   4
   3  -5  -7 562.001 56.7920   4
  -3   5   5-1.99483 13.9434   1
  -3   5   4 47.8019 21.6358   1
  -3   5   3 3666.50 159.057   1
  -3   5   2 99.3809 31.3562   1
  -3   5   1 1627.23 111.863   1
  -3   5   0 623.942 70.7525   2
  -3   5  -1 12136.3 319.482   2
  -3   5  -2 2844.26 153.935   2
  -3   5  -3 459.047 67.1934   2
  -3   5  -4 73.8422 34.3833   2
  -3   5  -5 4127.08 211.261   2
  -3   5  -6 175.314 48.1816   2
  -3   5  -7 383.667 71.5217   2
  -3   5  -8 24.8320 21.8370   6
  -3   5  -8 6.86679 15.3883  11
  -3   5  -8 50.9358 29.3835   2
  -3   5  -9 921.431 88.0830   6
  -3   5  -9 748.385 107.019   2
  -3   5  -9 746.728 75.7695  11
  -3   5 -10-20.8606 27.0063   6
  -3   5 -10 7.88457 23.6086  11
  -3   5 -11 19.0423 30.0188   6
  -3   5 -11 8.43003 25.1515  11
  -3   5 -12 68.0579 28.0226  11
  -3   5 -13 189.236 39.6659  11
  -3   5 -14 9.65253 16.7501  11
  -3   5 -15 27.3755 9.16770  11
   3  -4 -14 173.835 24.1111   5
   3  -4 -14 203.675 27.3140   4
   3  -4 -13 136.364 25.5797   5
   3  -4 -13 147.237 28.9785   4
   3  -4 -12 202.531 33.6821   5
   3  -4 -12 209.968 37.0828   4
   3  -4 -11 397.753 50.0355   4
   3  -4 -11 379.941 45.0674   5
   3  -4 -10 3424.45 145.695   4
   3  -4  -9 405.912 51.6530   4
   3  -4  -8 155.371 31.4964   4
   3  -4  -7 547.883 76.0983   3
   3  -4  -6 1157.20 105.498   3
   3  -4  -5 375.830 56.0421   3
  -3   4   5 318.514 41.2906   1
   3  -4  -4 5822.19 206.397   3
  -3   4   4 6143.76 183.364   1
   3  -4  -3 370.007 47.2977   3
  -3   4   3 330.794 45.9811   1
  -3   4   2 690.310 64.5783   1
   3  -4  -2 772.376 59.9494   3
   3  -4  -1 388.333 37.1629   3
  -3   4   1 392.122 54.7629   2
   3  -4   0 11800.5 172.211   3
  -3   4   0 12422.3 282.243   2
  -3   4  -1 1017.84 87.6321   2
  -3   4  -2 1419.26 105.450   2
  -3   4  -3 312.310 51.9631   2
  -3   4  -4 3079.55 170.401   2
  -3   4  -5 610.716 78.4011   2
  -3   4  -6 392.324 65.7025   2
  -3   4  -7 8.62122 26.8913   2
  -3   4  -8 1006.83 78.3239   6
  -3   4  -8 968.043 77.5613  11
  -3   4  -8 941.676 63.4155   5
  -3   4  -8 833.329 106.996   2
  -3   4  -9-11.9551 24.4417  11
  -3   4  -9-2.05780 18.6382   6
  -3   4  -9 74.4038 21.2026   5
  -3   4  -9 15.3388 34.7154   2
  -3   4 -10 1712.73 113.550   6
  -3   4 -10 1594.43 100.879   5
  -3   4 -10 1564.60 109.123  11
  -3   4 -11 138.319 35.0504   6
  -3   4 -11 138.015 39.1842  11
  -3   4 -11 142.612 36.6877   5
  -3   4 -12 0.77785 21.4810  11
  -3   4 -13 45.9435 24.1771  11
  -3   4 -14 340.463 39.5214  11
   3  -3 -15 40.6248 11.9825   5
   3  -3 -15 82.7817 15.9586   4
   3  -3 -14 26.6513 14.4109   5
   3  -3 -14-3.38853 12.1411   4
   3  -3 -13 45.3714 20.3225   4
   3  -3 -13 39.4702 17.0974   5
   3  -3 -12-2.09722 16.1191   4
   3  -3 -12-13.6980 17.2013   5
   3  -3 -11 2376.37 108.910   5
   3  -3 -11 2282.38 115.126   4
   3  -3 -10 13.6393 17.5448   4
   3  -3 -10-2.77199 24.0006   3
   3  -3  -9 221.465 35.0611   4
   3  -3  -9 273.272 55.3038   3
   3  -3  -8 1246.12 109.292   3
   3  -3  -7 478.663 66.9935   3
   3  -3  -6 603.220 70.7940   3
   3  -3  -5 11730.4 282.425   3
   3  -3  -4 12.5864 18.9642   3
  -3   3   4 35.9632 17.3949   1
   3  -3  -3 1489.74 87.0407   3
   3  -3  -2 349.307 38.8111   3
   3  -3  -1 5159.46 121.990   3
  -3   3   1 5765.44 167.715   2
   3  -3   0 751.278 39.8997   3
  -3   3   0 792.309 66.9240   2
   3  -3   1 3295.22 60.5276   3
  -3   3  -1 3444.69 139.315   2
  -3   3  -2 4500.33 171.989   2
  -3   3  -3 230.623 43.4881   2
  -3   3  -4 1131.63 102.146   2
  -3   3  -5 322.765 57.5335   2
  -3   3  -6 216.030 50.4562   2
  -3   3  -7 13.9751 24.6662   2
  -3   3  -8 20.0612 15.9108  11
  -3   3  -8 27.3116 10.8734   5
  -3   3  -8-5.67755 25.5962   2
  -3   3  -9 729.181 71.8168  11
  -3   3  -9 792.094 66.7508   6
  -3   3  -9 744.108 62.0196   5
  -3   3  -9 815.928 117.457   2
  -3   3 -10 95.7822 24.2133  11
  -3   3 -10 126.872 30.7688   5
  -3   3 -11 24.5046 23.1636  11
  -3   3 -11 1.33329 17.2951   5
  -3   3 -12-1.73073 16.0065  11
  -3   3 -12-2.53521 19.7916   5
  -3   3 -13 143.034 30.6103  11
  -3   3 -14 139.692 23.9271  11
   3  -2 -16 27.7804 8.05232   5
   3  -2 -15 8.94317 9.45988   5
   3  -2 -15 34.5924 13.7057   4
   3  -2 -14 184.475 30.9410   4
   3  -2 -14 164.373 27.2329   5
   3  -2 -13-6.31397 14.8420   4
   3  -2 -13-1.94737 12.4330   5
   3  -2 -12 1094.45 73.7715   5
   3  -2 -12 1045.06 76.6553   4
   3  -2 -11 64.5122 23.1601   4
   3  -2 -11 49.9161 19.7404   3
   3  -2 -11 49.5014 16.6414   5
   3  -2 -10 1172.22 108.369   3
   3  -2 -10 1114.01 64.1735   5
   3  -2 -10 1099.59 63.5230   9
   3  -2 -10 1143.24 75.6181   4
   3  -2  -9-3.44165 11.2125   4
   3  -2  -9-9.08542 15.1725   7
   3  -2  -9 27.7996 24.0191   3
   3  -2  -8 100.707 31.4394   3
   3  -2  -7 1529.54 108.654   3
   3  -2  -6 86.0390 27.5791   3
   3  -2  -5 1.22183 16.2774   3
   3  -2  -4 25.7763 17.1883   3
   3  -2  -3 925.776 62.7584   3
   3  -2  -2 410.612 40.3612   3
  -3   2   2 484.949 41.4140   2
   3  -2  -1 31.6399 12.8711   3
  -3   2   1 39.4763 17.0228   2
   3  -2   0 3458.03 90.0568   3
  -3   2   0 3674.74 124.268   2
  -3   2  -1 7.95685 13.7420   2
   3  -2   1-5.90797 6.92378   3
  -3   2  -2 8559.79 220.304   2
  -3   2  -3 154.398 38.0539   2
  -3   2  -4 704.149 78.4736   2
  -3   2  -5 184.449 50.1045   2
  -3   2  -6 2022.13 153.689   2
  -3   2  -7 848.127 106.673   2
  -3   2  -8 1873.55 87.0707   5
  -3   2  -8 1904.87 172.928   2
   3  -2   9 138.345 43.1753   1
  -3   2  -9 46.6007 26.4425   2
  -3   2  -9 94.1713 27.6741  11
  -3   2  -9 116.255 26.9041   5
  -3   2 -10 1691.27 108.173  11
  -3   2 -10 1678.87 98.3763   5
  -3   2 -11 8.64988 15.9413  11
  -3   2 -11-0.66269 13.8266   5
  -3   2 -12 3.35576 16.1215  11
  -3   2 -12 5.34169 13.6399   5
  -3   2 -13 68.7464 24.2250  11
  -3   2 -13 50.5158 18.9365   5
   3  -1 -16 26.8784 9.26555   5
   3  -1 -15-17.8795 13.0390   4
   3  -1 -15-20.3931 14.3410   5
   3  -1 -14 109.564 24.5037   4
   3  -1 -14 110.670 24.3638   5
   3  -1 -13 106.031 24.8949   4
   3  -1 -13 131.062 25.5350   5
   3  -1 -12 10.2136 14.6099   4
   3  -1 -12 6.65854 10.9115   5
   3  -1 -12 4.64154 11.6124   9
   3  -1 -11 731.362 84.7096   3
   3  -1 -11 697.457 52.0858   5
   3  -1 -11 588.283 52.7245   9
   3  -1 -11 711.250 59.9740   4
   3  -1 -10 12.2357 15.4880   7
   3  -1 -10 27.6142 18.7871   3
   3  -1  -9 10.6738 14.1630   3
   3  -1  -8 16.9290 19.3021   3
   3  -1  -7 1103.30 86.4435   3
   3  -1  -6 16.7321 16.1144   3
   3  -1  -5 1167.89 78.9967   3
   3  -1  -4 167.066 29.5992   3
   3  -1  -3 11621.0 215.307   3
  -3   1   3 11864.4 169.036   2
   3  -1  -2 2049.68 86.1618   3
  -3   1   2 1995.88 71.9773   2
   3  -1  -1 58385.8 429.359   3
  -3   1   1 57345.6 424.117   2
  -3   1   0 2002.59 89.5668   2
   3  -1   0 1949.47 77.5873   3
  -3   1  -1 11898.0 235.937   2
   3  -1   1 10524.3 176.206   3
  -3   1  -2 1797.98 104.408   2
   3  -1   2 1510.97 69.2108   3
  -3   1  -3 1551.09 107.041   2
  -3   1  -4 44.9708 26.8954   2
  -3   1  -5 13003.2 370.351   2
  -3   1  -6 2244.30 169.594   2
  -3   1  -7 1247.55 133.978   2
   3  -1   8 10.2110 21.2085   1
  -3   1  -8 49.9226 14.9771   5
  -3   1  -9 81.0986 26.3116   5
  -3   1 -10 488.301 57.3453  11
  -3   1 -10 506.668 55.7118   5
  -3   1 -11 998.092 76.4402   5
  -3   1 -11 894.447 74.6839  11
  -3   1 -12 1545.19 89.6475  11
  -3   1 -12 1445.70 86.4550   5
  -3   1 -13 15962.3 248.859   5
   3   0 -16 1240.85 57.4480   5
   3   0 -15 184.815 29.6773   4
   3   0 -15 180.837 26.6229   5
   3   0 -14 140.215 28.3552   4
   3   0 -14 161.839 29.0255   5
   3   0 -14 145.566 28.7735   9
   3   0 -13 28.9515 13.0495   4
   3   0 -13 30.7369 15.0890   9
   3   0 -13 28.1654 12.6316   5
   3   0 -12 135.974 26.1492   5
   3   0 -12 148.698 29.6419   4
   3   0 -12 148.743 30.8235   9
   3   0 -11 85.2707 24.2942   4
   3   0 -11 82.7085 23.1001   9
   3   0 -11 139.482 27.9357   7
   3   0 -11 76.2110 27.5573   3
   3   0 -10 5187.49 143.955   4
   3   0 -10 5111.48 206.041   3
   3   0  -9 464.038 61.9544   3
   3   0  -8 387.767 54.2855   3
   3   0  -7 52.4517 20.3253   3
   3   0  -6 397.762 49.5945   3
   3   0  -5 1081.14 76.1803   3
   3   0  -4 25678.0 343.201   3
  -3   0   4 24849.7 144.535   2
   3   0  -3 1391.99 80.1270   3
  -3   0   3 1332.99 39.7220   2
  -3   0   2 19020.2 188.968   2
   3   0  -2 19598.8 297.914   3
  -3   0   1 232.982 27.0709   2
   3   0  -1 240.893 34.6735   3
   3   0   0 18232.8 279.579   3
  -3   0   0 18457.1 270.504   2
  -3   0  -1 1662.84 99.1116   2
  -3   0  -2 142.835 33.6721   2
  -3   0  -3 2001.64 133.513   2
  -3   0  -4 33754.1 592.293   2
  -3   0  -5 668.279 93.5271   2
  -3   0  -6 230.286 56.4213   2
   3   0   6 273.007 56.6647   1
   3   0   7 32.8919 24.7820   1
  -3   0  -7 18.3960 26.2081   2
  -3   0  -7 16.9338 11.6111   8
  -3   0  -8 406.829 43.1759   5
   3   0   8 476.451 75.5093   1
  -3   0  -8 277.448 71.2290   2
  -3   0  -8 478.283 50.0048   8
  -3   0  -9 460.572 50.9969   5
  -3   0  -9 339.759 43.3659   8
  -3   0 -10 4783.04 174.029  11
  -3   0 -10 4917.90 165.835   5
  -3   0 -11 1751.01 97.3903   5
  -3   0 -11 1685.39 95.8854  11
  -3   0 -12 5710.14 158.520   5
  -3   0 -13 259.546 28.8031   5
   3   1 -16 89.4980 17.8595   5
   3   1 -16 121.987 21.9624   4
   3   1 -15 509.070 44.8652   5
   3   1 -15 493.615 50.4346   9
   3   1 -15 547.048 48.5522   4
   3   1 -14 45.3837 20.0139   9
   3   1 -14 33.3397 15.9527   4
   3   1 -14 84.3873 22.6289   5
   3   1 -13 11414.5 219.245   5
   3   1 -13 11496.2 241.100   4
   3   1 -12 1341.09 106.755   3
   3   1 -12 1483.46 86.4757   9
   3   1 -12 1263.44 80.7675   4
   3   1 -11 1150.77 100.274   3
   3   1 -11 1173.68 70.3909   7
   3   1 -11 1064.81 73.9566   9
   3   1 -11 1114.42 73.5497   4
   3   1 -10 232.242 45.6189   3
   3   1  -9 1099.81 90.0564   3
   3   1  -8-9.79200 14.3040   3
   3   1  -7 15968.7 316.931   3
   3   1  -6 638.468 62.7950   3
   3   1  -5 76382.0 654.660   3
   3   1  -4 5874.17 181.234   3
   3   1  -3 103.760 12.6369   1
  -3  -1   2 5382.86 98.8046   2
   3   1  -2 5352.77 109.273   1
  -3  -1   1 10678.0 193.094   2
   3   1  -1 10525.1 182.581   1
  -3  -1   0 4584.98 153.575   2
  -3  -1  -1 25328.6 409.132   2
  -3  -1  -2 1948.65 130.012   2
   3   1   2 2073.86 117.019   1
  -3  -1  -3 26242.3 518.648   2
   3   1   3 26790.0 444.567   1
  -3  -1  -4 540.241 87.7159   2
   3   1   4 584.277 74.4368   1
  -3  -1  -5 2554.98 200.478   2
   3   1   5 2797.62 165.439   1
   3   1   6 39.5273 24.8717   1
  -3  -1  -6 14.6495 27.6716   2
  -3  -1  -7 21.3669 13.7243   8
   3   1   7 68.6237 35.4637   1
  -3  -1  -8 17.2957 17.8635   8
  -3  -1  -8 94.5578 27.6148   5
  -3  -1  -9 2864.08 122.661   5
  -3  -1  -9 3057.84 134.546   8
  -3  -1 -10 103.357 25.3309  11
  -3  -1 -10 86.8529 24.0455   5
  -3  -1 -10 97.0261 26.2492   8
  -3  -1 -11 1343.28 77.8769   5
  -3  -1 -12 944.996 56.5352   5
   3   2 -16 52.4927 17.8458   4
   3   2 -16 22.5887 16.0962   9
   3   2 -15 711.893 53.2094   5
   3   2 -15 658.349 59.8127   9
   3   2 -15 685.109 55.4242   4
   3   2 -14 17564.3 311.131   9
   3   2 -14 18339.6 297.788   4
   3   2 -13 1744.01 100.811   9
   3   2 -13 1657.76 92.9338   4
   3   2 -12-2.33098 13.1431   4
   3   2 -12 9.64125 13.2209   7
   3   2 -12 33.0863 19.4299   9
   3   2 -11 427.147 46.4126   9
   3   2 -11 339.141 53.0442   3
   3   2 -11 441.399 40.5090   7
   3   2 -11 408.618 44.4092   4
   3   2 -10-1.71680 14.8239   3
   3   2  -9 1626.95 107.806   3
   3   2  -8 20258.7 379.710   3
   3   2  -7 5372.04 188.987   3
   3   2  -6 9283.39 249.945   3
   3   2  -5 4780.38 179.023   3
   3   2  -4 14142.9 308.009   3
   3   2  -3 53.4901 10.6424   1
   3   2  -3 69.3015 29.6960   3
   3   2  -2 6065.23 130.094   1
   3   2  -1 985.209 61.2130   1
   3   2   0 32818.3 396.335   1
   3   2   1 166.312 34.9728   1
  -3  -2  -1 161.973 39.7830   2
  -3  -2  -2 814.298 90.4746   2
   3   2   2 754.709 75.7476   1
  -3  -2  -3 790.045 101.982   2
   3   2   3 840.673 85.1421   1
   3   2   4 1540.58 118.684   1
   3   2   5-0.06256 17.5464   1
  -3  -2  -6 226.234 35.9723   8
   3   2   6 242.379 52.7657   1
  -3  -2  -7 51.0253 19.5158   8
   3   2   7 99.8081 36.4039   1
  -3  -2  -8 3095.85 123.474   5
  -3  -2  -8 3353.23 145.006   8
  -3  -2  -9 509.288 50.7085   5
  -3  -2  -9 478.078 55.9016   8
  -3  -2 -10 2756.21 111.367   5
  -3  -2 -10 2894.73 122.877   8
  -3  -2 -11-2.00282 12.7897   5
   3   3 -17 4573.78 119.374   9
   3   3 -16 3347.45 123.080   9
   3   3 -16 3819.40 115.531   4
   3   3 -15 2153.63 110.029   9
   3   3 -15 2472.35 105.487   4
   3   3 -14 755.138 67.9345   9
   3   3 -14 777.087 63.2128   4
   3   3 -13-8.31078 23.2138   4
   3   3 -13 0.88976 16.0852   9
   3   3 -12 94.9056 26.1413   4
   3   3 -12 132.179 37.6650   3
   3   3 -12 103.043 27.3836   9
   3   3 -11 1096.24 93.9191   3
   3   3 -11 1191.70 77.2753   9
   3   3 -11 1101.91 73.3395   4
   3   3 -10 54.7960 22.7071   3
   3   3  -9 2344.68 134.358   3
   3   3  -8 3620.92 163.777   3
   3   3  -7-14.0358 24.2388   3
   3   3  -6 150.142 38.9043   3
   3   3  -5 725.509 78.5917   3
   3   3  -4 2414.46 145.876   3
   3   3  -3 5323.04 121.437   1
   3   3  -2 3.24689 10.0719   1
   3   3  -1 6427.14 172.712   1
   3   3   0 1734.99 100.829   1
   3   3   1 2866.56 137.644   1
   3   3   2 712.183 76.0550   1
   3   3   3 114.158 33.6883   1
   3   3   4 31.3187 29.8550   1
   3   3   5 1429.12 122.774   1
  -3  -3  -5 1541.72 93.9223   8
   3   3   6 2043.72 150.915   1
  -3  -3  -6 1823.78 107.189   8
  -3  -3  -7 1662.50 105.749   8
  -3  -3  -8 672.246 68.0774   8
  -3  -3  -9 2017.84 94.2496   5
  -3  -3  -9 2073.91 111.730   8
  -3  -3 -10 213.832 28.1980   5
  -3  -3 -10 223.651 34.9388   8
  -3  -3 -11 381.776 33.1544   8
   3   4 -17 2975.30 101.378   9
   3   4 -16 2118.26 87.0944   4
   3   4 -16 1672.94 90.6646   9
   3   4 -15-7.71320 16.6313   4
   3   4 -15 2.25936 16.0715   9
   3   4 -14 348.841 49.2371   9
   3   4 -14 309.971 42.6047   4
   3   4 -13 306.691 46.7087   9
   3   4 -13 337.014 44.5129   4
   3   4 -12 367.737 52.1348   3
   3   4 -12 438.410 50.3748   9
   3   4 -12 284.738 44.3227   4
   3   4 -11 71.8198 23.1119   4
   3   4 -11 128.591 36.7004   3
   3   4 -11 72.2085 19.3053   9
   3   4 -10 2236.91 135.304   3
   3   4 -10 2170.01 94.9793   9
   3   4 -10 2216.75 103.528   4
   3   4  -9 1959.30 126.946   3
   3   4  -8 4020.47 184.069   3
   3   4  -7 6.78692 17.0950   3
   3   4  -6 9122.87 291.674   3
   3   4  -5 20.3901 24.6511   3
   3   4  -4 24.0197 11.6529   1
   3   4  -3 851.547 57.9025   1
   3   4  -2 5086.27 152.599   1
   3   4  -1 664.138 60.0453   1
   3   4   0 940.660 78.8107   1
   3   4   1 1368.87 101.631   1
   3   4   2 468.423 64.4435   1
   3   4   3 286.771 55.6841   1
  -3  -4  -3 317.385 42.0062   8
   3   4   4 350.735 65.1742   1
  -3  -4  -4 329.429 44.6797   8
  -3  -4  -5 94.3244 28.5507   8
   3   4   5 131.140 39.9716   1
  -3  -4  -6 0.74403 22.9136   8
  -3  -4  -7-15.9175 22.3875   8
  -3  -4  -8 11.9659 15.5626   8
  -3  -4  -9 14.0588 20.1975   8
  -3  -4 -10 80.4631 18.8183   8
   3   5 -18 303.907 26.0644   9
   3   5 -17 1344.10 69.0120   9
   3   5 -16 383.408 44.3188   9
   3   5 -16 418.272 39.6760   4
   3   5 -15-5.63494 15.6064   4
   3   5 -15 7.27414 15.7115   9
   3   5 -14 1.80153 13.9815   4
   3   5 -14 35.3994 19.1922   9
   3   5 -13 4.49923 18.0467   4
   3   5 -13-12.8040 16.5926   9
   3   5 -12 243.730 40.7796   4
   3   5 -12 226.662 37.2107   9
   3   5 -11 1677.26 111.610   3
   3   5 -11 1797.61 96.5441   9
   3   5 -11 1884.21 105.244   4
   3   5 -10 308.329 52.2497   3
   3   5 -10 296.787 38.2590   9
   3   5  -9 1505.15 115.642   3
   3   5  -8-36.8494 27.7030   3
   3   5  -7 5208.93 226.799   3
   3   5  -6 7.78382 25.6128   3
   3   5  -5 220.483 55.0997   3
   3   5  -3 1406.95 84.2254   1
   3   5  -2 275.870 40.9370   1
   3   5  -1 134.560 30.8920   1
   3   5   0 277.024 46.9633   1
   3   5   1 196.710 43.4067   1
  -3  -5  -2 968.322 74.3062  12
   3   5   2 960.285 94.9721   1
  -3  -5  -2 1115.10 75.9399   8
  -3  -5  -3 5972.18 182.074  12
   3   5   3 6249.56 248.170   1
  -3  -5  -3 6363.77 192.018   8
  -3  -5  -4 176.320 36.4807   8
  -3  -5  -5 450.466 57.0275   8
  -3  -5  -6 241.656 41.9410   8
  -3  -5  -7 996.368 82.9934   8
  -3  -5  -8 17.3594 16.4624   8
  -3  -5  -9 108.794 22.6237   8
  -3  -5 -10 97.9300 17.9299   8
   3   6 -18 162.475 19.1155   9
   3   6 -17-19.0579 13.9239   9
   3   6 -16 48.4479 15.7164   4
   3   6 -16 14.8579 14.9604   9
   3   6 -15 174.161 30.6217   4
   3   6 -15 164.185 32.0530   9
   3   6 -14 342.720 46.0158   9
   3   6 -14 425.372 51.2128   4
   3   6 -13 8.51643 15.3973   4
   3   6 -13 22.6585 14.7018   9
   3   6 -12 1059.58 77.0809   9
   3   6 -12 1045.36 85.8691   4
   3   6 -11 179.889 36.2372  11
   3   6 -11 138.093 31.1646   4
   3   6 -11 105.476 25.2717   9
   3   6 -10 93.9860 26.7762  11
   3   6 -10 89.1282 31.7120   3
   3   6 -10 84.7522 19.4692   9
   3   6  -9 147.642 39.9196  11
   3   6  -9 46.1988 26.6946   3
   3   6  -8 2606.06 123.655  11
   3   6  -8 2770.08 166.509   3
   3   6  -7 834.886 98.3480   3
   3   6  -6 665.847 90.4586   3
   3   6  -5 44.5971 35.5153   3
   3   6  -3 18.5704 14.0142   1
   3   6  -2 299.527 46.4200   1
   3   6  -1 41.6556 21.8345   1
  -3  -6   1 37.4438 19.1561  12
  -3  -6   0 304.263 46.4536  12
   3   6   0 282.813 51.7325   1
  -3  -6   0 305.745 37.3608   8
  -3  -6  -1 77.2422 22.7623   8
   3   6   1 55.7895 27.8686   1
  -3  -6  -1 92.5476 27.7672  12
   3   6   2 5343.63 224.726   1
  -3  -6  -2 5667.67 182.220   8
  -3  -6  -2 5420.35 190.448  12
  -3  -6  -3 659.812 68.4904   8
  -3  -6  -3 537.798 59.6242  12
  -3  -6  -4 254.260 42.7206   8
  -3  -6  -5 90.1158 28.6834   8
  -3  -6  -6 356.318 51.7473   8
  -3  -6  -7 191.148 35.0349   8
  -3  -6  -8 17.9798 14.6419   8
  -3  -6  -9 14.0828 9.85362   8
   3   7 -18 8.86438 7.42458   9
   3   7 -17 58.4623 14.9946   9
   3   7 -16 187.986 29.9408   9
   3   7 -16 247.250 28.7427   4
   3   7 -15 536.517 50.9547   9
   3   7 -15 629.820 52.8152   4
   3   7 -14 59.1390 24.5174   4
   3   7 -14 66.8252 22.6629   9
   3   7 -13 1251.49 84.9272  11
   3   7 -13 1250.11 80.7533   9
   3   7 -13 1291.71 90.6821   4
   3   7 -12-0.42696 17.6215  11
   3   7 -12 0.66261 12.3389   9
   3   7 -12 23.9346 17.8550   4
   3   7 -11 358.725 53.1202  11
   3   7 -11 349.612 40.7880   9
   3   7 -10 94.6742 30.4873  11
   3   7  -9 776.586 74.8728  11
   3   7  -9 730.158 84.7899   3
   3   7  -8 40.4124 26.3277  11
   3   7  -8-2.26470 20.5187   3
   3   7  -7 1301.36 98.8271  11
  -3  -7   7 1289.73 79.8107  12
  -3  -7   6 1667.40 96.6203  12
   3   7  -6 1547.77 109.042  11
   3   7  -6 1504.07 134.730   3
  -3  -7   5 832.775 74.1400  12
   3   7  -5 650.781 93.0223   3
   3   7  -5 738.341 75.4510  11
  -3  -7   4 101.113 29.3226  12
   3   7  -4 123.299 35.0440  11
  -3  -7   3 758.175 75.3039  12
   3   7  -3 794.808 76.5906  11
  -3  -7   2 167.976 40.9155  12
   3   7  -2 172.564 36.7991   1
   3   7  -1 2072.69 131.155   1
  -3  -7   1 1845.33 87.4917   8
  -3  -7   1 2068.37 123.234  12
  -3  -7   0 88.5746 22.2964   8
  -3  -7   0 111.883 34.2878  12
   3   7   0 157.625 37.9392   1
  -3  -7  -1 4188.66 175.567  12
  -3  -7  -1 4061.46 152.630   8
  -3  -7  -2-13.6523 20.2029   8
  -3  -7  -2-14.6225 22.0508  12
  -3  -7  -3 259.141 42.3886  12
  -3  -7  -3 314.528 47.0078   8
  -3  -7  -4 115.817 29.9291   8
  -3  -7  -5 1193.93 87.8555   8
  -3  -7  -6 42.3614 23.8226   8
  -3  -7  -7 87.7701 23.0653   8
  -3  -7  -8 149.895 21.5387   8
   3   8 -17 10.0826 7.93887   9
   3   8 -16 45.0170 14.6013   9
   3   8 -16 74.7034 15.3970   4
   3   8 -15 28.7172 15.1748   4
   3   8 -15 6.12046 13.8449   9
   3   8 -14 646.491 56.9192  11
   3   8 -14 637.716 51.8797   9
   3   8 -14 777.114 63.7232   4
   3   8 -13 6.20802 13.9620  11
   3   8 -13-8.29329 13.2241   9
   3   8 -13 17.7979 15.8979   4
   3   8 -12 559.965 62.8059  11
   3   8 -12 471.992 44.2303   9
   3   8 -12 549.457 63.1803   4
   3   8 -11 21.7516 19.3473  11
   3   8 -10 61.0202 29.9953  11
   3   8  -9 17.6428 16.4425  11
  -3  -8   8 100.224 26.6474  12
   3   8  -8 76.4068 35.4620  11
   3   8  -8 11.1365 20.9521   3
  -3  -8   7-9.20567 18.2253  12
   3   8  -7 1.64403 17.8727  11
  -3  -8   6 917.428 81.8753  12
   3   8  -6 875.287 87.1233  11
   3   8  -6 700.737 91.3832   3
  -3  -8   5 34.5149 20.9931  12
   3   8  -5 10.0453 17.5679  11
   3   8  -5 58.4837 44.1549   3
  -3  -8   4 283.939 51.6041  12
   3   8  -4 252.218 51.8476  11
  -3  -8   3 1151.65 98.8770  12
  -3  -8   2 2020.89 130.884  12
  -3  -8   1 1216.64 101.643  12
  -3  -8   1 1108.74 70.8056   8
  -3  -8   0 8660.32 263.786  12
  -3  -8   0 8378.02 212.697   8
  -3  -8  -1 74.2261 24.7426   8
  -3  -8  -1 14.7890 20.3459  12
  -3  -8  -2 369.803 50.4596  12
  -3  -8  -2 399.293 51.3382   8
  -3  -8  -3 47.5913 20.2314   8
  -3  -8  -3 70.8536 22.3729  12
  -3  -8  -4 28.5366 15.7133   8
  -3  -8  -5 57.6562 21.2490   8
  -3  -8  -6 314.825 35.3307   8
  -3  -8  -7 280.934 26.7204   8
   3   9 -16 41.2328 10.3783   9
   3   9 -16 6.68563 7.30093   4
   3   9 -15 375.005 30.6335   9
   3   9 -15 392.352 36.2154   4
   3   9 -14 45.2213 18.8338   4
   3   9 -14 72.7937 21.9777  11
   3   9 -14 83.5133 18.6370   9
   3   9 -13 535.335 57.4617  11
   3   9 -13 551.515 55.9784   4
   3   9 -12 230.688 41.3849  11
   3   9 -12 296.303 45.8444   4
   3   9 -11 181.133 41.0166  11
   3   9 -10 41.6769 25.9730  11
   3   9  -9 1561.59 115.235  11
  -3  -9   8 44.7519 15.0991  12
   3   9  -8 33.5564 23.7759  11
  -3  -9   7 377.448 52.1468  12
   3   9  -7 393.319 67.5789  11
   3   9  -6 81.4840 34.3183  11
  -3  -9   6 94.4402 32.3599  12
   3   9  -5 553.138 76.8490  11
  -3  -9   5 673.956 78.4934  12
  -3  -9   4 104.809 38.6971  12
  -3  -9   3 8509.73 275.363  12
  -3  -9   2 1324.01 110.616  12
  -3  -9   1-13.0377 14.4860   8
  -3  -9   1 17.4550 20.5183  12
  -3  -9   0 682.094 74.8306  12
  -3  -9   0 631.252 56.1243   8
  -3  -9  -1-11.9337 17.7915   8
  -3  -9  -1-10.0242 15.9311  12
  -3  -9  -2 289.960 41.6180  12
  -3  -9  -2 323.908 40.6025   8
  -3  -9  -3 605.344 53.7939   8
  -3  -9  -4 103.902 21.4145   8
  -3  -9  -5 459.258 36.9160   8
   3  10 -15 23.2814 9.96353   4
   3  10 -15 15.3859 10.3253  11
   3  10 -14-15.1438 11.0349   4
   3  10 -14 11.3706 11.5934  11
   3  10 -13 11.5389 13.5189   4
   3  10 -13-4.95256 16.0005  11
   3  10 -12 1.37173 15.7726  11
   3  10 -12 2.73659 16.9660   4
   3  10 -11 486.181 61.1160  11
   3  10 -10 1716.95 115.874  11
  -3 -10   9 41.5671 17.5383  12
   3  10  -9 15.6032 23.2211  11
  -3 -10   8 457.146 52.2971  12
   3  10  -8 370.701 60.9639  11
   3  10  -7 4.96902 21.7955  11
  -3 -10   7 26.5558 17.6320  12
  -3 -10   6 63.9764 26.3421  12
  -3 -10   5 494.330 65.5012  12
  -3 -10   4 10346.8 299.523  12
  -3 -10   3 118.715 39.1197  12
  -3 -10   2 5896.67 220.526  12
  -3 -10   1 83.1991 29.2441  12
  -3 -10   0 16.6745 11.8125   8
  -3 -10   0-8.07732 18.7939  12
  -3 -10  -1 87.0591 18.8088   8
  -3 -10  -1 122.979 27.8668  12
  -3 -10  -2 142.120 22.3688   8
  -3 -10  -2 178.444 26.0292  12
  -3 -10  -3 63.9205 14.6165   8
   3  11 -14 36.2566 11.6043   4
   3  11 -13 2204.77 95.0321  11
   3  11 -13 2031.89 78.6569   4
   3  11 -12 190.223 29.8955   4
   3  11 -12 207.132 36.1868  11
   3  11 -11 1719.69 102.436  11
   3  11 -10 235.721 43.7512  11
  -3 -11   9 10.1109 8.15561  12
   3  11  -9-2.14027 20.1667  11
  -3 -11   8 497.207 47.9753  12
  -3 -11   7 1494.07 92.0898  12
  -3 -11   6 869.934 75.6987  12
  -3 -11   5 116.267 28.9356  12
  -3 -11   4 143.342 38.3696  12
  -3 -11   3 221.407 42.3928  12
  -3 -11   2 62.3983 24.2517  12
  -3 -11   1 16.1772 14.5500  12
  -3 -11   0 4.43176 11.3657  12
  -3 -11  -1-7.45936 9.98889  12
   3  12 -13 416.238 26.6837   4
   3  12 -12 70.0270 15.1725   4
   3  12 -11 85.2741 18.7037   4
  -3 -12   9 131.960 18.4009  12
  -3 -12   8 782.787 51.2179  12
  -3 -12   7 33.7531 15.5150  12
  -3 -12   6 6266.50 168.587  12
  -3 -12   5 330.664 41.5024  12
  -3 -12   4 500.149 50.4617  12
  -3 -12   3 171.119 29.9526  12
  -3 -12   2-0.83882 10.2411  12
  -3 -12   1 86.3045 16.7104  12
   3  13 -10-3.49713 7.76381   4
  -3 -13   7 389.587 28.1145  12
  -3 -13   6 135.690 19.2585  12
  -3 -13   5 458.279 34.0913  12
   4 -14   1 184.801 21.3412  12
   4 -14   2-5.40505 8.38589  12
  -4  14  -2 13.8665 12.9290  10
   4 -14   3-9.57029 10.9734  12
  -4  14  -3 70.6192 23.2608  10
  -4  14  -4 1032.61 69.4612  10
   4 -14   4 1121.81 57.8025  12
   4 -14   5-4.20446 8.44104  12
  -4  14  -5 14.1480 20.3242  10
  -4  14  -6 24.2080 15.3910  10
  -4  14  -7 29.0938 15.1919  10
   4 -13  -2-6.42792 7.90736   8
   4 -13  -2 1.62892 6.50535  12
   4 -13  -1 1604.03 69.6859  12
  -4  13   1 1552.15 71.0293  10
   4 -13  -1 1696.13 60.6957   8
   4 -13   0 588.644 49.9689  12
  -4  13   0 616.561 59.3021  10
   4 -13   0 556.211 34.8092   8
  -4  13  -1 5980.50 196.000  10
  -4  13  -2 180.805 43.7074  10
  -4  13  -3 2241.29 134.944  10
  -4  13  -4 514.725 70.4626  10
  -4  13  -5 222.081 48.3225  10
  -4  13  -6-0.84464 22.9963  10
   4 -13   7 2976.94 91.6717  12
  -4  13  -7 3093.74 143.151  10
  -4  13  -8 607.661 58.5700  10
  -4  13  -9 81.7322 20.2684  10
   4 -12  -5-1.29613 7.63846   8
   4 -12  -4 604.375 43.0226   8
   4 -12  -3 375.429 32.7785  12
   4 -12  -3 436.175 40.6274   8
  -4  12   2 447.698 53.3827  10
   4 -12  -2 477.395 44.9517   8
  -4  12   1 1009.30 87.9414  10
  -4  12   0 5413.12 218.638  10
  -4  12  -1 71.3686 37.7646  10
  -4  12  -2 425.593 71.5984  10
  -4  12  -3 274.863 71.1879  10
  -4  12  -4 2356.27 164.183  10
  -4  12  -5 387.450 71.8862  10
  -4  12  -6 251.548 38.3534   6
  -4  12  -6 302.112 61.8356  10
  -4  12  -7 762.599 66.0130   6
  -4  12  -7 732.189 83.2992  10
  -4  12  -8 657.184 59.7288   6
  -4  12  -8 544.686 65.8364  10
  -4  12  -9 124.628 28.3114   6
  -4  12  -9 118.932 22.4182  11
  -4  12  -9 75.5941 28.0692  10
  -4  12 -10 417.131 36.6391  11
  -4  12 -11 64.0598 13.9915  11
   4 -11  -7 34.0346 11.5861   8
   4 -11  -6 152.358 23.4438   8
   4 -11  -5 918.132 61.0025   8
   4 -11  -4 793.258 50.7556  12
   4 -11  -4 966.353 67.3300   8
  -4  11   3 1498.96 108.410  10
  -4  11   2 1615.65 122.753  10
  -4  11   1 7650.51 279.412  10
  -4  11   0 84.3032 43.7287  10
  -4  11  -1 866.168 103.659  10
  -4  11  -2 283.240 66.1571  10
  -4  11  -3 1024.27 116.142  10
  -4  11  -4 1094.46 121.294  10
  -4  11  -5 169.258 37.8902   6
  -4  11  -5 213.608 56.3525  10
  -4  11  -6 14.7292 24.5424   6
  -4  11  -6 11.7263 27.9565  10
  -4  11  -7 706.550 62.8595  11
  -4  11  -7 678.285 74.9356   6
  -4  11  -7 686.433 88.2058  10
  -4  11  -8 10.9630 20.8969   6
  -4  11  -8 9.97058 14.6359  11
  -4  11  -8 9.88004 25.9629  10
  -4  11  -9 342.540 45.2577  11
  -4  11  -9 431.247 58.8879   6
  -4  11  -9 435.844 59.7821  10
  -4  11 -10 152.806 33.9039   6
  -4  11 -10 70.2266 25.0042  11
  -4  11 -11 61.8835 25.1144   6
  -4  11 -11 33.4936 15.5582  11
  -4  11 -12 115.396 23.0832  11
   4 -10  -8 1113.35 55.2975   8
   4 -10  -7-0.57329 11.3362   8
   4 -10  -7-14.7869 17.5490   4
   4 -10  -6 2.67062 13.0735   8
   4 -10  -6 19.7497 23.7513   4
   4 -10  -5 1417.72 101.963   4
  -4  10   4 5741.31 217.033  10
   4 -10  -4 5845.28 208.455   4
  -4  10   3-2.50370 26.3556  10
   4 -10  -3-13.6926 23.2706   4
   4 -10  -2 2026.23 120.960   4
  -4  10   2 1949.91 141.846  10
  -4  10   1 12.1902 33.0457  10
  -4  10   0 5.59416 32.1848  10
   4 -10   1 440.055 67.0286  13
  -4  10  -1 488.426 81.6432  10
  -4  10  -2 72.6096 40.4589  10
   4 -10   2 69.6032 32.6102  13
   4 -10   3 368.432 60.3912  13
  -4  10  -3 342.389 74.4761  10
   4 -10   4 1860.81 121.853  13
  -4  10  -4 1777.81 151.058  10
   4 -10   5 79.0104 25.0658  13
  -4  10  -5 85.8639 42.0149  10
  -4  10  -6 381.407 50.1926  11
  -4  10  -6 307.022 62.2866  10
  -4  10  -7 11.7426 26.6460   6
  -4  10  -7-35.2141 23.8151  11
  -4  10  -7 57.1673 28.1107  10
  -4  10  -8 1456.88 118.576   6
  -4  10  -8 1405.63 101.286  11
  -4  10  -8 1281.77 110.509  10
  -4  10  -9 7.89254 20.0078  11
  -4  10  -9-52.9046 30.5217  10
  -4  10 -10 800.633 76.4622  11
  -4  10 -10 843.028 87.9475   6
  -4  10 -11 12.2904 22.5852   6
  -4  10 -11 17.3538 22.8390  11
  -4  10 -12 51.4810 19.7342  11
  -4  10 -13-34.5007 17.3374  11
   4  -9 -10 43.7253 9.41773   8
   4  -9  -9 474.821 47.3833   4
   4  -9  -9 438.794 30.0696   5
   4  -9  -9 446.664 37.0925   8
   4  -9  -8 74.1424 20.9639   8
   4  -9  -8 58.1745 21.9119   4
   4  -9  -7 77.5693 22.7336   8
   4  -9  -7 75.8466 32.4943   4
   4  -9  -6 632.937 75.1373   4
   4  -9  -5 2278.95 133.392   4
  -4   9   5 2449.93 142.745  10
  -4   9   4 681.700 81.6924  10
   4  -9  -4 707.536 77.0604   4
  -4   9   3 1412.09 119.790  10
   4  -9  -3 1382.79 101.712   4
  -4   9   2 14.6212 28.5402  10
   4  -9  -2-13.5449 23.9918  13
   4  -9  -2-24.7936 26.5813   4
   4  -9  -1 5.25824 21.0371  13
  -4   9   1-26.7121 31.9713  10
   4  -9  -1 26.9105 22.9854   4
   4  -9   0 3.31792 24.1394  13
  -4   9   0-26.5507 29.9723  10
   4  -9   1 1474.36 110.524  13
  -4   9  -1 1318.35 119.913  10
  -4   9  -2 16.6656 28.7232  10
   4  -9   2 50.4074 27.0266  13
  -4   9  -3 1599.27 132.680  10
   4  -9   3 1666.01 113.991  13
   4  -9   4 332.471 54.2545  13
  -4   9  -4 431.096 72.2962  10
   4  -9   5 1117.75 88.9514  13
  -4   9  -5 1001.35 106.503  10
   4  -9   6-38.0620 27.2401  13
  -4   9  -6 44.8382 25.1335  11
  -4   9  -6-81.0972 45.1540  10
   4  -9   7 850.250 69.4108  13
  -4   9  -7 872.951 83.1697  11
  -4   9  -7 653.886 80.1702  10
  -4   9  -8 876.265 86.3683  11
  -4   9  -8 921.428 98.7220   6
  -4   9  -8 763.951 83.1094  10
  -4   9  -9 266.046 57.5094   6
  -4   9  -9 243.030 48.1727  11
  -4   9 -10 164.730 44.9585   6
  -4   9 -10 227.108 49.3509  11
  -4   9 -11 46.4898 30.5835   6
  -4   9 -11 27.9104 22.3475  11
  -4   9 -12 49.1127 24.2016  11
  -4   9 -13-6.58069 18.7353  11
  -4   9 -14 17.9840 10.9703  11
   4  -8 -11 50.9296 15.7344   4
   4  -8 -10 201.404 21.8094   5
   4  -8 -10 241.670 27.7367   8
   4  -8 -10 215.690 34.3251   4
   4  -8  -9 11.3385 10.5929   8
   4  -8  -9-6.35532 18.3128   4
   4  -8  -8 313.061 48.7623   4
   4  -8  -7 17.1595 21.6380   4
  -4   8   6 2216.33 131.521  10
   4  -8  -6 2138.78 129.975   4
  -4   8   5 62.3114 34.7441  10
   4  -8  -5 50.7157 28.4379   4
  -4   8   4 84.9303 39.0368  10
   4  -8  -4 58.2262 25.1246   4
   4  -8  -3 20.1538 16.5755  13
  -4   8   3 10.1601 20.3375  10
   4  -8  -3 4.65626 19.6800   4
  -4   8   2 79.3529 34.9342  10
   4  -8  -2 41.4381 22.6906  13
   4  -8  -2 30.2273 19.3317   4
  -4   8   2 87.7329 38.4812   2
  -4   8   1 384.266 73.9811   2
  -4   8   1 351.560 60.9390  10
   4  -8  -1 252.727 36.2404   4
   4  -8  -1 266.761 46.0270  13
   4  -8   0 652.958 69.4139  13
  -4   8   0 580.883 75.4757  10
  -4   8   0 710.217 100.269   2
   4  -8   1 0.65508 21.2324  13
  -4   8  -1-12.9486 31.9652   2
  -4   8  -1 13.7697 22.3834  10
   4  -8   2 371.909 54.4180  13
  -4   8  -2 355.044 69.9109   2
  -4   8  -2 366.694 59.1083  10
  -4   8  -3 18.5494 28.3313   2
  -4   8  -3-18.7445 27.5382  10
   4  -8   3 35.2068 21.0973  13
  -4   8  -4 757.637 86.1013  10
   4  -8   4 782.969 72.4132  13
  -4   8  -4 787.418 105.233   2
  -4   8  -5 736.737 99.9949   2
   4  -8   5 663.155 65.6368  13
  -4   8  -5 647.394 61.4011  11
  -4   8  -5 680.067 80.5361  10
   4  -8   6 103.159 26.7011  13
  -4   8  -6 161.243 40.5381  11
  -4   8  -6 140.857 41.6015  10
  -4   8  -7 69.5187 26.4447  11
  -4   8  -7 16.6427 28.3318  10
  -4   8  -8 623.992 82.0919   6
  -4   8  -8 715.571 80.5959  11
  -4   8  -9 510.377 69.7123  11
  -4   8  -9 478.083 73.6759   6
  -4   8 -10 319.942 59.4922   6
  -4   8 -10 246.712 49.3845  11
  -4   8 -11 56.4121 36.2018   6
  -4   8 -11 32.2665 25.8418  11
  -4   8 -12-1.92221 20.1778   6
  -4   8 -12 17.9087 23.4751  11
  -4   8 -13 34.7098 17.9760  11
  -4   8 -14-3.70616 11.1492  11
  -4   8 -14 9.61586 6.45613   9
   4  -7 -12-3.06663 12.2881   4
   4  -7 -11 53.5894 14.3266   8
   4  -7 -11 43.2049 11.5250   5
   4  -7 -11 15.2849 14.6922   4
   4  -7 -10-0.71821 13.6689   8
   4  -7 -10 6.55913 11.5047   5
   4  -7 -10-7.57349 19.8158   4
   4  -7  -9 154.651 30.1945   8
   4  -7  -9 228.218 43.1436   4
   4  -7  -8 63.6123 29.2067   4
  -4   7   7 674.995 70.5427  10
   4  -7  -7 705.679 74.9519   4
  -4   7   6 320.548 60.7543  10
   4  -7  -6 230.386 45.0447   4
  -4   7   5 15.2105 20.0483  10
   4  -7  -5 18.1891 17.8658   4
   4  -7  -4 94.9913 20.7550  13
  -4   7   4 131.230 38.1037  10
   4  -7  -4 160.842 34.4942   4
  -4   7   3 925.574 85.7541  10
   4  -7  -3 1046.84 73.0027   4
  -4   7   3 1109.68 116.928   2
   4  -7  -3 942.897 72.0018  13
   4  -7  -2 22.1047 15.9738  13
  -4   7   2 38.6911 36.9746   2
  -4   7   2 39.0890 18.2288  10
   4  -7  -2 28.3699 15.5190   4
   4  -7  -1 148.024 32.2949  13
  -4   7   1 154.578 38.2069  10
  -4   7   1 150.568 38.7940   2
   4  -7   0 996.155 77.5656  13
  -4   7   0 936.337 82.8568  10
  -4   7   0 1045.55 113.093   2
   4  -7   1 29.7741 23.8456  13
  -4   7  -1 6.42925 23.4396   2
  -4   7  -1-8.62788 22.1945  10
   4  -7   2 15.1570 17.9149  13
  -4   7  -2 30.6933 20.7030   2
  -4   7  -2 23.8640 26.1457  10
   4  -7   3 2322.42 114.146  13
  -4   7  -3 2109.92 123.963  10
  -4   7  -3 2163.63 164.890   2
   4  -7   4 41.7194 20.0096  13
  -4   7  -4 20.9740 22.4482   2
  -4   7  -4-3.09851 26.2121  10
  -4   7  -5 566.575 90.8624   2
  -4   7  -5 597.333 60.4502  11
  -4   7  -5 573.887 65.3814  10
   4  -7   5 557.635 53.2363  13
   4  -7   6 90.2378 25.5575  13
  -4   7  -6 90.0562 29.4333  11
  -4   7  -6 12.3681 35.4079   2
  -4   7  -7 248.080 44.4115  11
  -4   7  -8 148.240 42.3376  11
  -4   7  -9 675.693 80.0341  11
  -4   7  -9 698.162 89.3086   6
  -4   7 -10-14.1310 25.3151   6
  -4   7 -10-102.223 36.3974  11
  -4   7 -11 104.472 39.6409   6
  -4   7 -11 63.4199 28.9625  11
  -4   7 -12 14.6346 21.8418  11
  -4   7 -13 710.196 64.4376  11
  -4   7 -14-9.89060 13.0988  11
   4  -6 -13-2.66960 10.8654   4
   4  -6 -12 205.414 34.7094   4
   4  -6 -11 126.306 19.3796   5
   4  -6 -11 205.502 39.0925   4
   4  -6 -10 750.349 73.9233   4
   4  -6 -10 852.032 61.8031   8
   4  -6  -9-3.53659 21.2676   4
   4  -6  -8 790.871 77.0591   4
  -4   6   7 20.3104 22.6252  10
   4  -6  -7 49.8689 23.9852   4
   4  -6  -6 11.7438 19.8605   4
  -4   6   6 45.8254 22.3769  10
  -4   6   5 881.186 77.2342  10
   4  -6  -5 925.691 72.2264   4
  -4   6   4 166.362 33.0394  10
   4  -6  -4 206.572 33.8226   4
  -4   6   3 657.975 81.9127   2
  -4   6   2 2140.49 145.965   2
  -4   6   1 14.4231 25.1388   2
  -4   6   0 151.801 45.4420   2
  -4   6  -1 23.5417 21.0610   2
  -4   6  -2 2753.16 172.771   2
  -4   6  -3 302.407 65.4351   2
  -4   6  -4 11.1265 19.1237   2
  -4   6  -5 1410.30 133.173   2
  -4   6  -5 1418.85 88.5499  11
  -4   6  -6 47.3115 22.7108  11
  -4   6  -6 66.2492 42.4912   2
  -4   6  -7 918.726 82.8275  11
  -4   6  -7 710.442 104.783   2
  -4   6  -8 1241.76 103.205  11
  -4   6  -9 59.9234 34.0243   6
  -4   6  -9 29.3665 21.8663  11
  -4   6 -10 4.05186 27.4596   6
  -4   6 -10 9.80896 25.8243  11
  -4   6 -11-56.0042 28.7104   6
  -4   6 -11 25.9084 24.1068  11
  -4   6 -12 579.835 68.0902  11
  -4   6 -13 270.265 41.5640  11
  -4   6 -14 14.9732 12.9131  11
   4  -5 -14 8.15119 9.10144   4
   4  -5 -13 297.029 36.1619   4
   4  -5 -12 179.982 34.5540   4
   4  -5 -11 65.6973 28.4753   4
   4  -5 -10 0.07758 22.3279   4
   4  -5  -9 1249.33 96.0282   4
   4  -5  -8 73.5786 29.7591   4
   4  -5  -7 409.314 52.1836   4
   4  -5  -6 475.749 69.3626   3
   4  -5  -6 433.274 52.6212   4
   4  -5  -5 2380.23 148.048   3
   4  -5  -4 902.526 85.6222   3
  -4   5   3 4.56142 14.9591   2
   4  -5  -3 32.0133 17.2225   3
   4  -5  -2 457.258 50.9491   3
  -4   5   2 494.767 66.4573   2
  -4   5   1 463.088 64.8065   2
  -4   5   0 364.656 58.3250   2
  -4   5  -1 326.760 55.5764   2
  -4   5  -2 53.6277 32.4224   2
  -4   5  -3 287.672 56.4197   2
  -4   5  -4 80.0084 35.9443   2
  -4   5  -5 4840.58 239.832   2
  -4   5  -6 71.4542 27.7678   2
  -4   5  -6 52.4914 23.2976  11
  -4   5  -7 89.1095 28.8117  11
  -4   5  -7 122.396 43.1745   2
  -4   5  -8 341.312 56.9759   6
  -4   5  -8 289.044 48.9860  11
  -4   5  -9 261.235 53.3237   6
  -4   5  -9 224.450 46.7671  11
  -4   5 -10 746.254 80.3678   6
  -4   5 -10 762.204 84.1445  11
  -4   5 -11 2561.62 134.981   6
  -4   5 -11 2493.53 145.487  11
  -4   5 -12 93.1844 34.0337  11
  -4   5 -13 471.948 53.7077  11
  -4   5 -14-0.98446 10.1118  11
   4  -4 -15 377.876 27.7846   4
   4  -4 -14 3182.69 105.381   4
   4  -4 -13 129.952 29.4863   4
   4  -4 -12 271.363 43.3313   4
   4  -4 -11 113.978 32.3064   4
   4  -4 -10 429.088 55.6955   4
   4  -4  -9-7.99784 17.1046   4
   4  -4  -9 102.603 35.9150   3
   4  -4  -8 1662.60 133.135   3
   4  -4  -8 1495.61 91.8470   4
   4  -4  -7 132.028 27.5064   4
   4  -4  -7 94.8685 24.8510   7
   4  -4  -7 136.818 39.5211   3
   4  -4  -6 3950.25 187.105   3
   4  -4  -5 25.4189 22.9825   3
   4  -4  -4 115.547 30.8274   3
   4  -4  -3 428.183 51.2914   3
  -4   4   3 405.049 52.5404   2
   4  -4  -2 984.971 69.8837   3
  -4   4   2 1029.85 85.8289   2
  -4   4   1 35.9082 19.7123   2
  -4   4   0 11329.2 284.228   2
  -4   4  -1 414.001 59.5563   2
  -4   4  -2 28625.9 501.795   2
  -4   4  -3 43.2638 28.2645   2
  -4   4  -4 3339.07 195.151   2
  -4   4  -5 950.168 105.093   2
  -4   4  -6 434.466 52.7147  11
  -4   4  -6 475.833 77.6305   2
  -4   4  -7 24.6528 18.1670  11
  -4   4  -7 3.98700 30.4862   2
  -4   4  -8 4380.69 176.761   6
  -4   4  -8 4495.87 186.115  11
  -4   4  -9 786.408 78.2423   6
  -4   4  -9 784.683 84.0843  11
  -4   4 -10 1281.38 91.7176   6
  -4   4 -10 1364.39 107.407  11
  -4   4 -11 18.4284 20.9061  11
  -4   4 -12 5.46171 20.2917  11
  -4   4 -13 202.412 33.5313  11
  -4   4 -14 117.484 17.8368  11
   4  -3 -15 2189.51 79.1391   4
   4  -3 -14 38.0325 24.7459   4
   4  -3 -13 1836.01 101.324   4
   4  -3 -12 3.15760 15.9384   4
   4  -3 -11 21.4017 18.5690   4
   4  -3 -10 15.1047 15.3975   4
   4  -3  -9 739.977 85.8153   3
   4  -3  -9 723.626 65.7464   7
   4  -3  -9 715.044 66.2047   4
   4  -3  -8 271.286 37.8205   7
   4  -3  -8 316.811 56.3450   3
   4  -3  -8 370.337 44.7261   4
   4  -3  -7 14922.1 358.090   3
   4  -3  -6 137.634 37.3734   3
   4  -3  -5 264.512 44.0266   3
   4  -3  -4 251.525 39.0040   3
  -4   3   4 255.150 38.6309   2
  -4   3   3 10.6664 14.0520   2
   4  -3  -3-8.20203 14.0615   3
   4  -3  -2 2384.73 101.069   3
  -4   3   2 2398.69 114.638   2
   4  -3  -1 21143.8 266.410   3
  -4   3   1 21397.4 348.570   2
  -4   3   0 644.928 64.5342   2
  -4   3  -1 8564.45 248.071   2
  -4   3  -2 181.198 38.2825   2
  -4   3  -3 9027.17 286.323   2
  -4   3  -4 756.554 89.1318   2
  -4   3  -5 32.8082 25.9306   2
  -4   3  -6 121.995 45.4274   2
  -4   3  -7 11841.7 418.198   2
  -4   3  -7 10528.2 233.003   8
  -4   3  -8 25.4520 17.1642  11
  -4   3  -9-21.8046 20.1438  11
  -4   3 -10 102.523 32.6070  11
  -4   3 -11 623.183 70.4213  11
  -4   3 -12 132.342 31.1188  11
  -4   3 -13 1394.26 75.4372  11
   4  -2 -16 489.281 32.0444   4
   4  -2 -15-7.51720 11.9366   4
   4  -2 -14 543.018 53.4676   4
   4  -2 -13 262.136 41.4693   4
   4  -2 -12 1156.21 84.3999   4
   4  -2 -11 807.701 70.6323   4
   4  -2 -10 21952.7 457.171   3
   4  -2 -10 22805.8 355.339   7
   4  -2 -10 22262.6 343.002   4
   4  -2  -9 3289.12 127.344   7
   4  -2  -9 3217.78 169.704   3
   4  -2  -9 3090.26 125.691   4
   4  -2  -8 2631.84 149.914   3
   4  -2  -7 102.796 31.7077   3
   4  -2  -6 251.091 43.9330   3
   4  -2  -5 2.09100 14.7326   3
   4  -2  -4 15087.4 285.353   3
  -4   2   4 15477.7 238.620   2
   4  -2  -3 184.009 33.0303   3
  -4   2   3 217.381 30.7742   2
   4  -2  -2 36282.9 386.064   3
  -4   2   2 36066.1 391.683   2
   4  -2  -1 9614.21 191.353   3
  -4   2   1 9338.01 215.912   2
  -4   2   0 7.23421 17.8052   2
   4  -2   0 30.3526 12.8018   3
  -4   2  -1 706.133 69.7712   2
  -4   2  -2 1479.13 106.961   2
  -4   2  -3 1925.41 135.207   2
  -4   2  -4 4411.16 215.618   2
  -4   2  -5 54.4699 29.0293   2
  -4   2  -6 8448.22 339.584   2
  -4   2  -6 8019.87 199.677   8
  -4   2  -7 1217.14 136.804   2
  -4   2  -7 1214.36 82.6955   8
  -4   2  -8 595.667 59.9834   8
  -4   2  -9 25.4177 21.3690  11
  -4   2 -10 121.949 35.9742  11
  -4   2 -11 3.42807 17.3366  11
  -4   2 -12 53.1791 24.7457  11
  -4   2 -13 48.7026 14.9955  11
   4  -1 -16 6.67762 8.96622   4
   4  -1 -15 125.926 25.4690   4
   4  -1 -14 323.848 44.3144   4
   4  -1 -13 68.3995 22.8260   4
   4  -1 -12 2755.92 125.328   4
   4  -1 -11 31129.5 423.266   7
   4  -1 -11 30819.2 406.291   4
   4  -1 -10 6833.73 186.031   7
   4  -1 -10 6364.30 240.970   3
   4  -1 -10 6504.23 171.331   9
   4  -1 -10 7030.28 186.158   4
   4  -1  -9 67.5757 19.7559   7
   4  -1  -9 89.2400 25.8071   4
   4  -1  -9 61.0450 27.0158   3
   4  -1  -9 69.2121 18.9702   9
   4  -1  -8 16.7436 16.9634   3
   4  -1  -7 531.178 63.2940   3
   4  -1  -6 2382.85 124.960   3
   4  -1  -5 13661.5 282.685   3
   4  -1  -4 3657.43 145.303   3
   4  -1  -3 3183.47 127.236   3
  -4   1   2 6480.92 149.127   2
   4  -1  -2 6026.89 169.266   3
  -4   1   1 1812.83 88.9029   2
   4  -1  -1 1601.59 84.7743   3
  -4   1   0 74.5705 22.2439   2
   4  -1   0 53.3954 19.1574   3
  -4   1  -1 4496.79 171.035   2
   4  -1   1 3929.30 122.653   3
  -4   1  -2 428.624 60.9242   2
  -4   1  -3 5043.14 221.485   2
  -4   1  -4 28.7630 25.9830   2
  -4   1  -5 387.450 72.6859   2
  -4   1  -6 494.875 85.9266   2
  -4   1  -6 536.413 55.2045   8
   4  -1   7 483.531 79.3727   1
  -4   1  -7 488.986 86.4757   2
  -4   1  -7 433.351 52.0489   8
  -4   1  -8 895.554 81.6601   8
  -4   1  -9-16.9966 21.3317   8
  -4   1 -10 8.76108 16.9094  11
  -4   1 -11 1392.95 89.3657  11
  -4   1 -12 127.888 25.0500  11
   4   0 -16 26.0735 14.4292   4
   4   0 -15 2099.30 96.8714   4
   4   0 -14 4428.95 152.924   4
   4   0 -13 4142.02 150.081   9
   4   0 -13 4622.52 159.960   4
   4   0 -12 1948.55 108.054   7
   4   0 -12 1974.98 102.679   9
   4   0 -12 1973.44 105.384   4
   4   0 -11 2683.22 120.368   7
   4   0 -11 2260.50 143.461   3
   4   0 -11 2813.26 116.240   9
   4   0 -11 2411.21 115.075   4
   4   0 -10 905.768 65.8299   7
   4   0 -10 852.797 86.5154   3
   4   0 -10 976.204 66.0945   9
   4   0 -10 984.640 69.2466   4
   4   0  -9 149.769 38.2694   3
   4   0  -8 274.549 47.5000   3
   4   0  -7 32.3767 20.8987   3
   4   0  -6 528.872 62.3165   3
   4   0  -5 3406.66 147.609   3
   4   0  -4 20.9135 17.8564   3
   4   0  -3 2866.43 131.492   3
   4   0  -2 91.9985 28.5004   3
   4   0  -1 632.241 62.5563   3
  -4   0   1 646.663 53.8432   2
  -4   0   0 2617.20 123.769   2
   4   0   0 2287.12 116.242   3
  -4   0  -1 44.1631 24.0047   2
   4   0   1 31.8628 18.1408   3
  -4   0  -2 1610.79 121.708   2
  -4   0  -3 1030.30 107.890   2
  -4   0  -4 13.4883 21.7745   2
   4   0   5 341.615 63.7109   1
  -4   0  -5 386.657 76.7398   2
  -4   0  -5 363.677 45.5007   8
   4   0   6 153.320 48.9472   1
  -4   0  -6 148.721 53.0807   2
  -4   0  -6 197.307 37.6787   8
  -4   0  -7 231.499 42.9477   8
  -4   0  -8 1800.31 111.315   8
  -4   0  -9 1189.28 89.1262   8
  -4   0 -10 1937.01 107.428  11
  -4   0 -10 2052.30 102.156   8
  -4   0 -11-2.86228 13.2261  11
   4   1 -17 693.349 38.4346   4
   4   1 -16 1572.68 75.7568   4
   4   1 -15 10841.5 224.416   4
   4   1 -14 4826.67 159.549   9
   4   1 -14 5015.96 163.719   4
   4   1 -13 4358.92 154.467   9
   4   1 -13 4200.73 156.575   4
   4   1 -12 161.040 33.7986   7
   4   1 -12 131.425 25.8042   4
   4   1 -12 121.383 29.2849   9
   4   1 -11 1779.12 94.7658   7
   4   1 -11 1642.55 120.932   3
   4   1 -11 1870.48 94.7006   9
   4   1 -11 1623.26 93.9399   4
   4   1 -10 62.2960 19.2024   7
   4   1 -10 44.3860 18.4044   4
   4   1 -10 37.2590 23.9246   3
   4   1 -10 52.5596 17.6552   9
   4   1  -9 7.74095 15.0662   3
   4   1  -8 163.556 37.5123   3
   4   1  -7 1136.73 93.6997   3
   4   1  -6 1261.55 95.4758   3
   4   1  -5 12838.5 302.634   3
   4   1  -4 7.84575 19.5088   3
   4   1  -3 5966.35 207.187   3
   4   1  -2 829.746 79.1630   3
   4   1  -2 866.501 53.9963   1
   4   1  -1 2284.30 131.944   3
   4   1  -1 2463.08 103.505   1
  -4  -1   0 562.019 61.6055   2
   4   1   0 488.318 63.3014   3
   4   1   0 609.248 57.7790   1
  -4  -1  -1 3500.01 172.394   2
   4   1   1 3562.62 151.878   1
   4   1   2 7.10831 15.3907   1
  -4  -1  -2 25.0570 22.3419   2
   4   1   3 72.4482 32.8339   1
  -4  -1  -3 38.3255 26.7472   2
  -4  -1  -4 437.377 80.8016   2
  -4  -1  -4 413.179 48.1262   8
   4   1   4 567.953 74.9762   1
   4   1   5 59.5022 32.4671   1
  -4  -1  -5 144.969 56.0650   2
  -4  -1  -5 71.9355 23.8224   8
   4   1   6-15.9951 23.9895   1
  -4  -1  -6 46.8975 23.9135   8
  -4  -1  -7 1219.79 93.1786   8
  -4  -1  -8 69.6826 24.4284   8
  -4  -1  -9 1322.85 91.3068   8
  -4  -1 -10-24.9221 19.1447  11
  -4  -1 -10-5.98131 13.9083   8
   4   2 -17-3.86557 9.95334   4
   4   2 -16 264.369 34.8236   4
   4   2 -15 488.219 52.7631   9
   4   2 -15 489.498 50.0270   4
   4   2 -14 2826.60 124.686   9
   4   2 -14 3014.77 129.681   4
   4   2 -13 663.037 60.1149   7
   4   2 -13 645.049 64.7879   9
   4   2 -13 684.796 64.3196   4
   4   2 -12 178.206 32.5967   4
   4   2 -12 222.351 34.8139   7
   4   2 -12 207.703 37.3950   9
   4   2 -11 8.36102 13.5962   4
   4   2 -11 19.9594 17.7542   9
   4   2 -10 96.7065 28.7700   4
   4   2 -10 82.3932 21.3163   7
   4   2 -10 80.1796 28.6024   3
   4   2 -10 111.346 25.5106   9
   4   2  -9 1002.35 91.0125   3
   4   2  -8 1715.65 121.394   3
   4   2  -7 1153.50 97.0599   3
   4   2  -6 6007.65 221.369   3
   4   2  -5 3.00616 16.8993   3
   4   2  -4 7762.61 257.800   3
   4   2  -3 225.167 48.0302   3
   4   2  -2 6.06777 11.2510   1
   4   2  -2 12.4284 21.1234   3
   4   2  -1 118.127 26.4934   1
   4   2   0 5192.17 174.824   1
   4   2   1 826.419 78.2255   1
   4   2   2 138.702 34.5708   1
  -4  -2  -3 205.546 34.1599   8
   4   2   3 173.311 45.2120   1
  -4  -2  -4 510.965 55.1076   8
   4   2   4 603.879 82.7558   1
   4   2   5 327.041 62.7902   1
  -4  -2  -5 287.508 47.2832   8
  -4  -2  -6 5972.75 205.853   8
  -4  -2  -7 751.166 76.8559   8
  -4  -2  -8 385.030 53.4892   8
  -4  -2  -9 532.544 56.5122   8
  -4  -2 -10 998.710 64.9146   8
   4   3 -17 1271.22 58.0555   4
   4   3 -16 132.509 24.8846   4
   4   3 -16 91.4919 23.9582   9
   4   3 -15 715.994 65.2392   9
   4   3 -15 798.032 64.8608   4
   4   3 -14 61.7783 15.7750   4
   4   3 -14 122.359 31.8692   9
   4   3 -13 43.0229 16.2625   4
   4   3 -13 79.0093 25.4819   9
   4   3 -12 492.472 48.1492   7
   4   3 -12 423.309 49.8346   9
   4   3 -12 439.800 53.8337   4
   4   3 -11 217.513 34.4703   4
   4   3 -11 204.761 29.9521   7
   4   3 -11 171.889 40.8202   3
   4   3 -11 178.152 31.5121   9
   4   3 -10 142.715 30.3531   4
   4   3 -10 114.261 20.9250   7
   4   3 -10 141.608 37.3977   3
   4   3 -10 111.420 25.5029   9
   4   3  -9 742.968 81.7308   3
   4   3  -9 852.010 63.7078   4
   4   3  -8 634.213 75.6364   3
   4   3  -7 1352.16 112.493   3
   4   3  -6 446.189 66.5235   3
   4   3  -5 8565.82 288.774   3
   4   3  -4 626.617 82.5655   3
   4   3  -3 464.149 70.8818   3
   4   3  -2 168.875 28.2018   1
   4   3  -1 1287.00 86.2029   1
   4   3   0 268.009 43.2074   1
   4   3   1 304.910 50.1693   1
  -4  -3  -2 249.392 38.0384   8
   4   3   2 280.149 54.7906   1
   4   3   3 1811.16 134.103   1
  -4  -3  -3 1703.02 100.751  12
  -4  -3  -3 1675.52 99.8311   8
   4   3   4 496.392 76.4446   1
  -4  -3  -4 418.606 54.3773   8
  -4  -3  -5 6706.36 217.965   8
  -4  -3  -6 726.623 76.1519   8
  -4  -3  -7 1416.58 100.828   8
  -4  -3  -8 63.4315 25.3236   8
  -4  -3  -9 247.032 36.8834   8
  -4  -3 -10 8.44704 9.49075   8
   4   4 -17 91.8919 17.7729   4
   4   4 -16 19.8402 15.0403   4
   4   4 -16 40.7393 20.0364   9
   4   4 -15-26.9803 20.1860   4
   4   4 -15 8.15291 16.2260   9
   4   4 -14 250.225 41.2807   4
   4   4 -14 246.230 39.5815   9
   4   4 -13 109.122 31.1312   4
   4   4 -13 109.618 30.5144   9
   4   4 -12 470.379 51.9080   9
   4   4 -12 479.048 55.6633   4
   4   4 -11 140.010 31.7729   4
   4   4 -11 193.992 43.6729   3
   4   4 -11 106.869 25.6101   9
   4   4 -10 3335.22 107.742   7
   4   4 -10 3393.44 180.929   3
   4   4 -10 3338.01 122.218   9
   4   4 -10 3306.14 136.534   4
   4   4  -9 82.9297 22.5263   4
   4   4  -9 76.5453 32.9317   3
   4   4  -8 38.5970 24.0239   3
   4   4  -7 963.012 100.646   3
   4   4  -6 3401.18 190.301   3
   4   4  -5 102.877 49.9131   3
   4   4  -4 686.768 89.3574   3
   4   4  -3 1683.81 140.053   3
   4   4  -2 560.925 53.6098   1
   4   4  -1 32.6183 18.5165   1
   4   4   0 3070.93 148.974   1
  -4  -4  -1 30.0071 17.8269   8
  -4  -4  -1 21.2689 18.4638  12
   4   4   1 45.6124 24.1733   1
   4   4   2 3867.31 189.851   1
  -4  -4  -2 3801.04 162.227  12
  -4  -4  -2 3764.10 148.151   8
  -4  -4  -3 236.170 41.3612   8
   4   4   3 209.900 48.8676   1
  -4  -4  -3 222.262 40.5982  12
  -4  -4  -4 10658.7 274.705   8
  -4  -4  -5 28.4910 20.6397   8
  -4  -4  -6 34.3380 22.8834   8
  -4  -4  -7 181.362 38.1969   8
  -4  -4  -8 402.155 47.3340   8
  -4  -4  -9-29.2153 16.4117   8
   4   5 -17 2.70360 9.54551   4
   4   5 -17 22.3296 13.5702   9
   4   5 -16 22.8910 15.2063   9
   4   5 -16-4.52448 16.1992   4
   4   5 -15 95.7463 24.9297   4
   4   5 -15 45.5781 19.8893   9
   4   5 -14 2.85515 15.1541   4
   4   5 -14 19.0328 18.0572   9
   4   5 -13 272.136 40.3153   9
   4   5 -13 292.410 45.4725   4
   4   5 -12 9.12552 17.9146   4
   4   5 -12 2.54019 12.4209   9
   4   5 -11 1557.77 88.5194   9
   4   5 -11 1591.27 104.694   4
   4   5 -10 50.0317 22.3579   4
   4   5 -10 26.5929 18.5574   3
   4   5 -10 49.8856 19.2810   9
   4   5  -9 1043.49 74.2958  11
   4   5  -9 1154.62 109.517   3
   4   5  -9 1141.50 63.2483   9
   4   5  -8-17.0348 20.8307  11
   4   5  -8-28.7929 34.3910   3
   4   5  -7 39.0048 29.7371   3
   4   5  -5 409.217 71.5104   3
   4   5  -4 30.0035 26.9642   3
  -4  -5   3 18.2837 18.3110  12
  -4  -5   2 24.1154 17.8822  12
   4   5  -1 957.088 80.3261   1
  -4  -5   1 949.157 80.7372  12
  -4  -5   1 1017.93 64.7937   8
  -4  -5   0 913.453 82.6538  12
   4   5   0 847.193 80.9174   1
  -4  -5   0 932.829 69.1517   8
  -4  -5  -1 1247.74 98.0550  12
   4   5   1 1204.51 99.7601   1
  -4  -5  -1 1239.93 85.2136   8
  -4  -5  -2 1747.80 115.804  12
  -4  -5  -2 1738.08 106.356   8
  -4  -5  -3 10865.0 275.324  12
  -4  -5  -3 10696.8 273.725   8
  -4  -5  -4-5.11191 15.8826   8
  -4  -5  -5 813.618 77.3474   8
  -4  -5  -6 288.832 46.2577   8
  -4  -5  -7 46.1573 23.5728   8
  -4  -5  -8 33.9355 24.9171   8
  -4  -5  -9 829.965 45.3051   8
   4   6 -17-2.81487 7.81988   4
   4   6 -16 207.624 29.2838   4
   4   6 -16 155.919 26.3816   9
   4   6 -15 49.5220 18.0427   4
   4   6 -15 29.1935 17.0907   9
   4   6 -14 19.3818 17.4263   4
   4   6 -14 47.9430 19.2069   9
   4   6 -13 87.8290 29.0722   4
   4   6 -13 98.0088 23.5069   9
   4   6 -12 1469.31 82.5923   9
   4   6 -12 1636.04 107.888   4
   4   6 -11 78.7504 29.7961   4
   4   6 -11 89.3956 28.4118  11
   4   6 -11 80.6359 19.9191   9
   4   6 -10 314.099 46.8663  11
   4   6  -9 257.898 46.0474  11
   4   6  -9 368.101 61.7390   3
   4   6  -8 9.56936 17.6383  11
   4   6  -8-13.2420 21.8011   3
  -4  -6   7-10.4127 18.8130  12
   4   6  -7-1.88826 20.5047  11
   4   6  -7-13.1197 22.4038   3
  -4  -6   6 2853.48 133.138  12
   4   6  -6 3195.42 160.394  11
   4   6  -6 2799.33 182.292   3
   4   6  -5 291.723 50.5075  11
   4   6  -5 265.336 58.4885   3
  -4  -6   5 397.987 53.1407  12
  -4  -6   4 111.478 26.3751  12
   4   6  -4 172.543 53.1914   3
  -4  -6   3 1091.82 91.9642  12
  -4  -6   2 1583.26 109.184  12
  -4  -6   1 112.428 22.7269   8
  -4  -6   1 80.5722 32.0328  12
  -4  -6   0 9908.82 284.054  12
  -4  -6   0 9702.11 236.280   8
  -4  -6  -1 973.572 89.2917  12
  -4  -6  -1 1010.58 79.0877   8
  -4  -6  -2 581.579 68.5285  12
  -4  -6  -2 594.721 63.6307   8
  -4  -6  -3 285.524 46.3814   8
  -4  -6  -3 249.950 42.3075  12
  -4  -6  -4 626.155 69.6970   8
  -4  -6  -5 184.539 36.3265   8
  -4  -6  -6-8.69375 14.4280   8
  -4  -6  -7 5.48438 10.9826   8
  -4  -6  -8 463.544 35.1928   8
   4   7 -17 29.2521 8.93572   4
   4   7 -16 13.0223 10.5398   4
   4   7 -16 16.0941 10.4777   9
   4   7 -15 227.195 29.8215   9
   4   7 -15 310.995 39.5879   4
   4   7 -14 34.9713 18.9681   4
   4   7 -14-2.84818 11.0480   9
   4   7 -13 334.075 36.8503   9
   4   7 -13 418.428 54.9229   4
   4   7 -12 237.263 43.1060   4
   4   7 -12 141.298 32.5721  11
   4   7 -12 178.854 27.5202   9
   4   7 -11 160.083 35.2266   4
   4   7 -11 82.0202 27.4329  11
   4   7 -10 74.7022 32.2170  11
   4   7  -9 26.6189 18.1901  11
  -4  -7   8 122.229 26.0192  12
   4   7  -8 70.8657 31.9728  11
  -4  -7   7 14386.3 308.618  12
   4   7  -7 13880.2 354.044  11
   4   7  -7 14147.2 398.883   3
  -4  -7   6 6.58494 20.6315  12
   4   7  -6-5.17788 23.3342  11
   4   7  -6-17.9633 34.3971   3
   4   7  -5 928.090 113.088   3
  -4  -7   5 1095.62 93.8685  12
  -4  -7   4 100.089 33.2142  12
   4   7  -4 67.1025 42.6638   3
  -4  -7   3 79.9718 33.2786  12
  -4  -7   2 553.046 70.6481  12
  -4  -7   1 7576.24 254.377  12
  -4  -7   1 6953.89 185.836   8
  -4  -7   0 122.773 31.0492   8
  -4  -7   0 81.6523 25.3709  12
  -4  -7  -1 6484.63 225.840  12
  -4  -7  -1 6092.93 193.787   8
  -4  -7  -2 87.2997 27.9017   8
  -4  -7  -2 67.9065 26.0040  12
  -4  -7  -3 310.937 43.8381  12
  -4  -7  -3 346.536 47.1122   8
  -4  -7  -4 302.125 44.7283   8
  -4  -7  -5 209.239 33.9805   8
  -4  -7  -6-2.65206 10.9219   8
  -4  -7  -7 8094.87 136.234   8
   4   8 -16-11.5695 9.47172   4
   4   8 -15 82.8435 21.0136   4
   4   8 -15 45.7760 12.1864   9
   4   8 -14 667.541 42.1066   9
   4   8 -14 962.835 68.4322   4
   4   8 -13 100.875 27.1648   4
   4   8 -13 38.6999 15.1946  11
   4   8 -12 17.8683 17.1290  11
   4   8 -12 10.1403 19.3148   4
   4   8 -11-4.91760 16.1606  11
   4   8 -10 3730.72 167.809  11
   4   8  -9 317.156 53.3496  11
  -4  -8   8 6228.42 197.484  12
   4   8  -8 6347.68 235.948  11
  -4  -8   7 97.6515 30.4512  12
   4   8  -7 69.1788 30.8926  11
  -4  -8   6 2.31865 23.2548  12
  -4  -8   5 489.803 66.6260  12
  -4  -8   4 617.718 76.8546  12
  -4  -8   3 150.121 39.3231  12
  -4  -8   2 936.766 92.0038  12
  -4  -8   1 3.31274 22.1206  12
  -4  -8   1 7.07427 13.3318   8
  -4  -8   0 622.018 71.7620  12
  -4  -8   0 703.892 60.0422   8
  -4  -8  -1 105.907 25.2697   8
  -4  -8  -1 106.707 31.3693  12
  -4  -8  -2 773.193 66.5861  12
  -4  -8  -2 691.093 60.0340   8
  -4  -8  -3 113.333 25.3117   8
  -4  -8  -4 0.53059 12.9462   8
  -4  -8  -5 990.719 54.5330   8
   4   9 -16 358.978 24.6632   4
   4   9 -15 1476.34 63.5596   4
   4   9 -14 380.093 39.2954   4
   4   9 -13-2.85302 18.1275   4
   4   9 -13 20.3041 16.9351  11
   4   9 -12 139.752 30.8955  11
   4   9 -12 180.014 37.1614   4
   4   9 -11 22819.3 384.062  11
   4   9 -10 1530.24 110.490  11
  -4  -9   9-3.70388 12.3808  12
   4   9  -9-12.3820 24.3290  11
  -4  -9   8 69.1110 23.8862  12
  -4  -9   7 365.997 52.1232  12
  -4  -9   6 27.8438 20.7829  12
  -4  -9   5 23.7500 24.9620  12
  -4  -9   4 44.4319 26.8506  12
  -4  -9   3 5028.97 209.358  12
  -4  -9   2 397.214 59.3882  12
  -4  -9   1 1420.65 105.659  12
  -4  -9   0 213.563 38.9396  12
  -4  -9   0 162.900 26.4002   8
  -4  -9  -1 56.8568 21.0092  12
  -4  -9  -1 25.9878 13.7891   8
  -4  -9  -2 48.6514 15.2042  12
  -4  -9  -2 19.1596 11.7657   8
  -4  -9  -3 2139.31 77.3733   8
   4  10 -15-1.05176 7.66979   4
   4  10 -14 859.945 48.4301   4
   4  10 -13 10.1641 12.0423   4
   4  10 -12 2814.75 111.525   4
   4  10 -11 1411.44 84.5097   4
  -4 -10   9 96.1988 21.8727  12
  -4 -10   8 116.362 25.8220  12
  -4 -10   7 194.484 35.4940  12
  -4 -10   6 750.219 73.4142  12
  -4 -10   5-11.2492 24.1993  12
  -4 -10   4 696.389 74.0262  12
  -4 -10   3 480.202 62.4483  12
  -4 -10   2 1132.92 86.8617  12
  -4 -10   1 14.8679 16.3999  12
  -4 -10   0 162.345 27.0950  12
  -4 -10  -1 26.5954 10.8431  12
   4  11 -13 794.492 42.4107   4
   4  11 -12 7.19687 9.57572   4
   4  11 -11 121.352 22.1277   4
  -4 -11   9 477.300 35.6790  12
  -4 -11   8 573.726 46.4446  12
  -4 -11   7 16.1245 11.6576  12
  -4 -11   6-9.88305 15.2390  12
  -4 -11   5 408.367 48.6351  12
  -4 -11   4 51.5630 22.4293  12
  -4 -11   3 160.871 31.7747  12
  -4 -11   2 16.3765 14.6484  12
  -4 -11   1 94.4870 18.9027  12
   4  12 -11 266.204 22.8818   4
   4  12 -10 302.743 26.6747   4
   4  12  -9 69.8849 13.6329   4
  -4 -12   8 366.615 26.0943  12
  -4 -12   7 93.3227 17.4401  12
  -4 -12   6-1.91335 7.64262  12
  -4 -12   5 3.78882 8.45308  12
  -4 -12   4 18.4686 10.2827  12
   5 -13  -1 1234.05 52.5756  12
  -5  13   1 1272.27 62.7229  10
  -5  13   0-1.79772 15.9496  10
  -5  13  -1 571.342 57.6480  10
  -5  13  -2 11.7582 22.4468  10
  -5  13  -3 10.4767 22.5147  10
  -5  13  -4 114.110 32.7005  10
  -5  13  -5 1.07907 19.9856  10
  -5  13  -6-39.5173 23.4930  10
  -5  13  -7 378.189 37.6596  10
   5 -12  -5-4.41401 5.69891   8
   5 -12  -4 342.085 28.6391   8
   5 -12  -3 85.2518 17.9255   8
   5 -12  -3 85.8366 15.4195  12
  -5  12   3 53.0651 17.5938  10
  -5  12   2 18.6008 19.8822  10
  -5  12   1 385.045 56.0773  10
  -5  12   0 203.561 46.0735  10
  -5  12  -1 45.0380 39.7433  10
  -5  12  -2 26.1153 30.5940  10
  -5  12  -3 19.8145 31.6653  10
  -5  12  -4 466.587 45.3354   6
  -5  12  -4 637.123 79.2302  10
  -5  12  -5-13.8139 16.2011   6
  -5  12  -5-16.2902 24.4560  10
  -5  12  -6 83.1554 24.2033   6
  -5  12  -6 87.0508 31.5493  10
  -5  12  -7 24.8940 16.7896   6
  -5  12  -7-16.2081 21.3141  10
  -5  12  -8 402.576 42.5898   6
  -5  12  -8 254.296 32.1293  10
  -5  12  -9 25.0775 14.2207   6
   5 -11  -7 4.56420 5.91874   8
   5 -11  -6 16.1313 9.81437   8
   5 -11  -5 82.3456 19.7669   8
  -5  11   4 47.7877 28.4298  10
  -5  11   3 162.530 38.3560  10
  -5  11   2-11.8355 28.7016  10
  -5  11   1 160.800 49.0220  10
  -5  11   0-26.0513 36.4205  10
  -5  11  -1 22.0415 33.1726  10
  -5  11  -2 472.216 74.2309  10
  -5  11  -3 45.9378 33.4879  10
  -5  11  -4 142.962 42.7197  10
  -5  11  -5 57.7925 30.6455  10
  -5  11  -6 2.35323 21.3368   6
  -5  11  -6-13.8813 28.4851  10
  -5  11  -7 69.4892 28.2680   6
  -5  11  -7 116.742 35.8399  10
  -5  11  -8 157.215 36.6909   6
  -5  11  -8 121.685 26.9888  10
  -5  11  -9 7.68104 16.9047   6
  -5  11  -9 1.87610 11.8579  11
  -5  11 -10 10.7817 14.0062   6
  -5  11 -10 28.0693 12.5212  11
   5 -10  -8 26.3032 9.27004   8
   5 -10  -7 5.85307 12.0694   8
   5 -10  -7 13.5937 15.4280   4
   5 -10  -6 684.254 59.1703   4
  -5  10   5 17.2211 20.6659  10
   5 -10  -5 9.64699 19.2079   4
  -5  10   4 79.5573 31.0845  10
   5 -10  -4 36.6488 21.0417   4
  -5  10   3 206.983 54.1661  10
  -5  10   2-7.67395 31.1607  10
   5 -10  -1 5.36269 22.6410  13
  -5  10   1 63.3756 36.8361  10
   5 -10   0 103.473 31.1891  13
  -5  10   0 126.894 46.4384  10
   5 -10   1 128.641 35.1108  13
  -5  10  -1 135.990 45.9865  10
   5 -10   2 362.078 59.1513  13
  -5  10  -2 286.807 60.8086  10
   5 -10   3 1248.94 105.916  13
  -5  10  -3 1103.38 116.823  10
   5 -10   4 18.2705 20.2832  13
  -5  10  -4-5.17844 31.9746  10
  -5  10  -5 61.8302 33.8321  10
   5 -10   5 60.5063 31.5607  13
   5 -10   6 565.357 60.1859  13
  -5  10  -6 375.894 61.2458  10
  -5  10  -7 7.11717 25.4226   6
  -5  10  -7 14.9231 16.8272  11
  -5  10  -8 251.708 49.8851   6
  -5  10  -8 200.189 35.7694  11
  -5  10  -9 15.9970 26.9100   6
  -5  10  -9 5.31544 17.1352  11
  -5  10 -10 7.17300 20.6770   6
  -5  10 -10-1.16563 12.2701  11
  -5  10 -11-8.74320 14.9804   6
  -5  10 -11 1.63225 11.3417  11
   5  -9 -10 9.14131 9.46515   4
   5  -9  -9 468.576 43.5298   4
   5  -9  -9 404.203 32.0828   8
   5  -9  -8 324.821 44.6179   4
   5  -9  -8 317.450 35.0491   8
   5  -9  -7 1970.21 108.471   4
  -5   9   6 40.8712 26.8996  10
   5  -9  -6 35.8998 20.6118   4
   5  -9  -5 387.639 52.4309   4
  -5   9   5 392.105 60.9858  10
  -5   9   4 87.4629 37.2926  10
   5  -9  -4 54.0119 23.9466   4
   5  -9  -3 75.3341 23.6385  13
  -5   9   3 88.8148 40.6822  10
   5  -9  -3 85.4263 21.5336   4
   5  -9  -2 590.052 66.4890  13
  -5   9   2 741.439 92.5251  10
   5  -9  -1 375.963 56.9441  13
  -5   9   1 428.845 76.8770  10
   5  -9   0 374.581 60.4423  13
  -5   9   0 370.639 66.8604  10
   5  -9   1 47.6269 31.0001  13
  -5   9  -1-11.9289 37.3765  10
   5  -9   2 5.83937 23.8705  13
  -5   9  -2-10.7604 30.1295  10
  -5   9  -3 121.747 37.5926  10
   5  -9   3 154.950 37.7708  13
   5  -9   4 12.0592 24.0678  13
  -5   9  -4-16.1257 25.2803  10
   5  -9   5 1844.91 116.746  13
  -5   9  -5 1735.18 132.482  10
  -5   9  -6 8.73128 21.7750  10
   5  -9   6 24.5158 19.3172  13
  -5   9  -7 419.163 55.3657  11
  -5   9  -8 385.266 66.2111   6
  -5   9  -8 335.084 47.7050  11
  -5   9  -9 415.399 53.8077  11
  -5   9  -9 431.957 65.2474   6
  -5   9 -10 404.166 59.0433   6
  -5   9 -10 315.336 46.1049  11
  -5   9 -11 726.657 64.2850   6
  -5   9 -11 627.537 56.7238  11
  -5   9 -12 20.1470 13.0828  11
   5  -8 -11 10.4361 9.94582   4
   5  -8 -10 270.163 35.7974   4
   5  -8 -10 238.410 24.2745   8
   5  -8  -9 140.325 23.7219   8
   5  -8  -9 195.548 34.8709   4
   5  -8  -8 292.534 45.0354   4
  -5   8   7 71.1056 29.2548  10
   5  -8  -7 70.9205 27.8381   4
  -5   8   6 1754.53 122.871  10
   5  -8  -6 1751.66 109.234   4
  -5   8   5-15.7285 23.7108  10
   5  -8  -5-5.06712 18.5626   4
   5  -8  -4-12.2244 27.2721  13
  -5   8   4 9.57935 25.3893  10
   5  -8  -4-15.5596 19.0660   4
  -5   8   3 307.040 59.6341  10
   5  -8  -3 194.554 38.9930  13
   5  -8  -3 216.566 36.4488   4
   5  -8  -2 2146.58 125.346  13
  -5   8   2 2215.33 150.832  10
   5  -8  -1 443.477 61.0350  13
  -5   8   1 493.216 72.7235  10
   5  -8   0 1081.30 95.0934  13
  -5   8   0 953.409 98.7299  10
   5  -8   1 809.359 86.4341  13
  -5   8  -1 772.479 88.8299  10
   5  -8   2 292.840 52.7398  13
  -5   8  -2 272.882 52.8073  10
   5  -8   3 58.9897 29.0738  13
  -5   8  -3 52.3298 27.6603  10
   5  -8   4 85.5606 33.2150  13
  -5   8  -4 75.2093 36.0467  10
   5  -8   5 19.2874 18.1058  13
  -5   8  -5-33.0160 27.4986  11
  -5   8  -5 32.7469 30.7583  10
   5  -8   6 1032.38 83.1186  13
  -5   8  -6 911.016 81.0949  11
  -5   8  -7 88.1106 28.1052  11
  -5   8  -8 1892.02 120.412  11
  -5   8  -8 1902.48 141.768   6
  -5   8  -9 26.0439 31.5590   6
  -5   8  -9 20.2438 21.9336  11
  -5   8 -10 428.658 60.1079   6
  -5   8 -10 363.853 52.5627  11
  -5   8 -11 176.990 36.2861   6
  -5   8 -11 244.459 40.6896  11
  -5   8 -12 71.9130 22.9480  11
  -5   8 -13 333.659 30.6865  11
   5  -7 -12 229.191 27.8513   4
   5  -7 -11 2298.99 102.325   4
   5  -7 -10 141.269 23.5302   8
   5  -7 -10 176.807 34.5524   4
   5  -7  -9 179.501 38.8482   4
  -5   7   8 49.9372 31.1716  10
   5  -7  -8 48.0675 30.1818   4
  -5   7   7 416.372 59.8707  10
   5  -7  -7 447.256 58.8885   4
  -5   7   6 20.9036 24.9048  10
   5  -7  -6 4.50320 19.4608   4
   5  -7  -5 2318.68 107.976  13
  -5   7   5 2482.11 147.499  10
   5  -7  -5 2482.04 125.394   4
   5  -7  -4 123.105 29.8372  13
  -5   7   4 133.814 40.2322  10
   5  -7  -4 117.774 30.1210   4
   5  -7  -3 7014.64 213.187  13
  -5   7   3 6671.71 242.873  10
  -5   7   3 7310.78 270.439   2
   5  -7  -2-22.8989 19.6516  13
  -5   7   2 10.6800 18.8699   2
  -5   7   2 8.41665 23.2857  10
  -5   7   1-26.0428 27.7400   2
   5  -7  -1 30.9486 21.4894  13
  -5   7   1 34.7475 24.1692  10
  -5   7   0 371.302 63.9494   2
  -5   7   0 393.774 60.6655  10
   5  -7   0 346.930 50.3722  13
   5  -7   1 519.124 62.2930  13
  -5   7  -1 387.787 70.2377   2
  -5   7  -1 450.452 65.0372  10
   5  -7   2-3.19703 22.7595  13
  -5   7  -2 13.1620 24.7206   2
  -5   7  -2-8.47784 24.5538  10
  -5   7  -3 4388.18 235.659   2
   5  -7   3 4584.20 181.476  13
  -5   7  -3 4496.33 192.484  10
   5  -7   4-16.9539 17.1862  13
  -5   7  -4-7.53902 22.7579  10
   5  -7   5 11777.2 278.806  13
  -5   7  -5 10531.5 264.668  11
   5  -7   6 207.065 38.2700  13
  -5   7  -6 210.916 43.1649  11
  -5   7  -7 535.711 67.5733  11
  -5   7  -8 405.195 66.2379   6
  -5   7  -8 325.025 54.2696  11
  -5   7  -9 67.6741 31.1482   6
  -5   7  -9 78.1031 29.6907  11
  -5   7 -10 77.6334 31.3943   6
  -5   7 -10 87.3746 29.5910  11
  -5   7 -11 1600.90 95.2456   6
  -5   7 -11 1476.55 99.5812  11
  -5   7 -12 169.973 32.5916  11
  -5   7 -13 1128.07 58.1159  11
   5  -6 -13 47.3991 14.9278   4
   5  -6 -12 3191.78 115.792   4
   5  -6 -11 4.28854 17.1504   4
   5  -6 -10 1470.36 101.085   4
  -5   6   9 263.755 47.6246  10
   5  -6  -9 267.121 46.9815   4
  -5   6   8 228.975 43.9323  10
   5  -6  -8 291.335 47.1551   4
  -5   6   7 194.918 43.8585  10
   5  -6  -7 164.771 36.0248   4
   5  -6  -6 324.344 46.7017   4
  -5   6   6 272.979 51.8043  10
   5  -6  -5 407.414 44.9761  13
  -5   6   5 534.587 67.0061  10
   5  -6  -5 520.289 56.0213   4
   5  -6  -4 20610.8 323.949  13
  -5   6   4 20082.2 394.493  10
   5  -6  -4 20608.6 299.876   4
   5  -6  -3 279.464 42.4365  13
  -5   6   3 237.638 47.4584   2
  -5   6   3 291.459 49.0366  10
   5  -6  -2 84.5872 27.5058  13
  -5   6   2 62.3225 31.6985   2
  -5   6   2 118.123 33.4627  10
   5  -6  -1 67.8357 25.3761  13
  -5   6   1 140.073 41.0600   2
  -5   6   1 84.0705 28.0637  10
   5  -6   0 132.639 33.3459  13
  -5   6   0 203.243 49.1902   2
  -5   6   0 125.043 32.3387  10
  -5   6  -1 952.901 80.9652  10
   5  -6   1 892.176 77.8499  13
  -5   6  -1 893.368 102.361   2
  -5   6  -2 5607.78 188.080  10
   5  -6   2 5887.52 194.381  13
  -5   6  -2 5447.02 256.383   2
   5  -6   3 144.962 34.4788  13
  -5   6  -3 146.210 46.4816   2
  -5   6  -3 186.001 38.7309  10
  -5   6  -4 1450.84 135.896   2
   5  -6   4 1552.18 98.1138  13
  -5   6  -4 1434.71 87.9212  11
   5  -6   5 901.070 74.1066  13
  -5   6  -5 831.851 75.1931  11
  -5   6  -6 2381.47 131.539  11
  -5   6  -7 120.732 35.0688  11
  -5   6  -8 69.0664 43.3853   6
  -5   6  -8 88.6255 35.6805  11
  -5   6  -9 13.3193 22.1307   6
  -5   6  -9 25.1931 26.1092  11
  -5   6 -10 2602.53 132.588   6
  -5   6 -10 2629.83 147.616  11
  -5   6 -11 39.3191 19.4496  11
  -5   6 -12 10.2641 16.8126  11
  -5   6 -13 191.362 26.1837  11
   5  -5 -14 12.3827 11.6636   4
   5  -5 -13 16.6098 17.0732   4
   5  -5 -12 16.5442 20.2339   4
   5  -5 -11 62.7383 27.6501   4
   5  -5 -10 198.581 39.6618   4
  -5   5  10 193.647 39.7098  10
  -5   5   9 1653.42 109.901  10
   5  -5  -9 1714.59 111.081   4
   5  -5  -8 1344.62 97.6318   4
   5  -5  -7 15608.9 370.525   3
   5  -5  -7 15091.8 282.169   7
   5  -5  -7 15406.4 305.720   4
   5  -5  -6 3524.39 171.604   3
   5  -5  -6 3361.71 125.354   7
   5  -5  -6 3335.11 134.664   4
   5  -5  -5 1468.94 77.0030  13
   5  -5  -5 1797.17 82.4255   7
   5  -5  -5 1568.41 113.031   3
   5  -5  -5 1619.22 84.3917   4
   5  -5  -4 358.354 40.8331  13
  -5   5   3-1.30917 14.1535   2
  -5   5   2 114.105 32.2345   2
  -5   5   1 2726.72 154.894   2
  -5   5   0-2.71445 16.5863   2
   5  -5   1 8450.86 213.453  13
  -5   5  -1 8350.45 292.257   2
  -5   5  -2 5333.25 245.523   2
   5  -5   2 5220.13 169.446  13
   5  -5   3 99.7783 27.9679  13
  -5   5  -3 93.8599 34.6184   2
   5  -5   4 1.36940 14.3184  13
  -5   5  -4-7.21040 12.4360  11
  -5   5  -4-29.0434 22.5864   2
   5  -5   5 123.947 26.4343  13
  -5   5  -5 120.447 31.2643  11
  -5   5  -5 145.513 48.8926   2
  -5   5  -6 652.787 70.1689  11
  -5   5  -7 1194.69 99.7819  11
  -5   5  -8-15.2490 29.2196   6
  -5   5  -8 29.7856 20.5339  11
  -5   5  -9 3327.53 154.422   6
  -5   5  -9 3252.82 168.310  11
  -5   5 -10 862.291 69.2314   6
  -5   5 -10 856.541 84.7270  11
  -5   5 -11 38.7143 24.6342  11
  -5   5 -12 16.9830 17.6593  11
  -5   5 -13 12.8827 10.4770  11
   5  -4 -15 604.111 35.7829   4
   5  -4 -14 275.122 33.0126   4
   5  -4 -13 5.56370 15.7129   4
   5  -4 -12 411.048 53.3327   4
   5  -4 -11 1132.79 86.7611   4
   5  -4 -10 60.8385 25.1318   4
   5  -4  -9 3948.92 165.733   4
   5  -4  -8 29302.4 512.367   3
   5  -4  -8 29787.4 397.947   7
   5  -4  -8 30056.1 416.691   4
   5  -4  -7 10771.3 307.974   3
   5  -4  -7 10092.9 222.305   7
   5  -4  -7 10324.0 238.640   4
   5  -4  -6 768.946 58.6549   7
   5  -4  -6 775.748 83.3500   3
   5  -4  -6 683.048 55.3988   4
   5  -4  -5 199.376 41.5815   3
   5  -4  -4 1124.66 87.1485   3
  -5   4   2 1555.15 104.852   2
  -5   4   1 659.020 72.4044   2
  -5   4   0 70.8782 28.6206   2
  -5   4  -1 2568.63 156.141   2
  -5   4  -2 50.2320 26.8186   2
   5  -4   3 170.271 30.9686  13
  -5   4  -3 174.000 46.4411   2
  -5   4  -3 200.000 43.3072   8
   5  -4   4 2762.36 114.333  13
  -5   4  -4 2602.50 179.535   2
  -5   4  -4 2491.35 133.272   8
   5  -4   5 47.7748 19.1162  13
  -5   4  -5 73.5219 39.8368   2
  -5   4  -5 30.6808 19.1598   8
  -5   4  -6 12.2408 16.8826  11
  -5   4  -6 9.48200 20.8629   8
  -5   4  -7 44.4813 26.8914  11
  -5   4  -7 35.7219 22.6532   8
  -5   4  -8 203.730 45.4113  11
  -5   4  -9 193.677 42.8066  11
  -5   4 -10 58.3920 27.3106  11
  -5   4 -11 169.131 37.2520  11
  -5   4 -12 102.492 23.5797  11
   5  -3 -15 1615.14 68.8114   4
   5  -3 -14-14.1235 16.7385   4
   5  -3 -13 6.63510 16.5750   4
   5  -3 -12 2356.91 121.022   4
   5  -3 -11 795.647 76.3063   4
   5  -3 -10 2557.81 125.829   7
   5  -3 -10 2429.26 126.463   4
   5  -3  -9 286.181 43.2890   4
   5  -3  -9 223.359 40.3267   7
   5  -3  -8 5667.91 169.181   7
   5  -3  -8 5721.41 228.954   3
   5  -3  -8 6043.22 178.918   4
   5  -3  -7 1993.37 93.8991   7
   5  -3  -7 2063.55 135.517   3
   5  -3  -7 1752.64 89.1504   4
   5  -3  -6 80.9425 20.7618   7
   5  -3  -6 96.3181 31.0577   3
   5  -3  -5 404.584 57.0197   3
   5  -3  -4 21.7314 16.5530   3
   5  -3  -3 50.6165 20.9482   3
  -5   3   1 18.6958 18.2346   2
  -5   3   0 2306.09 132.105   2
  -5   3  -1 206.881 43.5674   2
  -5   3  -2 147.341 38.8775   2
  -5   3  -3 1724.59 138.098   2
  -5   3  -3 1510.75 99.7014   8
  -5   3  -4 50.5580 31.5052   2
  -5   3  -4 26.7251 17.0346   8
  -5   3  -5 415.334 76.3476   2
  -5   3  -5 470.928 60.6317   8
  -5   3  -6 53.8668 27.4099   8
  -5   3  -7 467.223 63.6155   8
  -5   3  -8 61.4079 24.0911  11
  -5   3  -8 81.3201 30.4655   8
  -5   3  -9-19.9276 25.8388  11
  -5   3 -10 151.238 36.8257  11
  -5   3 -11 1408.53 90.7121  11
  -5   3 -12 570.187 47.7252  11
   5  -2 -16 65.4029 14.4666   4
   5  -2 -15 12.3074 15.4989   4
   5  -2 -14 468.702 50.2805   4
   5  -2 -13 1561.62 96.7063   4
   5  -2 -12 8422.66 226.134   4
   5  -2 -11 3799.42 156.359   7
   5  -2 -11 3935.29 155.812   4
   5  -2 -10 5036.18 176.249   7
   5  -2 -10 5251.36 176.399   4
   5  -2  -9 667.813 78.1684   3
   5  -2  -9 700.177 63.8426   4
   5  -2  -9 722.412 62.1528   7
   5  -2  -8 2016.16 132.123   3
   5  -2  -8 2189.12 103.826   4
   5  -2  -8 2023.02 97.6506   7
   5  -2  -7 188.902 30.9717   4
   5  -2  -7 149.963 26.5453   7
   5  -2  -7 183.716 40.1675   3
   5  -2  -6 340.672 51.7207   3
   5  -2  -5 509.030 61.4306   3
   5  -2  -4 194.969 37.2546   3
   5  -2  -3 224.143 37.4006   3
   5  -2  -2 6611.46 176.622   3
  -5   2   0 1480.55 100.703   2
  -5   2  -1 1210.58 100.849   2
  -5   2  -2 3299.70 180.363   2
  -5   2  -3 92.2583 35.6375   2
  -5   2  -3 108.383 30.2728   8
  -5   2  -4 708.066 96.2678   2
  -5   2  -4 583.274 66.7172   8
  -5   2  -5 129.057 43.8510   2
  -5   2  -5 110.523 34.1078   8
  -5   2  -6 27.2380 17.4303   8
  -5   2  -7 17.5865 24.2597   8
  -5   2  -8 137.037 35.9524  11
  -5   2  -8 105.963 34.2140   8
  -5   2  -9-0.61337 23.4246  11
  -5   2  -9-51.4098 22.3607   8
  -5   2 -10 2401.55 126.008  11
  -5   2 -11 90.4955 27.7935  11
  -5   2 -12 1773.04 70.3780  11
   5  -1 -16 40.4600 13.0973   4
   5  -1 -15 6.27460 14.1633   4
   5  -1 -14 488.584 53.0150   4
   5  -1 -13 1025.05 85.3629   4
   5  -1 -12 732.924 70.3296   7
   5  -1 -12 760.272 69.8963   4
   5  -1 -11 2055.80 114.966   7
   5  -1 -11 2200.25 115.023   4
   5  -1 -10 553.612 57.5564   7
   5  -1 -10 521.474 67.9612   3
   5  -1 -10 574.494 60.6376   4
   5  -1  -9 1514.40 120.655   3
   5  -1  -9 1305.52 87.7783   4
   5  -1  -8 20.9252 16.5925   4
   5  -1  -8-5.62716 14.8853   7
   5  -1  -8-8.02702 16.1284   3
   5  -1  -7 566.851 66.1836   3
   5  -1  -6 1222.92 94.7845   3
   5  -1  -5 466.465 58.1601   3
   5  -1  -4 589.748 63.0882   3
   5  -1  -3 5505.04 184.613   3
   5  -1  -2 10.8845 12.5584   3
  -5   1  -2 575.692 77.5961   2
  -5   1  -3 1459.24 129.136   2
  -5   1  -3 1546.46 101.639   8
  -5   1  -4 562.671 87.9124   2
  -5   1  -4 640.161 69.6451   8
   5  -1   5-6.58299 25.6536   1
  -5   1  -5-26.4004 25.4183   2
  -5   1  -5 18.0940 17.7409   8
  -5   1  -6 36.0243 24.6337   8
  -5   1  -7 1142.47 97.7222   8
  -5   1  -8 6.28386 19.2708   8
  -5   1  -9 3986.80 168.621  11
  -5   1  -9 3947.00 159.269   8
  -5   1 -10 600.033 59.2571  11
  -5   1 -11 1299.79 70.1136  11
   5   0 -17-1.53624 6.62540   4
   5   0 -16 765.581 51.7908   4
   5   0 -15 307.012 40.5551   4
   5   0 -14 168.560 33.7348   4
   5   0 -13 271.966 44.2901   4
   5   0 -12 1075.90 83.9126   7
   5   0 -12 983.828 80.8340   4
   5   0 -11 202.466 37.7809   4
   5   0 -11 257.018 40.7669   7
   5   0 -10 428.433 68.1742   3
   5   0 -10 451.894 60.3923   4
   5   0 -10 631.027 66.5559   7
   5   0  -9 307.537 38.8489   7
   5   0  -9 291.746 50.6500   3
   5   0  -9 325.732 41.5473   4
   5   0  -8 105.652 21.2032   4
   5   0  -8 113.699 23.3059   7
   5   0  -8 113.396 34.3037   3
   5   0  -7 16.1612 16.6526   3
   5   0  -6 29.7417 21.3847   3
   5   0  -5 644.722 71.9160   3
   5   0  -4 2260.24 128.583   3
   5   0  -3 218.823 41.6515   3
   5   0  -2 6017.66 200.346   3
   5   0  -1 115.068 24.4978   1
   5   0  -1 118.646 30.4398   3
   5   0   0 11.0879 10.5491   1
   5   0   1 151.635 35.7842   1
  -5   0  -2 764.100 68.1182   8
   5   0   2 778.644 82.0612   1
  -5   0  -3 867.276 76.9229   8
   5   0   3 952.429 94.4387   1
   5   0   4 97.5965 34.8937   1
  -5   0  -4 53.1169 24.8205   8
  -5   0  -5 74.0040 27.4975   8
  -5   0  -6 1848.43 122.508   8
  -5   0  -7 281.630 52.4199   8
  -5   0  -8 2807.51 144.188   8
  -5   0  -9 617.013 62.1596  11
  -5   0  -9 549.037 57.6944   8
  -5   0 -10 1093.96 70.4911  11
  -5   0 -10 999.387 60.0449   8
  -5   0 -11 17.8559 10.2739  11
   5   1 -17 259.944 25.4678   4
   5   1 -16 139.719 25.7409   4
   5   1 -15 5.56547 13.9492   4
   5   1 -14 12.1364 20.6730   4
   5   1 -13 326.044 46.3450   7
   5   1 -13 333.808 48.2122   4
   5   1 -12-29.7181 23.1783   4
   5   1 -12-18.6272 18.6157   7
   5   1 -11 275.201 44.4612   7
   5   1 -11 307.914 46.3035   4
   5   1 -10-10.2593 14.7078   4
   5   1 -10 0.42908 13.9769   7
   5   1 -10 6.28192 15.5846   3
   5   1 -10 47.9042 23.4189   9
   5   1  -9 346.726 41.5878   7
   5   1  -9 385.295 58.6331   3
   5   1  -9 461.404 47.7238   4
   5   1  -8-9.64298 12.7148   7
   5   1  -8 7.75570 12.5588   4
   5   1  -8-4.35920 17.4773   3
   5   1  -7 3018.86 162.952   3
   5   1  -6 320.101 54.7696   3
   5   1  -5 185.388 43.4195   3
   5   1  -4 1092.69 95.9062   3
   5   1  -3 2482.81 141.070   3
   5   1  -2 12.4858 17.5596   3
   5   1  -1 605.308 71.0529   3
   5   1   0 431.224 58.3593   3
   5   1   0 472.180 55.5030   1
   5   1   1 93.8360 27.5747   1
  -5  -1  -1 50.6501 18.0489   8
   5   1   2-3.61738 15.1750   1
  -5  -1  -2-16.1916 17.6114   8
  -5  -1  -3 3323.98 150.234   8
   5   1   3 3337.58 174.102   1
  -5  -1  -4 5.96451 16.9930   8
  -5  -1  -5 2874.24 154.977   8
  -5  -1  -6 68.6258 28.9818   8
  -5  -1  -7 8918.50 264.468   8
  -5  -1  -8 40.5524 24.7422   8
  -5  -1  -9 398.445 45.5127  11
  -5  -1  -9 466.928 51.1683   8
  -5  -1 -10 80.3174 16.8223  11
  -5  -1 -10 246.918 29.4970   8
   5   2 -17 513.876 35.8414   4
   5   2 -16 553.005 46.8324   4
   5   2 -15 6.34241 13.7555   4
   5   2 -14 32.3640 20.8586   4
   5   2 -13 10.7208 15.0772   7
   5   2 -13-12.8545 20.8009   4
   5   2 -12 118.981 31.8327   4
   5   2 -12 195.334 36.0138   7
   5   2 -12 153.794 33.4320   9
   5   2 -11 110.953 27.2111   7
   5   2 -11 84.0095 26.9275   4
   5   2 -11 120.906 29.5703   9
   5   2 -10 583.554 54.6117   7
   5   2 -10 478.626 67.2790   3
   5   2 -10 535.471 54.5409   9
   5   2 -10 546.220 55.5078   4
   5   2  -9 39.1278 19.9261   4
   5   2  -9 22.6147 17.0895   7
   5   2  -9 41.3739 22.7339   3
   5   2  -9 48.7934 18.2909   9
   5   2  -8 2490.56 153.046   3
   5   2  -8 2462.99 104.607   7
   5   2  -8 2622.91 106.784   4
   5   2  -7 250.755 34.2282   7
   5   2  -7 294.341 52.0097   3
   5   2  -6 375.106 60.1438   3
   5   2  -5 72.2843 28.3611   3
   5   2  -4 137.486 38.2531   3
   5   2  -3 239.287 50.9774   3
   5   2  -2 59.1737 26.3407   3
   5   2  -1 11.1436 18.1360   3
  -5  -2   0 3655.08 161.192  12
  -5  -2   0 3389.97 134.651   8
   5   2   0 3556.87 149.947   1
   5   2   1 68.2982 25.1689   1
  -5  -2  -1 101.341 30.8512  12
  -5  -2  -1 100.998 29.3992   8
  -5  -2  -2 507.839 65.7763  12
  -5  -2  -2 510.672 60.0429   8
   5   2   2 575.026 71.9539   1
   5   2   3 159.040 40.6182   1
  -5  -2  -3 92.1340 30.7657   8
  -5  -2  -4 27.0016 21.7150   8
  -5  -2  -5 922.551 89.4008   8
  -5  -2  -6 5399.85 209.171   8
  -5  -2  -7 32.0052 18.4701   8
  -5  -2  -8 385.402 49.8925   8
  -5  -2  -9 202.644 27.6201  11
  -5  -2  -9 209.845 31.6885   8
   5   3 -17 645.024 40.4313   4
   5   3 -16 209.097 30.4157   4
   5   3 -15 250.813 37.8360   4
   5   3 -14 70.3541 18.8690   7
   5   3 -14 54.8851 20.0311   4
   5   3 -13 379.491 45.7578   7
   5   3 -13 348.208 48.3186   9
   5   3 -13 367.902 50.9505   4
   5   3 -12 8.11266 17.4822   4
   5   3 -12-13.5290 15.3970   9
   5   3 -12-18.0218 16.8673   7
   5   3 -11 2.15645 17.2655   4
   5   3 -11-4.28506 16.8428   7
   5   3 -11 23.6721 18.2773   9
   5   3 -10 542.054 53.0701   7
   5   3 -10 566.344 72.8670   3
   5   3 -10 572.601 55.3505   9
   5   3 -10 598.336 60.6644   4
   5   3  -9 3709.27 133.663   7
   5   3  -9 3541.57 189.922   3
   5   3  -9 3926.56 130.129   9
   5   3  -9 3724.85 140.079   4
   5   3  -8 126.558 29.0621   4
   5   3  -8 130.221 25.9882   7
   5   3  -8 108.044 37.4739   3
   5   3  -7 193.692 32.8454   4
   5   3  -7 220.855 33.1390   7
   5   3  -7 185.482 44.6619   3
   5   3  -6 38.0061 16.4214   7
   5   3  -6 78.9792 33.1531   3
   5   3  -5 1868.11 138.999   3
  -5  -3   4 17.0575 16.5244  12
   5   3  -4 11.0039 20.7063   3
  -5  -3   3 3079.97 143.181  12
   5   3  -3 3175.51 178.464   3
  -5  -3   2 729.349 73.7540  12
   5   3  -2 694.270 88.2171   3
  -5  -3   1 494.473 64.5138  12
   5   3  -1 755.214 96.7609   3
  -5  -3   1 647.381 58.1682   8
  -5  -3   0 1344.98 104.713  12
   5   3   0 1126.05 106.754   3
  -5  -3   0 1341.18 88.4976   8
   5   3   1 586.810 65.7380   1
  -5  -3  -1 581.253 71.7946  12
  -5  -3  -1 574.228 62.3146   8
  -5  -3  -2 12.6875 24.4540  12
  -5  -3  -2 12.8491 16.4490   8
  -5  -3  -3 3692.41 171.660  12
  -5  -3  -3 4032.24 173.746   8
  -5  -3  -4 593.889 70.8889   8
  -5  -3  -5 2425.52 139.150   8
  -5  -3  -6 38.9060 38.3008   8
  -5  -3  -7 1505.52 98.8063   8
  -5  -3  -8 20.4836 15.2489  11
  -5  -3  -8 22.4564 13.4862   8
  -5  -3  -9 108.185 19.3810   8
   5   4 -17-20.3515 10.7402   4
   5   4 -16 79.5557 20.4540   4
   5   4 -15 21.9686 18.3621   4
   5   4 -14 169.969 35.9999   4
   5   4 -14 119.234 26.8038   9
   5   4 -13-2.31952 18.2259   4
   5   4 -13 22.5803 16.3959   9
   5   4 -12 884.180 63.0882   7
   5   4 -12 859.973 67.8039   9
   5   4 -12 924.936 77.5157   4
   5   4 -11 129.424 29.6603   4
   5   4 -11 92.2201 23.5999   7
   5   4 -11 143.855 29.0921   9
   5   4 -10 2737.98 114.214   7
   5   4 -10 2688.68 109.603   9
   5   4 -10 2883.18 132.218   4
   5   4  -9 737.236 88.6287   3
   5   4  -9 839.956 64.4102   7
   5   4  -9 928.638 59.2911   9
   5   4  -9 855.026 72.5263   4
   5   4  -8 878.586 65.5544   7
   5   4  -8 924.767 99.8400   3
   5   4  -8 925.928 71.4644   4
  -5  -4   7 1110.55 78.6237  12
   5   4  -7 1105.78 72.6927   7
   5   4  -7 1139.03 112.102   3
  -5  -4   6 387.751 49.2768  12
   5   4  -6 362.728 63.8733   3
  -5  -4   5 130.315 33.7319  12
   5   4  -5 26.5164 24.2009   3
  -5  -4   4 44343.5 567.527  12
   5   4  -4 44253.0 701.071   3
  -5  -4   3 21.6483 23.5474  12
   5   4  -3 25.1344 22.0803   3
  -5  -4   2 371.116 61.8583  12
  -5  -4   2 368.586 42.9642   8
  -5  -4   1 392.655 57.9169  12
   5   4  -1 364.173 68.3440   3
  -5  -4   1 422.639 49.5961   8
  -5  -4   0-15.9436 17.9679  12
  -5  -4   0 11.1074 16.7362   8
  -5  -4  -1 95.9995 30.9851  12
  -5  -4  -1 90.8193 25.4266   8
  -5  -4  -2 1474.33 111.022  12
  -5  -4  -2 1523.03 106.079   8
  -5  -4  -3 6.42745 19.4919  12
  -5  -4  -3 20.0219 19.7429   8
  -5  -4  -4 3753.40 169.651   8
  -5  -4  -5 13.8639 18.3580   8
  -5  -4  -6 590.785 62.4796   8
  -5  -4  -7 132.402 29.4286   8
  -5  -4  -8 16.0799 11.8195   8
   5   5 -17 177.836 24.2302   4
   5   5 -16 111.446 23.0452   4
   5   5 -15 12.9081 16.7436   4
   5   5 -14 125.240 29.0038   4
   5   5 -14 123.870 25.0843   9
   5   5 -13 147.533 32.5524   4
   5   5 -13 133.925 27.2936   9
   5   5 -12 691.398 56.6557   9
   5   5 -12 779.806 71.2690   4
   5   5 -11 5301.63 145.538   7
   5   5 -11 4905.96 143.402   9
   5   5 -11 5223.03 184.757   4
   5   5 -10 909.551 63.4835   7
   5   5 -10 908.590 77.5669   4
   5   5  -9 405.539 44.2768   7
   5   5  -9 392.682 49.9156   4
   5   5  -8 215.190 34.8125   7
   5   5  -8 238.566 53.6712   3
  -5  -5   7 4368.95 167.776  12
   5   5  -7 4319.12 146.226   7
   5   5  -7 4634.72 225.692   3
  -5  -5   6 240.529 46.8071  12
   5   5  -6 230.623 54.2004   3
  -5  -5   5 16302.2 351.960  12
   5   5  -5 16433.8 441.253   3
  -5  -5   4 684.687 76.8847  12
   5   5  -4 682.381 92.0123   3
  -5  -5   3 139.632 37.2765  12
   5   5  -3 190.303 55.0530   3
  -5  -5   2 45.3909 20.6607  12
  -5  -5   2 64.2563 19.6966   8
  -5  -5   1 339.463 54.9503  12
  -5  -5   1 345.372 45.8278   8
  -5  -5   0 20.0890 23.3304  12
  -5  -5   0 14.1294 14.8145   8
  -5  -5  -1 2003.61 132.055  12
  -5  -5  -1 1830.30 112.470   8
  -5  -5  -2-14.9488 21.5360  12
  -5  -5  -2 32.1055 21.0247   8
  -5  -5  -3 468.555 58.4205  12
  -5  -5  -3 488.839 60.6620   8
  -5  -5  -4 598.992 65.5681   8
  -5  -5  -5 970.135 78.6455   8
  -5  -5  -6 186.073 31.7787   8
  -5  -5  -7 181.798 25.6596   8
   5   6 -17 136.922 16.9700   4
   5   6 -16 1345.35 65.7484   4
   5   6 -15 355.786 40.4815   4
   5   6 -14 3314.89 129.724   4
   5   6 -13 1887.10 106.615   4
   5   6 -12 3900.73 159.005   4
   5   6 -11 1108.06 84.5094   4
   5   6 -10-20.7849 24.0069   4
   5   6  -9 1203.51 71.0940   7
   5   6  -9 1282.41 88.4551   4
   5   6  -8 37478.3 412.717   7
  -5  -6   8 36781.7 478.100  12
  -5  -6   7 2289.11 130.504  12
   5   6  -7 2210.07 103.739   7
  -5  -6   6 697.084 76.1877  12
  -5  -6   5-8.31061 19.3651  12
  -5  -6   4 104.963 35.8845  12
  -5  -6   3 91.2776 32.9894  12
  -5  -6   2 920.906 92.5563  12
  -5  -6   1 315.227 56.8670  12
  -5  -6   1 301.925 43.1431   8
  -5  -6   0 1751.50 127.719  12
  -5  -6   0 1738.56 102.335   8
  -5  -6  -1 683.989 76.2093  12
  -5  -6  -1 722.304 68.8015   8
  -5  -6  -2 1155.21 89.9775  12
  -5  -6  -2 1184.71 88.1879   8
  -5  -6  -3 83.2073 27.0103   8
  -5  -6  -4 155.845 32.8950   8
  -5  -6  -5 12.4062 13.2526   8
  -5  -6  -6 118.759 20.0288   8
   5   7 -16 19.3400 11.1782   4
   5   7 -15 3105.58 106.172   4
   5   7 -14 1549.55 83.5563   4
   5   7 -13 1389.98 86.6719   4
   5   7 -12 199.491 35.8939   4
   5   7 -11 1029.17 80.4550   4
   5   7 -10 32.1439 20.5905   4
  -5  -7   8 5671.58 195.738  12
   5   7  -8 5258.82 145.163   7
  -5  -7   7 101.466 32.6983  12
   5   7  -7 40.2223 16.2156   7
  -5  -7   6 1.78275 18.5127  12
  -5  -7   5 2202.36 141.696  12
  -5  -7   4 660.976 79.5231  12
  -5  -7   3 1432.10 117.739  12
  -5  -7   2 154.612 43.5089  12
  -5  -7   1 1164.16 101.346  12
  -5  -7   1 1065.59 73.5355   8
  -5  -7   0 365.804 56.4131  12
  -5  -7   0 400.628 46.8031   8
  -5  -7  -1 575.707 62.7699  12
  -5  -7  -1 489.283 53.3010   8
  -5  -7  -2 1.45302 14.1111  12
  -5  -7  -2 6.27369 15.3252   8
  -5  -7  -3 488.940 47.8273   8
  -5  -7  -4 28.7964 12.9391   8
  -5  -7  -5 36.5841 12.5436   8
   5   8 -16 770.681 38.0865   4
   5   8 -15 213.068 25.9445   4
   5   8 -14 49.2632 17.5698   4
   5   8 -13 620.934 52.9132   4
   5   8 -12 3752.02 137.039   4
   5   8 -11 31.2023 20.0027   4
   5   8 -10 3251.77 136.013   4
  -5  -8   9 44.4409 19.6799  12
  -5  -8   8 561.572 60.3444  12
  -5  -8   7 995.371 86.5769  12
  -5  -8   6 1373.94 107.429  12
   5   8  -6 1039.18 66.4536   7
  -5  -8   5 1345.92 110.130  12
  -5  -8   4 88.9434 34.1299  12
  -5  -8   3 39.8736 26.9775  12
  -5  -8   2 36.8225 26.5382  12
  -5  -8   1 9.23037 17.4118  12
  -5  -8   0 99.9511 28.9272  12
  -5  -8   0 50.6165 17.2536   8
  -5  -8  -1 137.975 26.9705  12
  -5  -8  -1 120.671 23.2636   8
  -5  -8  -2 581.454 43.3638   8
  -5  -8  -3 108.259 17.4314   8
   5   9 -15 31.8481 10.9064   4
   5   9 -14 222.794 25.7489   4
   5   9 -13-5.69837 11.0296   4
   5   9 -12 661.662 53.0901   4
   5   9 -11 431.101 45.3191   4
   5   9 -10 46.9548 19.6611   4
  -5  -9   9 889.088 60.2398  12
  -5  -9   8 250.149 38.5241  12
  -5  -9   7 602.069 62.4075  12
  -5  -9   6 328.859 49.3746  12
  -5  -9   5 579.517 68.3368  12
   5   9  -5 416.479 36.7776   7
  -5  -9   4 7.61235 19.4475  12
  -5  -9   3 82.5461 31.2607  12
  -5  -9   2-14.0005 22.5160  12
  -5  -9   1 50.2895 24.7281  12
  -5  -9   0 25.9280 13.3369  12
   5  10 -14 706.698 33.5082   4
   5  10 -13 15.4983 8.80941   4
   5  10 -12 70.8283 16.2521   4
   5  10 -11 540.293 42.1314   4
   5  10 -10 535.410 43.9205   4
  -5 -10   9 307.904 28.8393  12
   5  10  -9 272.852 31.9390   4
  -5 -10   8 294.692 34.3511  12
  -5 -10   7 27.1468 16.3958  12
  -5 -10   6 126.113 27.6578  12
  -5 -10   5 68.3529 22.1982  12
  -5 -10   4-18.3748 19.0768  12
  -5 -10   3 22.8672 17.4524  12
  -5 -10   2 6.23830 10.5582  12
  -5 -10   1 31.5991 10.2653  12
   5  11 -11 32.6126 10.2601   4
   5  11 -10-2.64504 6.61950   4
   5  11  -9 25.4327 8.17129   4
  -5 -11   8-12.1274 8.51656  12
   5  11  -8-1.65912 7.20789   4
  -5 -11   7 75.0106 15.6641  12
  -5 -11   6 23.4326 11.4299  12
  -5 -11   5 13.0115 11.3238  12
  -5 -11   4 21.1786 11.0789  12
  -6  13  -1 42.7214 16.7348  10
  -6  13  -2 22.7268 14.7409  10
  -6  13  -3-5.28632 13.3420  10
   6 -12  -3 11.3528 8.26605   8
  -6  12   2 253.438 37.2708  10
  -6  12   1 2.90576 16.7994  10
  -6  12   0 53.0106 22.2723  10
  -6  12  -1 301.434 50.3549  10
  -6  12  -2 856.218 77.4162  10
  -6  12  -3 88.0421 19.0188   6
  -6  12  -3 124.473 34.0093  10
  -6  12  -4 165.473 26.1120   6
  -6  12  -4 161.860 34.5379  10
  -6  12  -5 59.4675 17.2761   6
  -6  12  -5 76.5999 25.3432  10
  -6  12  -6 184.457 26.5712   6
  -6  12  -7-12.9895 11.1995   6
   6 -11  -6 74.5347 12.4898   8
  -6  11   5 401.888 35.2283  10
  -6  11   4 75.8140 24.1087  10
  -6  11   3 1223.97 89.9454  10
  -6  11   2 44.1883 26.4983  10
  -6  11   1 19.4659 24.7652  10
  -6  11   0 13.8458 26.1823  10
  -6  11  -1 479.964 70.0026  10
  -6  11  -2 73.1375 39.7652  10
  -6  11  -3 2491.79 145.335  10
  -6  11  -4 307.246 50.0356  10
  -6  11  -5 169.124 35.2560   6
  -6  11  -5 159.615 35.8716  10
  -6  11  -6 25.3815 18.8759   6
  -6  11  -6-14.5108 17.1206  10
  -6  11  -7 16.9835 19.9350   6
  -6  11  -8 0.78493 13.7536   6
  -6  11  -9 452.732 38.5371   6
   6 -10  -7 171.170 20.7934   8
  -6  10   6-6.42950 17.5596  10
  -6  10   5 40.4128 23.1688  10
  -6  10   4 46.1865 27.2220  10
  -6  10   3-15.6563 28.1300  10
  -6  10   2 2787.74 169.742  10
   6 -10  -1 17.5445 22.7754  13
  -6  10   1 30.1535 39.1545  10
   6 -10   0 6256.97 219.224  13
  -6  10   0 6000.06 254.501  10
   6 -10   1-8.86995 27.6310  13
  -6  10  -1 38.3272 37.2333  10
   6 -10   2-32.8600 26.0804  13
  -6  10  -2-12.8247 35.8058  10
   6 -10   3 34.2324 20.5929  13
  -6  10  -3-11.8483 25.4118  10
   6 -10   4 29.6890 18.4291  13
  -6  10  -4 32.9399 28.8679  10
   6 -10   5 22.1565 23.4387  13
  -6  10  -5 0.52492 20.1062  10
  -6  10  -6 905.715 85.7185   6
  -6  10  -7 35.7184 23.9359   6
  -6  10  -8 4708.20 164.320   6
  -6  10  -9 493.770 48.5696   6
  -6  10 -10 25.3701 10.4819   6
   6  -9  -9 2709.01 79.7397   4
   6  -9  -9 2276.66 56.4268   8
   6  -9  -8 40.6248 12.4488   8
   6  -9  -8 28.2044 17.3789   4
  -6   9   7 479.753 54.1770  10
   6  -9  -7 443.591 43.6507   4
  -6   9   6 397.200 57.2690  10
   6  -9  -6 344.243 39.7408   4
  -6   9   5 223.634 50.2669  10
   6  -9  -5 167.363 27.9936   4
  -6   9   4 868.191 93.8809  10
   6  -9  -3 7.17916 16.7078  13
  -6   9   3 55.8229 41.7810  10
   6  -9  -2 279.166 50.6484  13
  -6   9   2 314.743 74.7011  10
   6  -9  -1 19885.0 401.277  13
  -6   9   1 19355.7 461.328  10
   6  -9   0 1804.33 125.718  13
  -6   9   0 1852.05 145.277  10
   6  -9   1 428.991 67.0881  13
  -6   9  -1 320.142 64.6555  10
   6  -9   2 9.59541 22.2633  13
  -6   9  -2 10.6955 31.3648  10
   6  -9   3 310.423 54.9499  13
  -6   9  -3 266.237 54.8472  10
   6  -9   4 233.033 44.6433  13
  -6   9  -4 242.079 49.6763  10
   6  -9   5 1001.89 81.3503  13
  -6   9  -5 900.002 82.1280  10
   6  -9   6 54.6650 20.8886  13
  -6   9  -7 228.522 46.4497   6
  -6   9  -7 195.984 31.2924  11
  -6   9  -8 688.107 56.4722  11
  -6   9  -8 718.078 73.0496   6
  -6   9  -9 580.889 49.4572  11
  -6   9  -9 647.729 59.9213   6
  -6   9 -10-6.49930 13.1245   6
  -6   9 -10 9.82669 10.2215  11
   6  -8 -10 137.147 22.2719   4
   6  -8  -9 11.2599 8.69431   8
   6  -8  -9 9.12437 14.5402   4
  -6   8   8 218.077 40.8666  10
   6  -8  -8 186.644 30.2138   4
  -6   8   7 206.863 43.1567  10
   6  -8  -7 133.383 29.7364   4
  -6   8   6 1014.87 96.9936  10
   6  -8  -6 999.609 72.3552   4
   6  -8  -5 788.025 63.4778  13
   6  -8  -5 800.054 64.3016   4
   6  -8  -4 4718.51 168.677  13
  -6   8   4 4934.10 224.406  10
   6  -8  -3 2520.51 132.520  13
  -6   8   3 2693.93 169.605  10
   6  -8  -2 696.927 75.3178  13
  -6   8   2 731.346 93.6889  10
   6  -8  -1 2347.19 142.359  13
  -6   8   1 2605.45 167.950  10
   6  -8   0-3.55729 23.4113  13
  -6   8   0-13.5379 33.2179  10
   6  -8   1 140.709 43.3972  13
  -6   8  -1 145.061 46.5355  10
   6  -8   2 134.849 41.6153  13
  -6   8  -2 81.3986 32.5203  10
   6  -8   3 47.3600 33.7111  13
  -6   8  -3-6.35499 23.9588  10
   6  -8   4 2096.05 127.678  13
  -6   8  -4 1834.05 122.541  10
   6  -8   5 2265.86 125.713  13
   6  -8   6 82.2477 25.7070  13
  -6   8  -6 56.5020 25.1884  11
  -6   8  -7 177.833 44.9344   6
  -6   8  -7 88.3171 28.3483  11
  -6   8  -8 85.2000 31.3282   6
  -6   8  -8 73.7319 26.4167  11
  -6   8  -9 167.950 35.8936   6
  -6   8  -9 176.490 32.8688  11
  -6   8 -10 399.328 41.5716   6
  -6   8 -10 455.900 45.3862  11
  -6   8 -11 19.6312 12.8095  11
   6  -7 -12 878.771 42.9922   4
   6  -7 -11 406.174 37.2566   4
   6  -7 -10 49.4938 12.0462   8
   6  -7 -10 48.8638 18.0173   4
  -6   7   9 348.877 49.3073  10
   6  -7  -9 318.103 42.9775   4
  -6   7   8 918.736 83.1757  10
   6  -7  -8 897.283 70.3131   4
  -6   7   7-15.1522 26.2755  10
   6  -7  -7 38.4223 19.6317   4
  -6   7   6 2254.14 148.078  10
   6  -7  -6 2323.29 113.759   4
   6  -7  -5 14613.7 283.834  13
  -6   7   5 14698.0 376.017  10
   6  -7  -4 8781.84 235.631  13
  -6   7   4 9178.33 303.571  10
   6  -7  -3 1979.56 117.440  13
  -6   7   3 1950.38 139.998  10
   6  -7  -2 747.440 77.2307  13
  -6   7   2 818.605 91.6036  10
   6  -7  -1 681.642 75.6861  13
  -6   7   1 672.814 82.8868  10
   6  -7   0-14.4504 25.4679  13
  -6   7   0 11.3911 27.6213  10
   6  -7   1 13.8451 25.9015  13
  -6   7  -1 2.22227 19.9811  10
   6  -7   2 159.676 41.2264  13
  -6   7  -2 133.948 40.1249  10
   6  -7   3 55.7517 26.8478  13
  -6   7  -3 57.3312 29.9738  10
   6  -7   4 839.489 79.6825  13
   6  -7   5 295.050 45.7141  13
  -6   7  -5 296.276 46.3281  11
   6  -7   6 83.0261 23.7373  13
  -6   7  -6 78.8307 25.4389  11
  -6   7  -7 1391.40 98.7068  11
  -6   7  -7 1276.66 104.638   6
  -6   7  -8 46.8013 25.4758   6
  -6   7  -8 3.58425 17.8644  11
  -6   7  -9 210.337 39.0259   6
  -6   7  -9 151.031 33.3722  11
  -6   7 -10 7.12923 13.1289   6
  -6   7 -10 70.6030 20.3857  11
  -6   7 -11 41.3587 16.2747  11
   6  -6 -13 293.920 26.0433   4
   6  -6 -12 3369.35 106.734   4
   6  -6 -11 16.3576 15.6861   4
  -6   6  10 67.1870 25.9824  10
   6  -6 -10 17.8280 16.8121   4
  -6   6   9 988.702 85.6917  10
   6  -6  -9 923.259 75.0767   4
  -6   6   8 54.6684 26.0211  10
   6  -6  -8 114.628 30.5546   4
  -6   6   7 648.254 79.0129  10
   6  -6  -7 642.264 61.9008   4
  -6   6   6-5.60062 30.6070  10
   6  -6  -6 57.7940 22.5278   4
   6  -6  -5 5669.92 177.329  13
  -6   6   5 6126.14 238.159  10
   6  -6  -4 1610.16 100.608  13
  -6   6   4 1640.64 125.480  10
   6  -6  -3 108.230 31.3489  13
  -6   6   3 74.3045 29.8074  10
  -6   6   2 816.291 85.0936  10
   6  -6  -2 859.675 80.1150  13
   6  -6  -1-7.56518 22.6938  13
  -6   6   1-21.1851 22.0863  10
   6  -6   0 13.5516 20.2372  13
  -6   6   0 0.48373 25.5110  10
   6  -6   1 20.4378 23.0887  13
  -6   6  -1 29.0473 19.4922  10
   6  -6   2-8.15608 22.4719  13
  -6   6  -2-44.7439 36.8651  10
   6  -6   3 976.215 88.4541  13
   6  -6   4 79.2582 28.5794  13
  -6   6  -4 79.0774 27.6753  11
  -6   6  -5 16.0555 20.3666  11
   6  -6   5 19.1500 18.0224  13
  -6   6  -6 1118.71 92.3996  11
  -6   6  -7 41.8232 25.9105   6
  -6   6  -7-8.13336 18.4881  11
  -6   6  -8 127.259 34.1911   6
  -6   6  -8 151.137 38.0062  11
  -6   6  -9 56.7802 25.1467   6
  -6   6  -9 19.3076 17.7430  11
  -6   6 -10 141.458 32.7243  11
  -6   6 -11 8.63775 15.5002  11
   6  -5 -13 24.8202 13.4830   4
   6  -5 -12 52.9819 20.9378   4
  -6   5  11 69.2023 25.1029  10
   6  -5 -11 81.2493 27.3323   4
  -6   5  10 343.954 50.1449  10
   6  -5 -10 350.458 48.5857   4
  -6   5   9 2735.07 149.084  10
   6  -5  -9 2603.37 130.394   4
   6  -5  -8 1375.38 90.4463   4
   6  -5  -7 2481.10 119.159   7
   6  -5  -7 2762.57 124.098   4
   6  -5  -6 679.116 55.9859  13
   6  -5  -6 633.860 60.5503   7
   6  -5  -6 647.162 56.1258   4
   6  -5  -5 946.845 64.7602   7
   6  -5  -5 881.747 68.3754  13
   6  -5  -4 216.291 40.5508  13
   6  -5  -3 265.945 42.5597  13
  -6   5   3 257.546 48.3392  10
   6  -5  -2 152.374 32.6892  13
  -6   5   2 124.493 33.8281  10
   6  -5  -1 239.383 44.0702  13
  -6   5   1 227.848 43.4414  10
   6  -5   0-0.69447 16.8253  13
  -6   5   0 16.6673 22.9005  10
   6  -5   1 1524.42 105.302  13
  -6   5  -1 1465.67 95.9761  10
   6  -5   2 164.601 38.6326  13
  -6   5  -3 107.059 19.5591  11
   6  -5   3 75.1455 29.0723  13
  -6   5  -4 622.493 65.7320  11
   6  -5   4 557.910 61.6654  13
   6  -5   5 1204.79 85.2126  13
  -6   5  -5 1131.87 90.7715  11
  -6   5  -6 6.29096 19.4882  11
  -6   5  -7 12.8264 21.2790   6
  -6   5  -7-3.59433 24.5081  11
  -6   5  -8 198.712 45.3933  11
  -6   5  -9 18.4310 23.4588  11
  -6   5 -10 181.810 35.9328  11
  -6   5 -11 414.939 40.7943  11
   6  -4 -14 159.444 23.3848   4
   6  -4 -13 8.12160 14.0387   4
   6  -4 -12 14.6834 14.6370   4
  -6   4  12 23.8543 17.6447  10
   6  -4 -11 730.049 70.2680   4
   6  -4 -10 880.611 75.1899   4
   6  -4  -9 227.773 39.5920   4
   6  -4  -9 209.996 40.2750   7
   6  -4  -8 569.184 60.1191   7
   6  -4  -8 623.325 60.6990   4
   6  -4  -7 386.884 45.8424   7
   6  -4  -7 363.573 44.5610   4
   6  -4  -6 74.3791 25.2365   4
   6  -4  -6 99.3897 24.7523  13
   6  -4  -6 110.797 27.2132   7
   6  -4  -5 11.7589 17.3124   7
   6  -4  -5 31.7244 17.3551  13
   6  -4  -4 247.387 40.0284  13
   6  -4  -4 294.136 34.8451   7
   6  -4  -3 442.393 52.7457  13
   6  -4  -2 98.1864 27.5859  13
   6  -4  -1 77.0276 24.7675  13
  -6   4   1 89.0695 25.4432  10
  -6   4   0 2133.65 106.139  10
   6  -4   0 2313.84 124.672  13
   6  -4   1 152.726 32.5606  13
   6  -4   2 905.797 79.0328  13
  -6   4  -2 877.340 95.7610   8
   6  -4   3 148.213 34.7135  13
  -6   4  -3 80.0383 35.7845   8
   6  -4   4 129.616 30.4155  13
  -6   4  -4 106.233 30.9228  11
  -6   4  -4 149.139 43.5534   8
  -6   4  -5 763.397 77.2596  11
   6  -4   5 676.094 63.2140  13
  -6   4  -5 591.621 79.7997   8
  -6   4  -6 8.78121 20.8474  11
  -6   4  -6-38.3075 27.8056   8
  -6   4  -7 598.886 73.1366  11
  -6   4  -8 90.8347 34.1747  11
  -6   4  -9 30.1255 24.7440  11
  -6   4 -10 798.525 66.9210  11
  -6   4 -11 0.43921 10.3337  11
   6  -3 -15 115.917 18.4729   4
   6  -3 -14 87.7257 20.5164   4
   6  -3 -13 210.214 36.3755   4
  -6   3  13 198.019 33.0567  10
   6  -3 -12 337.164 48.4757   4
   6  -3 -11 163.789 35.2557   4
   6  -3 -10 205.423 41.8528   4
   6  -3 -10 301.275 47.1880   7
   6  -3  -9 763.793 69.2414   7
   6  -3  -9 777.839 68.1232   4
   6  -3  -8 3.74587 14.3224   4
   6  -3  -8 20.6372 17.4619   7
   6  -3  -7 13.3533 14.9633   4
   6  -3  -7 29.0165 17.8448   7
   6  -3  -7 30.4157 19.2483   3
   6  -3  -6 16.8777 13.0823  13
   6  -3  -6 18.1497 16.3107   7
   6  -3  -6-3.34034 11.8598   3
   6  -3  -5 127.611 26.3376  13
   6  -3  -5 227.820 33.9262   7
   6  -3  -4 22.8305 21.6669  13
   6  -3  -4 37.8054 17.3200   7
   6  -3  -3 237.639 32.8062   7
  -6   3   0-6.36951 17.9677   8
  -6   3  -1 799.551 86.6669   8
  -6   3  -2 16.4440 23.3192   8
  -6   3  -3 343.515 60.0957   8
   6  -3   4 15.9318 17.5389  13
  -6   3  -4 20.0960 20.4848   8
   6  -3   5 188.814 33.1281  13
  -6   3  -5 170.095 44.0914   8
  -6   3  -6 647.349 76.0412  11
  -6   3  -6 510.537 72.3650   8
  -6   3  -7 425.458 62.5161  11
  -6   3  -7 404.306 59.4165   8
  -6   3  -8 25.9498 25.3418  11
  -6   3  -8-32.6463 21.4510   8
  -6   3  -9 275.622 44.7227  11
  -6   3 -10 129.701 29.0799  11
  -6   3 -11 252.604 28.4404  11
   6  -2 -15 1.42475 11.3334   4
   6  -2 -14 38.5630 19.4563   4
   6  -2 -13 318.380 45.1480   4
   6  -2 -12-6.35180 15.8661   4
   6  -2 -11 8.08025 16.9212   4
   6  -2 -11-11.9168 18.6444   7
   6  -2 -10 1370.80 92.8762   7
   6  -2 -10 1298.50 89.4434   4
   6  -2  -9 111.864 30.6040   4
   6  -2  -9 79.1357 24.3280   7
   6  -2  -8 37.2120 21.9323   4
   6  -2  -8 16.9328 15.4530   7
   6  -2  -7-22.4153 18.1223   4
   6  -2  -7 8.94676 14.6322   7
   6  -2  -7 4.15923 15.3529   3
   6  -2  -6 385.143 43.6809   7
   6  -2  -6 355.965 51.3679   3
   6  -2  -5-3.44084 13.1142   7
   6  -2  -5 42.6745 21.4396   3
   6  -2  -4 1491.64 80.0034   7
   6  -2  -3 1007.86 62.1380   7
   6  -2  -2 1927.88 82.5500   7
  -6   2   2 2062.97 128.319   8
  -6   2   1 52.8438 24.9255   8
  -6   2   0 48.4509 24.9233   8
  -6   2  -1 43.6304 22.5508   8
  -6   2  -2 3319.34 171.806   8
  -6   2  -3 149.888 44.9294   8
  -6   2  -4 49.4022 28.1338   8
  -6   2  -5 37.8363 24.5432   8
  -6   2  -6 758.644 86.6343   8
  -6   2  -7 131.553 38.8768  11
  -6   2  -7 31.2353 21.6463   8
  -6   2  -8 619.028 70.6463  11
  -6   2  -8 640.857 66.8077   8
  -6   2  -9 41.9391 24.7845  11
  -6   2  -9 0.91044 11.4876   8
  -6   2 -10 3046.09 109.303  11
   6  -1 -16 134.738 18.4730   4
   6  -1 -15 336.875 36.1022   4
   6  -1 -14 473.628 48.9060   4
   6  -1 -13 483.188 53.7059   4
   6  -1 -12 451.256 55.3654   7
   6  -1 -12 474.930 56.3911   4
   6  -1 -11 41.0254 29.1988   4
   6  -1 -11 23.4740 22.8516   7
   6  -1 -10 18.6387 15.0469   4
   6  -1 -10 5.42411 19.0937   7
   6  -1  -9 22.6184 14.7730   4
   6  -1  -9 19.0109 22.0961   7
   6  -1  -8 49.6573 20.7692   4
   6  -1  -8 37.5415 19.9186   7
   6  -1  -8-0.06373 12.4146   3
   6  -1  -7 75.8766 19.4856   4
   6  -1  -7 83.7068 24.3905   7
   6  -1  -7 61.2601 24.0737   3
   6  -1  -6-6.36962 15.4376   7
   6  -1  -6-5.18034 16.2313   3
   6  -1  -5 3192.28 120.031   7
   6  -1  -5 3521.04 156.949   3
   6  -1  -4 719.874 58.4157   7
   6  -1  -4 725.752 68.4952   3
   6  -1  -3 374.102 41.8162   7
  -6   1   3 527.066 62.0208   8
   6  -1  -2 111.121 26.3701   7
  -6   1   2 195.736 39.7668   8
   6  -1  -1 612.428 55.6581   7
  -6   1   1 470.431 62.0609   8
  -6   1   0 741.462 79.1020   8
  -6   1  -1 12.0399 19.8926   8
  -6   1  -2 26.0832 28.8255   8
  -6   1  -3 7383.28 263.711   8
  -6   1  -4 382.734 65.0456   8
  -6   1  -5 111.414 38.9947   8
  -6   1  -6-0.59425 21.4898   8
  -6   1  -7 186.297 40.8917   8
  -6   1  -8 290.042 44.7937  11
  -6   1  -8 242.969 41.6397   8
  -6   1  -9 1154.30 75.8057  11
  -6   1  -9 1054.76 65.1200   8
  -6   1 -10 105.733 19.9277  11
   6   0 -16 489.292 37.2586   4
   6   0 -15 10.3779 12.2580   4
   6   0 -14 825.927 66.7818   4
   6   0 -13 402.345 50.9614   7
   6   0 -13 373.152 47.2495   4
   6   0 -12 437.069 54.6751   7
   6   0 -12 440.372 53.0122   4
   6   0 -11 328.527 46.5787   7
   6   0 -11 312.633 47.0166   4
   6   0 -10 265.303 41.4308   7
   6   0 -10 301.289 43.9855   4
   6   0  -9 36.5995 21.4425   4
   6   0  -9 12.6894 16.6105   7
   6   0  -8 5.93928 14.7797   4
   6   0  -8 7.20058 15.8647   7
   6   0  -8-18.2330 19.1893   3
   6   0  -7 1303.90 81.4864   7
   6   0  -7 1304.48 104.764   3
   6   0  -7 1243.62 69.4781   4
   6   0  -6 4765.31 154.261   7
   6   0  -6 4908.92 198.818   3
   6   0  -5 1752.48 91.9034   7
   6   0  -5 1671.40 117.061   3
   6   0  -4 4025.33 138.851   7
   6   0  -4 4326.62 177.557   3
   6   0  -3-15.5832 18.6077   7
   6   0  -3 31.7221 17.9463   3
  -6   0   3 16.2132 17.0822   8
  -6   0   2 3476.55 153.885   8
  -6   0   1 38.9267 20.2074   8
  -6   0   0 3740.55 171.616   8
  -6   0  -1 508.050 67.7664   8
  -6   0  -2 4524.87 199.449   8
  -6   0  -3 65.6945 28.2299   8
  -6   0  -4 85.1306 37.0321   8
  -6   0  -5 53.6415 28.9578   8
  -6   0  -6 237.044 48.6213   8
  -6   0  -7 384.236 55.3757   8
  -6   0  -8 2489.13 117.260  11
  -6   0  -8 2569.17 118.718   8
  -6   0  -9 8.17667 10.6617  11
  -6   0  -9-7.26793 10.9583   8
   6   1 -16 808.978 49.1354   4
   6   1 -15 765.669 59.2543   4
   6   1 -14 6.58870 16.1417   4
   6   1 -13 481.010 55.3034   7
   6   1 -13 443.140 51.6774   4
   6   1 -12 63.1175 27.7586   4
   6   1 -12 54.8974 21.8176   7
   6   1 -11 554.251 58.1585   7
   6   1 -11 509.247 55.9591   4
   6   1 -10 221.315 36.9854   4
   6   1 -10 176.789 34.9440   7
   6   1  -9 2909.65 128.342   7
   6   1  -9 3030.29 124.085   4
   6   1  -8 492.232 52.0806   7
   6   1  -8 417.876 61.3294   3
   6   1  -8 469.252 47.7637   4
   6   1  -7 7962.45 201.678   7
   6   1  -7 7308.47 256.040   3
   6   1  -7 7669.55 167.427   4
   6   1  -6 1463.66 87.8177   7
   6   1  -6 1486.99 116.434   3
   6   1  -5 1759.54 94.1198   7
   6   1  -5 1664.15 119.859   3
   6   1  -4 1804.84 97.4510   7
   6   1  -4 1757.26 120.278   3
  -6  -1   4 1541.13 93.1800   8
   6   1  -3 223.760 44.5994   3
  -6  -1   3 120.345 30.1229   8
  -6  -1   2 321.335 48.4164   8
  -6  -1   1 40953.8 546.608   8
  -6  -1   0 111.117 33.2934   8
  -6  -1  -1 432.518 63.5405   8
  -6  -1  -2 154.049 41.8745   8
  -6  -1  -3 84.9174 35.9614   8
  -6  -1  -4-7.63437 21.3743   8
  -6  -1  -5 14.3578 24.6159   8
  -6  -1  -6-6.19683 20.0310   8
  -6  -1  -7 2172.41 119.957   8
  -6  -1  -8 213.245 31.0034  11
  -6  -1  -8 178.759 30.7680   8
  -6  -1  -9 138.348 18.3101  11
   6   2 -17 22.5826 8.43393   4
   6   2 -16 82.7185 19.1239   4
   6   2 -15 239.117 34.5975   4
   6   2 -14 8.18452 17.8477   4
   6   2 -14 32.4546 15.7431   7
   6   2 -13 107.807 27.4100   4
   6   2 -13 104.902 27.0515   7
   6   2 -12-6.32249 22.7399   4
   6   2 -12 22.4334 19.2427   7
   6   2 -11 174.687 33.6773   4
   6   2 -11 184.477 34.9144   7
   6   2 -10 526.310 56.6403   7
   6   2 -10 493.646 53.6961   4
   6   2  -9 1859.55 102.578   7
   6   2  -9 2001.08 100.381   4
   6   2  -8 11896.1 254.765   7
   6   2  -8 11963.7 231.338   4
   6   2  -7 1475.13 89.9544   7
   6   2  -7 1403.73 114.819   3
   6   2  -7 1444.74 74.1775   4
   6   2  -6 860.005 69.3376   7
   6   2  -6 830.936 87.8112   3
   6   2  -5 1585.44 93.7993   7
   6   2  -5 1851.65 129.961   3
   6   2  -4 5220.86 212.570   3
  -6  -2   3-10.6017 22.3786  12
   6   2  -3 44.2336 24.1367   3
  -6  -2   3 53.6462 21.0416   8
  -6  -2   2 19018.2 419.511  12
  -6  -2   2 19497.3 357.361   8
  -6  -2   1 5980.15 238.761  12
  -6  -2   1 5891.72 205.252   8
  -6  -2   0 1038.09 90.2933   8
  -6  -2  -1 15.4777 19.3480   8
  -6  -2  -2 2627.54 152.738   8
  -6  -2  -3 102.479 30.5170   8
  -6  -2  -4 1245.36 105.448   8
  -6  -2  -5 11.4478 21.3061   8
  -6  -2  -6-6.10822 16.6167   8
  -6  -2  -7 650.419 60.4707   8
  -6  -2  -8 231.010 25.7015  11
  -6  -2  -8 248.017 29.8561   8
   6   3 -17 227.503 20.6643   4
   6   3 -16 26.9972 11.7588   4
   6   3 -15-11.4178 14.6964   4
   6   3 -14 1120.41 66.2278   7
   6   3 -14 1165.91 76.7603   4
   6   3 -13 3578.20 127.535   7
   6   3 -13 3635.57 140.835   4
   6   3 -12 862.118 66.1572   7
   6   3 -12 898.693 72.9518   4
   6   3 -11 5674.47 174.456   7
   6   3 -11 5797.92 180.990   4
   6   3 -10 3842.94 143.797   7
   6   3 -10 3695.52 141.424   4
   6   3  -9 4874.87 163.721   7
   6   3  -9 4769.43 154.197   4
   6   3  -8 999.399 74.8835   7
   6   3  -8 1032.64 70.4515   4
   6   3  -7 50.0765 15.2412   4
   6   3  -7-2.25907 14.6371   7
  -6  -3   6 1165.46 96.4682  12
   6   3  -6 1139.36 80.5567   7
   6   3  -6 1216.06 107.906   3
  -6  -3   5 26063.7 460.175  12
   6   3  -5 26856.1 383.469   7
   6   3  -5 26351.0 491.518   3
  -6  -3   4 1534.62 117.513  12
   6   3  -4 1644.60 121.144   3
  -6  -3   3 4106.88 194.970  12
   6   3  -3 3593.46 175.304   3
  -6  -3   3 3875.29 145.914   8
  -6  -3   2 235.266 50.4784  12
  -6  -3   2 233.993 42.3210   8
  -6  -3   1 6.08384 21.9091  12
  -6  -3   1 35.2069 21.4232   8
  -6  -3   0 361.063 64.0977  12
  -6  -3   0 401.077 56.3633   8
  -6  -3  -1 1387.00 109.131   8
  -6  -3  -2 405.814 59.5780   8
  -6  -3  -3 725.571 78.1279   8
  -6  -3  -4 856.429 85.1160   8
  -6  -3  -5 265.698 46.0533   8
  -6  -3  -6 63.6638 23.9161   8
  -6  -3  -7 163.443 22.1779  11
  -6  -3  -7 170.475 27.0752   8
   6   4 -17 7.06475 6.90932   4
   6   4 -16 244.943 27.3799   4
   6   4 -15 18.8285 12.2867   4
   6   4 -14 2085.03 99.7305   4
   6   4 -13 8.24734 15.6389   4
   6   4 -13 25.4000 18.6848   7
   6   4 -12 4986.77 148.032   7
   6   4 -12 5304.14 170.584   4
   6   4 -11 1349.33 80.8260   7
   6   4 -11 1348.59 87.3723   4
   6   4 -10 1652.20 92.1673   7
   6   4 -10 1700.98 96.4804   4
   6   4  -9 554.528 55.7014   7
   6   4  -9 535.344 53.3684   4
   6   4  -8 1733.31 97.0579   7
   6   4  -8 1735.41 91.0786   4
  -6  -4   7-15.3003 28.3453  12
   6   4  -7-10.9532 18.8788   7
  -6  -4   6 2869.55 155.282  12
   6   4  -6 2940.57 129.219   7
  -6  -4   5 9948.58 298.023  12
  -6  -4   4-8.78006 23.8508  12
  -6  -4   3 26.8273 31.9619  12
  -6  -4   2 3036.48 175.549  12
  -6  -4   2 3068.65 139.626   8
  -6  -4   1 316.267 60.6069  12
  -6  -4   1 331.227 48.6505   8
  -6  -4   0 600.280 77.6615  12
  -6  -4   0 605.263 67.0972   8
  -6  -4  -1 540.750 65.1497   8
  -6  -4  -2 1688.64 113.230   8
  -6  -4  -3 94.8295 31.5069   8
  -6  -4  -4 47.2022 20.4287   8
  -6  -4  -5 18.4002 13.8035   8
  -6  -4  -6 391.248 39.9953   8
   6   5 -16 362.627 30.4552   4
   6   5 -15 144.011 24.3712   4
   6   5 -14 1879.12 90.4250   4
   6   5 -13 621.526 59.0474   4
   6   5 -12 38.1784 19.8796   4
   6   5 -12 35.6592 12.9553   7
   6   5 -11 173.675 32.6886   4
   6   5 -11 137.012 26.6327   7
   6   5 -10 23.2589 16.6551   4
   6   5 -10-12.3028 15.4265   7
   6   5  -9 598.729 55.1150   7
   6   5  -9 668.480 58.8713   4
  -6  -5   8 563.269 66.5948  12
   6   5  -8 489.909 50.5756   7
   6   5  -8 495.211 49.4251   4
  -6  -5   7 4754.88 192.231  12
   6   5  -7 4794.23 161.856   7
   6   5  -7 4863.65 144.705   4
  -6  -5   6 166.923 42.4691  12
   6   5  -6 170.719 34.5002   7
  -6  -5   5 442.991 65.8047  12
  -6  -5   4 1309.44 114.672  12
  -6  -5   3 832.406 94.7526  12
  -6  -5   2 827.098 93.4718  12
  -6  -5   2 819.704 69.7812   8
  -6  -5   1 33.4717 28.8320  12
  -6  -5   1 10.3613 18.5422   8
  -6  -5   0 53.6659 31.0772  12
  -6  -5   0 63.0626 28.6246   8
  -6  -5  -1 174.962 37.1712   8
  -6  -5  -2 16.7259 21.3063   8
  -6  -5  -3 67.7740 24.2465   8
  -6  -5  -4 76.1791 23.6157   8
  -6  -5  -5 422.201 39.2764   8
   6   6 -16 514.446 32.1241   4
   6   6 -15 50.5661 15.4355   4
   6   6 -14 1010.19 62.4055   4
   6   6 -13 140.309 27.5649   4
   6   6 -12 296.759 38.8295   4
   6   6 -11 216.269 35.6665   4
   6   6 -11 169.337 25.7805   7
   6   6 -10 10.8631 14.3321   4
   6   6 -10-4.97448 14.1342   7
   6   6  -9 341.369 39.3177   7
   6   6  -9 319.678 41.0192   4
  -6  -6   8 47.3775 23.9458  12
   6   6  -8 43.4534 21.7426   4
  -6  -6   7 33.1288 16.8464  12
   6   6  -7 29.0924 16.1650   4
   6   6  -7 33.4727 21.8877   7
  -6  -6   6 995.245 94.1029  12
   6   6  -6 828.818 66.9983   7
  -6  -6   5 2.43289 21.5572  12
  -6  -6   4 119.986 37.5158  12
  -6  -6   3 323.340 57.1262  12
  -6  -6   2 493.004 69.2210  12
  -6  -6   1 154.853 40.5511  12
  -6  -6   1 141.116 30.0264   8
  -6  -6   0 127.925 33.5864  12
  -6  -6   0 156.116 30.8256   8
  -6  -6  -1 14.0671 15.6882   8
  -6  -6  -2 30.7523 18.0991   8
  -6  -6  -3 12.0488 11.9645   8
  -6  -6  -4 41.5280 13.4633   8
   6   7 -15 696.907 39.5479   4
   6   7 -14 23.1705 12.6103   4
   6   7 -13 39.3587 13.6853   4
   6   7 -12 2155.95 93.9473   4
   6   7 -11 691.867 57.4047   4
   6   7 -10 100.758 23.9534   4
   6   7  -9 59.7923 17.0486   4
   6   7  -9 83.7951 19.5655   7
   6   7  -8 279.839 34.4716   7
  -6  -7   8 248.670 41.0718  12
   6   7  -8 283.726 36.4861   4
  -6  -7   7 544.615 63.4449  12
   6   7  -7 440.792 44.4906   7
   6   7  -7 517.385 45.0972   4
  -6  -7   6 18.8809 18.5044  12
   6   7  -6 25.1238 14.8022   7
  -6  -7   5 31.3628 20.0253  12
   6   7  -5 80.1995 25.9556   7
  -6  -7   4 7.15139 20.1581  12
  -6  -7   3 382.790 60.6913  12
  -6  -7   2 130.873 36.4233  12
  -6  -7   1-5.28937 17.5941  12
  -6  -7   0 5.46693 9.76411   8
  -6  -7  -1 84.4464 18.3011   8
  -6  -7  -2 31.2721 12.1675   8
   6   8 -14 19.6296 9.43292   4
   6   8 -13-14.4102 10.4241   4
   6   8 -12 68.7010 16.6596   4
   6   8 -11 163.905 25.3230   4
   6   8 -10 71.4325 19.6704   4
   6   8  -9 0.49542 10.6619   4
   6   8  -8 27.4449 12.4158   4
  -6  -8   8 43.4779 18.0412  12
  -6  -8   7 16.2439 15.8737  12
   6   8  -7-12.9160 12.1470   4
   6   8  -7-0.43073 8.74526   7
  -6  -8   6 124.118 32.0641  12
   6   8  -6 55.0202 18.0620   7
  -6  -8   5 0.40380 17.5935  12
   6   8  -5 0.60051 10.6082   7
  -6  -8   4 39.8144 22.7256  12
   6   8  -4 22.6902 12.8891   7
  -6  -8   3-21.2858 20.7004  12
  -6  -8   2 85.4710 25.4971  12
   6   9 -13 575.614 30.8373   4
   6   9 -12 108.163 16.8905   4
   6   9 -11 492.955 33.8486   4
   6   9 -10 3.14209 8.32748   4
   6   9  -9 16.1136 9.71559   4
   6   9  -8 46.1217 10.9167   4
  -6  -9   7 253.851 33.7300  12
  -6  -9   6 48.7498 18.6798  12
  -6  -9   5 93.7078 24.7668  12
   6   9  -5 33.6889 8.98556   7
  -6  -9   4-6.35445 17.2547  12
   6   9  -4-2.55536 6.45774   7
   6   9  -3 131.745 14.5078   7
  -7  11   3 230.898 34.6298  10
  -7  11   2 314.301 42.4146  10
  -7  11   1 581.769 59.9522  10
  -7  11   0 1269.38 89.6251  10
  -7  11  -1 254.927 45.3465  10
  -7  11  -2 2774.73 122.608  10
  -7  11  -3 52.9785 18.4197   6
  -7  11  -3 79.2730 21.5586  10
  -7  11  -4 16.9915 13.2356   6
  -7  11  -5 35.3475 17.5246   6
  -7  11  -6 28.9259 14.5822   6
  -7  10   6 207.764 27.3290  10
  -7  10   5 150.197 31.8211  10
  -7  10   4 2.73590 19.1054  10
  -7  10   3 908.064 82.4616  10
  -7  10   2 4552.10 187.703  10
   7 -10  -1 5475.14 170.880  13
  -7  10   1 6030.09 224.442  10
   7 -10   0 1427.15 92.2800  13
  -7  10   0 1366.51 107.994  10
   7 -10   1 814.911 70.5655  13
  -7  10  -1 750.609 79.3160  10
   7 -10   2 250.138 40.1929  13
  -7  10  -2 234.095 43.8355  10
   7 -10   3 4.43034 18.0869  13
  -7  10  -3 6.93807 17.4592  10
   7 -10   4 3.94769 12.8175  13
  -7  10  -5-7.52770 20.7233   6
  -7  10  -6-2.09006 16.4259   6
  -7  10  -7 103.419 23.9279   6
  -7   9   7 187.039 31.3212  10
  -7   9   6 240.273 42.4976  10
  -7   9   5 461.232 60.0029  10
  -7   9   4 88.6137 40.8968  10
   7  -9  -3 217.431 35.2558  13
  -7   9   3 243.236 52.0907  10
   7  -9  -2 2970.74 136.251  13
  -7   9   2 3178.67 173.447  10
   7  -9  -1 1591.46 106.716  13
  -7   9   1 1585.67 125.591  10
   7  -9   0 141.527 40.7145  13
  -7   9   0 173.253 47.3067  10
   7  -9   1 210.660 43.0135  13
  -7   9  -1 215.709 47.8232  10
   7  -9   2 27.8685 21.9128  13
  -7   9  -2-1.56302 21.7705  10
   7  -9   3 6.93619 19.6572  13
  -7   9  -3 21.2357 19.7774  10
   7  -9   4 16.7743 16.3718  13
   7  -9   5 2.69340 13.6679  13
  -7   9  -6 391.340 49.3600   6
  -7   9  -7 147.981 29.4749   6
  -7   9  -8 40.9838 16.3180   6
  -7   8   9 278.743 29.3347  10
  -7   8   8 52.0644 21.7932  10
  -7   8   7 14.3178 23.2633  10
  -7   8   6 492.514 63.8753  10
   7  -8  -5 400.640 42.1589  13
  -7   8   5 441.603 68.4700  10
   7  -8  -4 313.396 42.1754  13
  -7   8   4 364.405 64.1269  10
   7  -8  -3 412.563 53.8881  13
  -7   8   3 470.939 75.3054  10
   7  -8  -2 478.438 62.8652  13
  -7   8   2 572.805 79.2456  10
  -7   8   1 22.1202 31.2882  10
   7  -8  -1 14.5564 19.4801  13
   7  -8   0 3.00750 22.0322  13
  -7   8   0 40.3276 33.2613  10
   7  -8   1 34.3320 27.3518  13
  -7   8  -1 29.0319 28.4698  10
   7  -8   2 179.393 40.2996  13
  -7   8  -2 133.112 38.5934  10
   7  -8   3 40.2589 26.8419  13
   7  -8   4 464.176 54.2315  13
   7  -8   5 297.458 40.4028  13
  -7   8  -6 139.066 33.0705   6
  -7   8  -7 171.500 34.4964   6
  -7   8  -8 45.4539 17.7771   6
  -7   7  10 69.5723 18.0287  10
   7  -7 -10 15.0376 9.82880   4
  -7   7   9 147.796 30.5323  10
   7  -7  -9 80.3375 17.0757   4
   7  -7  -8 246.714 29.9462   4
  -7   7   8 263.844 46.1475  10
  -7   7   7 266.125 51.1031  10
  -7   7   6 46.5369 31.2641  10
   7  -7  -5 269.075 39.6671  13
  -7   7   5 251.874 57.1200  10
   7  -7  -4 125.221 32.8731  13
  -7   7   4 181.196 53.6607  10
   7  -7  -3 140.033 35.6125  13
  -7   7   3 240.814 56.9816  10
   7  -7  -2 22.3909 20.5210  13
  -7   7   2 38.9115 32.0021  10
   7  -7  -1 40.4116 22.8301  13
  -7   7   1 45.0489 29.0621  10
   7  -7   0 116.019 40.9663  13
  -7   7   0 56.1352 31.3155  10
   7  -7   1 15.6875 23.4594  13
  -7   7  -1 9.02094 20.2965  10
   7  -7   2 70.2236 32.5112  13
   7  -7   3 2197.80 125.419  13
   7  -7   4 327.449 48.3637  13
   7  -7   5 23.8051 15.5991  13
  -7   7  -6 21.7471 18.0747   6
  -7   7  -6 50.9344 18.0675  11
  -7   7  -7 31.1180 19.7330   6
  -7   7  -7 25.2228 17.9714  11
  -7   7  -8 307.613 31.5032   6
  -7   7  -8 322.213 36.3324  11
  -7   6  11 163.833 24.0340  10
   7  -6 -11 159.797 21.7630   4
  -7   6  10 8.31626 17.8710  10
   7  -6 -10 20.8193 13.7279   4
  -7   6   9 76.4885 29.5762  10
   7  -6  -9 65.4633 18.3669   4
  -7   6   8 1226.31 100.449  10
   7  -6  -8 1063.65 64.0553   4
  -7   6   7 207.016 48.1183  10
   7  -6  -6 569.314 52.9293  13
  -7   6   6 561.102 79.1582  10
   7  -6  -5 184.845 33.2294  13
  -7   6   5 338.181 61.4082  10
   7  -6  -4 3.76262 17.1571  13
  -7   6   4 4.89797 25.0957  10
   7  -6  -3-0.25845 18.7198  13
  -7   6   3-1.82937 23.3339  10
   7  -6  -2 78.0338 31.3487  13
  -7   6   2 50.7049 34.3916  10
   7  -6  -1 84.8791 32.4177  13
  -7   6   1 68.9598 33.2900  10
   7  -6   0 84.4475 34.1423  13
  -7   6   0 58.8269 28.5002  10
   7  -6   1 386.625 59.0938  13
   7  -6   2 2821.67 148.028  13
   7  -6   3 111.691 31.4360  13
   7  -6   4 16.4795 16.8989  13
   7  -6   5-24.4722 14.2997  13
  -7   6  -5-0.63925 14.8827  11
  -7   6  -6 316.073 44.8847  11
  -7   6  -6 274.415 43.0067   6
  -7   6  -7-4.52451 14.9872   6
  -7   6  -7 54.6669 25.1222  11
  -7   6  -8 137.540 27.4094  11
  -7   6  -9 93.1688 20.4557  11
  -7   5  12 174.810 23.9522  10
   7  -5 -12 135.772 21.3718   4
  -7   5  11 31.7398 16.3275  10
   7  -5 -11 25.3353 12.7436   4
  -7   5  10 569.997 65.3305  10
   7  -5 -10 594.649 50.5359   4
  -7   5   9 44.4686 23.9116  10
   7  -5  -9 98.4750 23.9282   4
  -7   5   8 53.5022 31.6991  10
   7  -5  -8 86.5104 22.3284   4
   7  -5  -7 1752.45 92.7905   7
  -7   5   7 1799.08 134.627  10
   7  -5  -6 124.912 27.8702  13
   7  -5  -6 131.799 27.3909   7
  -7   5   6 152.775 47.8380  10
   7  -5  -5 14.7871 16.5059  13
  -7   5   5 56.3948 27.7910  10
   7  -5  -4 18.8264 20.0226  13
  -7   5   4-18.2379 30.0488  10
   7  -5  -3 82.4040 28.4014  13
  -7   5   3 48.9274 29.1911  10
   7  -5  -2-2.38492 22.2373  13
  -7   5   2-32.1638 26.8060  10
   7  -5  -1 1745.07 118.326  13
  -7   5   1 1823.64 122.072  10
   7  -5   0 1246.75 100.611  13
  -7   5   0 1282.32 96.2494  10
   7  -5   1 3616.84 167.736  13
   7  -5   2 89.7523 30.1976  13
   7  -5   3 586.953 65.6964  13
   7  -5   4-10.5084 19.9490  13
  -7   5  -4 14.1146 16.2018  11
   7  -5   5 3016.13 119.451  13
  -7   5  -5 3101.89 139.072  11
  -7   5  -6 81.7671 28.8030  11
  -7   5  -7 590.899 60.6453  11
  -7   5  -8 100.940 26.3798  11
  -7   5  -9 16.7532 11.3922  11
  -7   4  13 13.7453 10.4064  10
   7  -4 -13 10.8007 10.4666   4
  -7   4  12 121.147 25.9839  10
   7  -4 -12 179.421 30.6522   4
   7  -4 -11 227.556 33.6839   4
  -7   4  11 213.991 38.1337  10
   7  -4 -10 289.849 38.3017   4
   7  -4  -9 918.196 71.3245   7
   7  -4  -9 892.257 64.8957   4
   7  -4  -8 144.239 28.8701   4
   7  -4  -8 200.312 42.6921   7
   7  -4  -7 22.4127 16.8861   7
   7  -4  -6 13.9393 13.2382  13
   7  -4  -6 9.34023 15.4838   7
   7  -4  -5-5.42399 18.5151  13
   7  -4  -5-2.73707 13.0676   7
   7  -4  -4 147.863 34.9579  13
   7  -4  -4 70.7213 21.7882   7
   7  -4  -3 63.8419 28.6325  13
  -7   4   3 58.0956 27.6914  10
   7  -4  -2 4233.46 178.765  13
  -7   4   2 4349.41 182.714  10
   7  -4  -1 694.089 76.0632  13
  -7   4   1 718.816 70.1844  10
   7  -4   0 1686.73 115.255  13
   7  -4   1-5.81374 17.9801  13
   7  -4   2 237.694 43.0111  13
   7  -4   3 572.899 61.8357  13
  -7   4  -3 710.796 67.6807  11
   7  -4   4 139.586 29.5021  13
  -7   4  -4 119.227 30.5998  11
   7  -4   5 133.805 25.9138  13
  -7   4  -5 169.822 37.5691  11
  -7   4  -6 5775.88 196.922  11
  -7   4  -7 280.546 43.7663  11
  -7   4  -8 949.003 69.3652  11
  -7   4  -9-7.86710 11.9856  11
   7  -3 -14 37.1020 11.8985   4
  -7   3  13 1436.51 75.4570  10
   7  -3 -13 1436.84 68.1039   4
   7  -3 -12 8.48902 14.6317   4
   7  -3 -11 246.945 35.1337   4
   7  -3 -10 129.396 26.6133   4
   7  -3 -10 126.693 31.9207   7
   7  -3  -9 81.7861 24.3845   4
   7  -3  -9 98.9131 28.0132   7
   7  -3  -8 216.702 31.7810   4
   7  -3  -8 258.265 42.5062   7
   7  -3  -7-15.7069 15.6303   7
   7  -3  -6 1.45704 13.7252  13
   7  -3  -6 17.8935 16.3644   7
   7  -3  -5 102.786 32.1441  13
   7  -3  -5 121.464 26.2396   7
   7  -3  -4 779.384 75.9435  13
   7  -3  -4 837.193 62.3048   7
   7  -3  -3 2378.65 128.610  13
   7  -3  -3 2374.03 98.7551   7
  -7   3   2 2487.97 125.446  10
   7  -3   2 278.670 48.9940  13
  -7   3  -2 202.978 50.8863   8
   7  -3   3 3840.90 153.620  13
  -7   3  -3 4011.90 215.594   8
   7  -3   4 171.113 32.7585  13
  -7   3  -4 291.921 49.1485  11
  -7   3  -4 220.511 55.1377   8
  -7   3  -5 7613.14 236.904  11
  -7   3  -5 6825.90 258.626   8
  -7   3  -6 430.380 58.0580  11
  -7   3  -7 788.148 70.7157  11
  -7   3  -8 34.3259 16.5342  11
  -7   3  -9 120.494 21.7232  11
   7  -2 -14 27.4168 12.2759   4
  -7   2  14 30.6759 13.3314  10
   7  -2 -13 912.972 60.4047   4
   7  -2 -12 1314.66 77.8570   4
   7  -2 -11 3.80808 14.7474   4
   7  -2 -11 6.59579 18.1844   7
   7  -2 -10 272.120 37.6289   4
   7  -2 -10 331.261 46.0189   7
   7  -2  -9 359.689 48.0047   7
   7  -2  -9 310.751 38.3727   4
   7  -2  -8 611.381 60.1981   7
   7  -2  -7 730.410 58.0873  13
   7  -2  -7 758.769 67.8179   7
   7  -2  -6 4094.49 150.761  13
   7  -2  -6 4819.33 156.554   7
   7  -2  -5 374.886 45.6295   7
   7  -2  -4 7548.82 189.860   7
   7  -2  -3 1066.72 73.1084   7
   7  -2  -2 733.551 57.1114   7
   7  -2  -1 727.763 55.7236   7
  -7   2   1 805.295 93.0316   8
  -7   2   0 23.5140 22.4916   8
  -7   2  -1 100.201 43.0843   8
  -7   2  -2 19467.8 462.044   8
  -7   2  -3 288.828 62.5550   8
   7  -2   4 1258.20 79.9200  13
  -7   2  -4 1378.91 121.677   8
  -7   2  -5 84.0958 32.2185  11
  -7   2  -5 38.0673 22.0100   8
  -7   2  -6-13.0184 23.9981  11
  -7   2  -6 10.8847 19.6471   8
  -7   2  -7 31.4136 18.2826  11
  -7   2  -8 7.69150 12.0181  11
   7  -1 -15 472.538 33.1412   4
   7  -1 -14 680.029 47.4971   4
   7  -1 -13 426.021 42.4570   4
   7  -1 -12-26.6628 18.9582   4
   7  -1 -12-16.8448 15.8344   7
   7  -1 -11 182.749 32.8337   4
   7  -1 -11 233.933 41.8245   7
   7  -1 -10 29.3098 16.0463   4
   7  -1 -10 29.1076 20.1224   7
   7  -1  -9 330.696 45.8764   7
   7  -1  -9 318.756 39.9953   4
   7  -1  -8 2.35903 19.1430   7
   7  -1  -7 1370.51 90.8813   7
   7  -1  -6 671.824 62.0052   7
   7  -1  -5 8889.27 222.408   7
   7  -1  -4 470.432 50.4017   7
   7  -1  -3 42.3674 17.3403   7
   7  -1  -2 2187.06 103.382   7
  -7   1   2 2243.14 149.258   8
   7  -1  -1 3496.58 126.808   7
  -7   1   1 3927.18 199.657   8
   7  -1   0 59.9225 21.1902   7
  -7   1   0-6.78894 22.0157   8
  -7   1  -1 11976.2 355.303   8
  -7   1  -2 8691.56 303.999   8
  -7   1  -3 725.541 88.4829   8
  -7   1  -4 17.8976 21.5316   8
  -7   1  -5 2264.30 140.014   8
  -7   1  -6 149.781 33.7647  11
  -7   1  -6 70.6977 26.8081   8
  -7   1  -7 142.044 29.5536  11
  -7   1  -7 151.126 29.0133   8
  -7   1  -8 29.0567 14.1624  11
   7   0 -15 976.646 49.1664   4
   7   0 -14-4.95925 12.9228   4
   7   0 -13 56.8550 20.0281   4
   7   0 -13 38.6065 17.8239   7
   7   0 -12 52.2891 20.7608   4
   7   0 -12 57.7952 26.6120   7
   7   0 -11 1910.70 106.463   7
   7   0 -11 1732.91 90.3140   4
   7   0 -10 3663.32 147.433   7
   7   0 -10 3381.26 122.226   4
   7   0  -9 529.150 58.3531   7
   7   0  -9 464.311 47.0513   4
   7   0  -8 3184.42 137.268   7
   7   0  -7 3639.46 145.925   7
   7   0  -6 2575.70 128.103   7
   7   0  -5 163.151 37.3053   7
   7   0  -4 177.793 35.6314   7
   7   0  -3 154.819 30.1499   7
  -7   0   3 188.056 45.2397   8
   7   0  -2 6380.08 179.386   7
  -7   0   2 6026.42 233.174   8
   7   0  -1 1017.04 72.9207   7
  -7   0   1 870.553 93.9879   8
   7   0   0 3362.52 126.855   7
  -7   0   0 3928.18 198.013   8
  -7   0  -1 797.263 90.9735   8
  -7   0  -2-1.98092 21.6045   8
  -7   0  -3 311.679 62.0905   8
  -7   0  -4 468.152 67.1994   8
  -7   0  -5 194.890 44.6868   8
  -7   0  -6 508.869 54.1204  11
  -7   0  -6 418.233 51.8026   8
  -7   0  -7 489.191 43.7545  11
  -7   0  -7 320.651 38.0886   8
   7   1 -15 142.909 22.3069   4
   7   1 -14-20.1546 15.2904   4
   7   1 -13 513.367 49.5822   7
   7   1 -13 549.380 47.9507   4
   7   1 -12 91.0726 25.1343   4
   7   1 -12 76.7026 22.7368   7
   7   1 -11 2076.44 108.067   7
   7   1 -11 2079.98 97.2120   4
   7   1 -10 523.402 57.1774   7
   7   1 -10 536.293 50.0891   4
   7   1  -9 2378.27 118.890   7
   7   1  -9 2401.06 100.165   4
   7   1  -8 166.417 35.0853   7
   7   1  -7 701.992 66.2268   7
   7   1  -6 384.780 49.9644   7
   7   1  -5 1896.35 106.269   7
   7   1  -4-15.4799 25.5217   7
  -7  -1   4 37.1052 20.6335   8
   7   1  -3 814.563 70.0979   7
  -7  -1   3 787.463 81.8472   8
   7   1  -2 5488.80 175.461   7
  -7  -1   2 5575.84 215.868   8
  -7  -1   1 6.98368 21.9585   8
  -7  -1   0 18.1642 21.8965   8
  -7  -1  -1 1137.58 104.766   8
  -7  -1  -2 52.5746 30.5722   8
  -7  -1  -3 55.3458 29.8865   8
  -7  -1  -4 486.291 65.5212   8
  -7  -1  -5 1073.83 85.6702   8
  -7  -1  -6-20.3975 14.6749  11
  -7  -1  -6-6.80059 15.2251   8
  -7  -1  -7-2.59269 9.57527  11
  -7  -1  -7-12.7856 11.9666   8
   7   2 -16 101.068 13.7734   4
   7   2 -15 272.066 27.0162   4
   7   2 -14 505.178 41.9284   7
   7   2 -14 541.089 43.9205   4
   7   2 -13 38.3195 16.3983   4
   7   2 -13 22.3050 15.3431   7
   7   2 -12 105.085 23.4380   4
   7   2 -12 71.0178 23.1361   7
   7   2 -11 793.433 66.1040   7
   7   2 -11 783.224 59.1818   4
   7   2 -10-15.9126 16.6320   4
   7   2 -10 10.9281 19.9410   7
   7   2  -9 12.9186 13.3513   4
   7   2  -9 15.4669 14.6944   7
   7   2  -8 454.279 58.7454   7
   7   2  -7 363.602 50.6855   7
   7   2  -6 125.557 32.5373   7
   7   2  -5 823.253 72.5086   7
   7   2  -4 1923.81 108.439   7
   7   2  -3 326.276 46.9976   7
  -7  -2   3 268.293 45.9672   8
  -7  -2   2-27.5757 21.7199   8
  -7  -2   1 586.184 71.4927   8
  -7  -2   0 120.907 39.2153   8
  -7  -2  -1 223.227 48.4737   8
  -7  -2  -2 32.1211 28.8066   8
  -7  -2  -3 69.8602 28.9340   8
  -7  -2  -4 290.854 45.2031   8
  -7  -2  -5 17.2295 16.3970   8
  -7  -2  -6 177.402 23.7083  11
  -7  -2  -6 139.734 24.2275   8
   7   3 -15 108.880 17.6593   4
   7   3 -14 181.229 25.3576   4
   7   3 -14 147.549 21.0762   7
   7   3 -13 9.69546 10.8133   4
   7   3 -13 44.5711 16.5722   7
   7   3 -12 254.837 33.7028   7
   7   3 -12 280.310 35.2225   4
   7   3 -11 45.8877 15.4513   4
   7   3 -11 45.5019 19.5042   7
   7   3 -10 357.433 44.3486   7
   7   3 -10 390.474 41.6663   4
   7   3  -9 515.680 56.4933   7
   7   3  -9 509.810 46.5369   4
   7   3  -8 97.0420 27.1936   7
   7   3  -7 21.2403 21.0541   7
   7   3  -6 52.7892 23.5671   7
   7   3  -5 3.60621 16.4720   7
   7   3  -4-9.78740 20.0158   7
  -7  -3   3 58.7265 22.9709   8
  -7  -3   2 21.0622 18.1788   8
  -7  -3   1-11.7908 23.0549   8
  -7  -3   0 82.8617 32.7005   8
  -7  -3  -1 138.838 36.7599   8
  -7  -3  -2 109.547 32.4565   8
  -7  -3  -3-11.0431 20.4605   8
  -7  -3  -4 50.6704 20.7493   8
  -7  -3  -5 214.648 28.8095   8
   7   4 -15 265.759 23.9890   4
   7   4 -14 524.103 31.0804   7
   7   4 -14 577.978 41.0477   4
   7   4 -13 125.612 22.6927   4
   7   4 -13 141.413 22.6044   7
   7   4 -12 574.775 45.8102   7
   7   4 -12 631.305 48.8384   4
   7   4 -11 98.5213 21.3168   4
   7   4 -11 119.039 24.3638   7
   7   4 -10 176.662 28.4150   4
   7   4 -10 168.777 31.0108   7
   7   4  -9 1160.07 76.3376   7
   7   4  -9 1102.54 63.8459   4
   7   4  -8 34.4971 19.4734   7
   7   4  -7 316.502 44.5450   7
   7   4  -6 1005.33 76.6476   7
   7   4  -5-27.9281 22.0988   7
   7   4  -4 397.415 50.8497   7
  -7  -4   2 8.12255 14.1686   8
  -7  -4   1 15.1062 15.1466   8
  -7  -4   0 56.2188 23.5557   8
  -7  -4  -1 5.54564 15.5029   8
  -7  -4  -2 5.98377 15.8158   8
  -7  -4  -3 78.7458 21.2485   8
  -7  -4  -4 421.773 37.2783   8
   7   5 -15 423.827 27.1038   4
   7   5 -14 17.0550 10.1783   4
   7   5 -13 378.864 33.7365   4
   7   5 -12-10.9115 12.7731   4
   7   5 -12-10.0471 12.3749   7
   7   5 -11 124.681 23.0323   4
   7   5 -11 105.358 21.3923   7
   7   5 -10 14.5387 11.6653   4
   7   5 -10 8.64412 12.1555   7
   7   5  -9 14.4565 11.2106   4
   7   5  -9 8.08153 13.4001   7
   7   5  -8 33.0299 17.6578   7
   7   5  -7 80.2486 23.2831   7
   7   5  -6-4.11556 13.9854   7
   7   5  -5 183.118 34.5692   7
   7   5  -4 17.7361 18.8931   7
  -7  -5   1 33.7710 16.5312   8
  -7  -5   0 19.4557 14.8222   8
  -7  -5  -1 151.128 26.5385   8
  -7  -5  -2 263.207 32.8813   8
   7   6 -14 1.68274 6.75410   4
   7   6 -13 31.9529 11.3271   4
   7   6 -12 285.344 28.3332   4
   7   6 -11 451.372 32.1363   7
   7   6 -11 441.786 35.9891   4
   7   6 -10 798.405 48.1486   7
   7   6 -10 835.803 47.8332   4
   7   6  -9 471.725 40.2244   7
   7   6  -8 325.847 35.8720   7
   7   6  -7 31.4851 13.6267   7
   7   6  -6-6.23064 13.8020   7
   7   6  -5 14.5627 16.4740   7
   7   6  -4 863.598 61.2557   7
   7   6  -3 16.9078 14.0764   7
   7   6  -2 15.3256 14.0233   7
   7   6   1 519.206 32.4520   7
   7   7 -12 5.24593 6.91200   4
   7   7 -11 23.5356 9.42595   4
   7   7 -10 21.6980 8.62210   4
   7   7  -9 48.8934 12.3984   7
   7   7  -8 103.155 18.1008   7
   7   7  -7 62.1738 15.5259   7
   7   7  -6 45.5787 15.2472   7
   7   7  -5 71.2941 17.3769   7
   7   7  -4 218.802 27.0662   7
   7   7  -3 653.507 42.1188   7
   7   7  -2 268.568 25.8260   7
   7   7  -1 1400.16 50.6176   7
   7   8  -6 797.386 33.5259   7
   7   8  -5 227.479 18.3200   7
  -8  10   3 271.953 34.1905  10
  -8  10   2 163.896 29.0446  10
  -8  10   1-20.4135 14.0664  10
  -8  10   0 358.708 38.2207  10
  -8  10  -3-2.52366 12.0960   6
  -8   9   6 0.26530 11.9506  10
  -8   9   5 1232.40 74.2249  10
  -8   9   4 25.9218 18.0824  10
   8  -9  -3 254.245 29.6311  13
  -8   9   3 235.971 41.8582  10
   8  -9  -2 539.806 45.6336  13
  -8   9   2 550.010 58.7052  10
   8  -9  -1 24.4317 16.2442  13
  -8   9   1 42.5674 24.5745  10
   8  -9   0-8.78835 15.1423  13
  -8   9   0 31.3992 20.7298  10
   8  -9   1 29.1889 17.4492  13
  -8   9  -1-34.9297 17.0531  10
   8  -9   2 1.32036 14.5531  13
   8  -9   3 40.2442 15.5398  13
  -8   9  -4 256.663 34.1100   6
  -8   8   7 490.820 47.2649  10
  -8   8   6 370.475 48.1404  10
   8  -8  -5 148.881 20.4487  13
  -8   8   5 223.286 41.4702  10
   8  -8  -4 718.477 51.5336  13
  -8   8   4 819.159 77.3244  10
   8  -8  -3 64.6273 21.0963  13
  -8   8   3 59.6022 29.4757  10
   8  -8  -2-18.5739 20.2130  13
  -8   8   2-0.67599 21.7364  10
   8  -8  -1 44.9872 20.8059  13
  -8   8   1 46.2194 27.3124  10
   8  -8   0 25.0260 18.3903  13
  -8   8   0-59.4941 27.3267  10
   8  -8   1 13.5948 22.7066  13
   8  -8   2 1549.22 87.3773  13
   8  -8   3 716.241 54.1766  13
   8  -8   4 1656.64 68.4628  13
  -8   8  -5 247.349 30.3171   6
  -8   7   9 9.66561 11.2986  10
  -8   7   8 31.4750 17.1915  10
  -8   7   7 32.6964 20.8879  10
  -8   7   6 748.186 72.8851  10
   8  -7  -5 94.8206 20.9376  13
  -8   7   5 180.123 42.0297  10
   8  -7  -4 79.9019 21.3241  13
  -8   7   4 116.430 38.8530  10
   8  -7  -3 58.9434 24.1125  13
  -8   7   3 116.414 36.8254  10
   8  -7  -2 67.3048 26.4282  13
  -8   7   2 127.985 39.3795  10
   8  -7  -1 283.739 46.2251  13
  -8   7   1 304.399 50.7954  10
   8  -7   0 111.889 34.4664  13
  -8   7   0 119.657 30.9415  10
   8  -7   1 3707.06 150.425  13
   8  -7   2 266.779 38.7919  13
   8  -7   3 1288.03 76.7756  13
   8  -7   4 4.97036 12.2875  13
  -8   7  -5-12.7916 13.4852   6
  -8   6  10 1338.43 67.5967  10
  -8   6   9 30.2094 19.1112  10
  -8   6   8 105.522 29.4831  10
  -8   6   7-20.7834 26.8093  10
   8  -6  -6 74.4158 19.2820  13
  -8   6   6 97.7237 36.8759  10
   8  -6  -5 54.9200 19.2735  13
  -8   6   5 52.2928 31.3390  10
   8  -6  -4 245.836 38.5951  13
  -8   6   4 333.347 56.9026  10
   8  -6  -3 12.7595 16.1223  13
  -8   6   3-18.2704 30.1592  10
   8  -6  -2 219.728 41.9534  13
  -8   6   2 228.836 45.8653  10
   8  -6  -1 234.174 47.3481  13
  -8   6   1 282.626 47.5206  10
   8  -6   0 119.071 32.3821  13
   8  -6   1 1082.02 87.0376  13
   8  -6   2 3040.19 132.955  13
   8  -6   3-1.65510 13.1493  13
   8  -6   4 35.9071 14.0520  13
  -8   5  11 127.055 22.3084  10
  -8   5  10 405.257 46.7114  10
  -8   5   9 1155.82 85.1799  10
  -8   5   8 42.9047 25.7964  10
  -8   5   7 16.0906 22.0681  10
   8  -5  -6 235.648 33.9418  13
  -8   5   6 235.100 48.9624  10
   8  -5  -5 154.469 31.2877  13
  -8   5   5 183.303 42.6181  10
   8  -5  -4 796.407 71.8765  13
  -8   5   4 864.005 87.0490  10
   8  -5  -3 2872.89 140.251  13
  -8   5   3 3015.50 153.391  10
   8  -5  -2 102.077 33.4471  13
  -8   5   2 71.2106 31.4707  10
   8  -5  -1 3213.66 154.945  13
   8  -5   0 1132.88 92.3536  13
   8  -5   1 68.8637 23.2903  13
   8  -5   2 216.447 37.4834  13
   8  -5   3 217.834 35.5398  13
   8  -5   4 34.5071 17.4623  13
  -8   5  -5 5393.67 120.834  11
  -8   5  -6 641.046 37.7990  11
  -8   4  12 1427.72 63.1640  10
  -8   4  11 1828.23 90.4542  10
  -8   4  10 845.827 70.5472  10
  -8   4   9 386.971 56.0514  10
   8  -4  -8 345.041 39.2136   7
  -8   4   8 326.114 54.0611  10
   8  -4  -7 32.5726 15.1595   7
  -8   4   7 89.5113 37.0042  10
   8  -4  -6 262.531 35.1025   7
   8  -4  -6 265.162 38.2089  13
  -8   4   6 237.706 48.8809  10
   8  -4  -5 115.267 30.5952  13
   8  -4  -5 103.835 22.3587   7
  -8   4   5 90.7166 34.3885  10
   8  -4  -4 2399.33 124.573  13
  -8   4   4 2616.22 141.521  10
   8  -4  -3 55.9644 31.7132  13
  -8   4   3 2.87787 19.6714  10
   8  -4  -2 2715.19 141.873  13
   8  -4  -1-16.9895 18.9416  13
   8  -4   0 159.593 39.6914  13
   8  -4   1 1382.68 94.7276  13
   8  -4   2 1674.85 98.4997  13
   8  -4   3 2.37912 13.8961  13
   8  -4   4 3726.23 112.214  13
  -8   4  -4 3969.11 122.896  11
  -8   4  -5 6549.27 152.993  11
  -8   4  -6 67.7334 16.4084  11
  -8   3  12 1005.26 62.5818  10
  -8   3  11 638.922 60.8070  10
   8  -3 -10 24.3788 16.0376   7
   8  -3  -9 212.697 33.3393   7
   8  -3  -8 826.438 63.2155   7
   8  -3  -7 866.598 60.2455  13
   8  -3  -7 906.049 66.2896   7
   8  -3  -6 68.4882 24.9772  13
   8  -3  -6 61.2144 19.2103   7
   8  -3  -5 265.808 36.1559   7
   8  -3  -5 229.205 38.1020  13
  -8   3   5 199.258 41.0795  10
   8  -3  -4 2356.70 126.855  13
   8  -3  -4 2244.44 94.7707   7
   8  -3  -3 82.4550 36.2736  13
   8  -3  -2 9.72519 20.1919  13
   8  -3  -1 112.162 33.6581  13
   8  -3   0 1.45974 19.0705  13
   8  -3   1 636.092 63.4266  13
   8  -3   2 652.119 64.5679  13
   8  -3   3 1098.25 70.3180  13
  -8   3  -3 1055.19 69.9226  11
   8  -3   4 614.383 42.4265  13
  -8   3  -4 724.658 57.7485  11
  -8   3  -5 30.7981 14.4167  11
  -8   3  -6 187.444 24.8692  11
  -8   2  13 2146.69 81.6665  10
   8  -2 -12 22.2952 8.54179   4
   8  -2 -11 17.0157 8.52572   4
   8  -2 -11 35.3605 16.3974   7
   8  -2 -10 117.189 26.6890   7
   8  -2  -9 239.983 37.2060   7
   8  -2  -8 1984.60 99.6052   7
   8  -2  -7 1611.75 85.3319  13
   8  -2  -7 1708.29 91.5564   7
   8  -2  -6 222.523 37.1114  13
   8  -2  -6 234.513 35.4797   7
   8  -2  -5 22.9968 15.6083  13
   8  -2  -5-7.36038 16.5461   7
   8  -2  -4-8.85827 20.0823  13
   8  -2  -4-5.55609 12.4439   7
   8  -2  -3 13.9170 17.2812  13
   8  -2  -3-7.87819 14.1221   7
   8  -2  -2 571.560 45.9819   7
   8  -2   0 23.9424 23.0604  13
   8  -2   1 1286.12 89.4702  13
  -8   2  -1 1392.84 80.6260  11
   8  -2   2 63.8292 24.7052  13
  -8   2  -2 89.7446 23.4823  11
   8  -2   3-10.8771 14.3717  13
  -8   2  -3 37.4825 20.2217  11
   8  -2   4 85.7408 16.1461  13
  -8   2  -4 132.912 26.7579  11
  -8   2  -5 10.1365 11.4764  11
  -8   2  -6 17.5467 10.7211  11
   8  -1 -13 49.2316 9.25935   4
   8  -1 -12-7.14828 8.78324   4
   8  -1 -12 1.24246 11.5086   7
   8  -1 -11-20.1656 10.4693   4
   8  -1 -11 17.7323 16.4184   7
   8  -1 -10 231.266 36.0560   7
   8  -1  -9 1180.58 78.4419   7
   8  -1  -8 76.5271 24.9253   7
   8  -1  -7 271.513 40.2968   7
   8  -1  -7 184.201 32.1429  13
   8  -1  -6 2.48146 13.0509  13
   8  -1  -6 37.1068 20.8405   7
   8  -1  -5 418.365 47.6780   7
   8  -1  -4 334.327 41.0847   7
   8  -1  -3 139.026 27.5038   7
   8  -1  -2 307.321 37.4076   7
   8  -1  -1 17.1446 10.9771   7
   8  -1   2 96.5221 25.5448  13
   8  -1   3-25.2510 15.6876  13
  -8   1  -3-7.44597 18.5739  11
  -8   1  -4 43.8475 17.8416  11
  -8   1  -5 28.7554 12.8394  11
   8   0 -13 49.9301 11.0665   4
   8   0 -12 307.165 36.1928   7
   8   0 -12 211.951 22.1185   4
   8   0 -11 365.756 41.9014   7
   8   0 -10 484.263 50.1772   7
   8   0  -9 757.911 62.5093   7
   8   0  -8 65.8576 25.9986   7
   8   0  -7 867.816 68.8764   7
   8   0  -6 42.1531 21.5518   7
   8   0  -5 9.47011 15.4276   7
   8   0  -4 53.8283 25.1456   7
   8   0  -3 595.997 54.9671   7
   8   0  -2 4.13017 11.9723   7
   8   0  -1-9.69949 13.9833   7
   8   0   0 36.9986 14.7558   7
  -8   0   0 16.7246 23.5954   8
   8   0   1-4.28846 9.13093   7
  -8   0  -1 46.0690 27.6641   8
  -8   0  -2 11.0185 20.8965   8
   8   0   3-1.17444 9.94017  13
  -8   0  -3 6.70756 16.8843   8
  -8   0  -4-31.9400 16.7100  11
  -8   0  -5 10.3935 10.1353  11
   8   1 -13 700.819 43.9763   7
   8   1 -13 643.153 33.2334   4
   8   1 -12 923.748 57.9397   7
   8   1 -12 841.448 41.5937   4
   8   1 -11 699.946 54.2824   7
   8   1 -10 19.8069 17.2991   7
   8   1  -9 293.945 40.7376   7
   8   1  -8 1.90036 16.4306   7
   8   1  -7 20.7287 18.6258   7
   8   1  -6 174.957 34.0913   7
   8   1  -5 183.680 33.8855   7
   8   1  -4 196.262 34.7226   7
   8   1  -3 996.971 70.0177   7
   8   1  -2 151.063 29.4591   7
   8   1  -1 306.203 36.3087   7
  -8  -1   1 299.777 53.7154   8
   8   1   0-14.2383 11.0688   7
  -8  -1   0 33.3696 20.7655   8
   8   1   1 34.2748 13.6177   7
  -8  -1  -1-6.47798 20.2203   8
  -8  -1  -2 7.36215 16.1119   8
  -8  -1  -3 72.5651 24.3772   8
  -8  -1  -4-7.64790 10.7914  11
   8   2 -13 920.581 47.4529   7
   8   2 -13 809.273 35.1823   4
   8   2 -12 646.922 46.4720   7
   8   2 -12 581.270 32.3859   4
   8   2 -11 42.0660 16.7723   7
   8   2 -10 1478.87 79.9815   7
   8   2  -9 31.7333 19.9786   7
   8   2  -8-13.2146 15.8695   7
   8   2  -7 39.2711 17.4614   7
   8   2  -6 186.870 35.2163   7
   8   2  -5 33.8653 21.6888   7
   8   2  -4 94.2637 26.0429   7
   8   2  -3 65.6799 22.6331   7
   8   2  -2 0.48789 13.5258   7
  -8  -2   2 27.0910 16.8573   8
   8   2  -1 22.9676 16.4447   7
  -8  -2   1-1.81484 20.7465   8
   8   2   0-3.75887 12.0504   7
  -8  -2   0-18.8687 20.2064   8
   8   2   1 96.5449 18.4947   7
  -8  -2  -1 34.5293 16.1714   8
   8   2   2 82.9962 13.2569   7
  -8  -2  -2 116.781 25.7057   8
  -8  -2  -3 29.2644 11.9287   8
   8   3 -13 266.353 23.8254   7
   8   3 -12 163.691 23.2430   7
   8   3 -11 4.03754 12.2322   7
   8   3 -10 78.9539 19.7050   7
   8   3  -9 324.102 37.4806   7
   8   3  -8 159.429 29.6531   7
   8   3  -7 125.157 27.2065   7
   8   3  -6 518.835 52.4731   7
   8   3  -5 53.7057 22.4879   7
   8   3  -4 284.656 39.5088   7
   8   3  -3 27.7427 18.2722   7
   8   3  -2 122.345 24.8411   7
   8   3  -1 1007.53 60.6298   7
  -8  -3   1 938.875 68.8497   8
   8   3   0 138.089 21.8476   7
  -8  -3   0 133.635 27.3676   8
   8   3   1 154.059 19.4062   7
  -8  -3  -1 219.441 39.5370   8
  -8  -3  -2 185.131 25.0218   8
   8   4 -12 140.079 17.6584   7
   8   4 -11-25.5319 13.3199   7
   8   4 -10 312.450 32.0638   7
   8   4  -9 78.5409 19.7597   7
   8   4  -8 127.054 24.6822   7
   8   4  -7 146.187 26.8544   7
   8   4  -6 722.014 55.6823   7
   8   4  -5 55.1017 19.6323   7
   8   4  -4-9.64092 15.5714   7
   8   4  -3-4.41141 13.4912   7
   8   4  -2 78.3711 19.4674   7
   8   4  -1 51.0125 14.9375   7
   8   4   0 1454.27 55.7194   7
   8   5 -11 470.565 28.6595   7
   8   5 -10-7.92354 9.11742   7
   8   5  -9 1875.21 68.7351   7
   8   5  -8 15.1341 9.36893   7
   8   5  -7 8.00143 10.1166   7
   8   5  -6 283.569 32.6310   7
   8   5  -5 78.5861 19.9721   7
   8   5  -4 618.996 43.6661   7
   8   5  -3 1229.13 58.3818   7
   8   5  -2 443.936 32.1126   7
   8   5  -1 394.410 26.6177   7
   8   6  -9 460.256 26.6100   7
   8   6  -8 131.639 16.4415   7
   8   6  -7 17.6800 9.05599   7
   8   6  -6 18.2145 8.55732   7
   8   6  -5-13.1865 9.77516   7
   8   6  -4 2795.05 70.5924   7
   8   6  -3 180.077 17.0568   7
   9  -8  -2 36.7033 10.8528  13
   9  -8  -1 266.059 25.9929  13
   9  -8   0 488.049 33.4696  13
  -9   7   5 45.4853 17.9618  10
   9  -7  -4 112.197 17.3976  13
  -9   7   4 89.2353 19.5514  10
   9  -7  -3 5.01561 9.43307  13
  -9   7   3-12.4517 11.9196  10
   9  -7  -2 286.991 32.9572  13
   9  -7  -1 2198.58 83.6503  13
   9  -7   0 562.503 42.5739  13
   9  -7   1 529.812 38.6804  13
  -9   6   7 165.256 27.7285  10
  -9   6   6 421.716 42.5469  10
   9  -6  -5 33.9616 11.0337  13
  -9   6   5 89.0181 27.0590  10
   9  -6  -4 25.5762 14.4194  13
  -9   6   4 2.42432 13.9676  10
   9  -6  -3 12.5599 10.9176  13
   9  -6  -2 79.8273 21.5549  13
   9  -6  -1 1368.38 74.1302  13
   9  -6   0 30.0207 15.7600  13
   9  -6   1 15.8233 11.9515  13
   9  -6   2 18.6766 10.1337  13
  -9   5   9 266.371 29.5646  10
  -9   5   8 164.324 27.0077  10
  -9   5   7 50.0971 18.0504  10
   9  -5  -6 189.065 21.1386  13
  -9   5   6 248.706 35.9182  10
   9  -5  -5 972.796 55.3569  13
  -9   5   5 1070.06 69.5336  10
   9  -5  -4 1490.55 74.9255  13
  -9   5   4 1665.91 80.3892  10
   9  -5  -3 24.8945 16.1286  13
   9  -5  -2 79.7705 21.7367  13
   9  -5  -1 0.30928 13.3591  13
   9  -5   0 134.837 25.6745  13
   9  -5   1 44.9338 17.2289  13
   9  -5   2 10.6358 9.16486  13
  -9   4  10 96.0521 18.1040  10
  -9   4   9 294.209 33.4327  10
  -9   4   8 248.123 33.4156  10
  -9   4   7 326.550 39.7317  10
   9  -4  -6 1059.03 54.0921  13
  -9   4   6 1174.34 73.6531  10
   9  -4  -5 24.8625 11.8831  13
  -9   4   5 5.18926 14.1058  10
   9  -4  -4 181.015 29.6584  13
   9  -4  -3 5.21114 15.3779  13
   9  -4  -2 469.154 47.7348  13
   9  -4  -1 77.5472 23.2463  13
   9  -4   0 0.73388 13.0750  13
   9  -4   1 150.810 24.2936  13
   9  -4   2 230.499 26.6557  13
  -9   3  10 60.9928 17.3160  10
  -9   3   9 269.630 33.6395  10
   9  -3  -8 104.449 17.5815   7
  -9   3   8 177.364 31.2344  10
   9  -3  -7 574.142 37.9801   7
  -9   3   7 562.450 51.0403  10
   9  -3  -6 343.825 34.2673  13
   9  -3  -6 353.115 28.6562   7
  -9   3   6 334.562 39.3715  10
   9  -3  -5 15.2688 12.5317  13
   9  -3  -4 615.321 52.4742  13
   9  -3  -3 62.9046 21.7326  13
   9  -3  -2 4.35781 14.7629  13
   9  -3  -1 17.6919 17.6531  13
   9  -3   0 556.340 50.5169  13
   9  -3   1-10.3029 11.1509  13
   9  -3   2 27.7491 9.68369  13
  -9   2  11 303.752 30.2553  10
   9  -2 -10 243.253 24.5536   7
  -9   2  10 205.759 27.8724  10
   9  -2  -9 760.556 45.1386   7
  -9   2   9 820.491 57.0581  10
   9  -2  -8 182.927 23.9757   7
  -9   2   8 132.241 24.2113  10
   9  -2  -7 3.45738 7.61699  13
   9  -2  -7 9.17741 10.1449   7
  -9   2   7-0.22544 13.8296  10
   9  -2  -6 149.304 24.3145  13
   9  -2  -6 131.241 20.7249   7
   9  -2  -5 103.527 22.6022  13
   9  -2  -5 98.8141 17.5695   7
   9  -2  -4 30.0091 16.7813  13
   9  -2  -4 13.3718 10.4501   7
   9  -2  -3 47.1021 21.1153  13
   9  -2  -2 31.6391 17.7702  13
   9  -2  -1 21.2602 14.6011  13
   9  -2   0 186.424 30.0730  13
   9  -2   1 251.047 29.9185  13
   9  -2   2 275.911 24.1992  13
  -9   1  11 219.058 26.1255  10
   9  -1 -10 243.416 26.3529   7
  -9   1  10 210.041 28.0200  10
   9  -1  -9 141.527 22.1924   7
  -9   1   9 116.842 22.9261  10
   9  -1  -8 10.8412 10.2872   7
  -9   1   8 3.11855 10.8913  10
   9  -1  -7 1487.40 63.0312  13
   9  -1  -7 1460.15 67.2751   7
  -9   1   7 1485.62 68.5621  10
   9  -1  -6 108.104 20.9700  13
   9  -1  -6 78.5281 17.3904   7
   9  -1  -5-18.2501 14.6115  13
   9  -1  -5-2.05840 10.2595   7
   9  -1  -4 10.9903 13.7291  13
   9  -1  -4-11.0602 10.7040   7
   9  -1  -3 231.567 36.9248  13
   9  -1  -3 156.208 19.3295   7
   9  -1  -2 131.517 28.5585  13
   9  -1  -1 25.0977 14.8696  13
   9  -1   0 142.376 25.4449  13
   9  -1   1 84.4746 18.6096  13
   9   0 -11 36.2222 10.9538   7
  -9   0  11 30.4154 12.2088  10
   9   0 -10 97.3845 17.0564   7
  -9   0  10 85.5605 18.4532  10
   9   0  -9 52.1315 14.8554   7
  -9   0   9 58.4533 15.1358  10
   9   0  -8-12.0415 11.3838   7
  -9   0   8 24.9674 13.4071  10
   9   0  -7 25.2225 12.4942  13
   9   0  -7-15.2126 12.6603   7
   9   0  -6 675.064 48.8299  13
   9   0  -6 558.587 42.0665   7
   9   0  -5 27.5573 14.1548  13
   9   0  -5 6.18613 9.63076   7
   9   0  -4 311.767 38.1528  13
   9   0  -4 238.663 26.0604   7
   9   0  -3 152.533 29.3594  13
   9   0  -3 133.369 19.3947   7
   9   0  -2 29.6163 19.0752  13
   9   0  -2 25.0214 8.85969   7
   9   0  -1 388.648 40.6491  13
   9   0   0 51.1674 14.2754  13
   9   0   1 94.3329 15.5748  13
   9   1 -11-0.47276 7.67627   7
   9   1 -10 453.803 33.2721   7
   9   1  -9 103.457 19.8543   7
   9   1  -8-16.9060 12.4017   7
   9   1  -7 168.231 21.7063  13
   9   1  -7 154.512 23.4716   7
   9   1  -6 396.783 36.5288  13
   9   1  -6 385.987 35.1699   7
   9   1  -5 884.616 55.9471  13
   9   1  -5 808.536 48.4190   7
   9   1  -4 188.554 24.1773   7
   9   1  -3 1134.90 51.7962   7
   9   1  -2 11.9591 10.4051  13
   9   1  -2 8.85632 7.69433   7
   9   1  -1 46.1761 14.2996  13
   9   1   0 32.0056 11.2840  13
   9   2 -11-0.14315 6.91435   7
   9   2 -10-18.6124 11.0063   7
   9   2  -9 212.447 23.5666   7
   9   2  -8 1593.34 64.5383   7
   9   2  -7 30.6921 10.4797  13
   9   2  -7-1.71209 10.9231   7
   9   2  -6 2488.42 81.8082  13
   9   2  -6 2272.52 78.5559   7
   9   2  -5 5.90045 10.4791   7
   9   2  -4 30.7610 12.3743   7
   9   2  -3 13.7293 7.28839   7
   9   2  -2 20.0409 7.72510   7
   9   2  -1 391.300 29.6970  13
   9   3 -10 1325.84 45.9968   7
   9   3  -9 2154.80 63.8719   7
   9   3  -8 504.066 33.2005   7
   9   3  -7 1665.87 51.4582  13
   9   3  -7 1647.40 59.9076   7
   9   3  -6 1184.25 51.0043   7
   9   3  -5 69.7419 14.3477   7
   9   3  -4 43.7806 11.1860   7
   9   3  -3 13.2110 7.16382   7
   9   4  -7 80.3295 11.8864   7
   9   4  -6 68.2637 11.2187   7
   0   0   0    0.00    0.00   0

TITL xmchen17CuLT_auto in P-1
REM P-1 (#2 in standard setting)
CELL 1.54184   7.945445  11.898951  14.978687 107.7314 104.0544  98.9659
ZERR    2.00   0.000450   0.000773   0.000703   0.0052   0.0046   0.0050
LATT  1
SFAC C H N O
UNIT 80.00 76.00 4.00 16.00
REM  CrysAlisPro recorded range (K): Min=100.0; max=100.0; aver:100.0
TEMP -173
TREF
HKLF 4
END
;
_shelx_hkl_checksum              92797
_olex2_submission_special_instructions 'No special instructions were received'
_oxdiff_exptl_absorpt_empirical_details 
;
Empirical correction (ABSPACK) includes:
- Absorption correction using spherical harmonics
- Frame scaling
;
_oxdiff_exptl_absorpt_empirical_full_max 1.771
_oxdiff_exptl_absorpt_empirical_full_min 0.653
# start Validation Reply Form
_vrf_PLAT088_xmchen17cult_auto   
;
PROBLEM: Poor Data / Parameter Ratio ....................       7.77 Note  
RESPONSE: The extensive disorder of one of the molecules which duplicates the 
atoms and causes the dramatic increase of the parameters and eventually lower 
the Data / Parameter ratio.
;
