# Supplementary material for: Tunable Photoluminescent and Photothermal Properties of Organic Cocrystals Containing Hydrogen‐Bonded Interlocked Planar Molecules
Source: Adv Sci (Weinh). 2025 Sep 29;12(48):e15054. doi: 10.1002/advs.202515054 (PMC12752575; doi:10.1002/advs.202515054)
Supplement: Supplementary file 2 — Supporting Information [file ADVS-12-e15054-s002.zip › CCDC-2414733-HNAO.cif]

####################################################################### 
# 
# This file contains crystal structure data downloaded from the 
# Cambridge Structural Database (CSD) hosted by the Cambridge 
# Crystallographic Data Centre (CCDC).
# 
# Full information about CCDC data access policies and citation 
# guidelines are available at http://www.ccdc.cam.ac.uk/access/V1 
# 
# Audit and citation data items may have been added by the CCDC. 
# Please retain this information to preserve the provenance of 
# this file and to allow appropriate attribution of the data. 
# 
#######################################################################

data_xmchen11a_100k_auto
_database_code_depnum_ccdc_archive 'CCDC 2414733'
loop_
_audit_author_name
_audit_author_address
'Xin-Meng Chen'
;Chinese Academy Of Science
China
;
_audit_update_record             
;
2025-01-06 deposited with the CCDC.	2025-09-04 downloaded from the CCDC.
;
_audit_creation_date             2023-04-18
_audit_creation_method           
;
Olex2 1.5-alpha
(compiled 2023.03.06 svn.rbb2c1857 for OlexSys, GUI svn.r6748)
;
_shelx_SHELXL_version_number     2014/7
_audit_contact_author_address    ?
_audit_contact_author_email      ?
_audit_contact_author_phone      ?
_publ_contact_author_id_orcid    ?
_publ_section_references         
;
Bourhis, L.J., Dolomanov, O.V., Gildea, R.J., Howard, J.A.K., Puschmann, H.
 (2015). Acta Cryst. A71, 59-75.

Dolomanov, O.V., Bourhis, L.J., Gildea, R.J, Howard, J.A.K. & Puschmann, H.
 (2009), J. Appl. Cryst. 42, 339-341.

Sheldrick, G.M. (2015). Acta Cryst. C71, 3-8.
;
_chemical_name_common            ?
_chemical_name_systematic        ?
_chemical_formula_moiety         'C15 H13 N O2'
_chemical_formula_sum            'C15 H13 N O2'
_chemical_formula_weight         239.26
_chemical_melting_point          ?
_chemical_oxdiff_formula         'C20 H18 N O2'
loop_
_atom_type_symbol
_atom_type_description
_atom_type_scat_dispersion_real
_atom_type_scat_dispersion_imag
_atom_type_scat_source
C C 0.0181 0.0091 'International Tables Vol C Tables 4.2.6.8 and 6.1.1.4'
H H 0.0000 0.0000 'International Tables Vol C Tables 4.2.6.8 and 6.1.1.4'
N N 0.0311 0.0180 'International Tables Vol C Tables 4.2.6.8 and 6.1.1.4'
O O 0.0492 0.0322 'International Tables Vol C Tables 4.2.6.8 and 6.1.1.4'

_shelx_space_group_comment       
;
The symmetry employed for this shelxl refinement is uniquely defined
by the following loop, which should always be used as a source of
symmetry information in preference to the above space-group names.
They are only intended as comments.
;
_space_group_crystal_system      triclinic
_space_group_IT_number           2
_space_group_name_H-M_alt        'P -1'
_space_group_name_Hall           '-P 1'
loop_
_space_group_symop_operation_xyz
'x, y, z'
'-x, -y, -z'

_cell_length_a                   7.1783(3)
_cell_length_b                   11.9055(5)
_cell_length_c                   13.8782(6)
_cell_angle_alpha                103.872(4)
_cell_angle_beta                 92.439(3)
_cell_angle_gamma                90.241(3)
_cell_volume                     1150.29(8)
_cell_formula_units_Z            4
_cell_measurement_reflns_used    4944
_cell_measurement_temperature    100.01(10)
_cell_measurement_theta_max      76.6180
_cell_measurement_theta_min      3.2580
_shelx_estimated_absorpt_T_max   0.897
_shelx_estimated_absorpt_T_min   0.755
_exptl_absorpt_coefficient_mu    0.743
_exptl_absorpt_correction_T_max  1.00000
_exptl_absorpt_correction_T_min  0.78601
_exptl_absorpt_correction_type   multi-scan
_exptl_absorpt_process_details   
;
CrysAlisPro 1.171.42.49 (Rigaku Oxford Diffraction, 2022)
Empirical absorption correction using spherical harmonics,
implemented in SCALE3 ABSPACK scaling algorithm.
;
_exptl_absorpt_special_details   ?
_exptl_crystal_colour            yellow
_exptl_crystal_colour_primary    yellow
_exptl_crystal_density_diffrn    1.382
_exptl_crystal_density_meas      ?
_exptl_crystal_density_method    ?
_exptl_crystal_description       block
_exptl_crystal_F_000             504
_exptl_crystal_size_max          0.4
_exptl_crystal_size_mid          0.25
_exptl_crystal_size_min          0.15
_exptl_transmission_factor_max   ?
_exptl_transmission_factor_min   ?
_diffrn_reflns_av_R_equivalents  0.0125
_diffrn_reflns_av_unetI/netI     0.0212
_diffrn_reflns_Laue_measured_fraction_full 0.992
_diffrn_reflns_Laue_measured_fraction_max 0.953
_diffrn_reflns_limit_h_max       9
_diffrn_reflns_limit_h_min       -4
_diffrn_reflns_limit_k_max       14
_diffrn_reflns_limit_k_min       -14
_diffrn_reflns_limit_l_max       17
_diffrn_reflns_limit_l_min       -17
_diffrn_reflns_number            7176
_diffrn_reflns_point_group_measured_fraction_full 0.992
_diffrn_reflns_point_group_measured_fraction_max 0.953
_diffrn_reflns_theta_full        67.684
_diffrn_reflns_theta_max         76.913
_diffrn_reflns_theta_min         3.283
_diffrn_ambient_environment      N~2~
_diffrn_ambient_temperature      100.01(10)
_diffrn_detector                 'CCD plate'
_diffrn_detector_area_resol_mean 10.3577
_diffrn_detector_type            Atlas
_diffrn_measured_fraction_theta_full 0.992
_diffrn_measured_fraction_theta_max 0.953
_diffrn_measurement_details      
;
List of Runs (angles in degrees, time in seconds):

  # Type    Start    End  Width  t~exp~   \w     \q     \k     \f   Frames
#--------------------------------------------------------------------------
  1  \w    125.00 177.00   1.00    3.00    --  113.00  30.00 -60.00   52
  2  \w   -129.00  49.00   1.00    1.00    --  -39.95   0.00-150.00  178
  3  \w     10.00  82.00   1.00    1.00    --   39.95 -99.00   0.00   72
  4  \w     27.00  64.00   1.00    1.00    --   39.95-125.00 -60.00   37
  5  \w     15.00  78.00   1.00    1.00    --   39.95 -99.00 150.00   63
  6  \w     94.00 176.00   1.00    3.00    --  113.00  45.00-120.00   82
  7  \w     50.00 141.00   1.00    3.00    --  113.00 -30.00  60.00   91
  8  \w     35.00  96.00   1.00    3.00    --  113.00 -94.00 120.00   61
  9  \w     49.00 107.00   1.00    3.00    --  113.00-111.00-150.00   58
 10  \w     82.00 121.00   1.00    3.00    --  113.00  30.00 -60.00   39
 11  \w     46.00 109.00   1.00    3.00    --  113.00-111.00  30.00   63
 12  \w     43.00 144.00   1.00    3.00    --  113.00 -30.00-120.00  101
 13  \w    108.00 178.00   1.00    3.00    --  113.00 111.00-180.00   70
 14  \w     34.00 137.00   1.00    3.00    --  113.00 -77.00-150.00  103
;
_diffrn_measurement_device       'kappa diffractometer'
_diffrn_measurement_device_type  'SuperNova, Dual, Cu at home/near, Atlas'
_diffrn_measurement_method       '\w scans'
_diffrn_orient_matrix_type       
'CrysAlisPro convention (1999,Acta A55,543-557)'
_diffrn_orient_matrix_UB_11      0.0898154000
_diffrn_orient_matrix_UB_12      0.0374419000
_diffrn_orient_matrix_UB_13      0.1057958000
_diffrn_orient_matrix_UB_21      0.0109116000
_diffrn_orient_matrix_UB_22      -0.1276890000
_diffrn_orient_matrix_UB_23      0.0050204000
_diffrn_orient_matrix_UB_31      0.1948509000
_diffrn_orient_matrix_UB_32      -0.0079258000
_diffrn_orient_matrix_UB_33      -0.0433846000
_diffrn_radiation_monochromator  mirror
_diffrn_radiation_probe          x-ray
_diffrn_radiation_type           'Cu K\a'
_diffrn_radiation_wavelength     1.54184
_diffrn_source                   'micro-focus sealed X-ray tube'
_diffrn_source_current           0.80
_diffrn_source_power             0.040
_diffrn_source_target            Cu
_diffrn_source_type              'SuperNova (Cu) X-ray Source'
_diffrn_source_voltage           50
_reflns_Friedel_coverage         0.000
_reflns_Friedel_fraction_full    .
_reflns_Friedel_fraction_max     .
_reflns_number_gt                4147
_reflns_number_total             4629
_reflns_special_details          
;
 Reflections were merged by SHELXL according to the crystal
 class for the calculation of statistics and refinement.
 
 _reflns_Friedel_fraction is defined as the number of unique
 Friedel pairs measured divided by the number that would be
 possible theoretically, ignoring centric projections and
 systematic absences.
;
_reflns_threshold_expression     'I > 2\s(I)'
_computing_cell_refinement       'CrysAlisPro 1.171.42.49 (Rigaku OD, 2022)'
_computing_data_collection       'CrysAlisPro 1.171.42.49 (Rigaku OD, 2022)'
_computing_data_reduction        'CrysAlisPro 1.171.42.49 (Rigaku OD, 2022)'
_computing_molecular_graphics    'Olex2 1.5-alpha (Dolomanov et al., 2009)'
_computing_publication_material  'Olex2 1.5-alpha (Dolomanov et al., 2009)'
_computing_structure_refinement  'SHELXL 2014/7 (Sheldrick, 2015)'
_computing_structure_solution    'olex2.solve 1.5-alpha (Bourhis et al., 2015)'
_refine_diff_density_max         0.386
_refine_diff_density_min         -0.268
_refine_diff_density_rms         0.053
_refine_ls_extinction_coef       .
_refine_ls_extinction_method     none
_refine_ls_goodness_of_fit_ref   1.051
_refine_ls_hydrogen_treatment    constr
_refine_ls_matrix_type           full
_refine_ls_number_parameters     327
_refine_ls_number_reflns         4629
_refine_ls_number_restraints     0
_refine_ls_R_factor_all          0.0463
_refine_ls_R_factor_gt           0.0422
_refine_ls_restrained_S_all      1.051
_refine_ls_shift/su_max          0.000
_refine_ls_shift/su_mean         0.000
_refine_ls_structure_factor_coef Fsqd
_refine_ls_weighting_details     
'w=1/[\s^2^(Fo^2^)+(0.0742P)^2^+0.2716P] where P=(Fo^2^+2Fc^2^)/3'
_refine_ls_weighting_scheme      calc
_refine_ls_wR_factor_gt          0.1161
_refine_ls_wR_factor_ref         0.1202
_refine_special_details          ?
_olex2_refinement_description    
;
1. Fixed Uiso
 At 1.2 times of:
  All C(H) groups, All N(H) groups
 At 1.5 times of:
  All O(H) groups
2.a Aromatic/amide H refined with riding coordinates:
 N1A(H1A), C2A(H2AB), C3A(H3A), C5A(H5A), C6A(H6A), C7A(H7A), C8A(H8A),
 C9A(H9A), C13A(H13A), C14A(H14A), C15A(H15A), C16A(H16A), N1(H1), C2(H2A),
 C3(H3), C5(H5), C6(H6), C7(H7), C8(H8), C9(H9), C13(H13), C14(H14), C15(H15),
 C16(H16)
2.b Idealised tetrahedral OH refined as rotating group:
 O2A(H2AA), O2(H2)
;
_atom_sites_solution_hydrogens   geom
_atom_sites_solution_primary     iterative
_atom_sites_solution_secondary   ?
loop_
_atom_site_label
_atom_site_type_symbol
_atom_site_fract_x
_atom_site_fract_y
_atom_site_fract_z
_atom_site_U_iso_or_equiv
_atom_site_adp_type
_atom_site_occupancy
_atom_site_site_symmetry_order
_atom_site_calc_flag
_atom_site_refinement_flags_posn
_atom_site_refinement_flags_adp
_atom_site_refinement_flags_occupancy
_atom_site_disorder_assembly
_atom_site_disorder_group
O1A O 0.47952(13) 0.12443(8) 0.52521(6) 0.0197(2) Uani 1 1 d . . . . .
O2A O 0.31408(13) 0.01447(8) 0.63631(6) 0.0194(2) Uani 1 1 d . . . . .
H2AA H 0.3645 0.0228 0.5849 0.029 Uiso 1 1 calc R U . . .
N1A N 0.57121(14) 0.25256(9) 0.39509(7) 0.0159(2) Uani 1 1 d . . . . .
H1A H 0.5635 0.1809 0.4015 0.019 Uiso 1 1 calc R U . . .
C1A C 0.47131(16) 0.21797(11) 0.59101(9) 0.0151(2) Uani 1 1 d . . . . .
C2A C 0.50284(17) 0.32684(11) 0.56800(9) 0.0170(2) Uani 1 1 d . . . . .
H2AB H 0.4930 0.3951 0.6195 0.020 Uiso 1 1 calc R U . . .
C3A C 0.54649(17) 0.33818(11) 0.47568(9) 0.0169(2) Uani 1 1 d . . . . .
H3A H 0.5607 0.4149 0.4680 0.020 Uiso 1 1 calc R U . . .
C4A C 0.60876(16) 0.26969(11) 0.30081(9) 0.0155(2) Uani 1 1 d . . . . .
C5A C 0.69282(16) 0.37111(11) 0.28835(9) 0.0170(2) Uani 1 1 d . . . . .
H5A H 0.7307 0.4307 0.3447 0.020 Uiso 1 1 calc R U . . .
C6A C 0.72079(17) 0.38439(11) 0.19289(9) 0.0186(3) Uani 1 1 d . . . . .
H6A H 0.7756 0.4539 0.1844 0.022 Uiso 1 1 calc R U . . .
C7A C 0.66912(17) 0.29663(12) 0.10992(9) 0.0198(3) Uani 1 1 d . . . . .
H7A H 0.6882 0.3061 0.0450 0.024 Uiso 1 1 calc R U . . .
C8A C 0.58922(17) 0.19500(12) 0.12304(9) 0.0187(3) Uani 1 1 d . . . . .
H8A H 0.5555 0.1344 0.0667 0.022 Uiso 1 1 calc R U . . .
C9A C 0.55833(16) 0.18139(11) 0.21765(9) 0.0165(2) Uani 1 1 d . . . . .
H9A H 0.5028 0.1119 0.2258 0.020 Uiso 1 1 calc R U . . .
C11A C 0.42257(16) 0.21312(11) 0.69310(9) 0.0153(2) Uani 1 1 d . . . . .
C12A C 0.34162(16) 0.11152(11) 0.70965(9) 0.0160(2) Uani 1 1 d . . . . .
C13A C 0.28620(17) 0.10876(11) 0.80451(9) 0.0177(3) Uani 1 1 d . . . . .
H13A H 0.2251 0.0419 0.8147 0.021 Uiso 1 1 calc R U . . .
C14A C 0.32070(17) 0.20385(12) 0.88370(9) 0.0192(3) Uani 1 1 d . . . . .
H14A H 0.2843 0.2013 0.9482 0.023 Uiso 1 1 calc R U . . .
C15A C 0.40827(17) 0.30304(11) 0.86954(9) 0.0184(3) Uani 1 1 d . . . . .
H15A H 0.4353 0.3668 0.9243 0.022 Uiso 1 1 calc R U . . .
C16A C 0.45556(16) 0.30770(11) 0.77470(9) 0.0163(2) Uani 1 1 d . . . . .
H16A H 0.5114 0.3763 0.7648 0.020 Uiso 1 1 calc R U . . .
O1 O 0.98258(13) 0.39239(8) 0.52769(6) 0.0201(2) Uani 1 1 d . . . . .
O2 O 0.81625(12) 0.56447(8) 0.63635(6) 0.0194(2) Uani 1 1 d . . . . .
H2 H 0.8647 0.5260 0.5850 0.029 Uiso 1 1 calc R U . . .
N1 N 1.06972(14) 0.18962(9) 0.39844(7) 0.0158(2) Uani 1 1 d . . . . .
H1 H 1.0622 0.2645 0.4034 0.019 Uiso 1 1 calc R U . . .
C1 C 0.97176(16) 0.33639(11) 0.59391(9) 0.0152(2) Uani 1 1 d . . . . .
C2 C 1.00031(17) 0.21470(11) 0.57185(9) 0.0172(2) Uani 1 1 d . . . . .
H2A H 0.9892 0.1759 0.6237 0.021 Uiso 1 1 calc R U . . .
C3 C 1.04297(17) 0.15083(11) 0.47973(9) 0.0168(2) Uani 1 1 d . . . . .
H3 H 1.0549 0.0699 0.4728 0.020 Uiso 1 1 calc R U . . .
C4 C 1.10917(16) 0.11777(11) 0.30535(9) 0.0154(2) Uani 1 1 d . . . . .
C5 C 1.19214(16) 0.01006(11) 0.29589(9) 0.0170(2) Uani 1 1 d . . . . .
H5 H 1.2281 -0.0160 0.3535 0.020 Uiso 1 1 calc R U . . .
C6 C 1.22208(17) -0.05919(11) 0.20176(9) 0.0188(3) Uani 1 1 d . . . . .
H6 H 1.2750 -0.1335 0.1954 0.023 Uiso 1 1 calc R U . . .
C7 C 1.17518(17) -0.02053(12) 0.11704(9) 0.0207(3) Uani 1 1 d . . . . .
H7 H 1.1963 -0.0678 0.0530 0.025 Uiso 1 1 calc R U . . .
C8 C 1.09708(17) 0.08807(12) 0.12712(9) 0.0193(3) Uani 1 1 d . . . . .
H8 H 1.0670 0.1156 0.0696 0.023 Uiso 1 1 calc R U . . .
C9 C 1.06260(16) 0.15687(11) 0.22046(9) 0.0166(2) Uani 1 1 d . . . . .
H9 H 1.0074 0.2305 0.2265 0.020 Uiso 1 1 calc R U . . .
C11 C 0.92263(16) 0.39935(10) 0.69539(9) 0.0149(2) Uani 1 1 d . . . . .
C12 C 0.84246(16) 0.51004(11) 0.71058(9) 0.0160(2) Uani 1 1 d . . . . .
C13 C 0.78527(17) 0.56664(11) 0.80458(9) 0.0181(3) Uani 1 1 d . . . . .
H13 H 0.7243 0.6388 0.8136 0.022 Uiso 1 1 calc R U . . .
C14 C 0.81745(17) 0.51749(12) 0.88483(9) 0.0198(3) Uani 1 1 d . . . . .
H14 H 0.7803 0.5569 0.9489 0.024 Uiso 1 1 calc R U . . .
C15 C 0.90402(17) 0.41061(12) 0.87200(9) 0.0193(3) Uani 1 1 d . . . . .
H15 H 0.9290 0.3782 0.9274 0.023 Uiso 1 1 calc R U . . .
C16 C 0.95338(16) 0.35189(11) 0.77809(9) 0.0164(2) Uani 1 1 d . . . . .
H16 H 1.0091 0.2781 0.7694 0.020 Uiso 1 1 calc R U . . .

loop_
_atom_site_aniso_label
_atom_site_aniso_U_11
_atom_site_aniso_U_22
_atom_site_aniso_U_33
_atom_site_aniso_U_23
_atom_site_aniso_U_13
_atom_site_aniso_U_12
O1A 0.0262(5) 0.0153(4) 0.0166(4) 0.0009(3) 0.0058(3) -0.0002(3)
O2A 0.0239(5) 0.0157(4) 0.0180(4) 0.0024(3) 0.0038(3) -0.0022(3)
N1A 0.0179(5) 0.0152(5) 0.0150(5) 0.0042(4) 0.0019(4) 0.0001(4)
C1A 0.0128(5) 0.0172(6) 0.0146(5) 0.0024(4) 0.0002(4) 0.0004(4)
C2A 0.0185(6) 0.0158(6) 0.0157(5) 0.0016(4) 0.0016(4) 0.0012(4)
C3A 0.0172(6) 0.0151(6) 0.0182(6) 0.0036(4) 0.0014(4) 0.0015(4)
C4A 0.0120(5) 0.0182(6) 0.0167(6) 0.0049(4) 0.0016(4) 0.0020(4)
C5A 0.0139(5) 0.0185(6) 0.0184(6) 0.0039(4) 0.0016(4) 0.0000(4)
C6A 0.0138(6) 0.0206(6) 0.0235(6) 0.0089(5) 0.0025(4) 0.0004(4)
C7A 0.0166(6) 0.0285(7) 0.0165(6) 0.0091(5) 0.0026(4) 0.0017(5)
C8A 0.0148(6) 0.0244(6) 0.0152(5) 0.0014(4) 0.0010(4) 0.0009(5)
C9A 0.0134(5) 0.0180(6) 0.0183(6) 0.0044(5) 0.0018(4) 0.0002(4)
C11A 0.0128(5) 0.0181(6) 0.0149(5) 0.0037(4) 0.0014(4) 0.0019(4)
C12A 0.0138(5) 0.0179(6) 0.0162(5) 0.0037(4) 0.0007(4) 0.0020(4)
C13A 0.0148(6) 0.0205(6) 0.0192(6) 0.0073(5) 0.0025(4) 0.0015(4)
C14A 0.0172(6) 0.0262(7) 0.0148(6) 0.0056(5) 0.0027(4) 0.0034(5)
C15A 0.0163(6) 0.0233(6) 0.0138(5) 0.0008(4) 0.0005(4) 0.0015(5)
C16A 0.0138(5) 0.0184(6) 0.0166(6) 0.0037(5) 0.0006(4) 0.0003(4)
O1 0.0273(5) 0.0177(4) 0.0164(4) 0.0057(3) 0.0061(3) 0.0019(3)
O2 0.0237(5) 0.0167(4) 0.0183(4) 0.0049(3) 0.0040(3) 0.0024(3)
N1 0.0180(5) 0.0137(5) 0.0154(5) 0.0024(4) 0.0021(4) 0.0001(4)
C1 0.0129(5) 0.0179(6) 0.0150(5) 0.0042(4) 0.0002(4) -0.0011(4)
C2 0.0191(6) 0.0165(6) 0.0163(5) 0.0046(4) 0.0013(4) -0.0019(4)
C3 0.0169(6) 0.0152(6) 0.0184(6) 0.0042(4) 0.0021(4) -0.0016(4)
C4 0.0116(5) 0.0179(6) 0.0155(5) 0.0015(4) 0.0015(4) -0.0023(4)
C5 0.0141(5) 0.0188(6) 0.0179(6) 0.0042(4) 0.0007(4) -0.0013(4)
C6 0.0128(5) 0.0175(6) 0.0236(6) -0.0001(5) 0.0018(4) -0.0014(4)
C7 0.0145(6) 0.0265(7) 0.0171(6) -0.0030(5) 0.0023(4) -0.0016(5)
C8 0.0151(6) 0.0272(7) 0.0152(6) 0.0044(5) 0.0002(4) -0.0030(5)
C9 0.0123(5) 0.0193(6) 0.0183(6) 0.0047(5) 0.0013(4) -0.0003(4)
C11 0.0132(5) 0.0169(6) 0.0145(5) 0.0034(4) 0.0014(4) -0.0019(4)
C12 0.0140(5) 0.0175(6) 0.0164(5) 0.0038(4) 0.0005(4) -0.0029(4)
C13 0.0143(6) 0.0183(6) 0.0201(6) 0.0013(5) 0.0026(4) -0.0016(4)
C14 0.0155(6) 0.0261(7) 0.0151(6) -0.0004(5) 0.0027(4) -0.0034(5)
C15 0.0174(6) 0.0268(7) 0.0138(6) 0.0053(5) 0.0001(4) -0.0037(5)
C16 0.0142(6) 0.0187(6) 0.0164(6) 0.0045(4) 0.0001(4) -0.0010(4)

_geom_special_details            
;
 All esds (except the esd in the dihedral angle between two l.s. planes)
 are estimated using the full covariance matrix.  The cell esds are taken
 into account individually in the estimation of esds in distances, angles
 and torsion angles; correlations between esds in cell parameters are only
 used when they are defined by crystal symmetry.  An approximate (isotropic)
 treatment of cell esds is used for estimating esds involving l.s. planes.
;
loop_
_geom_bond_atom_site_label_1
_geom_bond_atom_site_label_2
_geom_bond_distance
_geom_bond_site_symmetry_2
_geom_bond_publ_flag
O1A C1A 1.2629(15) . ?
O2A H2AA 0.8400 . ?
O2A C12A 1.3516(15) . ?
N1A H1A 0.8800 . ?
N1A C3A 1.3390(15) . ?
N1A C4A 1.4084(15) . ?
C1A C2A 1.4267(17) . ?
C1A C11A 1.4880(16) . ?
C2A H2AB 0.9500 . ?
C2A C3A 1.3693(17) . ?
C3A H3A 0.9500 . ?
C4A C5A 1.3982(17) . ?
C4A C9A 1.3955(17) . ?
C5A H5A 0.9500 . ?
C5A C6A 1.3940(17) . ?
C6A H6A 0.9500 . ?
C6A C7A 1.3924(18) . ?
C7A H7A 0.9500 . ?
C7A C8A 1.3909(19) . ?
C8A H8A 0.9500 . ?
C8A C9A 1.3878(17) . ?
C9A H9A 0.9500 . ?
C11A C12A 1.4115(17) . ?
C11A C16A 1.4036(16) . ?
C12A C13A 1.3992(16) . ?
C13A H13A 0.9500 . ?
C13A C14A 1.3888(18) . ?
C14A H14A 0.9500 . ?
C14A C15A 1.3942(19) . ?
C15A H15A 0.9500 . ?
C15A C16A 1.3869(16) . ?
C16A H16A 0.9500 . ?
O1 C1 1.2629(15) . ?
O2 H2 0.8400 . ?
O2 C12 1.3495(15) . ?
N1 H1 0.8800 . ?
N1 C3 1.3381(16) . ?
N1 C4 1.4086(15) . ?
C1 C2 1.4247(17) . ?
C1 C11 1.4860(16) . ?
C2 H2A 0.9500 . ?
C2 C3 1.3695(17) . ?
C3 H3 0.9500 . ?
C4 C5 1.3960(17) . ?
C4 C9 1.3953(17) . ?
C5 H5 0.9500 . ?
C5 C6 1.3933(17) . ?
C6 H6 0.9500 . ?
C6 C7 1.3909(19) . ?
C7 H7 0.9500 . ?
C7 C8 1.3898(19) . ?
C8 H8 0.9500 . ?
C8 C9 1.3894(17) . ?
C9 H9 0.9500 . ?
C11 C12 1.4127(17) . ?
C11 C16 1.4056(16) . ?
C12 C13 1.3967(17) . ?
C13 H13 0.9500 . ?
C13 C14 1.3884(18) . ?
C14 H14 0.9500 . ?
C14 C15 1.3945(19) . ?
C15 H15 0.9500 . ?
C15 C16 1.3847(17) . ?
C16 H16 0.9500 . ?

loop_
_geom_angle_atom_site_label_1
_geom_angle_atom_site_label_2
_geom_angle_atom_site_label_3
_geom_angle
_geom_angle_site_symmetry_1
_geom_angle_site_symmetry_3
_geom_angle_publ_flag
C12A O2A H2AA 109.5 . . ?
C3A N1A H1A 117.9 . . ?
C3A N1A C4A 124.27(11) . . ?
C4A N1A H1A 117.9 . . ?
O1A C1A C2A 121.06(11) . . ?
O1A C1A C11A 118.73(11) . . ?
C2A C1A C11A 120.19(10) . . ?
C1A C2A H2AB 118.2 . . ?
C3A C2A C1A 123.51(11) . . ?
C3A C2A H2AB 118.2 . . ?
N1A C3A C2A 126.86(12) . . ?
N1A C3A H3A 116.6 . . ?
C2A C3A H3A 116.6 . . ?
C5A C4A N1A 122.43(11) . . ?
C9A C4A N1A 117.89(11) . . ?
C9A C4A C5A 119.68(11) . . ?
C4A C5A H5A 120.2 . . ?
C6A C5A C4A 119.69(11) . . ?
C6A C5A H5A 120.2 . . ?
C5A C6A H6A 119.7 . . ?
C7A C6A C5A 120.59(12) . . ?
C7A C6A H6A 119.7 . . ?
C6A C7A H7A 120.3 . . ?
C8A C7A C6A 119.35(11) . . ?
C8A C7A H7A 120.3 . . ?
C7A C8A H8A 119.7 . . ?
C9A C8A C7A 120.60(11) . . ?
C9A C8A H8A 119.7 . . ?
C4A C9A H9A 120.0 . . ?
C8A C9A C4A 120.08(11) . . ?
C8A C9A H9A 120.0 . . ?
C12A C11A C1A 119.96(10) . . ?
C16A C11A C1A 121.59(11) . . ?
C16A C11A C12A 118.44(11) . . ?
O2A C12A C11A 122.33(11) . . ?
O2A C12A C13A 117.55(11) . . ?
C13A C12A C11A 120.12(11) . . ?
C12A C13A H13A 120.0 . . ?
C14A C13A C12A 119.92(12) . . ?
C14A C13A H13A 120.0 . . ?
C13A C14A H14A 119.7 . . ?
C13A C14A C15A 120.65(11) . . ?
C15A C14A H14A 119.7 . . ?
C14A C15A H15A 120.3 . . ?
C16A C15A C14A 119.40(11) . . ?
C16A C15A H15A 120.3 . . ?
C11A C16A H16A 119.3 . . ?
C15A C16A C11A 121.33(12) . . ?
C15A C16A H16A 119.3 . . ?
C12 O2 H2 109.5 . . ?
C3 N1 H1 118.0 . . ?
C3 N1 C4 123.96(11) . . ?
C4 N1 H1 118.0 . . ?
O1 C1 C2 121.12(11) . . ?
O1 C1 C11 118.64(11) . . ?
C2 C1 C11 120.21(11) . . ?
C1 C2 H2A 118.3 . . ?
C3 C2 C1 123.39(11) . . ?
C3 C2 H2A 118.3 . . ?
N1 C3 C2 127.32(12) . . ?
N1 C3 H3 116.3 . . ?
C2 C3 H3 116.3 . . ?
C5 C4 N1 122.24(11) . . ?
C9 C4 N1 118.10(11) . . ?
C9 C4 C5 119.66(11) . . ?
C4 C5 H5 120.1 . . ?
C6 C5 C4 119.79(12) . . ?
C6 C5 H5 120.1 . . ?
C5 C6 H6 119.7 . . ?
C7 C6 C5 120.60(12) . . ?
C7 C6 H6 119.7 . . ?
C6 C7 H7 120.4 . . ?
C8 C7 C6 119.27(11) . . ?
C8 C7 H7 120.4 . . ?
C7 C8 H8 119.7 . . ?
C9 C8 C7 120.69(12) . . ?
C9 C8 H8 119.7 . . ?
C4 C9 H9 120.0 . . ?
C8 C9 C4 119.94(12) . . ?
C8 C9 H9 120.0 . . ?
C12 C11 C1 119.89(11) . . ?
C16 C11 C1 121.84(11) . . ?
C16 C11 C12 118.26(11) . . ?
O2 C12 C11 122.24(11) . . ?
O2 C12 C13 117.56(11) . . ?
C13 C12 C11 120.20(11) . . ?
C12 C13 H13 120.0 . . ?
C14 C13 C12 120.08(12) . . ?
C14 C13 H13 120.0 . . ?
C13 C14 H14 119.8 . . ?
C13 C14 C15 120.40(11) . . ?
C15 C14 H14 119.8 . . ?
C14 C15 H15 120.2 . . ?
C16 C15 C14 119.65(12) . . ?
C16 C15 H15 120.2 . . ?
C11 C16 H16 119.4 . . ?
C15 C16 C11 121.27(12) . . ?
C15 C16 H16 119.4 . . ?

loop_
_geom_torsion_atom_site_label_1
_geom_torsion_atom_site_label_2
_geom_torsion_atom_site_label_3
_geom_torsion_atom_site_label_4
_geom_torsion
_geom_torsion_site_symmetry_1
_geom_torsion_site_symmetry_2
_geom_torsion_site_symmetry_3
_geom_torsion_site_symmetry_4
_geom_torsion_publ_flag
O1A C1A C2A C3A -1.14(19) . . . . ?
O1A C1A C11A C12A -15.97(17) . . . . ?
O1A C1A C11A C16A 163.84(11) . . . . ?
O2A C12A C13A C14A 176.42(11) . . . . ?
N1A C4A C5A C6A -177.91(11) . . . . ?
N1A C4A C9A C8A 178.80(11) . . . . ?
C1A C2A C3A N1A -1.9(2) . . . . ?
C1A C11A C12A O2A 3.36(18) . . . . ?
C1A C11A C12A C13A -176.49(10) . . . . ?
C1A C11A C16A C15A 179.40(11) . . . . ?
C2A C1A C11A C12A 162.32(11) . . . . ?
C2A C1A C11A C16A -17.86(17) . . . . ?
C3A N1A C4A C5A 25.11(18) . . . . ?
C3A N1A C4A C9A -154.56(12) . . . . ?
C4A N1A C3A C2A 177.35(11) . . . . ?
C4A C5A C6A C7A -1.27(18) . . . . ?
C5A C4A C9A C8A -0.89(18) . . . . ?
C5A C6A C7A C8A -0.10(18) . . . . ?
C6A C7A C8A C9A 0.98(19) . . . . ?
C7A C8A C9A C4A -0.49(18) . . . . ?
C9A C4A C5A C6A 1.76(18) . . . . ?
C11A C1A C2A C3A -179.39(11) . . . . ?
C11A C12A C13A C14A -3.73(18) . . . . ?
C12A C11A C16A C15A -0.78(18) . . . . ?
C12A C13A C14A C15A 0.79(18) . . . . ?
C13A C14A C15A C16A 2.12(19) . . . . ?
C14A C15A C16A C11A -2.11(18) . . . . ?
C16A C11A C12A O2A -176.46(11) . . . . ?
C16A C11A C12A C13A 3.70(17) . . . . ?
O1 C1 C2 C3 0.84(19) . . . . ?
O1 C1 C11 C12 16.54(17) . . . . ?
O1 C1 C11 C16 -163.53(11) . . . . ?
O2 C12 C13 C14 -176.69(11) . . . . ?
N1 C4 C5 C6 177.77(10) . . . . ?
N1 C4 C9 C8 -179.22(11) . . . . ?
C1 C2 C3 N1 2.0(2) . . . . ?
C1 C11 C12 O2 -3.30(17) . . . . ?
C1 C11 C12 C13 176.01(10) . . . . ?
C1 C11 C16 C15 -178.87(11) . . . . ?
C2 C1 C11 C12 -161.62(11) . . . . ?
C2 C1 C11 C16 18.31(17) . . . . ?
C3 N1 C4 C5 -24.84(18) . . . . ?
C3 N1 C4 C9 155.07(12) . . . . ?
C4 N1 C3 C2 -178.47(12) . . . . ?
C4 C5 C6 C7 1.94(18) . . . . ?
C5 C4 C9 C8 0.69(17) . . . . ?
C5 C6 C7 C8 -0.27(18) . . . . ?
C6 C7 C8 C9 -1.20(18) . . . . ?
C7 C8 C9 C4 0.99(18) . . . . ?
C9 C4 C5 C6 -2.14(17) . . . . ?
C11 C1 C2 C3 178.95(11) . . . . ?
C11 C12 C13 C14 3.97(18) . . . . ?
C12 C11 C16 C15 1.05(17) . . . . ?
C12 C13 C14 C15 -1.10(18) . . . . ?
C13 C14 C15 C16 -1.77(18) . . . . ?
C14 C15 C16 C11 1.77(18) . . . . ?
C16 C11 C12 O2 176.77(10) . . . . ?
C16 C11 C12 C13 -3.92(17) . . . . ?

_shelx_res_file                  
;
    xmchen11a_100k_auto.res created by SHELXL-2014/7

TITL xmchen11a_100K in P-1
CELL 1.54184 7.1783 11.90552 13.87821 103.8719 92.439 90.2406
ZERR 4 0.00026 0.00049 0.00058 0.0036 0.0032 0.0031
LATT 1
SFAC C H N O
UNIT 60 52 4 8

L.S. 20
PLAN  5
SIZE 0.15 0.25 0.4
TEMP -173.14(10)
CONF
MORE -1
BOND $H
fmap 2
acta
OMIT 0 0 7
OMIT -1 2 7
OMIT -1 -2 8
OMIT -1 -14 1
OMIT -2 0 16
OMIT 0 -2 17
OMIT -3 -14 2
OMIT 0 2 16
REM <olex2.extras>
REM <HklSrc "%.\\xmchen11a_100K_auto.hkl">
REM </olex2.extras>

WGHT    0.074200    0.271600
FVAR       7.41479
O1A   4    0.479519    0.124433    0.525214    11.00000    0.02622    0.01535 =
         0.01661    0.00091    0.00581   -0.00018
O2A   4    0.314082    0.014474    0.636313    11.00000    0.02389    0.01574 =
         0.01800    0.00242    0.00377   -0.00222
AFIX 147
H2AA  2    0.364498    0.022783    0.584890    11.00000   -1.50000
AFIX   0
N1A   3    0.571207    0.252564    0.395093    11.00000    0.01794    0.01523 =
         0.01497    0.00418    0.00190    0.00005
AFIX  43
H1A   2    0.563489    0.180927    0.401456    11.00000   -1.20000
AFIX   0
C1A   1    0.471311    0.217970    0.591014    11.00000    0.01281    0.01716 =
         0.01460    0.00238    0.00015    0.00044
C2A   1    0.502842    0.326840    0.568001    11.00000    0.01847    0.01584 =
         0.01568    0.00164    0.00156    0.00121
AFIX  43
H2AB  2    0.493033    0.395117    0.619484    11.00000   -1.20000
AFIX   0
C3A   1    0.546486    0.338177    0.475676    11.00000    0.01723    0.01509 =
         0.01822    0.00363    0.00143    0.00148
AFIX  43
H3A   2    0.560730    0.414872    0.467981    11.00000   -1.20000
AFIX   0
C4A   1    0.608755    0.269686    0.300813    11.00000    0.01204    0.01817 =
         0.01668    0.00492    0.00156    0.00201
C5A   1    0.692815    0.371112    0.288350    11.00000    0.01386    0.01848 =
         0.01836    0.00386    0.00164   -0.00002
AFIX  43
H5A   2    0.730689    0.430694    0.344672    11.00000   -1.20000
AFIX   0
C6A   1    0.720785    0.384391    0.192888    11.00000    0.01377    0.02060 =
         0.02347    0.00890    0.00246    0.00041
AFIX  43
H6A   2    0.775586    0.453939    0.184367    11.00000   -1.20000
AFIX   0
C7A   1    0.669117    0.296628    0.109917    11.00000    0.01658    0.02850 =
         0.01648    0.00905    0.00255    0.00174
AFIX  43
H7A   2    0.688243    0.306066    0.044985    11.00000   -1.20000
AFIX   0
C8A   1    0.589224    0.195000    0.123040    11.00000    0.01480    0.02441 =
         0.01516    0.00142    0.00105    0.00091
AFIX  43
H8A   2    0.555500    0.134356    0.066728    11.00000   -1.20000
AFIX   0
C9A   1    0.558333    0.181393    0.217654    11.00000    0.01336    0.01800 =
         0.01832    0.00438    0.00185    0.00016
AFIX  43
H9A   2    0.502796    0.111890    0.225819    11.00000   -1.20000
AFIX   0
C11A  1    0.422575    0.213124    0.693100    11.00000    0.01278    0.01812 =
         0.01488    0.00372    0.00138    0.00190
C12A  1    0.341624    0.111516    0.709646    11.00000    0.01381    0.01793 =
         0.01618    0.00372    0.00070    0.00201
C13A  1    0.286203    0.108761    0.804510    11.00000    0.01481    0.02050 =
         0.01916    0.00733    0.00247    0.00146
AFIX  43
H13A  2    0.225050    0.041926    0.814735    11.00000   -1.20000
AFIX   0
C14A  1    0.320705    0.203854    0.883703    11.00000    0.01724    0.02624 =
         0.01475    0.00561    0.00266    0.00342
AFIX  43
H14A  2    0.284278    0.201291    0.948162    11.00000   -1.20000
AFIX   0
C15A  1    0.408269    0.303038    0.869538    11.00000    0.01635    0.02330 =
         0.01379    0.00082    0.00049    0.00145
AFIX  43
H15A  2    0.435300    0.366847    0.924349    11.00000   -1.20000
AFIX   0
C16A  1    0.455557    0.307705    0.774704    11.00000    0.01378    0.01840 =
         0.01661    0.00373    0.00064    0.00031
AFIX  43
H16A  2    0.511397    0.376300    0.764776    11.00000   -1.20000
AFIX   0

O1    4    0.982579    0.392392    0.527687    11.00000    0.02734    0.01769 =
         0.01644    0.00575    0.00606    0.00189
O2    4    0.816250    0.564474    0.636352    11.00000    0.02370    0.01674 =
         0.01827    0.00489    0.00398    0.00242
AFIX 147
H2    2    0.864711    0.525955    0.584961    11.00000   -1.50000
AFIX   0
N1    3    1.069716    0.189615    0.398437    11.00000    0.01797    0.01372 =
         0.01537    0.00239    0.00210    0.00007
AFIX  43
H1    2    1.062204    0.264536    0.403431    11.00000   -1.20000
AFIX   0
C1    1    0.971759    0.336386    0.593915    11.00000    0.01291    0.01791 =
         0.01500    0.00420    0.00021   -0.00110
C2    1    1.000311    0.214701    0.571849    11.00000    0.01912    0.01648 =
         0.01625    0.00461    0.00130   -0.00194
AFIX  43
H2A   2    0.989182    0.175859    0.623714    11.00000   -1.20000
AFIX   0
C3    1    1.042971    0.150832    0.479734    11.00000    0.01695    0.01517 =
         0.01844    0.00418    0.00209   -0.00156
AFIX  43
H3    2    1.054923    0.069870    0.472766    11.00000   -1.20000
AFIX   0
C4    1    1.109168    0.117771    0.305348    11.00000    0.01161    0.01789 =
         0.01552    0.00150    0.00150   -0.00226
C5    1    1.192139    0.010056    0.295895    11.00000    0.01407    0.01879 =
         0.01790    0.00424    0.00072   -0.00131
AFIX  43
H5    2    1.228073   -0.015953    0.353464    11.00000   -1.20000
AFIX   0
C6    1    1.222084   -0.059186    0.201763    11.00000    0.01276    0.01755 =
         0.02364   -0.00008    0.00179   -0.00144
AFIX  43
H6    2    1.275016   -0.133470    0.195389    11.00000   -1.20000
AFIX   0
C7    1    1.175180   -0.020531    0.117043    11.00000    0.01455    0.02650 =
         0.01711   -0.00298    0.00234   -0.00160
AFIX  43
H7    2    1.196294   -0.067844    0.052993    11.00000   -1.20000
AFIX   0
C8    1    1.097084    0.088071    0.127122    11.00000    0.01508    0.02717 =
         0.01520    0.00443    0.00016   -0.00301
AFIX  43
H8    2    1.066963    0.115552    0.069588    11.00000   -1.20000
AFIX   0
C9    1    1.062604    0.156869    0.220464    11.00000    0.01232    0.01929 =
         0.01830    0.00467    0.00127   -0.00029
AFIX  43
H9    2    1.007374    0.230464    0.226487    11.00000   -1.20000
AFIX   0
C11   1    0.922629    0.399355    0.695395    11.00000    0.01322    0.01688 =
         0.01449    0.00337    0.00139   -0.00191
C12   1    0.842461    0.510044    0.710579    11.00000    0.01404    0.01747 =
         0.01641    0.00376    0.00054   -0.00292
C13   1    0.785269    0.566640    0.804581    11.00000    0.01431    0.01825 =
         0.02011    0.00129    0.00260   -0.00157
AFIX  43
H13   2    0.724278    0.638844    0.813619    11.00000   -1.20000
AFIX   0
C14   1    0.817453    0.517494    0.884830    11.00000    0.01553    0.02607 =
         0.01512   -0.00043    0.00272   -0.00338
AFIX  43
H14   2    0.780277    0.556922    0.948863    11.00000   -1.20000
AFIX   0
C15   1    0.904018    0.410607    0.872001    11.00000    0.01742    0.02681 =
         0.01383    0.00530    0.00011   -0.00371
AFIX  43
H15   2    0.928989    0.378245    0.927396    11.00000   -1.20000
AFIX   0
C16   1    0.953381    0.351895    0.778093    11.00000    0.01417    0.01867 =
         0.01637    0.00447    0.00013   -0.00104
AFIX  43
H16   2    1.009111    0.278109    0.769389    11.00000   -1.20000
AFIX   0
HKLF 4

REM  xmchen11a_100K in P-1
REM R1 =  0.0422 for    4147 Fo > 4sig(Fo)  and  0.0463 for all    4629 data
REM    327 parameters refined using      0 restraints

END

WGHT      0.0742      0.2716

REM Highest difference peak  0.386,  deepest hole -0.268,  1-sigma level  0.053
Q1    1   0.8487  0.4378  0.6997  11.00000  0.05    0.39
Q2    1   1.1219  0.0564  0.3023  11.00000  0.05    0.37
Q3    1   0.3508  0.1750  0.7000  11.00000  0.05    0.35
Q4    1   0.6827  0.5359  0.3646  11.00000  0.05    0.35
Q5    1   0.6022  0.3418  0.2967  11.00000  0.05    0.33
;
_shelx_res_checksum              44844
_shelx_hkl_file                  
;
   0   0   1 299213. 851.349   2
   0   0  -2 238858. 911.664   5
   0   0   2 238561. 1127.77   2
   0   0  -3 177495. 987.450   5
   0   0  -4 64261.6 752.621   2
   0   0  -4 63276.0 695.730   5
   0   0  -4 64897.1 502.832   4
   0   0  -5 21401.0 455.047   5
   0   0  -5 19702.1 307.980   4
   0   0  -6 7084.71 189.818   4
   0   0  -6 6866.02 281.385   5
   0   0  -6 6974.85 320.473   2
   0   0  -7 2910.98 200.087   5
   0   0  -7 3167.33 240.078   2
   0   0  -8 4042.49 249.489   5
   0   0  -8 4127.88 292.218   2
   0   0  -9 10715.0 499.589   2
   0   0 -10 160504. 2041.58   2
   0   0 -11 28147.8 840.568   2
   0   0 -11 27714.8 595.314   7
   0   0 -11 27668.7 664.598   1
   0   0 -12 162579. 1503.19   7
   0   0 -13 722.094 114.998   7
   0   0 -14 2535.99 192.398   7
   0   0 -15 79.6432 54.2302   7
   0   0 -16 199.238 52.1591   7
   0   1 -17 4273.33 131.064   7
   0   1 -16 1440.93 114.169   7
   0   1 -15 778.865 106.246   7
   0   1 -14 383.655 86.3557   7
   0   1 -13 640.017 106.836   7
   0   1 -12 597.762 104.362   7
   0   1 -11 4306.20 235.023   7
   0   1 -11 4120.87 328.597   2
   0   1 -10 4766.10 351.129   2
   0   1  -9 139.462 79.6853   2
   0   1  -8 380.117 89.4431   2
   0   1  -7 10638.9 422.796   2
   0   1  -7 10791.2 305.255   4
   0   1  -7 10971.8 362.056   5
   0   1  -6 22597.5 480.128   5
   0  -1   6 23056.7 668.996   2
   0   1  -5 18994.2 397.536   5
   0  -1   5 18385.8 534.744   2
   0   1  -4 18236.8 342.120   5
   0  -1   4 18533.2 459.526   2
   0  -1   3 4029.27 177.016   2
   0   1  -3 4217.41 140.891   5
   0   1  -2 429.339 39.3728   5
   0  -1   2 351.257 45.1177   2
   0  -1   1 106.628 21.0889   2
   0  -1   0 63.9205 15.2831   2
   0  -1  -1 120.728 23.3137   2
   0  -1  -2 3670.69 140.697   2
   0  -1  -3 11983.4 303.338   2
   0  -1  -4 22946.4 481.371   2
   0  -1  -5 17271.5 479.349   2
   0  -1  -5 17705.8 457.676   5
   0  -1  -6 8974.38 349.890   5
   0  -1  -6 9021.83 383.643   2
   0  -1  -7 479.661 111.159   2
   0  -1  -7 632.210 98.1594   5
   0  -1  -8 114.135 43.8299   5
   0  -1  -8 157.342 59.4585   2
   0  -1  -9 81.7839 67.0425   2
   0  -1 -10 16285.4 428.983   7
   0  -1 -10 15009.4 630.002   2
   0  -1 -11 15950.5 456.264   7
   0  -1 -11 16143.6 507.922   1
   0  -1 -11 15240.1 622.001   2
   0  -1 -12 78.7715 60.0998   7
   0  -1 -12-19.2249 70.1886   1
   0  -1 -13 53.4599 57.7497   7
   0  -1 -14 4.40363 52.9174   7
   0  -1 -15 1084.75 112.924   7
   0  -1 -16 325.470 53.6681   7
   0   2 -17 1638.20 87.8873   7
   0   2 -16 5568.63 185.516   9
   0   2 -16 5395.57 216.602   7
   0   2 -15 40.5779 50.8545   7
   0   2 -14 9735.07 369.923   7
   0   2 -13 4661.30 268.146   7
   0   2 -12 112035. 1231.76   7
   0   2 -11 41191.6 1028.21   2
   0   2 -11 41483.7 709.270   7
   0   2 -10 19046.7 691.775   2
   0   2  -9 606.110 125.828   2
   0   2  -7 125574. 1167.39   5
   0  -2   7 126525. 1748.75   2
   0  -2   6 57457.3 1069.00   2
   0   2  -6 56296.0 737.025   5
   0  -2   5 2737.75 213.914   2
   0   2  -5 3591.57 171.174   5
   0  -2   4 4465.76 229.710   2
   0  -2   3 49647.0 653.258   2
   0  -2   2 22865.5 386.499   2
   0  -2   1 48072.5 517.106   2
   0  -2   0 45254.4 505.129   2
   0  -2  -1 23588.2 390.856   2
   0  -2  -2 50178.6 632.148   2
   0  -2  -3 736.856 94.3976   2
   0  -2  -4 2254.20 172.072   2
   0  -2  -5 69765.3 1055.28   2
   0  -2  -6 123099. 1517.01   2
   0  -2  -6 119516. 1416.42   5
   0  -2  -7 1320.08 162.926   5
   0  -2  -7 1768.88 202.286   2
   0  -2  -8 500.213 119.987   2
   0  -2  -8 174.880 71.2923   5
   0  -2  -9 10734.1 544.839   2
   0  -2 -10 87004.2 1123.51   1
   0  -2 -10 86207.5 1033.30   7
   0  -2 -10 86453.5 1543.05   2
   0  -2 -11 63006.9 943.137   7
   0  -2 -11 65693.4 1038.89   1
   0  -2 -12 11575.4 457.432   1
   0  -2 -12 12065.6 425.965   7
   0  -2 -13 3111.42 223.195   7
   0  -2 -14 26.5808 56.1387   7
   0  -2 -15 2107.19 140.364   7
   0  -2 -16 1871.12 93.7358   7
   0   3 -17 3512.16 128.415   7
   0   3 -16 772.170 89.3925   7
   0   3 -15 981.821 117.750   7
   0   3 -14 1767.42 164.623   7
   0   3 -13 2527.48 198.947   7
   0   3 -12 8207.16 334.008   7
   0   3 -11 5942.34 395.480   2
   0   3 -11 5955.17 268.594   7
   0   3 -10-153.738 89.8809   2
   0  -3   9 248.124 89.3908   2
   0  -3   8 1765.91 240.450   2
   0  -3   7 412.695 108.141   2
   0  -3   6 2880.46 242.435   2
   0  -3   5 3567.85 249.808   2
   0  -3   4 336.554 75.8599   2
   0  -3   3 24.2784 41.6020   2
   0  -3   2 317.981 64.0586   2
   0  -3   1 75.3750 46.4040   2
   0  -3   0 177.127 51.6664   2
   0  -3  -1 9.05090 31.8039   2
   0  -3  -2 1298.03 126.342   2
   0  -3  -3 2020.00 168.499   2
   0  -3  -4 3517.13 240.314   2
   0  -3  -5 8132.37 395.267   2
   0  -3  -6 1108.52 159.496   2
   0  -3  -7 49.0386 57.2799   2
   0  -3  -7 88.5409 59.2647   5
   0  -3  -8 610.105 139.687   2
   0  -3  -8 798.525 139.651   5
   0  -3  -9 2164.44 173.885   1
   0  -3  -9 2196.51 263.506   2
   0  -3  -9 2438.95 175.339   7
   0  -3 -10 16787.4 509.346   1
   0  -3 -10 16217.7 467.559   7
   0  -3 -11 19644.7 544.141   7
   0  -3 -11 19759.7 585.821   1
   0  -3 -12 5896.52 328.278   1
   0  -3 -12 6054.77 303.604   7
   0  -3 -13 2311.60 183.314   7
   0  -3 -14 342.834 76.4493   7
   0  -3 -15 1000.73 88.6996   7
   0   4 -17 1315.23 80.0493   7
   0   4 -16 38.5327 41.6574   7
   0   4 -15 22528.5 507.157   7
   0   4 -14 178.353 76.1941   7
   0   4 -13 466.167 90.0477   7
   0   4 -12 103.106 57.4047   7
   0   4 -11 606.111 126.146   2
   0   4 -11 435.780 88.0105   7
   0  -4  10 990.761 192.780   2
   0  -4   9 121.607 75.7549   2
   0  -4   8 61732.4 1375.41   2
   0  -4   7 78824.0 1387.12   2
   0  -4   6 409069. 2977.48   2
   0  -4   5 4611.86 290.201   2
   0  -4   4 19100.5 544.689   2
   0  -4   3 225609. 1768.04   2
   0  -4   2 1858.89 159.546   2
   0  -4   1 65626.8 910.436   2
   0  -4   0 48017.4 796.131   2
   0  -4  -1 185424. 1608.64   2
   0  -4  -2 72.0919 65.4042   2
   0  -4  -3 58842.6 1007.36   2
   0  -4  -4 463150. 3037.36   2
   0  -4  -5 1753.74 217.578   2
   0  -4  -6 43819.8 1053.79   2
   0  -4  -7 2531.86 276.147   2
   0  -4  -7 2591.63 261.362   5
   0  -4  -8 344.575 118.878   2
   0  -4  -8 230.294 95.9084   5
   0  -4  -9 57.7648 49.5059   1
   0  -4  -9 139.522 64.5025   7
   0  -4 -10 640.449 111.128   7
   0  -4 -10 543.622 113.856   1
   0  -4 -11 216.675 78.6783   7
   0  -4 -11 142.941 77.9174   1
   0  -4 -12 2593.39 215.813   1
   0  -4 -12 2780.40 204.210   7
   0  -4 -13 18596.6 474.370   7
   0  -4 -14 1996.32 135.168   7
   0  -4 -15 288.454 43.1447   7
   0   5 -17 25.9437 29.8099  14
   0   5 -16 658.257 78.5059   7
   0   5 -15 311.930 73.4956   7
   0   5 -14 434.925 89.8555   7
   0   5 -13 32.4150 60.6849   7
   0  -5  12 260.807 60.7982  12
   0   5 -12 159.272 66.8371   7
   0   5 -11 103.844 55.6053   7
   0  -5  11 1.23783 38.6575  12
   0  -5  10 75.7428 75.9872   2
   0  -5   9 396.528 116.700   2
   0  -5   8 6333.28 439.570   2
   0  -5   7 12622.5 581.009   2
   0  -5   6 2184.86 229.812   2
   0  -5   5 7784.03 409.725   2
   0  -5   4 35292.8 813.044   2
   0  -5   3 43126.8 877.039   2
   0  -5   2 13991.3 494.167   2
   0  -5   1 11639.3 458.978   2
   0  -5   0 48432.1 926.953   2
   0  -5  -1 37496.3 831.313   2
   0  -5  -2 12818.5 503.951   2
   0  -5  -3 309.679 95.5223   2
   0  -5  -4 21065.8 709.220   2
   0  -5  -5 11475.6 555.709   2
   0  -5  -6 63.2989 85.6197   2
   0  -5  -7-152.606 72.3848   2
   0  -5  -8 118.829 63.2104   7
   0  -5  -8-9.83971 70.2465   2
   0  -5  -8 51.1671 58.4474   1
   0  -5  -8-56.8564 56.1718   5
   0  -5  -9 16.4614 51.4542   7
   0  -5  -9 13.9466 57.3854   1
   0  -5 -10 954.324 138.400   1
   0  -5 -10 1061.70 135.393   7
   0  -5 -11 38.9261 63.2638   1
   0  -5 -11 33.9889 55.7642   7
   0  -5 -12 458.455 102.294   1
   0  -5 -12 454.011 92.1454   7
   0  -5 -13 35.4356 45.5945   7
   0  -5 -14 1257.62 89.9240   7
   0  -6  17-9.92663 28.1600   6
   0   6 -17-11.1798 21.8176  14
   0   6 -16-4.08579 40.2370  14
   0   6 -15 920.933 105.612   7
   0   6 -14 212.834 69.3437   7
   0   6 -13 63.6262 59.4934   7
   0   6 -12 49.0700 58.5399   7
   0   6 -11 5568.91 269.208   7
   0   6 -10 5056.73 239.837   7
   0  -6  10 5478.27 444.312   2
   0  -6  10 4390.00 204.827  12
   0  -6   9 10838.2 626.351   2
   0  -6   8 24476.7 873.398   2
   0  -6   7 97.9758 57.2948   2
   0  -6   6 9201.37 498.380   2
   0  -6   5 2910.77 266.955   2
   0  -6   4 6338.88 386.189   2
   0  -6   3 61350.1 1168.13   2
   0  -6   2 14531.3 563.299   2
   0  -6   1 45457.1 1005.64   2
   0  -6   0 11186.5 496.334   2
   0  -6  -1 14640.3 573.228   2
   0  -6  -2 2359.22 245.341   2
   0  -6  -3 11063.2 537.814   2
   0  -6  -4 19497.4 736.304   2
   0  -6  -5 3199.96 314.183   2
   0  -6  -6 14467.4 689.564   2
   0  -6  -7 1677.10 157.977   7
   0  -6  -7 1546.10 222.901   2
   0  -6  -7 1410.87 150.978   1
   0  -6  -8 765.390 123.813   1
   0  -6  -8 983.870 128.107   7
   0  -6  -9 622.406 110.374   7
   0  -6  -9 555.190 113.722   1
   0  -6 -10 2142.00 196.165   1
   0  -6 -10 2168.93 184.322   7
   0  -6 -11 322.836 81.6124   7
   0  -6 -11 306.077 86.8452   1
   0  -6 -12 406.316 78.4724   7
   0  -6 -12 380.290 79.6966   1
   0  -6 -13 217.781 51.4786   7
   0   7 -16 2.61439 27.8358  14
   0  -7  16 16.3170 40.1441   6
   0   7 -15 10.6207 35.4674  14
   0   7 -14 886.639 110.219   7
   0   7 -13 8163.46 330.765   7
   0   7 -12 15330.8 458.270   7
   0   7 -11 37500.6 707.538   7
   0  -7  10 30156.2 1043.92   2
   0   7 -10 28124.4 595.628   7
   0   7  -9 5133.52 238.726   7
   0  -7   9 5539.56 465.217   2
   0  -7   8 322.570 119.435   2
   0  -7   7 3905.37 353.384   2
   0  -7   6 2546.46 268.639   2
   0  -7   5 1207.15 191.384   2
   0  -7   4 878.760 163.070   2
   0  -7   3 639.895 139.693   2
   0  -7   2-137.830 73.5038   2
   0  -7   1 206.226 88.6850   2
   0  -7   0 1820.66 223.724   2
   0  -7  -1 1104.23 185.023   2
   0  -7  -2 1747.37 237.115   2
   0  -7  -3 3121.68 312.186   2
   0  -7  -4 62.9055 80.7959   2
   0  -7  -5 16834.4 754.918   2
   0  -7  -5 16546.0 508.690   6
   0  -7  -6 44479.4 809.337   1
   0  -7  -6 43866.0 1188.55   2
   0  -7  -7 42726.7 792.506   7
   0  -7  -7 42079.2 806.098   1
   0  -7  -8 20878.5 558.679   7
   0  -7  -8 20036.9 574.573   1
   0  -7  -9 3628.23 241.759   7
   0  -7  -9 3705.63 255.601   1
   0  -7 -10 404.989 89.5398   7
   0  -7 -10 418.310 92.0769   1
   0  -7 -11 512.041 87.0831   7
   0  -7 -11 418.067 84.7214   1
   0  -7 -12 8.24270 40.5039   1
   0  -7 -12 37.2541 39.8881   7
   0  -7 -13 167.409 30.2410   7
   0  -8  16 4402.32 172.275   6
   0  -8  15 877.311 108.912   6
   0   8 -15 812.101 75.0759  14
   0  -8  14 174.863 80.2117   6
   0   8 -14 167.988 49.3751  14
   0   8 -13 10026.2 315.369  14
   0   8 -12 788.189 101.221  14
   0  -8   9 125842. 2059.84   2
   0  -8   8 2561.86 301.963   2
   0  -8   8 2659.79 210.476   6
   0  -8   7 4703.78 403.470   2
   0  -8   6 39774.9 1143.03   2
   0  -8   5 4940.44 398.637   2
   0  -8   4 7444.68 482.581   2
   0  -8   3 3833.70 348.164   2
   0  -8   2 21971.7 809.484   2
   0  -8   1 4642.13 376.087   2
   0  -8   0 2837.13 301.578   2
   0  -8  -1 26490.9 901.075   2
   0  -8  -2 3523.63 335.591   2
   0  -8  -3 19874.9 467.245  10
   0  -8  -3 19485.2 526.421   6
   0  -8  -4 41894.1 837.295   6
   0  -8  -4 39937.7 702.559  10
   0  -8  -5 77051.3 1062.68   1
   0  -8  -5 73150.8 1173.35   6
   0  -8  -6 940.653 129.352   1
   0  -8  -7 1566.06 167.828   1
   0  -8  -7 1547.37 159.771   7
   0  -8  -8 7911.64 338.581   7
   0  -8  -8 7891.92 354.104   1
   0  -8  -9 1524.12 145.662   7
   0  -8  -9 1387.73 149.171   1
   0  -8 -10 268.162 69.6046   1
   0  -8 -10 300.275 69.1381   7
   0  -8 -11 7399.36 236.168   1
   0  -8 -11 7573.70 230.488   7
   0  -8 -12 662.940 51.6717   7
   0  -9  16 156.655 37.6508   6
   0  -9  15 962.544 100.954   6
   0  -9  14 3582.54 217.800   6
   0  -9  13 3703.03 251.166   6
   0  -9  12 855.521 139.488   6
   0  -9  11 2958.94 247.935   6
   0  -9  10 72.2558 77.2681   6
   0  -9   9 11318.8 458.163   6
   0  -9   8 6963.34 349.353   6
   0  -9   7 8925.46 566.693   2
   0  -9   7 8580.30 378.218   6
   0  -9   6 25194.2 944.190   2
   0  -9   6 24610.1 611.769   6
   0  -9   5 12695.2 426.987   6
   0  -9   5 12247.8 655.435   2
   0  -9   4 2453.21 289.924   2
   0  -9   3 1.50334 57.7316   2
   0  -9   2 189.808 80.2458   2
   0  -9   1 2997.86 320.260   2
   0  -9   0 13161.8 420.953   6
   0  -9   0 13172.5 665.744   2
   0  -9   0 13370.5 383.538  10
   0  -9  -1 27902.1 640.572   6
   0  -9  -1 29266.1 998.730   2
   0  -9  -1 28065.3 572.037  10
   0  -9  -2 4553.23 244.931  10
   0  -9  -2 4598.80 282.860   6
   0  -9  -2 5065.72 417.129   2
   0  -9  -3 13898.0 501.385   6
   0  -9  -3 13499.9 424.347  10
   0  -9  -4 14590.2 523.535   6
   0  -9  -5 73.3749 63.2078   1
   0  -9  -5 59.5199 75.4576   6
   0  -9  -6 7236.52 337.122   1
   0  -9  -7 160.625 74.1997   1
   0  -9  -7 235.202 71.6454   7
   0  -9  -8 7008.54 303.537   1
   0  -9  -8 6823.33 287.179   7
   0  -9  -9 2826.39 165.923   7
   0  -9  -9 2830.55 175.414   1
   0  -9 -10 650.566 74.8794   1
   0  -9 -10 633.707 69.1835   7
   0 -10  15 1429.04 95.1100   6
   0 -10  14 1079.00 112.370   6
   0 -10  13 116.956 69.7527   6
   0 -10  12 12892.2 455.585   6
   0 -10  11 13661.3 495.859   6
   0 -10  10 1622.57 186.798   6
   0 -10   9 17964.6 577.342   6
   0 -10   8 2278.43 214.529   6
   0 -10   7 63214.8 1043.82   6
   0 -10   6 7848.70 367.019   6
   0 -10   5 36258.7 762.540   6
   0 -10   4 1486.78 168.240   6
   0 -10   3 7543.68 351.213   6
   0 -10   3 7815.75 319.817  10
   0 -10   2 501.402 94.4933  10
   0 -10   2 807.968 136.610   6
   0 -10   1 13978.6 426.552  10
   0 -10   1 13558.5 473.718   6
   0 -10   0 28782.7 698.821   6
   0 -10   0 29429.6 621.303  10
   0 -10  -1 51910.8 956.743   6
   0 -10  -1 52691.9 833.781  10
   0 -10  -2 5257.78 315.547   6
   0 -10  -2 4627.94 254.718  10
   0 -10  -3 8146.09 395.170   6
   0 -10  -4 18737.0 529.452   1
   0 -10  -4 17843.9 581.286   6
   0 -10  -5 15426.1 478.613   1
   0 -10  -6 6786.92 302.246   1
   0 -10  -6 6732.25 288.990   7
   0 -10  -7 2644.44 168.935   7
   0 -10  -7 2665.92 179.750   1
   0 -10  -8 3000.06 159.100   7
   0 -10  -8 3146.15 169.185   1
   0 -10  -9 56.5794 34.8659   1
   0 -10  -9 27.5750 28.2633   7
   0 -11  14 1569.87 73.2430  13
   0 -11  14 1753.56 109.466   6
   0 -11  13 45.0929 48.2895   6
   0 -11  12 214.890 77.4073   6
   0 -11  11 1630.74 169.573   6
   0 -11  10 9275.47 400.397   6
   0 -11   9 24057.9 649.345   6
   0 -11   8 21752.6 626.414   6
   0 -11   7 9746.31 425.508   6
   0 -11   6 168.902 89.8774   6
   0 -11   5 1520.48 171.601   6
   0 -11   5 1506.45 150.942  10
   0 -11   4 126.282 76.0045   6
   0 -11   4 148.611 62.4581  10
   0 -11   3 19.2218 53.9132  10
   0 -11   3 57.1605 65.7857   6
   0 -11   2 64.2314 63.5247  10
   0 -11   2 114.496 76.2356   6
   0 -11   1 1118.14 153.855   6
   0 -11   1 1267.74 139.431  10
   0 -11   0 521.162 111.479   6
   0 -11   0 478.370 99.5810  10
   0 -11  -1 17198.6 481.009  10
   0 -11  -1 17973.2 572.458   6
   0 -11  -2 21503.8 621.859   6
   0 -11  -2 20529.9 519.921  10
   0 -11  -3 12565.7 475.710   6
   0 -11  -4 7384.07 311.909   1
   0 -11  -5 991.420 110.483   7
   0 -11  -5 953.131 117.027   1
   0 -11  -6 50.0755 44.1143   7
   0 -11  -6-4.18965 42.1009   1
   0 -11  -7 90.6194 38.6310   7
   0 -11  -7 72.4490 40.0022   1
   0 -11  -8 2117.40 91.2689   1
   0 -11  -8 2189.15 89.3376   7
   0 -12  13 207.527 47.2272   6
   0 -12  12 7094.58 253.642   6
   0 -12  11 125.213 63.5166   6
   0 -12  10 21.4744 61.8220   6
   0 -12   9 3407.36 231.248   6
   0 -12   8 9428.77 387.444   6
   0 -12   7 37.6354 67.4201   6
   0 -12   7 85.0275 55.5716  10
   0 -12   6 1895.55 186.397   6
   0 -12   6 1785.92 160.545  10
   0 -12   5 4417.02 285.225   6
   0 -12   5 4421.14 250.523  10
   0 -12   4 1903.74 196.367   6
   0 -12   4 1864.55 166.318  10
   0 -12   3 1590.71 153.952  10
   0 -12   3 1927.07 188.172   6
   0 -12   2 3288.55 214.444  10
   0 -12   2 3229.46 241.806   6
   0 -12   1 1764.12 180.929   6
   0 -12   1 1899.58 165.753  10
   0 -12   0 350.661 79.5138  10
   0 -12   0 362.299 102.938   6
   0 -12  -1 10402.3 347.287  10
   0 -12  -1 10618.3 419.483   6
   0 -12  -2 6258.51 310.309   6
   0 -12  -3 87.5262 53.2817   1
   0 -12  -4 29.1031 39.6086   7
   0 -12  -4 11.1360 42.1481   1
   0 -12  -5 2805.74 142.462   1
   0 -12  -5 2557.85 128.117   7
   0 -12  -6 18.0952 25.4858   7
   0 -12  -6 6.04242 23.8724   1
   0 -13  12 1636.06 85.9614   6
   0 -13  11 1295.39 98.4884   6
   0 -13  11 1094.02 77.6232  10
   0 -13  10 167.152 57.0355   6
   0 -13  10 27.1060 35.5967  10
   0 -13   9 9.70633 39.5362  10
   0 -13   9 64.6930 52.7988   6
   0 -13   8 705.004 103.919   6
   0 -13   8 642.705 87.1009  10
   0 -13   7 2369.62 157.617  10
   0 -13   7 2650.07 191.820   6
   0 -13   6 83.7792 58.7066  10
   0 -13   6 44.1220 64.5646   6
   0 -13   5 2240.76 183.133   6
   0 -13   5 2601.37 171.957  10
   0 -13   4 277.960 82.5057  10
   0 -13   4 247.019 93.6394   6
   0 -13   3 2066.13 155.523  10
   0 -13   3 2281.31 185.152   6
   0 -13   2 1485.59 130.966  10
   0 -13   2 1405.67 152.061   6
   0 -13   1 1138.40 135.954   6
   0 -13   1 1080.10 110.575  10
   0 -13   0 2722.20 189.540   6
   0 -13  -1 159.035 54.9065   1
   0 -13  -1 170.338 61.9139   6
   0 -13  -2 5.53799 37.8427   1
   0 -13  -3 373.159 56.2144   1
   0 -13  -3 384.485 51.5734   7
   0 -13  -4 2584.91 102.351   1
   0 -13  -4 2079.77 78.9677   7
   0 -14   9 29.1865 23.8111  10
   0 -14   9 59.9240 33.8872   6
   0 -14   8 41.4446 31.0710  10
   0 -14   8 35.7813 36.5156   6
   0 -14   7 1140.91 86.9288  10
   0 -14   7 1040.28 96.6876   6
   0 -14   6 40.0397 33.4193  10
   0 -14   6 33.3802 44.2203   6
   0 -14   5 86.9964 44.9015  10
   0 -14   5 151.362 53.5329   6
   0 -14   4 4416.31 175.309  10
   0 -14   4 4394.41 203.250   6
   0 -14   3-10.7947 34.6654  10
   0 -14   3 70.0977 49.7322   6
   0 -14   2 194.942 53.8288   6
   0 -14   1 992.412 92.9188   6
   0 -14   1 915.252 79.3942   1
   0 -14   0 73.5432 35.0070   1
   0 -14  -1 89.7683 29.3994   1
   1 -14   0 3760.68 170.867   6
   1 -14   1 604.381 81.8859   6
   1 -14   2 1012.91 106.803   6
   1 -14   3 107.042 62.6595   6
   1 -14   4 1902.10 149.190   6
   1 -14   4 1625.86 84.5464  10
   1 -14   5 10045.0 199.058  10
   1 -14   5 10745.2 329.198   6
   1 -14   6 2419.23 157.588   6
   1 -14   6 2114.82 90.5398  10
   1 -14   7 16909.2 226.889  10
   1 -14   7 19981.0 411.427   6
   1 -14   8 176.537 54.8280   6
   1 -14   9 9595.12 234.325   6
   1 -13  -4 8231.67 187.721   7
   1 -13  -3 1580.13 100.945   7
   1 -13  -2 93.8339 35.0546   8
   1 -13  -2 82.7224 36.4100   1
   1 -13  -1 193.011 74.4883   6
   1 -13  -1 168.649 46.4992   1
   1 -13   0 1370.65 147.480   6
   1 -13   0 1412.33 105.308   1
   1 -13   1 993.210 135.146   6
   1 -13   2 919.364 91.7908  10
   1 -13   2 1160.40 143.419   6
   1 -13   3 3631.47 246.902   6
   1 -13   3 3458.41 175.423  10
   1 -13   4 9688.95 284.941  10
   1 -13   4 9290.20 389.009   6
   1 -13   5 15312.8 355.412  10
   1 -13   5 14852.5 473.517   6
   1 -13   6 11899.8 417.726   6
   1 -13   6 11742.5 304.367  10
   1 -13   7 2655.61 144.296  10
   1 -13   7 2542.21 194.576   6
   1 -13   8 45.8808 54.6300   6
   1 -13   8-4.24901 32.2022  10
   1 -13   9 776.933 71.6048  10
   1 -13   9 799.600 105.099   6
   1 -13  10 1590.34 84.1969  10
   1 -13  10 1718.80 129.538   6
   1 -13  11 647.123 73.3661   6
   1 -12  -6 142.577 34.4764   7
   1 -12  -5 1300.12 75.9393   1
   1 -12  -5 1242.85 99.2427   7
   1 -12  -4 1463.58 100.646   1
   1 -12  -3 2097.88 134.438   1
   1 -12  -2 562.336 115.358   6
   1 -12  -2 539.531 80.9167   1
   1 -12  -1 19075.0 581.266   6
   1 -12   0 18934.0 588.788   6
   1 -12   0 18341.2 422.433  10
   1 -12   1 12658.3 359.764  10
   1 -12   1 13006.9 502.670   6
   1 -12   2 37592.9 630.460  10
   1 -12   2 37821.1 836.899   6
   1 -12   3 2342.80 163.325  10
   1 -12   3 2249.14 210.081   6
   1 -12   4 556.833 121.124   6
   1 -12   4 408.746 80.5027  10
   1 -12   5 720.406 139.343   6
   1 -12   5 342.603 72.7893  10
   1 -12   6 17068.7 553.436   6
   1 -12   6 16569.6 425.875  10
   1 -12   7 137.696 57.4088  10
   1 -12   7 316.682 99.9726   6
   1 -12   8 890.417 136.707   6
   1 -12   8 754.914 95.2536  10
   1 -12   9 116.014 72.6627   6
   1 -12  10 1302.45 142.533   6
   1 -12  11 4111.07 215.916   6
   1 -12  12 5057.04 148.266  10
   1 -12  12 5605.20 217.116   6
   1 -12  13 689.530 65.1800   6
   1 -11  -8 1836.01 89.5500   7
   1 -11  -7 1121.36 70.2211   1
   1 -11  -7 1322.27 100.779   7
   1 -11  -6 1293.97 118.353   7
   1 -11  -6 1417.71 104.011   1
   1 -11  -5 1464.12 118.235   1
   1 -11  -4 2042.10 148.428   1
   1 -11  -3 2553.98 172.326   1
   1 -11  -3 2543.06 230.329   6
   1 -11  -2 5095.10 325.838   6
   1 -11  -1 26085.5 545.237  10
   1 -11  -1 26021.7 714.573   6
   1 -11   0 3653.21 278.915   6
   1 -11   0 3542.46 208.246  10
   1 -11   1 4038.53 225.485  10
   1 -11   1 4279.25 294.495   6
   1 -11   2 2089.91 166.002  10
   1 -11   2 2192.53 210.750   6
   1 -11   3 223.735 69.0461  10
   1 -11   3 268.143 104.048   6
   1 -11   4 510.977 91.5405  10
   1 -11   4 702.792 131.360   6
   1 -11   5 222.051 64.7398  10
   1 -11   5 183.959 93.1127   6
   1 -11   6 2471.34 227.051   6
   1 -11   7 225.649 90.9842   6
   1 -11   8 7023.95 362.421   6
   1 -11   9 8685.91 399.277   6
   1 -11  10 91.4047 81.2675   6
   1 -11  11 2492.46 201.632   6
   1 -11  12 3471.41 210.437   6
   1 -11  13 549.571 66.2703  13
   1 -11  13 520.410 79.0341   6
   1 -11  14 19.5836 29.6772   6
   1 -11  14 17.9999 23.3305  13
   1 -10  -9 6528.25 191.611   7
   1 -10  -8 23.6166 40.1605   7
   1 -10  -8-56.3795 36.2179   1
   1 -10  -7 743.760 100.981   7
   1 -10  -7 764.019 90.2803   1
   1 -10  -6 88.9136 59.1576   7
   1 -10  -6 31.3302 50.2942   1
   1 -10  -5 474.757 89.5452   1
   1 -10  -4 4757.86 246.688   1
   1 -10  -4 4579.17 316.020   6
   1 -10  -3 19769.4 643.115   6
   1 -10  -2 928.792 115.410  10
   1 -10  -2 977.566 153.820   6
   1 -10  -1 72639.4 913.603  10
   1 -10  -1 72749.2 1179.68   6
   1 -10   0 9756.82 333.281  10
   1 -10   0 9452.78 416.684   6
   1 -10   1 2555.16 176.300  10
   1 -10   1 2667.86 227.768   6
   1 -10   2 801.656 131.273   6
   1 -10   2 662.483 97.2878  10
   1 -10   3 3487.08 246.353   6
   1 -10   3 3034.22 187.152  10
   1 -10   4 1839.18 185.737   6
   1 -10   5 825.363 136.965   6
   1 -10   6 26383.8 680.188   6
   1 -10   7 16424.6 548.528   6
   1 -10   8 66689.9 1109.35   6
   1 -10   9 20526.1 622.415   6
   1 -10  10 3455.95 259.300   6
   1 -10  11 27666.2 694.007   6
   1 -10  12 198.516 81.3845   6
   1 -10  13 824.744 113.104   6
   1 -10  14 87.7507 51.1099   6
   1 -10  15 9.03206 27.2069  13
   1 -10  15 14.7296 27.3371   6
   1  -9 -11 429.065 41.7397   7
   1  -9 -10 467.291 63.2348   7
   1  -9 -10 375.900 46.9672   1
   1  -9  -9 487.863 71.8981   1
   1  -9  -9 619.340 86.6176   7
   1  -9  -8 2949.00 194.740   7
   1  -9  -8 3175.33 182.674   1
   1  -9  -7 3998.39 222.197   1
   1  -9  -7 4476.12 254.879   7
   1  -9  -6 1981.64 164.573   1
   1  -9  -5 116.631 61.1403   1
   1  -9  -5 153.318 87.5659   6
   1  -9  -4 3821.47 232.771   1
   1  -9  -4 3892.54 293.389   6
   1  -9  -3 9350.66 326.235  10
   1  -9  -3 10178.1 449.668   6
   1  -9  -2 11555.5 349.436  10
   1  -9  -2 11366.4 583.785   2
   1  -9  -2 11666.3 457.456   6
   1  -9  -1 20706.3 800.509   2
   1  -9  -1 19546.6 573.224   6
   1  -9  -1 20023.5 441.356  10
   1  -9   0 21164.7 830.474   2
   1  -9   0 20721.0 563.715   6
   1  -9   0 19603.9 428.263  10
   1  -9   1 6179.04 452.205   2
   1  -9   1 6128.80 301.253   6
   1  -9   2 1881.83 175.613   6
   1  -9   2 1785.18 258.404   2
   1  -9   3 6848.03 478.164   2
   1  -9   3 7461.68 326.439   6
   1  -9   4 5414.45 280.264   6
   1  -9   4 5599.31 444.903   2
   1  -9   5 10186.0 607.043   2
   1  -9   5 9469.91 381.285   6
   1  -9   6 21867.9 587.423   6
   1  -9   6 21544.5 904.588   2
   1  -9   7 11642.0 438.826   6
   1  -9   8 11646.3 449.620   6
   1  -9   9 9833.76 423.592   6
   1  -9  10 5315.71 321.679   6
   1  -9  11 912.780 145.339   6
   1  -9  12 2670.06 221.920   6
   1  -9  13 595.839 107.316   6
   1  -9  14 29.8727 53.2806   6
   1  -9  15 1106.21 93.7262   6
   1  -8 -12 427.613 43.8999   7
   1  -8 -11 264.205 47.4935   1
   1  -8 -11 300.339 57.0089   7
   1  -8 -10 1017.43 111.566   7
   1  -8 -10 940.936 98.4430   1
   1  -8  -9 2441.26 169.985   1
   1  -8  -9 2324.29 180.168   7
   1  -8  -8 2933.01 216.906   7
   1  -8  -8 2683.21 190.875   1
   1  -8  -7 5524.76 276.283   1
   1  -8  -7 6699.04 321.045   7
   1  -8  -6 73442.8 997.457   1
   1  -8  -5 729.141 139.868   6
   1  -8  -5 750.824 116.366   1
   1  -8  -4 75112.1 1445.63   2
   1  -8  -4 72331.9 1161.26   6
   1  -8  -3-1.57582 64.8028   6
   1  -8  -3-13.1770 75.9088   2
   1  -8  -2 9209.99 524.632   2
   1  -8  -1 643.125 144.064   2
   1  -8   0 8624.09 499.103   2
   1  -8   1 244.006 101.595   2
   1  -8   2 20715.1 792.410   2
   1  -8   3 10178.8 564.087   2
   1  -8   4 6496.82 457.208   2
   1  -8   5 584.444 171.441   2
   1  -8   6 132744. 2151.09   2
   1  -8   7 709.380 112.052   6
   1  -8   7 1023.55 203.560   2
   1  -8   8 3515.61 241.705   6
   1  -8   8 3377.49 365.420   2
   1  -8   9 18356.5 555.902   6
   1  -8  10 69185.5 1100.08   6
   1  -8  11 8350.04 393.136   6
   1  -8  12 4507.55 286.945   6
   1  -8  13 989.628 138.444   6
   1  -8  14 2146.66 172.386   6
   1  -8  15 1728.31 130.931   6
   1  -8  16 782.357 67.1289   6
   1  -7 -13 1235.33 66.2762   7
   1  -7 -12 20.4621 37.0757   7
   1  -7 -11 648.820 85.7813   1
   1  -7 -11 650.119 92.8071   7
   1  -7 -10 46.3438 54.0219   1
   1  -7 -10 65.2135 58.4275   7
   1  -7  -9 2412.70 185.961   1
   1  -7  -9 2645.08 203.345   7
   1  -7  -8 110.509 60.3306   7
   1  -7  -8 89.4460 66.1782   1
   1  -7  -7 1870.54 172.380   1
   1  -7  -6 768.111 108.831   1
   1  -7  -6 908.440 172.215   5
   1  -7  -5 2920.35 238.263   6
   1  -7  -5 2861.53 178.607   1
   1  -7  -5 2722.24 277.532   2
   1  -7  -4 85.9703 58.8527   2
   1  -7  -3 421.649 109.509   2
   1  -7  -2 2277.83 243.615   2
   1  -7  -1 7487.74 438.985   2
   1  -7   0 4372.92 338.749   2
   1  -7   1 445.964 128.774   2
   1  -7   2 15209.7 651.725   2
   1  -7   3 34993.1 982.549   2
   1  -7   4 10736.8 552.220   2
   1  -7   5 876.849 174.144   2
   1  -7   6 7709.28 502.038   2
   1  -7   7 3702.00 366.680   2
   1  -7   8 2468.41 297.220   2
  -1   7  -9 2322.67 177.399   7
   1  -7   9 2161.79 159.320  12
  -1   7 -10 1531.74 153.403   7
   1  -7  10 1355.86 136.801  12
  -1   7 -11 165.944 72.2150   7
   1  -7  11 174.840 65.0150  12
  -1   7 -12 2293.00 196.376   7
  -1   7 -13 431.346 95.4866   7
  -1   7 -14 691.873 105.397   7
   1  -7  15 300.291 72.0634   6
   1  -7  16 1747.89 109.121   6
  -1   7 -16 1613.33 72.7867  14
   1  -6 -13 2316.71 125.399   7
   1  -6 -13 1934.61 87.0137   9
   1  -6 -12 3503.91 181.822   1
   1  -6 -12 3693.54 195.647   7
   1  -6 -11 3119.85 200.659   1
   1  -6 -11 3212.93 209.506   7
   1  -6 -10 3647.11 231.708   1
   1  -6 -10 3716.30 239.520   7
   1  -6  -9 10139.4 396.264   7
   1  -6  -9 9585.54 375.215   1
   1  -6  -8 187.071 69.0263   1
   1  -6  -8 676.711 110.713   7
   1  -6  -7 8592.22 326.163   1
   1  -6  -7 8302.03 517.866   5
   1  -6  -7 9362.33 498.691   2
   1  -6  -6 90369.2 1247.63   6
   1  -6  -6 90195.9 1547.76   2
   1  -6  -5 50843.2 1156.49   2
   1  -6  -4 22695.5 739.252   2
   1  -6  -3 13414.9 557.714   2
   1  -6  -2 17591.4 625.182   2
   1  -6  -1 7189.93 403.028   2
   1  -6   0 69245.5 1229.55   2
   1  -6   1 73090.6 1251.29   2
   1  -6   2 4632.67 327.525   2
   1  -6   3 106259. 1569.69   2
   1  -6   4 1036.25 162.260   2
   1  -6   5 15138.4 632.571   2
   1  -6   6 5579.33 403.587   2
   1  -6   7 4424.20 381.228   2
   1  -6   8 6998.20 495.500   2
   1  -6   9 10254.5 640.511   2
   1  -6  10 5936.46 257.152  12
  -1   6 -10 6294.05 288.054   7
   1  -6  10 6412.53 520.803   2
   1  -6  11 30299.5 593.080  12
  -1   6 -11 31648.5 665.455   7
   1  -6  12 40113.0 689.291  12
  -1   6 -12 41527.9 793.121   7
  -1   6 -13 6471.02 311.356   7
   1  -6  13 6403.91 268.306  12
  -1   6 -14 5364.61 269.874   7
  -1   6 -15 8630.13 303.843   7
   1  -6  16 1619.03 114.064   6
   1  -5 -14 1679.97 98.5822   7
   1  -5 -14 1528.74 84.0522   9
   1  -5 -13 721.997 89.1302   7
   1  -5 -12 5320.35 260.466   7
   1  -5 -12 5160.67 253.426   1
   1  -5 -11 5608.75 287.020   7
   1  -5 -11 5474.88 285.870   1
   1  -5 -10 2713.48 207.828   1
   1  -5 -10 2646.43 205.035   7
   1  -5  -9 592.806 109.722   7
   1  -5  -9 411.877 92.8169   1
   1  -5  -8 884.798 166.198   5
   1  -5  -8 839.144 114.619   7
   1  -5  -8 877.212 116.384   1
   1  -5  -7 283.454 116.568   5
   1  -5  -7 136.620 94.9587   2
   1  -5  -6 1755.12 211.357   2
   1  -5  -5 2811.14 252.522   2
   1  -5  -4 10.4510 37.7544   2
   1  -5  -3 4447.52 296.619   2
   1  -5  -2 6382.10 343.088   2
   1  -5  -1 35846.3 794.868   2
   1  -5   0 80884.3 1181.25   2
   1  -5   1 40003.2 839.047   2
   1  -5   2 14447.5 509.021   2
   1  -5   3 9540.65 427.201   2
   1  -5   4 12901.0 514.241   2
   1  -5   5 10710.9 506.234   2
   1  -5   6 15571.6 644.721   2
   1  -5   7 8093.65 496.595   2
   1  -5   8 86.1660 88.9011   2
   1  -5   9 1192.12 214.499   2
   1  -5  10 2055.96 140.214  12
  -1   5 -10 1971.55 161.030   7
   1  -5  11 1349.10 127.524  12
  -1   5 -11 1453.30 149.836   7
  -1   5 -12 14.7724 60.9196   7
   1  -5  12 34.0263 47.1968  12
  -1   5 -13 162.392 71.0180   7
   1  -5  13 209.194 62.9272  12
  -1   5 -14 109.681 63.0135   7
   1  -5  14 135.210 53.0171  12
  -1   5 -15 230.537 69.0489   7
  -1   5 -16 368.703 66.5501   7
  -1   5 -17 377.990 41.6616  14
   1  -4 -15 834.159 60.8470   7
   1  -4 -15 848.975 59.9390   9
   1  -4 -14 123.000 49.1199   7
   1  -4 -13 2875.41 186.938   7
   1  -4 -12 3719.58 236.027   1
   1  -4 -12 3870.63 236.653   7
   1  -4 -11 28479.1 654.885   1
   1  -4 -11 29772.3 660.394   7
   1  -4 -10 59484.4 923.817   7
   1  -4 -10 59213.1 934.772   1
   1  -4  -9 19765.4 512.233   7
   1  -4  -9 18986.8 501.912   1
   1  -4  -8 969.576 169.066   2
   1  -4  -8 1054.56 186.733   5
   1  -4  -7 8429.49 491.926   5
   1  -4  -7 8543.07 455.115   2
   1  -4  -6 2647.36 268.691   5
   1  -4  -6 2708.53 246.373   2
   1  -4  -5 177.394 65.3984   2
   1  -4  -4 42074.8 847.620   2
   1  -4  -3 49309.4 859.399   2
   1  -4  -2 486.773 92.7218   2
   1  -4  -1 10413.6 370.536   2
   1  -4   0 175257. 1518.37   2
   1  -4   1 357.101 82.1921   2
   1  -4   2 10691.7 383.424   2
   1  -4   3 1749.64 169.098   2
   1  -4   4 17206.6 549.396   2
   1  -4   5 22632.8 692.161   2
   1  -4   6 407.549 119.220   2
   1  -4   7 6815.49 449.751   2
   1  -4   8 21254.5 861.117   2
   1  -4   9 21336.7 902.653   2
   1  -4  10 783.340 184.031   2
   1  -4  11 1247.87 111.115  12
  -1   4 -11 1352.91 140.398   7
  -1   4 -11 1292.01 219.171   2
  -1   4 -12 391.790 89.6564   7
   1  -4  12 537.866 83.0443  12
   1  -4  13 16861.5 411.101  12
  -1   4 -13 17288.0 511.112   7
  -1   4 -14 14137.0 446.193   7
   1  -4  14 14253.3 347.694  12
  -1   4 -15 1394.25 135.933   7
  -1   4 -16 675.795 85.9635   7
  -1   4 -17 2594.04 109.604   7
   1  -3 -15 44.6015 36.0395   7
   1  -3 -14 2706.11 167.650   7
   1  -3 -13 2068.25 169.064   7
   1  -3 -12 8256.18 344.967   7
   1  -3 -12 7834.44 350.230   1
   1  -3 -11 58.8657 66.6337   1
   1  -3 -11 0.95888 46.2045   7
   1  -3 -10 19521.1 507.468   7
   1  -3 -10 20205.5 540.057   1
   1  -3  -9 5095.37 244.088   7
   1  -3  -9 4951.69 241.529   1
   1  -3  -9 5521.63 363.583   2
   1  -3  -9 4496.10 354.419   5
   1  -3  -8 162.743 93.6893   5
   1  -3  -8 44.9927 40.3677   2
   1  -3  -7 58.6798 63.7371   5
   1  -3  -7 241.661 80.7313   2
   1  -3  -6 561.528 103.315   2
   1  -3  -6 425.831 106.930   5
   1  -3  -5 2046.93 181.620   2
   1  -3  -4 4668.07 251.306   2
   1  -3  -3 564.609 86.3405   2
   1  -3  -2 12440.2 355.129   2
   1  -3  -1 13354.9 355.394   2
   1  -3   0 54.3623 36.9084   2
   1  -3   1 31215.1 543.663   2
   1  -3   2 72435.1 867.546   2
   1  -3   2 70958.7 537.506   3
   1  -3   3 36147.5 349.892   3
   1  -3   3 37794.2 681.717   2
   1  -3   4 29.2359 36.6623   2
   1  -3   4-23.7716 12.9013   3
   1  -3   5 10453.8 454.746   2
   1  -3   6 17515.4 649.372   2
   1  -3   7 11350.3 581.580   2
   1  -3   8 54.0638 71.3153   2
   1  -3   9 747.272 184.346   2
  -1   3 -10 3421.97 323.381   2
  -1   3 -11 3119.82 312.217   2
  -1   3 -11 2766.76 196.124   7
   1  -3  11 2614.83 151.238  12
   1  -3  12 891.840 96.9694  12
  -1   3 -12 853.048 117.162   7
   1  -3  13 775.497 90.0420  12
  -1   3 -13 818.157 123.723   7
  -1   3 -14-25.6047 57.9454   7
  -1   3 -15 754.665 107.827   7
  -1   3 -16 3108.06 167.000   7
  -1   3 -17 2141.19 101.227   7
   1  -2 -16 779.641 63.9336   9
   1  -2 -16 793.229 56.5540   7
   1  -2 -15 12278.2 307.256   7
   1  -2 -14 143.312 58.4191   7
   1  -2 -13 15791.7 459.769   7
   1  -2 -12 1131.38 144.163   7
   1  -2 -12 330.261 93.6915   1
   1  -2 -11 20665.5 523.331   7
   1  -2 -11 19389.3 551.314   1
   1  -2 -10 157141. 1358.55   7
   1  -2 -10 159146. 1444.88   1
   1  -2  -9 2999.72 263.730   2
   1  -2  -9 3578.09 308.582   5
   1  -2  -8 1463.53 197.157   5
   1  -2  -8 2144.14 209.076   2
   1  -2  -7 876.040 152.715   5
   1  -2  -7 1040.27 143.221   2
   1  -2  -6 2161.23 186.020   2
   1  -2  -6 1946.65 209.263   5
   1  -2  -5 342870. 2051.99   2
   1  -2  -5 339947. 2521.16   5
   1  -2  -4 15358.3 393.268   2
   1  -2  -3 579.972 85.6224   2
   1  -2  -2 29246.8 440.237   2
   1  -2  -1 36874.2 465.013   2
   1  -2   0 857289. 2101.28   3
   1  -2   0 852746. 2206.54   2
   1  -2   1 13768.7 296.388   2
   1  -2   1 13592.3 244.614   3
   1  -2   2 463367. 1371.72   3
   1  -2   2 470062. 1945.54   2
   1  -2   3 6160.22 163.983   3
   1  -2   3 6276.83 267.564   2
   1  -2   4 50045.6 842.008   2
   1  -2   4 49803.6 498.823   3
   1  -2   5 63791.6 1109.15   2
   1  -2   5 65018.9 612.504   3
   1  -2   6 803.114 73.5352   3
   1  -2   6 1334.31 192.048   2
   1  -2   7 272534. 2782.02   2
  -1   2  -9 11253.7 549.689   2
  -1   2 -10 616.164 139.737   2
   1  -2  11 2527.67 144.774  12
  -1   2 -11 2103.48 264.732   2
  -1   2 -11 2615.04 190.603   7
  -1   2 -12 147540. 1451.00   7
   1  -2  12 148630. 1098.61  12
  -1   2 -13 30895.1 677.574   7
  -1   2 -14 2855.03 207.681   7
  -1   2 -15 9047.27 330.575   7
  -1   2 -16 1487.96 117.146   7
  -1   2 -17 15511.4 254.537   7
   1  -1 -16 6910.67 185.533   7
   1  -1 -16 6731.17 205.218   9
   1  -1 -15 461.140 76.5936   7
   1  -1 -14 15.1652 45.7579   7
   1  -1 -13 863.559 118.012   7
   1  -1 -12 11.2605 50.0611   7
   1  -1 -11 196.430 82.6960   1
   1  -1 -11 201.621 71.0893   7
   1  -1 -10 380.074 73.3458   7
   1  -1  -9 4189.54 327.848   5
   1  -1  -9 4234.77 292.500   2
   1  -1  -8 588.101 111.860   2
   1  -1  -8 514.868 106.335   5
   1  -1  -7 2745.49 246.114   5
   1  -1  -7 2964.40 217.146   2
   1  -1  -6 14229.9 519.733   5
   1  -1  -6 13662.8 415.636   2
   1  -1  -5 27678.7 667.049   5
   1  -1  -5 26508.3 513.399   2
   1  -1  -4 3476.57 162.584   2
   1  -1  -4 3713.48 226.863   5
   1  -1  -3 7398.82 197.442   2
   1  -1  -3 8372.19 306.990   5
   1  -1  -2 30829.2 338.439   2
   1  -1  -1 5176.53 120.242   2
   1  -1   0 15470.9 258.680   3
   1  -1   0 15622.4 212.056   2
   1  -1   1 43538.4 441.771   2
   1  -1   1 42229.7 432.478   3
   1  -1   2 25003.8 344.475   3
   1  -1   2 24110.9 409.957   2
   1  -1   3 3742.65 201.338   2
   1  -1   4 999.310 125.035   2
   1  -1   5 5053.88 308.811   2
  -1   1  -5 5229.55 118.659   5
   1  -1   6 6002.06 377.183   2
  -1   1  -7 88.2896 63.2081   2
  -1   1  -8 1420.09 186.633   2
  -1   1  -9 9350.62 499.100   2
  -1   1 -10 4835.44 378.294   2
  -1   1 -11 3581.34 218.447   7
  -1   1 -11 3671.64 335.224   2
  -1   1 -12 5586.72 287.702   7
  -1   1 -13 3390.36 229.876   7
  -1   1 -14 745.789 115.601   7
  -1   1 -15 12.5761 50.2822   7
  -1   1 -16 101.176 50.4976   7
  -1   1 -17 308.276 38.2210   7
   1   0 -16 46.6950 35.7105   7
   1   0 -16 20.0442 37.7533   9
   1   0 -15 166.308 54.7615   7
   1   0 -14 24.6512 48.9476   7
   1   0 -13 257.150 75.2627   7
   1   0 -12 667.619 103.461   7
   1   0 -11 321.321 75.2518   7
   1   0 -10 2679.42 229.970   2
   1   0  -9 42.0399 51.6782   2
   1   0  -9 149.863 68.5178   5
   1   0  -8 207.205 74.9390   5
   1   0  -8 225.355 69.7689   2
   1   0  -7-57.2634 55.3638   5
   1   0  -7-10.1589 37.0629   2
   1   0  -6 274.517 79.3358   5
   1   0  -6 265.081 55.5899   4
   1   0  -6 151.793 56.8788   2
   1   0  -5 97.7711 51.7408   5
   1   0  -5 71.4882 37.1023   4
   1   0  -5 37.7333 33.6405   2
   1   0  -4 188.675 37.9717   2
   1   0  -4 73.2469 31.4081   4
   1   0  -4 85.1679 46.6675   5
   1   0  -3 36.5456 37.5955   5
   1   0  -3 43.1133 26.8311   4
   1   0  -3 25.8784 21.9839   2
   1   0  -2 21.1674 26.2703   4
   1   0  -2 33.7581 27.2375   3
   1   0  -2 16.6588 12.6300   2
   1   0  -1 1.08374 19.9998   5
   1   0  -1 7.31257 21.4780   3
   1   0   0 49.0867 18.3954   5
   1   0   1 613.002 57.9513   2
   1   0   2 41.6652 39.4312   2
  -1   0  -4 82.8378 20.0716   5
  -1   0  -4 17.4608 36.0261   2
  -1   0  -5 353.839 46.2502   5
  -1   0  -5 307.122 75.2311   2
  -1   0  -6-58.9058 18.9458   5
  -1   0  -6 11.8290 44.9370   2
  -1   0  -7-113.829 68.3529   2
  -1   0  -8 49.6603 67.9270   2
  -1   0  -9-72.1795 67.0685   2
  -1   0 -10 725.548 150.860   2
  -1   0 -11 1009.97 125.600   7
  -1   0 -11 949.389 139.649   1
  -1   0 -11 649.322 139.677   2
  -1   0 -12 1102.87 138.250   7
  -1   0 -13 404.553 100.755   7
  -1   0 -14 53.0620 63.6540   7
  -1   0 -15 59.3266 55.4323   7
  -1   0 -16 74.5599 41.2992   7
   1   1 -16 865.120 80.3586   7
   1   1 -16 958.872 88.7073   9
   1   1 -15 111.564 54.9200   7
   1   1 -14 307.286 76.1070   7
   1   1 -13 929.369 122.689   7
   1   1 -12 924.042 116.858   7
   1   1 -11 1634.10 142.330   7
   1   1 -10 7233.26 375.805   2
   1   1  -9 1535.36 180.880   2
   1   1  -9 1872.99 200.600   5
   1   1  -8 21.7316 51.7154   2
   1   1  -8-39.6148 55.7743   5
   1   1  -8-10.3794 27.9623   4
   1   1  -7 14913.8 443.839   2
   1   1  -7 14881.2 424.910   4
   1   1  -7 15398.5 524.423   5
   1   1  -6 41695.8 686.474   4
   1   1  -6 40514.0 805.900   5
  -1  -1   5 11239.2 366.072   2
   1   1  -5 11148.5 383.251   5
   1   1  -5 11297.3 343.121   4
   1   1  -4 715.471 90.0672   5
  -1  -1   4 739.699 83.4823   2
   1   1  -4 686.348 81.9428   4
  -1  -1   3 28579.4 387.048   2
   1   1  -3 27952.7 499.932   5
   1   1  -3 29423.7 468.159   4
   1   1  -3 29855.9 340.878   3
   1   1  -2 19256.4 274.367   3
  -1  -1   2 19169.9 244.023   2
   1   1  -1 2144.86 96.7316   3
  -1  -1   1 2062.63 70.5624   2
   1   1  -1 2253.18 115.431   5
   1   1   0 43300.0 410.770   4
  -1  -1   0 41267.6 361.351   2
  -1  -1  -1 40629.8 443.247   2
   1   1   1 41244.5 351.489   4
  -1  -1  -2 7553.43 237.607   2
  -1  -1  -3 4670.91 217.798   2
  -1  -1  -4 2481.76 182.182   2
  -1  -1  -5 6793.74 331.513   2
  -1  -1  -6 1135.95 103.387   5
  -1  -1  -6 1031.73 147.514   2
  -1  -1  -7 45.2939 55.3654   2
  -1  -1  -8 5179.38 369.098   2
  -1  -1  -9 4827.90 373.491   2
  -1  -1 -10 2493.24 174.169   7
  -1  -1 -10 2894.27 209.713   1
  -1  -1 -10 2630.42 280.623   2
  -1  -1 -11 19.1587 54.4722   7
  -1  -1 -11 97.3880 77.0406   1
  -1  -1 -12 12288.7 428.452   7
  -1  -1 -12 12474.3 478.607   1
  -1  -1 -13 2824.28 209.031   7
  -1  -1 -14-6.94389 48.3929   7
  -1  -1 -15 115.864 53.8966   7
  -1  -1 -16 150.403 41.9189   7
   1   2 -17 1702.78 84.5935  14
   1   2 -16 5336.03 191.172   7
   1   2 -16 5657.02 196.492   9
   1   2 -15 27.1654 43.8269   7
   1   2 -14 11931.1 383.870   7
   1   2 -13 561.153 96.7468   7
   1   2 -12 64113.1 896.493   7
   1   2 -11 147584. 1247.11   7
   1   2 -10 486.903 113.652   2
   1   2  -9 7427.47 372.988   2
   1   2  -9 8114.93 400.773   5
   1   2  -8 3686.59 246.467   2
   1   2  -8 3554.87 238.798   4
   1   2  -8 3541.71 258.048   5
   1   2  -7 11190.2 404.418   4
  -1  -2   7 12110.5 483.350   2
   1   2  -7 11236.8 440.422   5
  -1  -2   6 345748. 2373.53   2
   1   2  -6 342995. 2266.77   5
   1   2  -6 345408. 2174.66   4
   1   2  -5 1330.04 139.341   5
  -1  -2   5 860.747 111.041   2
   1   2  -4 6017.96 263.304   5
  -1  -2   4 6146.28 237.156   2
   1   2  -3 9239.00 177.476   3
  -1  -2   3 9459.23 254.559   2
   1   2  -2 5516.88 152.180   3
  -1  -2   2 5690.78 176.959   2
  -1  -2   1 999999. 2314.59   2
  -1  -2   0 22201.6 368.002   2
   1   2   1 358772. 1141.07   4
  -1  -2  -1 357612. 1650.64   2
  -1  -2  -2 6493.42 253.694   2
   1   2   2 6179.76 114.290   4
  -1  -2  -3 44478.3 751.105   2
  -1  -2  -4 94916.8 1209.33   2
  -1  -2  -5 14260.0 515.498   2
  -1  -2  -6 234364. 2256.77   2
  -1  -2  -7 6140.37 398.793   2
  -1  -2  -8 18743.7 726.600   2
  -1  -2  -9 9442.14 536.363   2
  -1  -2 -10 300.626 91.1204   1
  -1  -2 -10 146.610 66.3186   7
  -1  -2 -11 175864. 1569.15   7
  -1  -2 -11 173369. 1722.54   1
  -1  -2 -12 10988.9 408.464   7
  -1  -2 -12 10933.4 448.221   1
  -1  -2 -13 2165.94 183.398   7
  -1  -2 -14 7521.55 298.891   7
  -1  -2 -15 321.793 61.8784   7
  -1  -2 -16 20071.8 265.797   7
   1   3 -17 155.498 38.0658  14
   1   3 -16 868.345 81.3892   7
   1   3 -16 635.550 64.0850   9
   1   3 -15 4594.28 206.999   9
   1   3 -15 4290.39 207.480   7
   1   3 -14 3559.42 209.400   7
   1   3 -13 33.7898 57.2850   7
   1   3 -12 2537.58 185.615   7
   1   3 -11 7620.01 284.148   7
   1   3 -10 1849.21 197.196   2
   1   3  -9 192.343 71.6520   4
  -1  -3   8 347.614 95.8346   2
   1   3  -8 492.412 97.5500   4
  -1  -3   7 1923.36 204.488   2
  -1  -3   6 822.501 126.315   2
  -1  -3   5 1100.80 127.022   2
  -1  -3   4 11160.3 353.975   2
   1   3  -4 11392.2 140.341   3
   1   3  -3 18093.1 258.801   3
  -1  -3   3 18444.3 414.625   2
  -1  -3   2 1619.57 125.061   2
  -1  -3   1 17511.3 396.513   2
  -1  -3   0 72243.8 832.640   2
  -1  -3  -1 59164.0 803.638   2
  -1  -3  -2 2848.03 198.244   2
   1   3   2 3016.48 100.961   4
  -1  -3  -3 10069.9 403.297   2
  -1  -3  -4 8513.07 408.239   2
  -1  -3  -5 2756.38 255.895   2
  -1  -3  -6 718.380 135.881   2
  -1  -3  -7 354.452 125.597   2
  -1  -3  -8 2055.33 259.217   2
  -1  -3  -9 5487.21 255.018   7
  -1  -3  -9 5776.01 436.580   2
  -1  -3  -9 5510.36 286.041   1
  -1  -3 -10 22.9123 62.3216   1
  -1  -3 -11 6044.60 336.061   1
  -1  -3 -11 5857.40 297.663   7
  -1  -3 -12 146.109 88.6293   1
  -1  -3 -12 85.3465 62.9167   7
  -1  -3 -13 133.574 64.4280   7
  -1  -3 -14 1956.76 142.942   7
  -1  -3 -15 8829.00 223.117   7
   1   4 -17 602.943 61.0950  14
   1   4 -16 58.9450 36.2617   7
   1   4 -15 996.868 104.085   7
   1   4 -14 775.782 101.984   7
   1   4 -13 66581.9 902.697   7
   1   4 -12 16049.7 444.299   7
   1   4 -11 20891.4 465.731   7
   1   4 -10 1803.12 199.438   4
  -1  -4   9 398.955 106.862   2
   1   4  -9 703.415 130.973   4
  -1  -4   8 734.666 140.079   2
  -1  -4   7 678.547 118.515   2
  -1  -4   6 100969. 1364.31   2
  -1  -4   5 13252.4 451.521   2
  -1  -4   4 1094.56 128.718   2
  -1  -4   3 49797.2 802.266   2
   1   4  -3 50757.0 501.435   3
  -1  -4   2 138461. 1329.07   2
  -1  -4   1 10779.7 373.796   2
  -1  -4   0 294.427 80.8025   2
  -1  -4  -1 226.835 72.4044   2
  -1  -4  -2 31412.8 738.730   2
  -1  -4  -3 9260.86 437.019   2
  -1  -4  -4 9700.39 475.714   2
  -1  -4  -5 4233.36 335.783   2
  -1  -4  -6 28707.6 916.806   2
  -1  -4  -7 15169.2 689.330   2
  -1  -4  -8 3584.41 365.957   2
  -1  -4  -8 3611.84 204.350   7
  -1  -4  -8 3168.12 213.441   1
  -1  -4  -9 188.229 71.4304   7
  -1  -4  -9 225.271 79.3830   1
  -1  -4 -10 1419.80 170.981   1
  -1  -4 -10 1252.90 141.855   7
  -1  -4 -11 19338.6 530.573   7
  -1  -4 -11 19977.9 601.944   1
  -1  -4 -12 9923.68 412.649   1
  -1  -4 -12 9619.41 365.117   7
  -1  -4 -13 849.565 106.523   7
  -1  -4 -13 931.973 125.869   1
  -1  -4 -14 365.833 62.3485   7
   1   5 -17 782.673 65.4571  14
   1   5 -16 350.617 68.5695  14
   1   5 -16 290.827 50.5861   7
   1   5 -15 2584.30 152.570   7
   1   5 -14 2050.02 153.157   7
   1   5 -13 4145.18 230.044   7
   1   5 -12 30.3326 56.1939   7
   1   5 -11 1874.31 146.172   7
  -1  -5  10 211.748 92.0205   2
   1   5 -10 275.464 97.2113   4
  -1  -5   9 875.641 163.180   2
  -1  -5   8 1277.71 183.413   2
  -1  -5   7 340.795 90.0783   2
  -1  -5   6 3135.71 259.705   2
  -1  -5   5 7808.42 378.208   2
  -1  -5   4 30382.7 726.575   2
  -1  -5   3 69967.8 1074.35   2
  -1  -5   2 38418.1 815.644   2
  -1  -5   1 13709.8 482.557   2
  -1  -5   0 12179.8 470.786   2
  -1  -5  -1 16661.4 572.127   2
  -1  -5  -2 12579.7 525.834   2
  -1  -5  -3 16379.9 636.821   2
  -1  -5  -4 16743.3 684.287   2
  -1  -5  -5 336.437 120.034   2
  -1  -5  -6 2862.77 316.815   2
  -1  -5  -7 1205.51 139.146   1
  -1  -5  -7 1115.26 214.712   2
  -1  -5  -8 729.933 118.254   1
  -1  -5  -8 743.180 108.898   7
  -1  -5  -8 758.995 167.232   2
  -1  -5  -9 936.690 137.717   1
  -1  -5  -9 1020.56 129.106   7
  -1  -5 -10 145.686 84.6887   1
  -1  -5 -10 110.280 65.3596   7
  -1  -5 -11 2663.72 197.167   7
  -1  -5 -11 2611.35 222.098   1
  -1  -5 -12 125.639 60.7822   7
  -1  -5 -12 169.331 73.0751   1
  -1  -5 -13 1956.62 132.289   7
  -1  -5 -14 210.316 40.1293   7
   1   6 -17 8891.35 185.431  14
  -1  -6  17 9231.12 216.428   6
   1   6 -16 1136.23 99.2321  14
   1   6 -15 11.9573 36.5730   7
   1   6 -15 33.1008 51.1029  14
   1   6 -14 3602.76 195.121   7
   1   6 -13 10907.3 354.270   7
   1   6 -12 845.668 111.908   7
   1   6 -11 2756.29 175.859   7
   1   6 -10 35582.9 980.107   4
   1   6 -10 34655.0 554.987   7
  -1  -6   9 115709. 1872.08   2
  -1  -6   8 31742.3 937.968   2
  -1  -6   7 22258.9 756.202   2
  -1  -6   6 148.804 61.9542   2
  -1  -6   5 12729.8 536.857   2
  -1  -6   4 66920.0 1186.05   2
  -1  -6   3 667.985 134.405   2
  -1  -6   2 105597. 1482.18   2
  -1  -6   1 38832.1 909.127   2
  -1  -6   0 31429.1 834.725   2
  -1  -6  -1 18808.9 673.457   2
  -1  -6  -2 11988.5 561.991   2
  -1  -6  -3 2892.34 293.540   2
  -1  -6  -4 4727.89 387.807   2
  -1  -6  -5 11896.8 632.784   2
  -1  -6  -6 3751.10 366.938   2
  -1  -6  -6 3601.30 227.099   1
  -1  -6  -7 8107.15 356.197   1
  -1  -6  -7 8177.62 536.501   2
  -1  -6  -7 7988.12 321.346   7
  -1  -6  -8 46688.9 802.562   7
  -1  -6  -8 47865.6 900.216   1
  -1  -6  -9 5765.67 326.795   1
  -1  -6  -9 5454.55 279.927   7
  -1  -6 -10 21135.0 528.333   7
  -1  -6 -10 21495.2 611.325   1
  -1  -6 -11 524.947 107.735   1
  -1  -6 -11 528.039 89.4735   7
  -1  -6 -12 2435.98 149.625   7
  -1  -6 -12 2249.46 170.051   1
  -1  -6 -13 8234.63 204.665   7
   1   7 -16-3.13759 31.1143  14
  -1  -7  16 2.67165 40.5536   6
   1   7 -15 83.3677 51.5769  14
   1   7 -14 35.3438 51.3966  14
   1   7 -13 1957.78 153.440   7
   1   7 -12 111.633 56.5755   7
   1   7 -11 264.303 64.7851   7
   1   7 -10 558.244 142.358   4
   1   7 -10 129.737 52.1433   7
  -1  -7   9 263.509 98.4596   2
  -1  -7   8-8.04593 50.9243   2
  -1  -7   7 998.177 168.865   2
  -1  -7   6 1760.01 226.439   2
  -1  -7   5 7632.46 448.707   2
  -1  -7   4 4584.48 345.993   2
  -1  -7   3 394.353 108.619   2
  -1  -7   2 16008.4 643.049   2
  -1  -7   1 33886.1 943.342   2
  -1  -7   0 9869.44 527.438   2
  -1  -7  -1 1480.94 214.914   2
  -1  -7  -2 9037.37 525.099   2
  -1  -7  -3 3863.44 360.668   2
  -1  -7  -4 3978.68 375.432   2
  -1  -7  -5 4247.47 402.844   2
  -1  -7  -6 4848.56 279.857   1
  -1  -7  -6 5003.13 254.289   7
  -1  -7  -7 831.950 117.232   7
  -1  -7  -7 911.339 137.536   1
  -1  -7  -8 4130.74 242.472   7
  -1  -7  -8 4237.98 274.690   1
  -1  -7  -9 1855.10 161.782   7
  -1  -7  -9 1740.87 184.255   1
  -1  -7 -10 677.986 99.0919   7
  -1  -7 -10 493.139 105.187   1
  -1  -7 -11 453.526 89.0432   1
  -1  -7 -11 500.169 75.4259   7
  -1  -7 -12 705.580 68.2577   7
  -1  -7 -12 736.914 85.4593   1
  -1  -8  16 888.342 81.2072   6
   1   8 -16 813.745 56.8538  14
   1   8 -15 79.8538 42.4661  14
  -1  -8  15 25.9110 47.3056   6
   1   8 -14 62.3336 45.2937  14
   1   8 -13-3.56626 47.1503  14
   1   8 -12 24007.5 531.586  14
   1   8 -11 23757.5 525.725  14
   1   8 -10 29505.4 554.598  14
   1   8  -9 72269.2 798.457  14
  -1  -8   8 11440.6 581.463   2
  -1  -8   7 3289.22 318.296   2
  -1  -8   6 4555.13 368.176   2
  -1  -8   5 16323.6 687.986   2
  -1  -8   4 18.1183 47.7936   2
  -1  -8   3 16463.4 688.543   2
  -1  -8   2 199.030 95.6133   2
  -1  -8   1 3085.07 312.511   2
  -1  -8   0 21733.1 822.067   2
  -1  -8  -1 92730.6 1714.27   2
  -1  -8  -2 34700.1 1075.49   2
  -1  -8  -3 8232.56 324.521  10
  -1  -8  -3 8132.49 540.403   2
  -1  -8  -4 414.455 140.331   2
  -1  -8  -4 151.923 74.5358   6
  -1  -8  -4 268.515 72.6283  10
   1   8   5 62446.1 721.532  12
  -1  -8  -5 60482.8 991.505   1
  -1  -8  -6 1605.44 153.785   7
  -1  -8  -6 1296.34 158.878   1
  -1  -8  -7 20949.5 598.507   1
  -1  -8  -7 21889.4 533.599   7
  -1  -8  -8 963.128 139.624   1
  -1  -8  -8 1096.62 122.724   7
  -1  -8  -9 4474.06 261.633   1
  -1  -8  -9 4463.94 219.113   7
  -1  -8 -10 62.3022 44.0977   7
  -1  -8 -10 74.1769 57.8486   1
  -1  -8 -11 203.075 42.3191   7
  -1  -8 -11 197.815 53.3614   1
  -1  -9  16 87.0473 30.3828   6
   1   9 -15 35.2972 21.6932  14
  -1  -9  15 81.9909 46.5341   6
   1   9 -14 1259.00 94.2974  14
  -1  -9  14 1432.81 139.197   6
   1   9 -13 1477.85 117.151  14
  -1  -9  13 1604.10 164.205   6
   1   9 -12 4709.55 214.048  14
  -1  -9  12 4940.89 289.363   6
  -1  -9  11 1440.02 169.691   6
   1   9 -11 1508.10 126.786  14
  -1  -9  10 429.946 111.326   6
  -1  -9   9 949.634 142.918   6
  -1  -9   8 6612.06 327.941   6
  -1  -9   7 14914.4 671.492   2
  -1  -9   7 14592.2 467.745   6
  -1  -9   6 21660.2 813.410   2
  -1  -9   6 21671.7 540.120   6
  -1  -9   5 22148.3 520.597   6
  -1  -9   5 21875.0 845.318   2
  -1  -9   4 4970.95 405.592   2
  -1  -9   3 2256.12 274.027   2
  -1  -9   2 6976.05 476.675   2
  -1  -9   2 7336.72 294.317  10
  -1  -9   1 5500.37 435.568   2
  -1  -9   1 5353.42 255.945  10
  -1  -9   0 9652.89 348.306  10
  -1  -9   0 9679.45 336.969   6
  -1  -9   0 10706.9 612.229   2
  -1  -9  -1 23153.8 903.529   2
  -1  -9  -1 21759.3 522.742   6
  -1  -9  -1 22489.7 545.516  10
  -1  -9  -2 13806.4 437.242  10
  -1  -9  -2 13403.8 430.780   6
  -1  -9  -3 6542.64 316.078   6
  -1  -9  -3 6266.61 299.477  10
   1   9   4 17629.2 411.275  12
  -1  -9  -4 16468.2 509.927   6
  -1  -9  -5 11496.2 439.197   1
  -1  -9  -6 104.259 70.3734   1
  -1  -9  -6 124.474 60.4153   7
  -1  -9  -7 2301.40 165.890   7
  -1  -9  -7 2388.72 199.955   1
  -1  -9  -8 835.467 98.0227   7
  -1  -9  -8 819.099 121.165   1
  -1  -9  -9 343.292 75.8101   1
  -1  -9  -9 305.344 56.6478   7
  -1  -9 -10 1524.78 109.494   1
  -1  -9 -10 1401.45 80.3410   7
  -1 -10  15 9110.38 216.756   6
  -1 -10  14 236.247 64.3522   6
  -1 -10  13 429.921 88.8083   6
  -1 -10  12 392.202 94.9894   6
  -1 -10  11 53.1343 77.2804   6
  -1 -10  10 9493.39 398.841   6
  -1 -10   9 7835.44 362.869   6
  -1 -10   8 10154.2 406.663   6
  -1 -10   7 54143.4 922.631   6
  -1 -10   6 25594.2 633.000   6
  -1 -10   5 2526.30 198.880   6
  -1 -10   4 1311.90 148.503   6
  -1 -10   3 3251.01 220.486   6
  -1 -10   3 3121.12 213.038  10
  -1 -10   2 2857.31 203.963  10
  -1 -10   2 2997.60 208.495   6
  -1 -10   1 114.730 61.4794   6
  -1 -10   1 41.3413 55.3308  10
  -1 -10   0 25236.1 598.645  10
  -1 -10   0 23969.6 587.503   6
  -1 -10  -1 1765.07 174.996   6
  -1 -10  -1 1647.97 165.368  10
  -1 -10  -2 83462.2 1140.12   6
  -1 -10  -2 85473.6 1130.87  10
  -1 -10  -3 1962.11 178.428  10
  -1 -10  -3 2010.64 186.725   6
   1  10   4 17165.1 390.170  12
  -1 -10  -4 15695.0 510.070   1
  -1 -10  -5 17942.0 445.400   7
  -1 -10  -5 18152.5 534.829   1
  -1 -10  -6 3194.71 222.177   1
  -1 -10  -6 3104.58 178.707   7
  -1 -10  -7 2148.46 169.684   1
  -1 -10  -7 2006.96 131.553   7
  -1 -10  -8 194.689 42.7907   7
  -1 -10  -8 173.785 59.4203   1
  -1 -10  -9 21.9677 33.5193   1
  -1 -11  14 970.267 75.7253   6
  -1 -11  13 1372.63 114.560   6
  -1 -11  12 1786.69 151.366   6
  -1 -11  11 1447.90 146.324   6
  -1 -11  10 3400.55 228.509   6
  -1 -11   9 325.150 95.1601   6
  -1 -11   8 11113.1 415.198   6
  -1 -11   7 16554.6 512.439   6
  -1 -11   6 636.998 118.840   6
  -1 -11   5 4757.11 275.086   6
  -1 -11   5 4764.20 273.544  10
  -1 -11   4 459.923 107.490   6
  -1 -11   4 458.781 105.818  10
  -1 -11   3 625.591 108.753  10
  -1 -11   3 773.935 123.486   6
  -1 -11   2 145.488 71.5217  10
  -1 -11   2 101.202 66.6275   6
  -1 -11   1 682.269 111.920  10
  -1 -11   1 617.861 114.903   6
  -1 -11   0 4106.32 256.539  10
  -1 -11   0 4074.98 259.098   6
  -1 -11  -1 77.0103 60.5260   6
  -1 -11  -1 64.6642 60.7416  10
  -1 -11  -2 13195.1 436.593  10
  -1 -11  -2 13962.4 456.024   6
   1  11   3 8000.14 267.100  12
  -1 -11  -4 258.805 81.0296   1
  -1 -11  -4 369.472 69.7911   7
  -1 -11  -5 5818.47 216.555   7
  -1 -11  -5 6031.78 279.366   1
  -1 -11  -6 2100.32 153.925   1
  -1 -11  -6 1904.24 110.600   7
  -1 -11  -7 28.0261 41.9544   1
  -1 -11  -7-34.3581 20.7241   7
  -1 -11  -8 262.710 41.7132   1
  -1 -12  13 89.5152 32.8273  10
  -1 -12  13 66.4766 29.9411   6
  -1 -12  12 3080.68 149.619   6
  -1 -12  11 2742.11 164.165   6
  -1 -12  10 1345.73 130.101   6
  -1 -12   9 353.552 84.8734   6
  -1 -12   8 21630.2 528.671   6
  -1 -12   7 12747.8 413.159   6
  -1 -12   7 13058.6 423.164  10
  -1 -12   6 16936.9 480.991   6
  -1 -12   6 17036.5 491.280  10
  -1 -12   5 37860.4 718.948   6
  -1 -12   5 38343.0 736.790  10
  -1 -12   4 5249.74 275.401   6
  -1 -12   4 5566.50 294.435  10
  -1 -12   3 811.949 119.424   6
  -1 -12   3 553.924 108.006  10
  -1 -12   2-33.3093 78.2292  10
  -1 -12   2 66.1104 63.3965   6
  -1 -12   1 16326.5 479.637   6
  -1 -12   1 16262.3 492.318  10
  -1 -12   0 322.548 84.7603   6
  -1 -12   0 111.280 59.5036  10
  -1 -12  -1 308.214 76.3060  10
  -1 -12  -1 503.569 93.3513   6
   1  12   2 8.37586 39.6541  12
  -1 -12  -3 4542.58 234.497   1
  -1 -12  -3 3937.41 163.780   7
  -1 -12  -4 2709.16 169.531   1
  -1 -12  -4 2535.80 114.778   7
  -1 -12  -5 6680.65 228.671   1
  -1 -12  -6 1876.87 100.660   1
  -1 -13  12 4506.43 122.563  10
  -1 -13  11 4364.26 141.451   6
  -1 -13  11 4703.18 160.359  10
  -1 -13  10 161.844 48.4413   6
  -1 -13  10 138.988 47.3121  10
  -1 -13   9 162.355 51.7398   6
  -1 -13   9 13.6813 38.7457  10
  -1 -13   8 687.823 90.0094   6
  -1 -13   8 704.447 93.3411  10
  -1 -13   7 1126.00 119.961  10
  -1 -13   7 1092.18 111.460   6
  -1 -13   6 1131.02 116.346   6
  -1 -13   6 1337.62 130.950  10
  -1 -13   5 1252.44 122.242   6
  -1 -13   5 1531.08 140.812  10
  -1 -13   4 5149.10 251.555  10
  -1 -13   4 4747.86 228.945   6
  -1 -13   3 12314.0 367.212   6
  -1 -13   3 13391.1 400.441  10
  -1 -13   2 16693.2 442.277  10
  -1 -13   2 15703.6 405.844   6
  -1 -13   1 8956.58 315.002  10
  -1 -13   1 8022.41 275.804   6
  -1 -13   0 107.879 39.0598   6
   1  13   1 38.7406 29.3362  12
  -1 -13  -1 6.70934 46.1947   1
  -1 -13  -2 2340.75 145.970   1
  -1 -13  -3 926.632 85.6872   1
  -1 -13  -4 962.477 71.5458   1
  -1 -14   9 889.104 66.3803  10
  -1 -14   8 2661.61 99.8728   6
  -1 -14   8 3063.13 133.329  10
  -1 -14   7 465.446 50.3159   6
  -1 -14   7 479.360 63.5992  10
  -1 -14   6 423.219 54.3847   6
  -1 -14   6 444.238 66.4712  10
  -1 -14   5 224.355 44.3978   6
  -1 -14   5 136.206 48.8867  10
  -1 -14   4 1665.57 94.5090   6
  -1 -14   4 1900.06 124.887  10
  -1 -14   3 10076.3 272.186  10
  -1 -14   2 672.398 79.1345  10
   1  14  -1 10394.0 189.642  12
  -1 -14   0 242.388 50.2646   1
  -1 -14  -1 8207.68 193.346   1
   2 -14   0 2862.81 102.128   8
   2 -14   1 7.24194 35.4643   6
   2 -14   2 1234.23 110.659   6
   2 -14   3 31.9464 48.8358   6
   2 -14   4 168.399 58.2855   6
   2 -14   5 2095.34 138.977   6
   2 -14   6 96.0483 46.4903   6
   2 -14   7 253.488 56.1049   6
   2 -14   8 513.188 60.2698   6
   2 -13  -4 733.550 54.4993   7
   2 -13  -3 2448.22 79.8480   8
   2 -13  -3 2641.35 120.469   7
   2 -13  -2 3327.95 128.654   8
   2 -13  -1 5926.71 270.621   6
   2 -13   0 195.382 74.0168   6
   2 -13   1 10541.1 382.913   6
   2 -13   2 6059.08 301.040   6
   2 -13   3 895.993 137.549   6
   2 -13   4 1480.07 157.437   6
   2 -13   5 92.2670 71.2317   6
   2 -13   6 305.488 82.4761   6
   2 -13   7 337.771 81.2322   6
   2 -13   8 175.163 64.8061   6
   2 -13   9 13.4785 43.6827   6
   2 -13  10 294.073 53.2610   6
   2 -13  11 246.102 37.9531   6
   2 -12  -6 6739.09 161.592   7
   2 -12  -5 998.279 82.5147   7
   2 -12  -4 2404.94 109.886   8
   2 -12  -3 2749.45 141.427   8
   2 -12  -2 2113.29 197.926   6
   2 -12  -1 4050.99 271.658   6
   2 -12   0 7349.17 368.614   6
   2 -12   1 4155.38 280.578   6
   2 -12   2 710.141 137.780   6
   2 -12   3 1898.71 189.453   6
   2 -12   4 140.031 77.7273   6
   2 -12   5 1023.53 144.796   6
   2 -12   6 13533.4 471.162   6
   2 -12   7 395.018 102.516   6
   2 -12   8 57.6285 67.3978   6
   2 -12   9 2774.08 193.352   6
   2 -12  10 10343.1 227.520  13
   2 -12  10 11124.4 343.729   6
   2 -12  11 210.240 39.6378  13
   2 -12  11 302.128 62.3169   6
   2 -12  12 535.434 59.1905   6
   2 -11  -8 1108.82 60.6966   7
   2 -11  -7 1372.41 93.2719   7
   2 -11  -6 5937.77 225.058   7
   2 -11  -5 6978.32 211.038   8
   2 -11  -4 1270.66 110.232   8
   2 -11  -3 50.7167 73.9035   6
   2 -11  -2 5417.42 337.523   6
   2 -11  -1 37386.4 866.712   6
   2 -11   0 37717.2 857.918   6
   2 -11   1 7903.26 392.719   6
   2 -11   2 308.666 101.920   6
   2 -11   3 132.638 75.6631   6
   2 -11   4 1021.64 155.262   6
   2 -11   5 2246.68 211.735   6
   2 -11   6 41.1568 67.2785   6
   2 -11   7 720.652 128.478   6
   2 -11   8 423.790 79.0723  13
   2 -11   8 494.507 113.216   6
   2 -11   9 296.699 75.1776  13
   2 -11   9 277.985 87.0429   6
   2 -11  10 2351.10 157.232  13
   2 -11  10 2191.40 182.157   6
   2 -11  11 9217.40 326.469   6
   2 -11  11 9225.48 284.418  13
   2 -11  12 10009.3 265.350  13
   2 -11  12 10115.6 293.733   6
   2 -11  13 1325.47 85.5342  13
   2 -11  13 1339.49 89.0661   6
   2 -10  -9 3931.89 130.613   7
   2 -10  -8 62.3250 39.8826   7
   2 -10  -7 4846.65 221.586   7
   2 -10  -6 2337.56 174.116   7
   2 -10  -6 2329.67 132.626   8
   2 -10  -5 1121.12 110.966   8
   2 -10  -4 555.985 129.451   6
   2 -10  -3 7459.35 402.351   6
   2 -10  -2 1210.31 173.866   6
   2 -10  -1 16345.8 572.631   6
   2 -10   0 22033.0 647.616   6
   2 -10   1 27896.9 712.005   6
   2 -10   2 3661.02 266.056   6
   2 -10   3 5993.84 325.551   6
   2 -10   4 2333.78 209.188   6
   2 -10   5 4856.31 295.918   6
   2 -10   6 26981.5 539.529  13
   2 -10   6 28665.6 705.468   6
   2 -10   7 407.915 118.081   6
   2 -10   7 383.763 92.7888  13
   2 -10   8 15750.1 526.097   6
   2 -10   9 3768.90 257.838   6
   2 -10  10 64525.5 1004.43   6
   2 -10  11 1733.75 166.952   6
   2 -10  12 10006.8 337.088   6
   2 -10  13 8306.04 261.856   6
   2 -10  13 8107.69 264.837  13
   2 -10  14 329.896 54.5433  13
   2 -10  14 335.009 49.0015   6
   2  -9 -10 1206.24 81.8377   7
   2  -9  -9 346.221 62.6454   7
   2  -9  -8 5570.29 248.351   7
   2  -9  -7 20331.2 515.949   7
   2  -9  -7 18518.7 370.392   8
   2  -9  -6 4312.98 205.102   8
   2  -9  -5 2730.60 253.927   6
   2  -9  -5 2644.36 175.243   8
   2  -9  -4 8205.67 425.743   6
   2  -9  -3 642.855 133.299   6
   2  -9  -2 85.4761 79.3856   6
   2  -9  -1 1343.62 217.451   2
   2  -9  -1 1390.83 168.589   6
   2  -9   0 2041.12 193.422   6
   2  -9   0 1804.20 243.130   2
   2  -9   1 2027.61 238.858   2
   2  -9   1 2606.11 208.751   6
   2  -9   2 687.699 158.539   2
   2  -9   2 273.743 81.7710   6
   2  -9   3 6.19253 50.4955   6
   2  -9   3-245.127 104.572   2
   2  -9   4 689.977 183.019   2
   2  -9   4 661.293 114.916   6
   2  -9   5 571.545 167.203   2
   2  -9   5 640.000 118.027   6
   2  -9   5 738.235 99.1930  13
   2  -9   6 2484.66 207.630   6
   2  -9   7 30801.2 707.300   6
   2  -9   8 20233.9 584.498   6
   2  -9   9 346.162 102.086   6
   2  -9  10 13259.6 467.834   6
   2  -9  11 13526.2 456.848   6
   2  -9  12 1428.78 147.611   6
   2  -9  13 26.6212 50.5797   6
   2  -9  14 334.226 58.4146   6
   2  -9  15 5.42929 31.8508  13
   2  -8 -11 11741.9 249.888   7
   2  -8 -10 12778.6 330.387   7
   2  -8  -9 2176.70 163.794   7
   2  -8  -8 602.106 104.554   7
   2  -8  -7 324.333 65.0640   8
   2  -8  -6 7238.18 282.842   8
   2  -8  -5 2352.32 234.686   6
   2  -8  -4 64897.7 1119.90   6
   2  -8  -3 16923.6 632.443   2
   2  -8  -3 17334.2 558.431   6
   2  -8  -2 819.696 146.455   2
   2  -8  -2 770.310 120.832   6
   2  -8  -1 4368.66 342.542   2
   2  -8   0 1007.04 166.760   2
   2  -8   1 2264.47 261.226   2
   2  -8   2 3635.66 338.894   2
   2  -8   3 18947.4 752.388   2
   2  -8   4 1854.62 258.033   2
   2  -8   5 476.208 148.307   2
   2  -8   6 33634.6 1112.46   2
   2  -8   6 35144.9 687.470   6
   2  -8   7 97126.2 1187.27   6
   2  -8   7 96288.9 1893.07   2
   2  -8   8 8930.86 376.274   6
   2  -8   9 56.4683 68.5441   6
   2  -8  10 42079.5 820.466   6
   2  -8  11 5205.35 290.161   6
   2  -8  12 2189.17 183.719   6
   2  -8  13 2793.48 186.284   6
   2  -8  14 7809.24 261.799   6
   2  -8  15 807.328 70.8316   6
   2  -7 -12 3.66279 30.7437   7
   2  -7 -11 2477.01 148.229   7
   2  -7 -10 2939.82 187.534   7
   2  -7  -9 912.233 119.168   7
   2  -7  -8 2874.81 209.334   7
   2  -7  -8 2562.87 157.882   8
   2  -7  -7 5380.97 238.022   8
   2  -7  -6 13552.6 380.213   8
   2  -7  -5 33959.3 1088.46   5
   2  -7  -5 37371.6 844.366   6
   2  -7  -4 48622.1 1036.48   2
   2  -7  -4 49866.0 917.641   6
   2  -7  -3 17459.0 639.695   2
   2  -7  -2 1790.46 212.843   2
   2  -7  -1 9987.01 497.722   2
   2  -7   0 2326.29 245.945   2
   2  -7   1 1531.50 205.248   2
   2  -7   2 2728.85 271.646   2
   2  -7   3 23230.5 790.632   2
   2  -7   4 20967.8 778.920   2
   2  -7   5 4205.12 368.531   2
   2  -7   6 700.716 164.355   2
   2  -7   7 1467.54 242.374   2
  -2   7  -8 2759.52 196.871   7
   2  -7   8 2863.12 204.147   6
   2  -7   8 2628.23 329.315   2
   2  -7   8 2231.87 161.769  12
  -2   7  -9 1981.33 172.651   7
   2  -7   9 1616.68 145.967  12
   2  -7   9 1838.20 175.431   6
   2  -7  10 841.471 118.717  12
  -2   7 -10 1060.98 141.159   7
  -2   7 -11 9295.65 386.420   7
   2  -7  11 8807.07 353.369  12
  -2   7 -12 15335.6 488.002   7
   2  -7  12 14615.6 462.409   6
  -2   7 -13 8210.07 344.431   7
   2  -7  13 7745.30 318.258   6
   2  -7  14 8326.35 288.178   6
   2  -7  15 2897.54 140.853   6
   2  -7  16 573.432 53.5178  13
   2  -6 -13 149.385 36.3862   7
   2  -6 -12 43.5060 23.2237   9
   2  -6 -12 14.9818 39.4782   7
   2  -6 -11 685.376 98.8050   7
   2  -6 -10 438.397 79.0503   1
   2  -6 -10 1102.74 127.013   7
   2  -6  -9 7063.97 317.755   7
   2  -6  -9 6277.80 263.599   1
   2  -6  -8-20.4042 51.8716   7
   2  -6  -8 6.14777 41.5315   8
   2  -6  -7 4533.77 212.147   8
   2  -6  -6 3483.23 342.727   5
   2  -6  -6 3485.04 181.719   8
   2  -6  -5 135596. 2125.78   5
   2  -6  -4 17822.5 604.166   2
   2  -6  -3 82307.0 1314.99   2
   2  -6  -2 9233.81 431.356   2
   2  -6  -1 150.259 82.5009   2
   2  -6   0 4540.48 311.408   2
   2  -6   1 2906.56 251.858   2
   2  -6   2 3006.02 261.284   2
   2  -6   3 13576.4 562.372   2
   2  -6   4 47475.9 1094.08   2
   2  -6   5 17764.5 709.047   2
   2  -6   6 260.694 128.578   2
   2  -6   7 23095.0 881.093   2
   2  -6   8 5296.28 455.154   2
  -2   6  -9 9090.27 346.388   7
   2  -6   9 8918.38 312.772  12
   2  -6   9 9410.30 632.610   2
  -2   6 -10 160.929 69.3071   7
   2  -6  10 63.3458 51.7584  12
  -2   6 -11 247.917 78.8721   7
   2  -6  11 315.167 77.9542  12
   2  -6  12 5520.68 270.436  12
  -2   6 -12 5409.12 291.240   7
  -2   6 -13 1804.89 168.703   7
   2  -6  13 1641.35 150.029  12
   2  -6  14 3442.50 185.246  12
  -2   6 -14 3360.39 207.076   7
  -2   6 -15-0.22237 43.7224   7
   2  -6  15 0.41780 41.4775   6
   2  -6  16 779.339 62.6592  13
   2  -5 -14 876.006 55.0049   7
   2  -5 -13 235.517 47.8674   9
   2  -5 -13 292.105 56.4308   7
   2  -5 -12 248.488 66.3496   7
   2  -5 -11 417.207 80.3958   1
   2  -5 -11 422.009 84.7484   7
   2  -5 -10 3183.94 196.459   1
   2  -5 -10 3410.66 219.192   7
   2  -5  -9-9.63705 51.1006   7
   2  -5  -9 26.0816 44.9873   1
   2  -5  -8 4882.12 210.133   8
   2  -5  -8 4744.49 252.983   7
   2  -5  -8 4386.54 391.745   5
   2  -5  -7 3071.32 165.687   8
   2  -5  -7 2766.31 313.106   5
   2  -5  -6 103.014 77.5585   5
   2  -5  -5 2685.38 292.335   5
   2  -5  -5 2590.65 233.611   2
   2  -5  -4 723.928 121.406   2
   2  -5  -3 8920.67 391.151   2
   2  -5  -2 2537.84 210.700   2
   2  -5  -1 340.815 81.9111   2
   2  -5   0 1140.68 141.329   2
   2  -5   1 7018.10 349.499   2
   2  -5   2 8195.70 390.996   2
   2  -5   3-5.89119 60.9385   2
   2  -5   4 5367.20 352.172   2
   2  -5   5 20382.9 727.898   2
   2  -5   6 27425.0 886.257   2
   2  -5   7 6885.32 489.755   2
   2  -5   8 153.938 136.715   2
   2  -5   9 5162.83 470.317   2
   2  -5  10 5835.88 255.321  12
   2  -5  10 6872.97 551.514   2
  -2   5 -10 6474.30 296.012   7
   2  -5  11 907.087 110.823  12
  -2   5 -11 990.297 129.994   7
   2  -5  12 48.1877 53.2111  12
  -2   5 -12 14.1009 58.7482   7
   2  -5  13 227.613 66.3047  12
  -2   5 -13 221.015 74.1703   7
   2  -5  14 613.053 88.3033  12
  -2   5 -14 637.628 104.473   7
  -2   5 -15 807.153 98.0847   7
   2  -5  16 45.8283 23.6854  13
  -2   5 -16-12.8564 35.8729   7
   2  -4 -14 151.449 45.8672   9
   2  -4 -14 225.431 44.7038   7
   2  -4 -13 502.804 77.1488   7
   2  -4 -12 4968.19 241.866   7
   2  -4 -11 274.069 77.6294   1
   2  -4 -11 245.555 75.3134   7
   2  -4 -10 32071.6 621.373   1
   2  -4 -10 32769.0 651.789   7
   2  -4  -9 3586.63 178.970   8
   2  -4  -9 3429.48 211.972   7
   2  -4  -9 3408.31 193.883   1
   2  -4  -8 13311.9 326.167   8
   2  -4  -8 13359.2 675.351   5
   2  -4  -8 13299.2 379.983   7
   2  -4  -7 2258.04 275.210   5
   2  -4  -6 407.207 132.282   5
   2  -4  -5 623.280 104.662   2
   2  -4  -5 501.511 129.955   5
   2  -4  -4 88.4470 72.8879   5
   2  -4  -4 113.551 58.2806   2
   2  -4  -3 79164.9 1020.77   2
   2  -4  -2 6549.77 285.224   2
   2  -4  -1 10774.4 366.123   2
   2  -4   0 182743. 1508.02   2
   2  -4   1 43425.0 757.340   2
   2  -4   2 12222.0 424.898   2
   2  -4   2 12110.1 322.123   3
   2  -4   3 1538.30 167.048   2
   2  -4   3 1645.52 112.880   3
   2  -4   4 9886.57 447.398   2
   2  -4   4 9417.90 257.440   3
   2  -4   5-18.2046 51.7059   2
   2  -4   6 171.404 89.4985   2
   2  -4   7 306926. 3182.97   2
   2  -4   8 79868.7 1729.82   2
   2  -4   9 7890.17 561.862   2
   2  -4  10 6726.42 265.588  12
  -2   4 -10 6586.69 290.612   7
  -2   4 -11 1010.90 127.027   7
   2  -4  11 1083.66 116.773  12
   2  -4  12 11436.9 360.772  12
  -2   4 -12 10828.3 402.631   7
   2  -4  13 4058.20 210.857  12
  -2   4 -13 4016.27 245.167   7
  -2   4 -14 7908.63 323.383   7
   2  -4  14 8063.35 277.729  12
   2  -4  15 192.619 50.5032  12
  -2   4 -15 215.549 63.3729   7
  -2   4 -16 11915.9 286.886   7
   2  -3 -15 437.795 44.5494   7
   2  -3 -15 461.582 55.9814   9
   2  -3 -14 433.444 74.3405   9
   2  -3 -14 455.513 65.9937   7
   2  -3 -13 165.858 61.2617   7
   2  -3 -12 355.198 79.6875   7
   2  -3 -11 2435.14 177.254   7
   2  -3 -11 2566.48 187.524   1
   2  -3 -10 43141.6 723.660   7
   2  -3 -10 42770.5 709.716   1
   2  -3  -9 32936.4 510.293   8
   2  -3  -9 32870.9 568.021   1
   2  -3  -9 34668.7 605.734   7
   2  -3  -9 32600.3 1011.13   5
   2  -3  -8 4841.05 394.223   5
   2  -3  -7 2031.16 247.769   5
   2  -3  -6 51.5829 53.6858   5
   2  -3  -5 2368.95 173.385   2
   2  -3  -5 2029.18 235.159   5
   2  -3  -4 1554.61 194.019   5
   2  -3  -4 1611.78 138.065   2
   2  -3  -3 72.7327 39.5966   2
   2  -3  -3 27.6441 47.8723   5
   2  -3  -2 1053.43 97.7698   2
   2  -3  -1 13239.0 334.534   2
   2  -3   0 25639.6 510.792   3
   2  -3   0 26413.0 481.124   2
   2  -3   1 3483.81 189.991   2
   2  -3   1 3267.42 177.621   3
   2  -3   2 4255.95 193.066   3
   2  -3   2 4235.21 228.876   2
   2  -3   3 15126.6 221.980   5
   2  -3   3 14653.0 349.902   3
   2  -3   3 15059.5 474.833   2
   2  -3   4 61.9723 47.7077   2
   2  -3   4 33.3725 29.9293   3
   2  -3   5 3742.67 296.188   2
   2  -3   5 3926.24 182.677   3
   2  -3   6 166.074 88.8590   2
   2  -3   7 1963.29 268.808   2
   2  -3   8 4920.20 426.927   2
   2  -3  10 339.771 67.4138  12
  -2   3 -10 286.249 70.4533   7
  -2   3 -10 352.696 119.227   2
   2  -3  11 2073.06 155.043  12
  -2   3 -11 2210.13 177.755   7
   2  -3  12 2649.72 171.838  12
  -2   3 -12 2579.33 198.994   7
  -2   3 -13 1128.01 140.101   7
   2  -3  13 1051.48 113.245  12
  -2   3 -14 145.885 65.6321   7
   2  -3  14 207.278 58.0878  12
  -2   3 -15-3.42473 44.9897   7
   2  -3  15 30.8341 34.7695  12
  -2   3 -16 979.197 87.6474   7
   2  -2 -16 7.55603 22.0126   9
   2  -2 -15 1777.41 97.5138   7
   2  -2 -15 1873.29 123.464   9
   2  -2 -14 45.1954 43.6475   7
   2  -2 -13 9564.97 323.017   7
   2  -2 -12 21679.8 506.768   7
   2  -2 -11 67686.2 897.606   7
   2  -2 -10 59352.8 805.317   7
   2  -2 -10 58278.3 815.650   1
   2  -2  -9 38523.5 1105.20   5
   2  -2  -8 10040.7 550.171   5
   2  -2  -7 16509.1 690.373   5
   2  -2  -6 10024.3 339.059   2
   2  -2  -6 9259.65 496.659   5
   2  -2  -5 96992.8 961.168   2
   2  -2  -5 94224.4 1488.71   5
   2  -2  -4 117433. 1544.65   5
   2  -2  -4 120850. 978.800   2
   2  -2  -3 12737.9 472.902   5
   2  -2  -3 12985.0 289.122   2
   2  -2  -2 945.898 122.264   5
   2  -2  -2 827.689 69.3315   2
   2  -2  -2 892.819 104.611   3
   2  -2  -1 116097. 1168.11   5
   2  -2  -1 116172. 773.292   2
   2  -2  -1 115762. 1082.19   3
   2  -2   0 406857. 1897.58   5
   2  -2   0 406141. 1533.91   2
   2  -2   0 409844. 1970.76   3
   2  -2   1 969106. 2459.63   5
   2  -2   1 972163. 3010.28   3
   2  -2   1 963188. 2767.49   2
   2  -2   2 103539. 1040.16   2
   2  -2   2 103127. 622.323   5
   2  -2   3 19782.2 437.090   3
   2  -2   3 19755.4 517.140   2
   2  -2   4 46417.8 919.752   2
   2  -2   4 46238.2 682.282   3
   2  -2   5 17929.4 438.292   3
   2  -2   5 17650.2 632.577   2
   2  -2   6 41486.8 685.525   3
   2  -2   6 40306.0 1044.34   2
   2  -2   7 1115.31 191.191   2
  -2   2  -8 492.556 129.704   2
  -2   2  -9 5916.72 425.124   2
  -2   2 -10 1039.98 118.744   7
   2  -2  10 1161.09 107.286  12
  -2   2 -10 791.865 164.653   2
  -2   2 -11 2876.30 201.873   7
   2  -2  11 3075.16 182.164  12
   2  -2  12 4092.94 209.590  12
  -2   2 -12 3769.21 239.189   7
   2  -2  13 4650.35 213.602  12
  -2   2 -13 4001.42 246.262   7
   2  -2  14 9832.12 281.686  12
  -2   2 -14 9762.53 357.119   7
  -2   2 -15 2419.89 160.860   7
  -2   2 -16 1515.82 102.830   7
   2  -1 -16 5678.90 170.496   9
   2  -1 -15 1349.52 95.2094   7
   2  -1 -15 1362.57 118.890   9
   2  -1 -14 462.070 74.0779   7
   2  -1 -13 214.112 62.2876   7
   2  -1 -12 94.1557 60.0088   7
   2  -1 -11 140.248 56.9589   7
   2  -1 -10 14778.0 333.977   8
   2  -1 -10 14395.5 366.076   7
   2  -1 -10 15071.3 649.690   5
   2  -1  -9 12877.7 627.832   5
   2  -1  -8 2799.60 282.118   5
   2  -1  -7 16.2113 41.3591   5
   2  -1  -6 9179.69 472.461   5
   2  -1  -6 9254.93 288.728   2
   2  -1  -5 17251.7 613.797   5
   2  -1  -5 17012.9 343.878   2
   2  -1  -4 17098.6 292.501   2
   2  -1  -4 18607.8 587.749   5
   2  -1  -3 12078.0 360.566   3
   2  -1  -3 11534.5 191.396   2
   2  -1  -3 11582.5 426.200   5
   2  -1  -2 18492.5 428.728   3
   2  -1  -2 18029.3 178.870   2
   2  -1  -2 18444.4 478.082   5
   2  -1  -1 10997.5 155.745   2
   2  -1  -1 11211.6 331.838   5
   2  -1   0 14627.8 243.943   2
   2  -1   0 15080.5 325.886   5
   2  -1   1 51697.6 704.684   3
   2  -1   1 52778.7 600.246   2
   2  -1   1 53019.4 513.802   5
   2  -1   2 45303.4 678.825   3
   2  -1   2 46543.5 688.276   2
   2  -1   3 6979.28 311.072   2
   2  -1   3 6842.78 275.424   3
   2  -1   4 1653.78 143.461   3
   2  -1   4 1654.88 177.633   2
   2  -1   5 2339.07 175.426   3
   2  -1   5 2087.10 220.809   2
   2  -1   6 2530.38 187.790   3
  -2   1  -6 2176.64 210.129   2
  -2   1  -7 8154.60 439.840   2
   2  -1   7 6886.41 323.869   3
  -2   1  -8 1060.94 172.038   2
  -2   1  -9-23.1573 68.1627   2
  -2   1 -10-16.2972 44.2839   7
   2  -1  10 14.1797 35.8907  12
  -2   1 -11 3363.56 213.335   7
   2  -1  11 3400.04 189.467  12
  -2   1 -12 105.469 64.9495   7
   2  -1  12 31.1161 46.4156  12
   2  -1  13-27.1890 44.3450  12
  -2   1 -13 15.3978 56.4785   7
   2  -1  14 2530.23 137.139  12
  -2   1 -14 2400.50 178.088   7
  -2   1 -15 286.506 67.9471   7
  -2   1 -16 1249.46 87.5525   7
   2   0 -16 72571.3 665.332   9
   2   0 -15 1190.47 119.325   9
   2   0 -15 1176.82 87.6769  14
   2   0 -15 1227.88 96.3732   7
   2   0 -14 4455.36 205.438   7
   2   0 -13 1963.08 152.395   7
   2   0 -12-5.59263 44.7944   7
   2   0 -11 11840.2 310.249   8
   2   0 -11 11968.3 349.575   7
   2   0 -10 6349.06 425.287   5
   2   0  -9 335.691 127.748   5
   2   0  -8 3368.53 311.373   5
   2   0  -7 2371.26 256.272   5
   2   0  -6 288336. 1430.69   2
   2   0  -6 286129. 2553.70   5
   2   0  -5 7310.70 322.951   4
   2   0  -5 6940.88 189.084   2
   2   0  -5 7154.36 384.272   5
   2   0  -4 142012. 1370.51   4
   2   0  -4 143558. 1192.84   3
   2   0  -4 142435. 647.922   2
   2   0  -4 139925. 1535.37   5
   2   0  -3 342.274 82.1597   5
   2   0  -3 291.586 68.9922   4
   2   0  -3 339.386 62.3807   3
   2   0  -2 207686. 1373.29   3
   2   0  -2 208129. 1522.13   5
   2   0  -1 385928. 1902.08   3
   2   0  -1 383228. 1851.53   5
  -2   0   0 183640. 727.674   2
   2   0   0 183150. 1125.92   5
  -2   0  -2 253445. 1376.28   2
   2   0   2 250894. 1701.60   3
  -2   0  -3 207172. 1463.27   2
  -2   0  -4 12252.7 403.944   2
  -2   0  -5 24950.8 639.461   2
  -2   0  -6 4095.20 288.438   2
  -2   0  -7 33102.9 886.606   2
  -2   0  -8 3361.00 304.372   2
  -2   0  -9 7790.67 479.721   2
  -2   0 -10 11363.0 360.417   7
   2   0  10 11553.7 307.649  12
  -2   0 -10 11533.6 390.157   1
  -2   0 -11 422653. 2548.50   1
  -2   0 -11 419579. 2336.63   7
   2   0  11 419354. 1997.30  12
  -2   0 -12 40380.0 751.501   7
   2   0  12 39987.6 614.451  12
  -2   0 -13 101252. 1167.01   7
   2   0  13 99004.3 908.491  12
  -2   0 -14 552.631 95.2979   7
  -2   0 -15 3428.04 174.184   7
  -2   0 -16 18.8916 27.2320   7
   2   1 -16 5837.38 161.748  14
   2   1 -16 6350.57 206.130   9
   2   1 -15 1104.83 91.5313   7
   2   1 -15 1091.75 116.146   9
   2   1 -14 26.4633 39.1748   7
   2   1 -13 1173.90 120.024   7
   2   1 -12-18.8144 42.4233   7
   2   1 -11 5496.50 213.896   8
   2   1 -11 5221.83 225.365   7
   2   1 -10 6058.52 406.765   5
   2   1  -9 1955.59 230.589   5
   2   1  -8 1471.33 173.590   4
   2   1  -8 1261.13 191.022   5
   2   1  -7 1059.03 165.925   5
   2   1  -7 1147.38 141.177   4
   2   1  -6 24855.7 641.177   4
   2   1  -6 25525.5 417.930   2
   2   1  -6 25511.5 747.306   5
   2   1  -5 26219.1 630.106   4
   2   1  -5 26231.0 356.237   2
   2   1  -5 26964.2 713.589   5
   2   1  -4 13936.8 437.999   4
   2   1  -4 14249.5 346.441   3
   2   1  -4 14039.9 202.606   2
   2   1  -4 13857.9 475.488   5
   2   1  -3 18049.1 466.714   4
   2   1  -3 17826.7 488.341   5
   2   1  -3 17480.2 382.305   3
   2   1  -3 16583.0 134.533   2
   2   1  -2 20177.2 426.186   3
   2   1  -2 19430.9 470.374   5
   2   1  -1 1040.25 105.177   4
   2   1  -1 1160.40 114.739   3
   2   1  -1 1248.36 113.168   5
  -2  -1   1 1074.94 52.7891   2
   2   1   0 49229.9 718.888   3
  -2  -1   0 50228.9 466.109   2
  -2  -1  -1 57378.2 613.246   2
  -2  -1  -2 17116.8 394.925   2
  -2  -1  -3 670.232 96.5565   2
  -2  -1  -4 2388.22 192.269   2
  -2  -1  -5 3259.52 243.655   2
  -2  -1  -6 1921.06 205.746   2
  -2  -1  -7 2782.35 267.058   2
  -2  -1  -8 168.337 98.0221   2
  -2  -1  -9 728.732 138.740   2
  -2  -1 -10 647.787 111.741   1
  -2  -1 -10 555.514 92.6003   7
   2   1  10 534.475 76.8272  12
   2   1  11 3239.99 181.235  12
  -2  -1 -11 3339.64 218.766   7
  -2  -1 -11 3329.47 238.723   1
  -2  -1 -12 5362.09 276.926   7
   2   1  12 5421.36 222.784  12
  -2  -1 -13 1430.42 144.142   7
   2   1  13 1486.24 108.054  12
  -2  -1 -14 523.088 85.3726   7
  -2  -1 -15 1965.15 121.071   7
   2   2 -16 1734.51 104.471  14
   2   2 -16 1631.34 105.331   9
   2   2 -15 22.8354 44.8341   9
   2   2 -15 26.2142 34.1237   7
   2   2 -14 10666.6 314.665   7
   2   2 -14 10610.0 372.775   9
   2   2 -13 50668.2 729.798   7
   2   2 -12 38896.9 626.291   7
   2   2 -11 111795. 997.492   7
   2   2 -10 18796.4 698.699   5
   2   2  -9 13526.7 519.991   4
   2   2  -9 12417.9 579.112   5
   2   2  -8 25208.1 705.111   4
   2   2  -8 26971.9 821.212   5
   2   2  -7 2985.40 244.204   4
   2   2  -7 2542.20 256.887   5
   2   2  -6 100171. 1358.92   4
   2   2  -6 99508.2 1443.51   5
   2   2  -5 99454.6 1300.34   4
  -2  -2   5 102370. 932.042   2
   2   2  -5 104109. 878.692   3
   2   2  -5 101328. 1375.97   5
   2   2  -4 6793.20 328.388   4
  -2  -2   4 6772.81 203.864   2
   2   2  -4 6357.48 219.423   3
   2   2  -4 6795.76 335.757   5
   2   2  -3 983.076 93.8419   3
   2   2  -3 882.496 111.736   4
   2   2  -3 1025.54 123.894   5
  -2  -2   3 1005.54 70.2811   2
  -2  -2   2 103413. 695.468   2
   2   2  -2 101499. 1100.82   4
   2   2  -1 651883. 2593.32   4
   2   2  -1 654429. 2634.52   3
  -2  -2   1 650241. 1926.82   2
   2   2   0 715127. 2510.39   4
  -2  -2   0 715766. 2274.39   2
   2   2   1 185157. 1177.11   4
  -2  -2  -1 190090. 1324.03   2
  -2  -2  -2 2843.19 190.473   2
  -2  -2  -3 39323.4 750.250   2
  -2  -2  -4 48581.5 915.165   2
  -2  -2  -5 27692.9 761.753   2
  -2  -2  -6 114.958 72.4129   2
  -2  -2  -7 2220.29 255.483   2
  -2  -2  -8 3743.91 335.635   2
   2   2   9 3214.14 159.249  12
  -2  -2  -9 2994.60 178.107   7
  -2  -2  -9 3186.75 319.091   2
  -2  -2  -9 2926.65 200.651   1
  -2  -2 -10 5547.55 269.080   7
  -2  -2 -10 5574.67 301.079   1
   2   2  10 5716.55 226.202  12
  -2  -2 -11 11705.9 444.160   1
   2   2  11 11844.9 326.731  12
  -2  -2 -11 11109.7 388.458   7
  -2  -2 -12 3434.56 219.395   7
  -2  -2 -12 3496.24 248.648   1
   2   2  12 3381.98 167.063  12
  -2  -2 -13 13560.1 402.678   7
  -2  -2 -14 1084.58 106.086   7
  -2  -2 -15 1253.75 84.2656   7
   2   3 -17 656.056 49.1502  14
   2   3 -16 772.016 80.7358  14
   2   3 -16 763.382 70.9831   9
   2   3 -15 1444.11 117.825   9
   2   3 -14 209.087 70.7034   9
   2   3 -14 192.253 51.0678   7
   2   3 -13 231.036 76.1548   9
   2   3 -13 255.378 64.0788   7
   2   3  -9 495.275 119.437   4
   2   3  -8-102.632 75.3565   4
   2   3  -7 893.220 143.207   4
  -2  -3   6 5198.19 256.700   2
   2   3  -6 5047.26 327.357   4
   2   3  -5 394.615 102.507   4
  -2  -3   5 380.051 66.6735   2
   2   3  -5 430.033 53.5762   3
   2   3  -4 803.640 79.0858   3
   2   3  -4 855.942 122.261   4
  -2  -3   4 840.974 87.6004   2
  -2  -3   3 6933.55 234.137   2
   2   3  -3 7104.01 250.107   3
   2   3  -3 6988.44 331.883   4
  -2  -3   2 22606.0 431.196   2
   2   3  -2 22793.3 481.085   3
   2   3  -2 22121.5 550.606   4
   2   3  -1 8724.68 322.149   4
  -2  -3   1 8560.35 280.826   2
   2   3   0 2369.17 155.522   4
  -2  -3   0 2207.06 157.196   2
   2   3   1 17774.5 374.717   4
  -2  -3  -1 18058.9 478.271   2
  -2  -3  -2 1141.87 138.255   2
  -2  -3  -3 1401.77 164.986   2
  -2  -3  -4 492.744 111.269   2
  -2  -3  -5 837.841 153.886   2
  -2  -3  -6 13999.6 627.867   2
  -2  -3  -7 6956.78 459.234   2
  -2  -3  -8 263.870 106.064   2
  -2  -3  -9 1205.87 124.191   7
  -2  -3  -9 861.352 177.647   2
  -2  -3  -9 1114.21 142.063   1
   2   3   9 1316.72 110.863  12
   2   3  10 4854.28 210.743  12
  -2  -3 -10 4787.39 251.986   7
  -2  -3 -10 4685.72 283.291   1
   2   3  11 6762.97 239.763  12
  -2  -3 -11 6806.42 304.109   7
  -2  -3 -11 7167.24 355.998   1
  -2  -3 -12 1550.55 144.559   7
  -2  -3 -12 1488.40 165.355   1
  -2  -3 -13 1753.59 139.512   7
  -2  -3 -14 1860.93 115.948   7
   2   4 -17 360.895 43.2182  14
   2   4 -16 101.109 46.1745  14
   2   4 -15 1064.83 117.955  14
   2   4 -15 1011.29 90.6182   9
   2   4 -14 2967.10 177.123   9
   2   4 -13 7882.78 305.928   9
   2   4 -12 37159.1 658.063   9
   2   4 -11 2402.30 163.356   9
   2   4 -10 4957.93 352.061   4
   2   4  -9 5654.57 388.333   4
   2   4  -8 630.219 124.449   4
   2   4  -7 2443.71 249.395   4
   2   4  -6 9284.59 469.200   4
  -2  -4   6 9667.00 368.444   2
  -2  -4   5 81900.3 1035.29   2
   2   4  -5 85618.6 1370.16   4
   2   4  -4 84.7837 61.9355   4
   2   4  -4 123.820 40.5881   3
   2   4  -3 51587.8 701.477   3
   2   4  -3 49669.6 942.587   4
  -2  -4   3 51832.5 762.470   2
  -2  -4   2 187514. 1498.02   2
   2   4  -2 186229. 1701.45   4
   2   4  -2 189025. 1471.35   3
   2   4  -1 18948.4 504.385   4
  -2  -4   1 18288.4 488.722   2
   2   4   0 12601.9 379.580   4
  -2  -4   0 12900.6 430.345   2
   2   4   1 1270.66 108.942   4
  -2  -4  -1 818.651 124.851   2
  -2  -4  -2 11190.9 460.860   2
  -2  -4  -3 6537.11 380.118   2
  -2  -4  -4 28803.1 859.075   2
  -2  -4  -5 354193. 3177.60   2
  -2  -4  -6 13542.6 653.943   2
  -2  -4  -7 2009.01 259.316   2
  -2  -4  -8 8550.07 356.236   1
   2   4   8 8988.75 268.934  12
  -2  -4  -8 9095.49 565.116   2
  -2  -4  -8 8572.63 297.846   7
   2   4   9 1589.63 123.373  12
  -2  -4  -9 1568.79 147.075   7
  -2  -4  -9 1560.81 165.902   1
  -2  -4 -10 9172.18 343.777   7
   2   4  10 9535.79 287.724  12
  -2  -4 -10 9243.65 404.307   1
  -2  -4 -11 165.018 67.9081   7
  -2  -4 -11 131.364 79.7300   1
  -2  -4 -12 5431.03 245.158   7
  -2  -4 -12 5687.17 295.667   1
  -2  -4 -13 3077.15 158.561   7
  -2  -4 -14 6346.24 163.207   7
   2   5 -17 454.695 45.4590  14
   2   5 -16 12.3238 38.7387  14
   2   5 -15 65.2636 53.5352  14
   2   5 -14 985.933 128.651  14
   2   5 -10 3827.79 330.345   4
   2   5  -9 2020.86 247.387   4
   2   5  -8 3769.19 331.041   4
   2   5  -7 524.589 130.314   4
   2   5  -6 4871.80 360.882   4
  -2  -5   6 4279.90 269.385   2
  -2  -5   5 3983.51 256.097   2
  -2  -5   4 36.4933 46.6565   2
  -2  -5   3 429.276 92.4027   2
   2   5  -3 490.485 77.0078   3
  -2  -5   2 4666.77 277.694   2
   2   5  -1 8084.70 352.033   4
  -2  -5   1 7783.22 363.322   2
  -2  -5   0 90.9706 48.7304   2
   2   5   0 84.8329 40.4279   4
   2   5   1 5365.19 234.821   4
  -2  -5  -1 5314.93 329.632   2
  -2  -5  -2 19595.7 679.240   2
  -2  -5  -3 26866.7 846.528   2
  -2  -5  -4 16119.0 688.123   2
  -2  -5  -5 193.120 108.360   2
  -2  -5  -6 11667.4 632.052   2
  -2  -5  -7 7892.13 278.708   7
   2   5   7 7789.61 259.230  12
  -2  -5  -7 8326.01 353.464   1
  -2  -5  -7 7128.99 506.786   2
  -2  -5  -8 2298.92 200.065   1
  -2  -5  -8 2328.77 170.635   7
   2   5   8 2388.03 151.321  12
  -2  -5  -9 993.183 141.682   1
  -2  -5  -9 1060.66 122.878   7
   2   5   9 1100.60 104.775  12
  -2  -5 -10 728.536 102.951   7
  -2  -5 -10 881.993 136.112   1
   2   5  10 752.864 81.6010  12
  -2  -5 -11 3241.29 190.976   7
  -2  -5 -11 3339.49 235.536   1
  -2  -5 -12 519.467 74.4371   7
  -2  -5 -12 486.536 96.0467   1
  -2  -5 -13 16.1517 30.3759   7
   2   6 -16 855.480 82.6353  14
   2   6 -15 774.931 99.5083  14
   2   6 -14 92.8764 66.3303  14
   2   6 -13 535.562 103.513  14
   2   6 -12 559.930 107.886  14
   2   6 -10 10487.8 549.980   4
   2   6  -9 77250.9 1542.81   4
   2   6  -8 59343.0 1345.94   4
   2   6  -7 111213. 1825.59   4
  -2  -6   6 4044.36 289.161   2
  -2  -6   5 7118.25 377.967   2
  -2  -6   4 470.209 96.5802   2
  -2  -6   3 1606.76 181.165   2
  -2  -6   2 10228.3 456.758   2
  -2  -6   1 282.009 82.7056   2
   2   6  -1 290.035 79.7810   4
   2   6   0 51119.5 868.434   4
  -2  -6   0 50567.1 1076.95   2
  -2  -6  -1 2098.32 234.881   2
  -2  -6  -2 28455.9 884.022   2
  -2  -6  -3 13405.6 636.715   2
  -2  -6  -4 3968.29 363.849   2
  -2  -6  -5 12939.5 669.074   2
  -2  -6  -6 2065.26 184.445   1
  -2  -6  -6 2405.01 289.609   2
  -2  -6  -6 2278.79 152.891   7
   2   6   6 2293.53 147.699  12
  -2  -6  -7 64.7983 43.3867   7
  -2  -6  -7 96.0567 60.8702   1
   2   6   7 95.7306 47.6780  12
  -2  -6  -8 6616.20 346.082   1
   2   6   8 6691.12 247.563  12
  -2  -6  -8 6531.63 285.735   7
  -2  -6  -9 2875.22 231.703   1
   2   6   9 2991.03 157.081  12
  -2  -6  -9 3039.52 192.588   7
  -2  -6 -10 699.137 120.554   1
  -2  -6 -10 551.745 86.5986   7
  -2  -6 -11 4094.43 238.818   1
  -2  -6 -11 4004.56 185.776   7
  -2  -6 -12 635.770 64.9224   7
  -2  -6 -12 582.359 85.0144   1
  -2  -7  16 387.473 56.6034   6
   2   7 -16 450.737 55.8733  14
   2   7 -15 3601.22 182.859  14
   2   7 -14 1371.76 136.832  14
   2   7 -13 1057.81 129.003  14
   2   7 -12 2702.33 205.967  14
   2   7 -11 5445.91 279.663  14
   2   7 -10 17912.1 486.001  14
   2   7  -9 21086.8 825.505   4
   2   7  -9 23297.0 529.595  14
   2   7  -8 27771.3 517.649  14
   2   7  -8 24924.3 906.087   4
   2   7  -7 11881.3 611.681   4
  -2  -7   6 2164.89 220.733   2
  -2  -7   5 10201.4 486.402   2
  -2  -7   4 2993.01 258.869   2
  -2  -7   3 1409.82 182.833   2
  -2  -7   2 3051.86 281.819   2
  -2  -7   1 26933.4 826.013   2
   2   7  -1 22685.8 661.043   4
  -2  -7   0 19952.4 729.570   2
  -2  -7  -1 2653.80 274.639   2
  -2  -7  -2 307.499 106.863   2
  -2  -7  -3 3721.50 351.142   2
  -2  -7  -4 4242.01 234.140  10
  -2  -7  -4 5269.55 426.294   2
  -2  -7  -5 1882.95 180.321   1
   2   7   5 1559.13 131.458  12
   2   7   6 2773.82 173.157  12
  -2  -7  -6 2762.52 176.173   7
  -2  -7  -6 2716.97 218.480   1
  -2  -7  -7 11163.2 356.186   7
   2   7   7 10321.3 317.492  12
  -2  -7  -7 10505.4 435.285   1
   2   7   8 22952.5 437.490  12
  -2  -7  -8 24675.4 649.355   1
  -2  -7  -8 23950.0 519.600   7
  -2  -7  -9 12406.9 353.913   7
  -2  -7  -9 13225.6 460.971   1
  -2  -7 -10 3980.72 183.586   7
  -2  -7 -10 4338.07 248.642   1
  -2  -7 -11 4258.99 148.154   7
  -2  -7 -11 4566.75 216.972   1
   2   8 -16 1514.88 71.6335  14
  -2  -8  16 1356.50 72.7453   6
   2   8 -15 28353.5 429.189  14
  -2  -8  15 28515.7 466.913   6
   2   8 -14 179.927 58.1707  14
  -2  -8  14 160.990 64.9696   6
   2   8 -13 274.108 72.2695  14
   2   8 -12 1157.82 131.608  14
   2   8 -11 173.268 66.8370  14
   2   8 -10 14037.3 418.316  14
   2   8  -9 23833.2 524.630  14
   2   8  -8 56384.3 745.075  14
  -2  -8   8 56139.6 823.102   6
   2   8  -7 1497.58 117.812  14
  -2  -8   7 1450.98 137.184   6
   2   8  -6 5227.06 407.888   4
  -2  -8   6 4782.07 335.456   2
  -2  -8   5 66.8578 70.6119   2
  -2  -8   4 177.377 74.6547   2
  -2  -8   3 10742.4 546.585   2
  -2  -8   2 5347.18 383.366   2
   2   8  -2 4368.85 317.944   4
  -2  -8   1 9320.90 530.835   2
  -2  -8   0 754.243 157.386   2
  -2  -8  -1 4751.98 399.012   2
  -2  -8  -1 4877.57 240.711  10
  -2  -8  -2 113571. 1967.97   2
  -2  -8  -2 108026. 1171.74  10
  -2  -8  -3 1619.55 242.572   2
  -2  -8  -3 1801.53 167.179  10
   2   8   4 10695.1 351.177  12
  -2  -8  -5 22771.3 615.597   1
   2   8   5 23392.0 500.669  12
  -2  -8  -6 11034.8 340.626   7
  -2  -8  -6 11164.9 439.144   1
   2   8   6 11582.5 337.442  12
  -2  -8  -7 2169.84 201.915   1
  -2  -8  -7 2169.41 152.642   7
   2   8   7 2310.72 146.885  12
  -2  -8  -8 16.1485 34.8221   7
  -2  -8  -8 12.8398 67.1709   1
  -2  -8  -9 11569.3 389.998   1
  -2  -8  -9 11271.3 280.728   7
  -2  -8 -10 2412.03 101.612   7
  -2  -8 -10 2860.56 170.266   1
  -2  -8 -11 1325.98 91.1265   1
   2   9 -15 209.424 36.0122  14
  -2  -9  15 240.843 47.3965   6
   2   9 -14 206.129 48.6593  14
  -2  -9  14 220.038 58.4270   6
   2   9 -13 8383.27 270.289  14
  -2  -9  13 8138.87 304.365   6
   2   9 -12 14466.2 381.881  14
  -2  -9  12 14537.2 432.666   6
   2   9 -11 2119.76 155.755  14
  -2  -9  11 2304.71 185.351   6
   2   9 -10 2684.26 176.582  14
  -2  -9  10 2479.63 193.849   6
   2   9  -9 9189.36 308.537  14
  -2  -9   9 9442.84 371.086   6
   2   9  -8 1059.02 106.658  14
  -2  -9   8 876.856 120.241   6
  -2  -9   7 532.142 93.5265   6
   2   9  -6 2274.33 270.671   4
  -2  -9   5 2517.55 255.546   2
   2   9  -5 2586.68 288.938   4
  -2  -9   4 1943.60 232.207   2
   2   9  -4 2652.86 277.449   4
  -2  -9   3 339.371 116.645   2
  -2  -9   3 87.8695 54.9121  10
  -2  -9   2-244.784 97.3589   2
  -2  -9   2-16.2453 49.8852  10
  -2  -9   1 257.668 112.865   2
  -2  -9   1 367.483 81.7749  10
  -2  -9   0 647.037 149.513   2
  -2  -9   0 855.142 117.788  10
  -2  -9  -1 4120.79 242.005  10
  -2  -9  -2 40650.4 764.333  10
  -2  -9  -3 15703.0 482.959  10
   2   9   4 3472.31 200.202  12
   2   9   5 22764.8 472.225  12
  -2  -9  -5 23135.3 624.662   1
  -2  -9  -6 14332.9 482.417   1
   2   9   6 14244.9 351.103  12
   2   9   7 72.8712 37.6934  12
  -2  -9  -7 178.985 83.1385   1
  -2  -9  -8 64.1875 54.8675   1
  -2  -9  -9 77.2772 47.8722   1
  -2  -9 -10 35.3372 29.7678   1
  -2 -10  14 156.545 42.2533   6
   2  10 -13 4231.14 144.374  14
  -2 -10  13 4152.74 187.658   6
   2  10 -12 69.8400 41.7605  14
  -2 -10  12 66.1539 49.2557   6
  -2 -10  11 1816.68 152.409   6
   2  10 -11 1953.34 125.135  14
  -2 -10  10 773.377 113.009   6
  -2 -10   9 4445.59 245.207   6
  -2 -10   8 1429.70 145.378   6
  -2 -10   7 4921.88 253.748   6
  -2 -10   6 44451.6 728.261   6
  -2 -10   4 12950.9 441.226  10
  -2 -10   3 2308.86 190.425  10
  -2 -10   2 9454.53 375.044  10
  -2 -10   1 7653.78 341.185  10
  -2 -10   0 18374.2 526.295  10
  -2 -10  -1 3954.63 253.106  10
  -2 -10  -2 26954.2 640.239  10
   2  10   3 56.9839 58.6618  12
  -2 -10  -4 45542.1 860.318   1
   2  10   4 46750.6 677.576  12
  -2 -10  -5 6234.05 310.365   1
   2  10   5 6679.49 232.894  12
  -2 -10  -6 17339.9 485.661   1
   2  10   6 18296.6 324.150  12
  -2 -10  -7 9417.95 322.897   1
  -2 -10  -8 26.7428 39.0258   1
  -2 -10  -9 49.6484 31.0348   1
  -2 -11  13 3035.51 116.923   6
  -2 -11  12 4712.07 185.043   6
  -2 -11  11 4559.19 205.434   6
  -2 -11  10 121.262 58.6442   6
  -2 -11   9 166.584 58.5403   6
  -2 -11   8 14590.2 408.747   6
  -2 -11   7 40863.9 686.170   6
  -2 -11   6 28308.3 651.121  10
  -2 -11   5 3319.73 229.507  10
  -2 -11   4 87.6038 65.4762  10
  -2 -11   3 16.7051 60.4745  10
  -2 -11   2 2173.89 187.934  10
  -2 -11   1 1541.12 162.945  10
  -2 -11   0 83.7332 64.2909  10
  -2 -11  -1 1100.90 139.884  10
   2  11   2 399.125 84.1299  12
  -2 -11  -3 513.644 104.264   1
   2  11   3 428.491 75.1229  12
   2  11   4 2681.27 144.162  12
  -2 -11  -4 2616.90 196.060   1
   2  11   5 15108.3 268.572  12
  -2 -11  -5 15805.1 421.565   1
  -2 -11  -6 7380.61 259.298   1
  -2 -11  -7 59.4158 36.7696   1
  -2 -12  12 805.378 70.0253  10
  -2 -12  11 6594.54 173.459   6
  -2 -12  11 7197.64 231.869  10
  -2 -12  10 923.088 83.0858   6
  -2 -12  10 976.270 101.093  10
  -2 -12   9 1971.81 125.920   6
  -2 -12   9 2092.32 152.765  10
  -2 -12   8 1780.90 124.188   6
  -2 -12   8 1753.49 148.774  10
  -2 -12   7 7279.17 304.636  10
  -2 -12   6 3683.75 224.640  10
  -2 -12   5 1211.88 139.082  10
  -2 -12   4 1638.63 163.230  10
  -2 -12   3 237.134 79.8415  10
  -2 -12   2 724.568 116.196  10
  -2 -12   1 11368.0 397.165  10
  -2 -12   0 627.100 104.999  10
   2  12   1 16.6614 49.6806  12
  -2 -12  -2 1554.12 147.237   1
   2  12   2 1523.17 113.501  12
   2  12   3 14278.4 284.684  12
  -2 -12  -3 15876.6 414.100   1
   2  12   4 2029.21 80.2760  12
  -2 -12  -4 2408.29 148.504   1
  -2 -12  -5 806.954 79.0744   1
  -2 -13  11 637.790 54.3491  10
  -2 -13  10 3356.80 138.279  10
  -2 -13   9 4673.25 183.156  10
  -2 -13   8 1903.51 130.470  10
  -2 -13   7 2173.48 146.477  10
  -2 -13   6 12638.3 352.928  10
  -2 -13   5 1024.51 118.201  10
  -2 -13   4 2421.61 167.105  10
  -2 -13   3 373.544 80.3056  10
  -2 -13   2 11.1754 47.7233  10
  -2 -13   1 267.857 67.5086  10
   2  13   0 146.976 48.1570  12
  -2 -13  -1 187.109 57.2494   1
   2  13   1 107.767 37.2909  12
   2  13   2 27.2852 23.2611  12
  -2 -13  -2 92.0278 43.5118   1
  -2 -13  -3 127.521 40.0465   1
  -2 -14   8 3542.85 123.466  10
  -2 -14   7 341.879 50.1958  10
  -2 -14   6 1396.77 94.7904  10
  -2 -14   5 5.12873 34.6600  10
  -2 -14   4 17.0719 35.3390  10
  -2 -14   3 2855.82 133.616  10
   2  14  -2 44.3343 32.5319  12
  -2 -14   1 879.668 75.3451   1
   2  14  -1 460.910 45.5198  12
  -2 -14   0 669.429 60.4241   1
   3 -14   1 12397.8 188.222   8
   3 -14   2 1702.33 79.4801   8
   3 -14   2 1846.99 100.208   6
   3 -14   3 11621.5 245.968   6
   3 -14   4 12.1907 30.1763   6
   3 -14   5 1130.05 75.9782   6
   3 -13  -2 2252.22 94.1100   8
   3 -13  -1 3523.11 138.472   8
   3 -13   0 3766.24 195.532   6
   3 -13   1 1730.95 146.795   6
   3 -13   2 6132.18 262.965   6
   3 -13   3 523.125 92.6150   6
   3 -13   4 29.6262 54.7827   6
   3 -13   5 2541.36 164.995   6
   3 -13   6 9652.81 292.022   6
   3 -13   7 15793.6 341.589   6
   3 -13   8 7250.18 208.668   6
   3 -13   9-41.5851 25.0401   6
   3 -12  -5 730.929 55.2848   7
   3 -12  -4 3419.19 140.537   7
   3 -12  -4 3893.21 130.368   8
   3 -12  -3 3827.48 156.807   8
   3 -12  -2 8484.88 262.239   8
   3 -12  -1 3180.94 218.855   6
   3 -12   0 33481.2 701.478   6
   3 -12   1 18639.8 530.946   6
   3 -12   2 9789.59 387.835   6
   3 -12   3 7774.11 342.733   6
   3 -12   4 58.1103 67.1977   6
   3 -12   5 490.640 103.499   6
   3 -12   6 4137.33 238.138   6
   3 -12   7 1580.32 142.976   6
   3 -12   8 6156.58 248.280   6
   3 -12   9 7684.48 193.064  13
   3 -12   9 7947.85 248.959   6
   3 -12  10 13567.3 228.701  13
   3 -12  10 13856.7 280.004   6
   3 -11  -7 1905.43 76.0083   7
   3 -11  -6 2148.83 87.5913   8
   3 -11  -6 2180.24 111.348   7
   3 -11  -5 1840.37 108.753   8
   3 -11  -5 1942.49 125.109   7
   3 -11  -4 664.477 83.3955   8
   3 -11  -3 1338.73 126.846   8
   3 -11  -3 1664.56 179.165   6
   3 -11  -2 2013.83 195.813   6
   3 -11  -1 3302.48 252.401   6
   3 -11   0 20882.8 612.940   6
   3 -11   1 8315.35 388.873   6
   3 -11   2 767.714 135.863   6
   3 -11   3 2107.94 199.860   6
   3 -11   4 13.4278 68.5991   6
   3 -11   5 21.1060 61.2926   6
   3 -11   6-0.92510 43.3622  13
   3 -11   6-24.3091 57.3748   6
   3 -11   7 697.840 96.2089  13
   3 -11   7 654.825 111.329   6
   3 -11   8 1586.92 149.277   6
   3 -11   8 1521.80 131.665  13
   3 -11   9 1729.88 143.225   6
   3 -11   9 1602.36 131.019  13
   3 -11  10 4954.47 210.726   6
   3 -11  10 4888.52 209.062  13
   3 -11  11 559.744 74.4548  13
   3 -11  11 396.968 60.6320   6
   3 -11  12 1402.31 69.4211   6
   3 -11  12 1997.76 105.946  13
   3 -10  -8 3743.69 126.572   7
   3 -10  -7 1869.00 96.4174   8
   3 -10  -7 1935.16 117.545   7
   3 -10  -6 8639.72 279.614   7
   3 -10  -6 8393.51 244.806   8
   3 -10  -5 15996.8 387.636   8
   3 -10  -4 182.118 63.4196   8
   3 -10  -3 73.7397 76.2798   6
   3 -10  -2 3924.79 284.098   6
   3 -10  -1 3270.56 257.202   6
   3 -10   0 1356.48 170.556   6
   3 -10   1 10235.9 428.091   6
   3 -10   2 18162.7 556.357   6
   3 -10   3 374.298 98.1314   6
   3 -10   4 4686.18 280.039   6
   3 -10   5 632.401 97.4291  13
   3 -10   5 673.390 121.557   6
   3 -10   6 2702.73 190.982  13
   3 -10   6 2857.16 219.339   6
   3 -10   7 2537.28 189.770  13
   3 -10   7 2485.03 199.541   6
   3 -10   8 6960.35 316.565   6
   3 -10   8 7577.93 321.471  13
   3 -10   9 14875.9 435.535   6
   3 -10   9 15297.3 448.330  13
   3 -10  10 10910.2 368.727  13
   3 -10  10 10837.3 345.439   6
   3 -10  11 1015.51 103.272   6
   3 -10  11 944.761 113.301  13
   3 -10  12 3896.02 187.438  13
   3 -10  12 3977.40 156.494   6
   3 -10  13 1016.29 85.1698  13
   3  -9  -9 341.216 48.6412   7
   3  -9  -8 60.5248 30.4755   8
   3  -9  -8 100.872 44.6215   7
   3  -9  -7 5090.50 202.199   8
   3  -9  -7 5523.78 236.201   7
   3  -9  -6 5809.39 244.769   8
   3  -9  -5 933.854 116.988   8
   3  -9  -4 841.891 146.922   6
   3  -9  -3 101.780 77.6989   6
   3  -9  -2 3476.60 266.771   6
   3  -9  -1 12171.6 465.000   6
   3  -9   0 12173.1 454.583   6
   3  -9   1 17315.1 530.485   6
   3  -9   2 7823.24 353.734   6
   3  -9   3 188.293 60.4162  13
   3  -9   3 154.726 79.5946   6
   3  -9   4-34.8413 53.1567  13
   3  -9   4 135.735 68.0851   6
   3  -9   5 1410.46 150.557  13
   3  -9   5 1498.69 160.455   6
   3  -9   6 11126.2 396.424  13
   3  -9   6 10648.4 406.579   6
   3  -9   7 12580.4 435.096  13
   3  -9   7 12947.0 448.753   6
   3  -9   8 5043.39 283.657  13
   3  -9   8 4992.74 274.425   6
   3  -9   9 7435.25 342.761  13
   3  -9   9 7142.22 319.441   6
   3  -9  10 8418.55 360.467  13
   3  -9  10 8600.79 328.134   6
   3  -9  11 7347.20 282.543   6
   3  -9  11 7577.77 328.660  13
   3  -9  12 978.387 118.280  13
   3  -9  12 1084.76 100.727   6
   3  -9  13 2013.31 138.533  13
   3  -9  13 1743.30 94.2466   6
   3  -9  14 133.188 41.8642  13
   3  -8 -10 6552.06 184.562   7
   3  -8  -9 816.286 70.6651   8
   3  -8  -9 938.276 91.9877   7
   3  -8  -8 3491.54 169.604   8
   3  -8  -8 3583.59 196.633   7
   3  -8  -7 5903.96 247.743   8
   3  -8  -7 5803.65 269.218   7
   3  -8  -6 9597.95 338.556   8
   3  -8  -5 33898.9 655.336   8
   3  -8  -4 3405.07 266.180   6
   3  -8  -3 44874.3 900.883   6
   3  -8  -2 1520.46 246.530   5
   3  -8  -2 1925.55 189.462   6
   3  -8  -1 198.026 121.266   5
   3  -8  -1 86.7292 58.9812   6
   3  -8   0 2427.15 257.051   5
   3  -8   0 2226.12 179.294   6
   3  -8   1 3931.79 308.504   2
   3  -8   1 3488.23 217.495   6
   3  -8   2 2654.63 271.537   2
   3  -8   2 2530.42 182.057   6
   3  -8   3 375.609 106.064   2
   3  -8   3 342.201 80.6741   6
   3  -8   4 17898.2 441.922  13
   3  -8   4 18472.0 471.984   6
   3  -8   5 57038.8 1336.55   2
   3  -8   5 57102.2 848.240  13
   3  -8   5 57237.3 839.877   6
   3  -8   6 5656.60 289.155  13
   3  -8   6 6473.22 293.021   6
   3  -8   7 118516. 1280.97   6
   3  -8   8 5849.72 274.060  12
   3  -8   8 5886.25 293.176   6
   3  -8   9 285.785 81.8536  12
   3  -8   9 294.098 82.4841   6
   3  -8  10 1198.47 140.267  12
   3  -8  10 1175.24 136.395   6
   3  -8  11 13694.6 400.260   6
   3  -8  12 510.063 80.5696   6
   3  -8  13 1674.72 145.369  13
   3  -8  13 1445.49 100.611   6
   3  -8  14 2529.43 143.776  13
   3  -8  15 71.1694 28.7380  13
   3  -7 -11 239.465 44.3604   7
   3  -7 -10 112.604 46.4195   7
   3  -7  -9 64.7768 43.5040   8
   3  -7  -9 62.8901 50.2204   7
   3  -7  -8 53.8691 52.1414   7
   3  -7  -8 127.820 56.4005   8
   3  -7  -7 311.138 80.7674   8
   3  -7  -7 340.744 81.9927   7
   3  -7  -6 51.8441 49.4188   8
   3  -7  -5 839.076 111.884   8
   3  -7  -5 564.934 123.441   6
   3  -7  -4 408.998 162.191   5
   3  -7  -4 376.782 112.091   6
   3  -7  -3 2094.44 294.743   5
   3  -7  -3 1761.68 179.550   6
   3  -7  -2 949.622 183.483   5
   3  -7  -1 904.216 171.458   5
   3  -7   0-149.309 62.9241   5
   3  -7   0 303.339 83.8003   2
   3  -7   1-327.068 106.629   5
   3  -7   1-82.0692 85.9487   2
   3  -7   2 2820.45 278.147   2
   3  -7   3 417.678 116.546   2
   3  -7   4 5909.35 427.468   2
   3  -7   5 4701.68 402.928   2
   3  -7   6 1077.19 107.303  12
   3  -7   6 1090.06 205.896   2
   3  -7   7 52.6308 78.5864   2
   3  -7   7 15.4339 46.9307  12
   3  -7   7 74.1375 57.2191   6
   3  -7   8 1605.61 150.101  12
   3  -7   8 1573.14 146.409   6
   3  -7   9 5031.67 263.796  12
   3  -7   9 5752.43 273.253   6
   3  -7  10 4424.18 252.035  12
   3  -7  10 4616.48 248.425   6
   3  -7  11 2572.58 193.866  12
   3  -7  11 2588.21 180.489   6
   3  -7  12 1049.75 128.400  12
   3  -7  12 1117.14 114.815   6
   3  -7  13 230.398 70.7114  12
   3  -7  14 558.330 86.3400  13
   3  -7  15 279.655 48.0165  13
   3  -6 -12 57.4772 29.9392   7
   3  -6 -11 628.742 74.7445   7
   3  -6 -10 78.6398 45.4647   8
   3  -6 -10 135.297 51.0007   7
   3  -6  -9 4179.48 206.372   8
   3  -6  -9 4075.51 216.005   7
   3  -6  -8 9638.43 330.850   8
   3  -6  -8 9586.58 341.615   7
   3  -6  -7 11417.5 365.887   8
   3  -6  -6 7808.16 308.400   8
   3  -6  -5 122716. 1176.57   8
   3  -6  -5 123157. 1439.70   6
   3  -6  -5 123166. 2077.36   5
   3  -6  -4 57045.0 1376.92   5
   3  -6  -3 50503.6 1255.87   5
   3  -6  -2 32197.9 953.774   5
   3  -6  -1 11421.1 549.581   5
   3  -6   0 4482.79 327.275   5
   3  -6   0 4211.78 284.242   2
   3  -6   1 861.377 134.487   5
   3  -6   1 631.978 131.546   2
   3  -6   2 25535.4 755.101   2
   3  -6   3 303.013 107.218   2
   3  -6   4 2456.36 260.157   2
   3  -6   5 15721.2 673.926   2
   3  -6   6 7902.13 519.801   2
   3  -6   7 10489.5 634.260   2
  -3   6  -8 5491.90 261.133   7
   3  -6   8 5377.84 474.352   2
   3  -6   8 5351.40 247.311  12
  -3   6  -9 21889.9 550.003   7
   3  -6   9 23872.9 530.406  12
  -3   6 -10 5247.94 280.158   7
   3  -6  10 5270.29 262.418  12
  -3   6 -11 5294.09 280.229   7
   3  -6  11 5188.19 266.132  12
   3  -6  12 15775.7 453.710  12
  -3   6 -12 15461.9 463.300   7
  -3   6 -13 17797.7 463.813   7
   3  -6  13 17750.0 447.660  12
   3  -6  14 4846.69 205.774  12
   3  -6  15 25.9823 31.5547  13
   3  -5 -13 1425.30 64.8812   7
   3  -5 -13 1451.63 70.1938   9
   3  -5 -12 641.984 71.0567   7
   3  -5 -12 568.113 69.4115   9
   3  -5 -11 149.129 53.5085   9
   3  -5 -11 235.550 61.5716   7
   3  -5 -11 188.973 48.4551   8
   3  -5 -10 22371.3 462.905   8
   3  -5 -10 22063.0 481.354   7
   3  -5 -10 21768.3 479.716   9
   3  -5  -9 29448.1 570.486   8
   3  -5  -9 30228.4 593.166   7
   3  -5  -8 857.767 108.791   8
   3  -5  -8 761.372 103.829   7
   3  -5  -7 276.148 100.779   5
   3  -5  -7 351.574 78.9155   8
   3  -5  -6 229.921 120.316   5
   3  -5  -6 30.0524 39.4984   8
   3  -5  -5 520.545 172.222   5
   3  -5  -4 1862.37 242.916   5
   3  -5  -3 2299.95 264.265   5
   3  -5  -2 1047.00 166.424   5
   3  -5  -1 192.406 79.0701   5
   3  -5  -1-16.1651 23.6520   2
   3  -5   0 2199.77 216.318   5
   3  -5   0 2189.41 189.300   2
   3  -5   1 25168.5 650.511   5
   3  -5   1 24717.4 641.510   2
   3  -5   2 44246.7 914.432   2
   3  -5   3 43740.1 960.161   2
   3  -5   3 44438.2 755.151   3
   3  -5   4 14349.1 585.942   2
   3  -5   5 105.209 82.6675   2
   3  -5   6 319.148 125.029   2
   3  -5   7 689.730 182.299   2
  -3   5  -8 1868.39 144.355   7
   3  -5   8 1988.19 296.335   2
   3  -5   8 1734.92 136.809  12
   3  -5   9 549.307 148.290   2
  -3   5  -9 570.164 94.7081   7
   3  -5   9 475.544 83.4818  12
   3  -5  10 38.5815 48.5530  12
  -3   5 -10 42.5642 52.4608   7
   3  -5  11 68.0204 57.3723  12
  -3   5 -11 1.43966 47.8467   7
  -3   5 -12 153.522 67.1220   7
   3  -5  12 224.563 74.3593  12
  -3   5 -13 521.015 89.7055   7
   3  -5  13 569.285 94.9135  12
  -3   5 -14 53.4716 50.9400   7
   3  -5  14 31.7708 47.4476  12
   3  -5  15 118.764 35.1856  13
   3  -4 -14 211.086 34.5530   9
   3  -4 -13 894.881 68.9387   7
   3  -4 -13 841.764 83.4739   9
   3  -4 -12 4320.39 208.974   9
   3  -4 -12 4384.89 187.011   7
   3  -4 -11 15428.1 364.845   8
   3  -4 -11 15671.8 389.378   7
   3  -4 -11 15383.2 426.076   9
   3  -4 -10 68787.2 845.919   8
   3  -4 -10 69854.7 868.562   7
   3  -4  -9 58493.9 810.814   8
   3  -4  -9 57990.8 784.460   7
   3  -4  -8 18196.1 452.231   8
   3  -4  -8 18296.2 417.079   7
   3  -4  -7 3733.68 199.358   8
   3  -4  -7 3684.38 362.129   5
   3  -4  -6 18119.5 790.359   5
   3  -4  -5-16.7090 87.0382   5
   3  -4  -4 18632.9 752.060   5
   3  -4  -3 18035.0 694.106   5
   3  -4  -2-9.98854 60.8693   5
   3  -4  -1 53148.6 1028.11   5
   3  -4  -1 54359.3 757.068   2
   3  -4   0 2883.63 198.852   2
   3  -4   0 3526.79 264.389   3
   3  -4   1 366316. 2287.33   2
   3  -4   1 360532. 2281.11   3
   3  -4   1 368165. 2217.29   5
   3  -4   2 19329.0 514.679   3
   3  -4   2 19259.8 554.258   2
   3  -4   3 8620.16 333.386   3
   3  -4   3 8578.37 401.897   2
   3  -4   4 24787.3 553.460   3
   3  -4   4 23986.9 733.477   2
   3  -4   5 1504.04 212.515   2
   3  -4   6 1344.62 213.024   2
   3  -4   7 5949.92 456.262   2
   3  -4   8 7533.28 541.062   2
   3  -4   9 4974.83 235.476  12
  -3   4  -9 4736.55 232.399   7
   3  -4  10 3480.05 206.173  12
  -3   4 -10 3676.20 224.922   7
   3  -4  11 16835.9 453.838  12
  -3   4 -11 16181.0 465.753   7
  -3   4 -12 336.826 85.4379   7
   3  -4  12 318.072 78.4892  12
   3  -4  13 22463.0 492.242  12
  -3   4 -13 21128.3 508.417   7
  -3   4 -14 3000.38 178.782   7
   3  -4  14 2888.79 148.014  13
   3  -4  14 3044.22 169.266  12
  -3   4 -15 4076.24 171.787   7
   3  -4  15 4117.37 157.314  12
   3  -3 -14 447.966 62.8771   9
   3  -3 -13 569.591 65.9008   7
   3  -3 -13 524.152 84.3957   9
   3  -3 -12-4.87573 53.3196   9
   3  -3 -12 7.65407 36.2375   8
   3  -3 -12 21.5148 37.0984   7
   3  -3 -11 3306.04 182.927   8
   3  -3 -11 3269.64 182.356   7
   3  -3 -10 893.196 107.567   8
   3  -3 -10 666.648 90.7060   7
   3  -3  -9 7506.00 291.683   8
   3  -3  -9 7428.09 259.312   7
   3  -3  -8 1443.51 226.010   5
   3  -3  -8 1478.48 127.230   8
   3  -3  -7 1242.66 216.251   5
   3  -3  -6 3424.24 338.348   5
   3  -3  -5 6107.62 439.841   5
   3  -3  -4 877.588 157.995   5
   3  -3  -3 4258.00 323.445   5
   3  -3  -2 16000.8 528.754   3
   3  -3  -2 15663.9 571.662   5
   3  -3  -1 8724.20 247.161   2
   3  -3  -1 8453.46 368.562   3
   3  -3  -1 8742.00 389.746   5
   3  -3   0 12081.1 424.093   3
   3  -3   0 12622.6 340.774   2
   3  -3   0 12610.6 424.770   5
   3  -3   1 33651.5 612.366   2
   3  -3   1 32101.7 682.665   3
   3  -3   1 33462.4 606.458   5
   3  -3   2 3577.17 227.226   3
   3  -3   2 3810.68 230.414   2
   3  -3   2 3689.83 160.955   5
   3  -3   3 9328.93 361.839   3
   3  -3   3 9854.54 411.889   2
   3  -3   4 13730.2 435.001   3
   3  -3   4 14303.5 556.782   2
   3  -3   5 2437.32 259.303   2
   3  -3   5 2380.28 184.247   3
   3  -3   6 1137.83 193.574   2
   3  -3   7 1655.34 242.357   2
  -3   3  -8 4443.55 359.424   2
  -3   3  -9 1651.20 134.748   7
   3  -3   9 1651.79 137.708  12
  -3   3  -9 1273.68 203.400   2
  -3   3 -10 4250.20 234.060   7
   3  -3  10 4233.38 221.139  12
   3  -3  11 279.530 73.8320  12
  -3   3 -11 209.393 69.4827   7
   3  -3  12 7149.19 291.618  12
  -3   3 -12 7331.74 311.967   7
   3  -3  13 2476.92 166.332  12
  -3   3 -13 2455.53 181.043   7
   3  -3  14 2422.28 148.209  12
  -3   3 -14 2375.15 159.594   7
   3  -3  15 352.338 52.4128  12
  -3   3 -15 329.674 58.1928   7
   3  -2 -15 804.178 70.8272   9
   3  -2 -14 6128.38 237.854   9
   3  -2 -13 16.9084 55.3232   9
   3  -2 -12 8816.32 281.470   8
   3  -2 -12 8958.39 279.134   7
   3  -2 -11 3916.90 205.969   8
   3  -2 -11 3936.64 191.046   7
   3  -2 -10 13655.9 390.245   8
   3  -2  -9 39028.6 640.702   8
   3  -2  -9 40365.6 1185.88   5
   3  -2  -8 16504.8 750.616   5
   3  -2  -7 28561.5 982.280   5
   3  -2  -6 5972.79 435.605   5
   3  -2  -5 1758.77 225.213   5
   3  -2  -4 108509. 1647.99   5
   3  -2  -3 5184.77 299.878   3
   3  -2  -3 5171.10 341.927   5
   3  -2  -2 42349.4 819.137   3
   3  -2  -2 41830.0 877.071   5
   3  -2  -1 13808.9 458.038   3
   3  -2  -1 13301.2 448.444   5
   3  -2   0 2274.89 189.193   3
   3  -2   0 1931.14 117.813   2
   3  -2   0 2204.31 166.514   5
   3  -2   1 350766. 1900.68   2
   3  -2   1 358445. 1825.02   5
   3  -2   2 3705.82 239.832   3
   3  -2   2 3695.65 221.637   2
   3  -2   2 3783.65 141.029   5
   3  -2   3 23963.9 610.506   3
   3  -2   3 23191.4 624.862   2
   3  -2   4 2273.11 219.878   2
   3  -2   4 2652.12 210.319   3
   3  -2   5 40432.6 813.183   3
   3  -2   5 37736.0 973.069   2
   3  -2   6 54330.7 954.698   3
  -3   2  -7 677.033 145.095   2
  -3   2  -8 39957.8 1053.88   2
  -3   2  -9 5015.62 394.894   2
   3  -2   9 4856.94 223.356  12
  -3   2  -9 4897.62 219.091   7
   3  -2  10 33129.4 597.262  12
  -3   2 -10 32640.8 617.011   7
   3  -2  11 7477.58 297.528  12
  -3   2 -11 6964.94 302.073   7
  -3   2 -12 177.658 72.4209   7
   3  -2  12 205.457 67.7795  12
   3  -2  13 79311.3 888.248  12
  -3   2 -13 78967.4 963.087   7
   3  -2  14 7236.85 240.163  12
  -3   2 -14 7279.88 267.067   7
  -3   2 -15 9144.27 242.853   7
   3  -2  15 8856.78 210.433  12
   3  -1 -15 5668.33 202.766   9
   3  -1 -14 3483.17 199.878   9
   3  -1 -13 2234.03 183.998   9
   3  -1 -12 601.711 84.6460   8
   3  -1 -11 988.455 110.925   8
   3  -1 -10 5526.33 245.757   8
   3  -1  -9 3339.34 184.244   8
   3  -1  -9 3083.16 348.437   5
   3  -1  -8 74.0194 93.9688   5
   3  -1  -7 3904.86 359.446   5
   3  -1  -6 9561.46 537.749   5
   3  -1  -5-54.6518 75.1105   5
   3  -1  -4 21975.9 595.570   3
   3  -1  -4 21563.8 710.421   5
   3  -1  -3 44334.9 822.829   3
   3  -1  -3 45668.9 952.638   5
   3  -1  -2 10339.7 397.439   3
   3  -1  -2 10615.2 423.444   5
   3  -1  -1 3597.21 232.758   3
   3  -1  -1 3670.11 226.138   5
   3  -1   0 6088.42 308.834   3
  -3   1   0 6109.79 143.133   2
   3  -1   0 6374.23 264.388   5
   3  -1   1 1893.24 128.497   5
   3  -1   1 1881.21 179.642   3
   3  -1   2 3827.20 255.207   3
   3  -1   3 1118.67 143.454   3
   3  -1   4 3417.01 249.920   3
  -3   1  -4 3470.12 224.688   2
   3  -1   5 23193.4 654.190   3
  -3   1  -5 22403.6 627.833   2
   3  -1   6 5313.66 320.121   3
  -3   1  -6 5384.77 339.997   2
   3  -1   7 295.639 85.0813   3
  -3   1  -7-86.5518 64.4036   2
  -3   1  -8 4732.94 361.322   2
  -3   1  -9 7678.11 269.051   7
   3  -1   9 7816.36 274.656  12
  -3   1  -9 8376.45 517.014   2
  -3   1 -10 459.613 87.5227   7
   3  -1  10 520.268 83.1120  12
   3  -1  11 2669.29 177.953  12
  -3   1 -11 2662.12 191.737   7
  -3   1 -12 179.805 68.3979   7
   3  -1  12 201.766 67.0678  12
   3  -1  13 471.749 81.9571  12
  -3   1 -13 461.629 86.2134   7
   3  -1  14 6628.17 216.630  12
  -3   1 -14 6830.30 249.038   7
  -3   1 -15 1087.61 83.1130   7
   3  -1  15 1034.25 65.7652  12
   3   0 -16 722.961 60.8106   9
   3   0 -15 12.5811 40.5366   9
   3   0 -14 80.9382 59.5259   9
   3   0 -13-30.4462 65.0166   9
   3   0 -13 17.4257 36.8377  14
   3   0 -12 483.717 105.485   9
   3   0 -12 409.746 76.2556   8
   3   0 -11 72.7088 56.5458   8
   3   0 -10 125.640 88.6207   5
   3   0 -10 44.6600 38.1337   8
   3   0  -9 1080.92 205.465   5
   3   0  -9 1009.34 103.502   8
   3   0  -8 449.742 127.546   5
   3   0  -7 182.434 90.6735   5
   3   0  -6 63.8244 65.5846   5
   3   0  -5 76.7299 78.2407   5
   3   0  -5 94.6132 66.3348   3
   3   0  -4 70.5261 68.4290   5
   3   0  -4 179.483 67.0077   3
   3   0  -3-7.15283 55.4989   5
   3   0  -3-27.9834 53.0149   3
   3   0  -2-77.4954 44.7568   5
   3   0  -2 99.1467 65.3333   3
   3   0  -1 201.722 61.7328   5
   3   0  -1 71.3306 57.5673   3
   3   0   0 243.482 58.8677   5
   3   0   0 191.379 71.1618   3
  -3   0   0 147.892 27.8980   2
   3   0   1 34.4151 44.2638   3
  -3   0  -1 75.5260 31.6091   2
   3   0   2 240.926 75.7330   3
  -3   0  -2 197.204 50.1583   2
   3   0   3 252.240 85.3430   3
  -3   0  -3 260.106 63.1984   2
   3   0   4 611.554 124.245   3
  -3   0  -4 208.914 65.9149   2
   3   0   5-0.35663 47.8131   3
  -3   0  -5 209.174 75.4050   2
   3   0   6 316.924 88.2023   3
  -3   0  -6 243.253 81.5794   2
   3   0   7-229.599 85.6536   3
  -3   0  -7-5.19923 45.4535   2
   3   0   8 374.688 89.5568   3
  -3   0  -8 574.015 139.931   2
  -3   0  -9 392.893 73.4686   7
   3   0   9 295.985 64.9832  12
  -3   0  -9 184.369 101.110   2
  -3   0 -10 326.139 71.7518   7
   3   0  10 262.203 68.7849  12
  -3   0 -11 1708.49 154.077   7
   3   0  11 1784.28 145.785  12
  -3   0 -12 58.6448 53.0223   7
   3   0  12 88.7212 56.3245  12
  -3   0 -13 282.503 68.7860   7
   3   0  13 158.067 56.0315  12
  -3   0 -14 31.9321 40.2396   7
   3   0  14-1.65624 32.0401  12
  -3   0 -15 19.3937 24.0068   7
   3   1 -16 1346.17 85.1785   9
   3   1 -15 3585.22 135.671  14
   3   1 -15 3796.74 187.425   9
   3   1 -14 2236.98 139.238  14
   3   1 -14 2369.14 177.701   9
   3   1 -13 451.003 98.5962   9
   3   1 -13 429.642 75.1532  14
   3   1 -12 1272.43 123.670   8
   3   1 -12 1131.57 143.321   9
   3   1 -11 6321.39 267.501   8
   3   1 -10 4021.08 208.935   8
   3   1 -10 3434.69 340.961   5
   3   1  -9 1097.72 207.031   5
   3   1  -8 1995.87 257.442   5
   3   1  -7 11320.9 586.845   5
   3   1  -6 648.072 153.310   5
   3   1  -6 581.453 127.974   4
   3   1  -5 12435.4 511.965   4
   3   1  -5 11866.7 391.022   3
   3   1  -5 12253.5 544.929   5
   3   1  -4 40467.6 897.216   4
   3   1  -4 40206.9 729.192   3
   3   1  -4 41310.6 940.342   5
   3   1  -3 29913.3 736.452   4
   3   1  -3 29161.9 630.768   3
   3   1  -3 30488.0 757.177   5
   3   1  -2 93.1160 59.9047   5
   3   1  -2 42.0986 52.4159   3
   3   1  -1 8360.84 368.071   3
   3   1  -1 8345.73 340.837   5
   3   1   0 3659.49 257.106   3
  -3  -1   0 3564.30 136.547   2
   3   1   1 1634.02 181.347   3
  -3  -1  -1 1826.14 124.008   2
   3   1   2 3084.41 253.759   3
  -3  -1  -2 3140.03 185.339   2
   3   1   3 2794.89 245.364   3
  -3  -1  -3 2418.56 180.126   2
  -3  -1  -4 17528.1 533.977   2
  -3  -1  -5 8216.99 403.809   2
  -3  -1  -6 1149.18 163.197   2
  -3  -1  -7 1784.38 213.905   2
   3   1   8 8353.85 455.912   3
  -3  -1  -8 7775.24 479.293   2
  -3  -1  -9 2079.20 145.649   7
   3   1   9 2008.76 146.884  12
  -3  -1  -9 2138.28 160.152   1
  -3  -1  -9 2024.43 249.155   2
  -3  -1 -10 968.881 113.799   7
  -3  -1 -10 881.127 122.985   1
   3   1  10 814.249 104.205  12
  -3  -1 -11 13016.4 401.028   7
   3   1  11 12595.2 369.105  12
  -3  -1 -12 1663.27 143.856   7
   3   1  12 1633.31 134.322  12
   3   1  13 7602.27 243.218  12
  -3  -1 -13 7575.99 269.401   7
   3   1  14 1926.46 95.4767  12
  -3  -1 -14 2019.67 118.873   7
   3   2 -16 832.976 52.2487  14
   3   2 -16 946.618 73.2039   9
   3   2 -15 2845.15 142.168  14
   3   2 -15 2916.44 164.557   9
   3   2 -14 252.075 74.2437   9
   3   2 -14 365.201 72.4885  14
   3   2 -13 6361.34 279.601  14
   3   2 -13 6666.99 312.372   9
   3   2 -12 2218.14 193.393   9
   3   2 -11 38637.4 658.556   8
   3   2 -11 39911.2 762.306   9
   3   2 -10 56028.1 780.477   8
   3   2 -10 57898.5 1324.16   5
   3   2 -10 56111.5 882.287   9
   3   2  -9 16556.5 735.576   5
   3   2  -8 23353.0 767.883   4
   3   2  -8 22756.6 846.875   5
   3   2  -7 6496.90 402.239   4
   3   2  -7 6215.36 433.679   5
   3   2  -6 7099.21 417.870   4
   3   2  -6 7117.24 438.759   5
   3   2  -5 86900.8 1411.48   4
   3   2  -5 87376.6 1020.93   3
   3   2  -5 84100.8 1447.52   5
   3   2  -4 1854.43 204.252   4
   3   2  -4 1989.97 165.776   3
   3   2  -4 2172.98 229.544   5
   3   2  -3 48929.6 962.680   4
   3   2  -3 50965.6 847.522   3
   3   2  -3 50603.9 986.337   5
   3   2  -2 7873.10 356.869   3
   3   2  -2 8366.55 381.671   4
   3   2  -1 10655.8 408.042   4
   3   2  -1 10923.6 426.628   3
  -3  -2   1 11205.2 233.612   2
   3   2   0 375235. 2565.50   3
  -3  -2   0 374461. 1740.04   2
   3   2   1 709.984 126.978   3
  -3  -2  -1 463.204 77.2019   2
  -3  -2  -2 19600.8 511.417   2
  -3  -2  -3 9986.61 402.649   2
  -3  -2  -4 20973.4 636.200   2
  -3  -2  -5 67053.9 1211.20   2
  -3  -2  -6 4352.46 334.814   2
  -3  -2  -7 25342.7 841.663   2
   3   2   8 4479.51 205.071  12
  -3  -2  -8 4221.58 364.062   2
  -3  -2  -8 4109.30 208.481   1
   3   2   9 36773.0 611.257  12
  -3  -2  -9 36668.9 678.508   1
  -3  -2 -10 14417.7 403.168   7
   3   2  10 15065.2 399.188  12
  -3  -2 -10 14644.4 460.866   1
  -3  -2 -11 11.4861 43.1077   7
   3   2  11-4.58439 50.6695  12
  -3  -2 -11 29.3359 61.3126   1
  -3  -2 -12 81990.2 916.625   7
   3   2  12 82821.5 847.614  12
  -3  -2 -13 5099.02 204.646   7
   3   2  13 5026.66 180.853  12
  -3  -2 -14 6382.03 163.537   7
   3   3 -16 49.9563 26.4616   9
   3   3 -16 23.1853 27.7585  14
   3   3 -15 347.921 64.4500   9
   3   3 -15 313.503 64.0400  14
   3   3 -14 871.806 107.274  14
   3   3 -14 884.167 108.800   9
   3   3 -13 470.520 92.8650   9
   3   3 -13 319.548 81.3517  14
   3   3 -12 967.479 126.215  14
   3   3 -12 1075.44 135.836   9
   3   3 -11 1592.96 152.592   9
   3   3 -10 2211.22 166.330   8
   3   3 -10 2338.12 263.119   4
   3   3 -10 1907.37 159.868   9
   3   3  -9 1194.20 194.454   4
   3   3  -8 2298.63 257.101   4
   3   3  -7 7219.67 445.867   4
   3   3  -6 1953.77 229.992   4
   3   3  -5 1350.99 190.265   4
   3   3  -5 1460.10 132.359   3
   3   3  -4 11559.1 511.109   4
   3   3  -4 11423.4 379.487   3
   3   3  -3 11672.0 487.247   4
   3   3  -3 11840.3 411.633   3
   3   3  -2 3709.73 264.463   4
   3   3  -2 3913.85 255.698   3
   3   3  -1 37191.5 776.055   4
   3   3  -1 37701.5 817.264   3
  -3  -3   1 37009.1 568.304   2
   3   3   0 12270.0 419.908   4
   3   3   0 12141.0 491.131   3
  -3  -3   0 11952.2 368.758   2
  -3  -3  -1 7976.93 331.903   2
  -3  -3  -2 19939.3 575.540   2
  -3  -3  -3 4679.13 303.851   2
  -3  -3  -4 822.690 137.667   2
  -3  -3  -5 57.9820 39.1275   2
  -3  -3  -6 932.101 168.081   2
   3   3   7 1204.39 110.012  12
   3   3   7 1222.51 96.9664  14
  -3  -3  -7 1093.51 181.291   2
   3   3   8 1131.18 113.108  12
  -3  -3  -8 1080.01 124.267   1
   3   3   9 777.946 98.4475  12
  -3  -3  -9 668.584 111.782   1
  -3  -3 -10 1921.76 151.068   7
   3   3  10 1660.69 138.008  12
  -3  -3 -10 1765.75 169.524   1
  -3  -3 -11 6599.15 266.204   7
  -3  -3 -11 6229.90 299.484   1
   3   3  11 6143.26 243.643  12
  -3  -3 -12 3585.23 181.272   7
   3   3  12 3506.26 163.914  12
  -3  -3 -13 156.866 41.7778   7
   3   3  13 170.066 37.3791  12
   3   4 -16 2378.22 112.860  14
   3   4 -15 4846.40 209.421  14
   3   4 -15 4485.01 173.762   9
   3   4 -14 648.227 100.815  14
   3   4 -14 692.125 90.0495   9
   3   4 -13 1770.12 167.109  14
   3   4 -13 1839.09 153.049   9
   3   4 -12 130704. 1388.49  14
   3   4 -12 129328. 1276.64   9
   3   4 -11 8698.90 357.762  14
   3   4 -11 8329.68 330.938   9
   3   4 -10 14812.5 633.334   4
   3   4 -10 15963.6 463.221  14
   3   4 -10 16165.2 432.727   9
   3   4  -9 5177.80 400.782   4
   3   4  -9 4583.87 237.853  14
   3   4  -9 4655.49 215.842   9
   3   4  -8 27316.2 898.595   4
   3   4  -7 11362.2 582.796   4
   3   4  -6 2684.38 280.806   4
   3   4  -5 24197.8 805.909   4
   3   4  -4 705.585 139.850   4
   3   4  -4 811.409 113.680   3
   3   4  -3 79140.1 1321.86   4
   3   4  -3 82073.8 1105.67   3
  -3  -4   2 101469. 1018.74   2
   3   4  -2 101638. 1297.80   3
  -3  -4   1 204069. 1598.22   2
   3   4  -1 203003. 1948.00   3
   3   4   0 60947.0 960.931   4
  -3  -4   0 65042.0 976.353   2
  -3  -4  -1 3750.98 253.224   2
  -3  -4  -2 13306.3 515.499   2
  -3  -4  -3 2137.72 221.191   2
  -3  -4  -4 1249.97 185.068   2
  -3  -4  -5 6812.01 440.179   2
  -3  -4  -6 1183.89 193.572   2
   3   4   7 6065.10 250.360  12
  -3  -4  -7 5745.37 264.146   1
   3   4   7 5655.31 208.279  14
  -3  -4  -7 5481.80 411.666   2
  -3  -4  -8 6789.95 317.331   1
   3   4   8 7228.13 278.268  12
   3   4   9 20706.6 465.031  12
  -3  -4  -9 19856.6 545.299   1
   3   4  10 2851.03 171.422  12
  -3  -4 -10 2877.68 212.652   1
  -3  -4 -11 17711.4 390.482   7
   3   4  11 17854.0 379.056  12
  -3  -4 -11 17510.6 481.946   1
   3   4  12 242.402 47.6966  12
   3   5 -16 2623.16 119.440  14
   3   5 -15 400.430 73.7688  14
   3   5 -14 392.014 61.2141   9
   3   5 -14 433.899 92.1474  14
   3   5 -13 7894.97 340.044  14
   3   5 -13 7896.71 280.322   9
   3   5 -12 22142.9 581.984  14
   3   5 -12 22167.5 497.052   9
   3   5 -11 4601.35 268.965  14
   3   5 -11 4676.27 229.283   9
   3   5 -10 133.653 48.7591   9
   3   5 -10 43.1149 68.7802  14
   3   5  -9 591.599 79.0435   9
   3   5  -9 390.295 123.620   4
   3   5  -9 624.469 102.385  14
   3   5  -8 1664.64 241.466   4
   3   5  -7 2147.59 263.003   4
   3   5  -6 1470.25 214.680   4
   3   5  -5 924.899 168.822   4
   3   5  -4 112.703 72.3702   4
   3   5  -3 1401.53 195.290   4
   3   5  -3 1578.82 165.606   3
  -3  -5   2 20368.3 545.320   2
   3   5  -2 19799.1 655.048   4
   3   5  -2 21176.0 611.714   3
  -3  -5   1 39585.8 813.656   2
   3   5  -1 39705.7 856.111   4
   3   5  -1 39010.7 896.817   3
   3   5   0 43991.9 844.260   4
  -3  -5   0 44217.8 910.641   2
  -3  -5  -1 20044.7 642.508   2
  -3  -5  -2 211.381 73.3270   2
  -3  -5  -3 49.0111 43.6726   2
  -3  -5  -4 2700.22 286.020   2
   3   5   5 5360.71 228.887  12
  -3  -5  -5 5205.81 413.319   2
   3   5   6 583.764 72.9306  14
   3   5   6 554.535 87.7643  12
  -3  -5  -6 540.905 94.8274   1
  -3  -5  -6 499.016 125.710   2
   3   5   7 528.272 87.1593  12
   3   5   7 634.848 80.8360  14
  -3  -5  -7 519.968 105.080   1
  -3  -5  -8 168.646 77.5339   1
   3   5   8 123.737 56.9809  12
   3   5   9 520.026 83.2590  12
  -3  -5  -9 1462.89 165.952   1
   3   5  10 1281.29 111.084  12
  -3  -5 -10 1204.15 142.371   1
   3   5  11 45.2640 38.0445  12
  -3  -5 -11 6.54905 52.8695   1
   3   6 -16 2218.70 103.695  14
   3   6 -15 670.325 83.1993  14
   3   6 -14 1897.99 156.207  14
   3   6 -13 1003.75 130.553  14
   3   6 -12 788.961 121.856  14
   3   6 -11 5715.67 300.766  14
   3   6 -10 33463.8 694.688  14
   3   6  -9 16132.0 720.212   4
   3   6  -9 17861.0 487.763  14
   3   6  -8 145692. 2215.45   4
   3   6  -8 139886. 1295.25  14
   3   6  -7 42687.2 1188.30   4
   3   6  -6 81255.3 1634.32   4
   3   6  -5 452.226 130.039   4
   3   6  -4 7112.45 454.760   4
   3   6  -3 13534.5 598.030   4
  -3  -6   2 12968.5 490.555   2
   3   6  -2 12319.4 489.308   3
  -3  -6   1 8593.01 425.522   2
   3   6  -1 8713.04 425.168   4
   3   6  -1 8572.13 437.836   3
  -3  -6   0 1573.17 187.901   2
  -3  -6  -1 4678.39 343.771   2
  -3  -6  -2 26580.9 852.544   2
  -3  -6  -3 3907.05 338.011   2
   3   6   4 8745.40 230.924  14
   3   6   4 9411.01 317.836  12
  -3  -6  -4 8517.36 516.621   2
   3   6   5 5344.18 189.704  14
   3   6   5 5653.79 253.335  12
  -3  -6  -5 5257.26 265.750   1
  -3  -6  -5 4987.89 400.542   2
   3   6   6 26952.3 546.657  12
  -3  -6  -6 25947.9 622.966   1
   3   6   6 26632.6 437.254  14
  -3  -6  -7 2095.63 188.246   1
   3   6   7 2093.30 157.885  12
  -3  -6  -8 220.790 75.1271   1
   3   6   8 297.080 67.8493  12
   3   6   9 28804.4 501.329  12
  -3  -6  -9 28195.3 638.645   1
  -3  -6 -10 239.748 72.8655   1
   3   6  10 291.386 55.4656  12
  -3  -6 -11 4323.59 200.029   1
   3   6  11 4549.69 130.479  12
   3   7 -16 144.304 31.3908  14
   3   7 -15 1140.73 95.8945  14
  -3  -7  15 1088.81 76.4361   6
   3   7 -14 113.749 56.9514  14
  -3  -7  14 118.349 46.7636   6
   3   7 -13 91.0880 66.8831  14
   3   7 -12 202.652 73.6236  14
   3   7 -11 1227.42 147.442  14
   3   7 -10 847.301 119.748  14
   3   7  -9 47.7401 56.3194  14
   3   7  -8 447.757 159.938   4
   3   7  -8 1738.98 156.965  14
   3   7  -7 2847.75 329.906   4
   3   7  -7 2575.26 174.178  14
   3   7  -6 1028.44 196.019   4
   3   7  -6 998.691 108.485  14
   3   7  -5 861.296 176.616   4
   3   7  -4 110.033 81.9327   4
   3   7  -3 244.252 106.688   4
  -3  -7   2 3219.44 264.727   2
   3   7  -2 3171.67 273.336   4
  -3  -7   1 140.687 58.4433   2
   3   7  -1-100.910 64.9202   3
  -3  -7   0 6331.88 397.865   2
  -3  -7  -1 6175.46 415.420   2
  -3  -7  -2 267.098 89.0896   2
   3   7   2 115.308 37.2503  14
  -3  -7  -2 186.669 54.7798  10
   3   7   3-19.7527 30.4289  14
  -3  -7  -3-102.498 58.1118  10
   3   7   4 966.597 119.718  12
   3   7   4 853.912 81.8392  14
   3   7   5 11757.3 278.114  14
   3   7   5 11952.8 375.526  12
  -3  -7  -5 11293.8 416.336   1
  -3  -7  -6 6316.97 314.074   1
   3   7   6 5847.22 261.990  12
   3   7   7 2985.18 180.363  12
  -3  -7  -7 3202.05 227.889   1
  -3  -7  -8 2708.96 204.139   1
   3   7   8 2551.33 155.782  12
  -3  -7  -9 442.207 90.9673   1
   3   7   9 395.336 61.7000  12
   3   7  10 2999.13 112.701  12
  -3  -7 -10 2994.35 170.766   1
  -3  -7 -11 1846.21 105.879   1
   3   8 -15 4142.69 145.055  14
   3   8 -14 1901.97 128.819  14
  -3  -8  14 1841.87 104.994   6
   3   8 -13 2481.14 167.692  14
  -3  -8  13 2304.96 141.939   6
   3   8 -12 192.610 69.0921  14
  -3  -8  12 126.968 55.3522   6
   3   8 -11 27376.6 604.970  14
   3   8 -10 8388.40 334.981  14
   3   8  -9 8361.93 329.624  14
   3   8  -8 44364.7 734.097  14
   3   8  -7 1610.99 144.619  14
   3   8  -6 1489.05 228.199   4
   3   8  -6 1337.54 122.738  14
   3   8  -5 1547.69 122.744  14
   3   8  -5 1133.26 192.333   4
   3   8  -4 4346.64 192.512  14
   3   8  -4 4294.42 360.388   4
   3   8  -3 265.799 54.1646  14
  -3  -8   3 298.916 75.9928  10
  -3  -8   2 6852.75 269.747  10
  -3  -8   1 21057.8 721.795   2
  -3  -8   1 20246.6 462.226  10
  -3  -8   0 7615.53 449.716   2
  -3  -8   0 7393.86 292.672  10
  -3  -8  -1 65294.0 1343.85   2
  -3  -8  -1 66178.0 905.401  10
  -3  -8  -2 80721.4 1024.20  10
   3   8   3 49117.5 782.695  12
  -3  -8  -4 977.516 135.999   1
   3   8   4 1053.93 123.307  12
   3   8   5 950.512 115.684  12
  -3  -8  -5 813.610 127.830   1
  -3  -8  -6 8984.79 368.571   1
   3   8   6 8609.34 303.068  12
   3   8   7 344.199 68.3605  12
  -3  -8  -7 367.216 91.4896   1
   3   8   8 604.241 70.5889  12
  -3  -8  -8 650.270 99.5655   1
   3   8   9 38.0205 28.1634  12
  -3  -8  -9 3.36045 41.3126   1
  -3  -8 -10 6135.39 186.102   1
   3   9 -14 57.8785 34.9080  14
   3   9 -13 522.093 75.1389  14
   3   9 -12 4350.68 207.171  14
   3   9 -11 5751.39 251.197  14
   3   9 -10 1056.98 118.010  14
   3   9  -9 349.810 77.2055  14
   3   9  -8 342.987 74.3909  14
   3   9  -7 2704.48 172.771  14
   3   9  -6 11920.5 342.608  14
   3   9  -5 14408.3 357.086  14
   3   9  -4 19759.7 395.549  14
  -3  -9   4 19201.2 499.254  10
  -3  -9   3 7532.62 318.915  10
  -3  -9   2 30.1485 63.3372  10
  -3  -9   1 106.364 56.4840  10
  -3  -9   0 2973.57 207.397  10
  -3  -9  -1 9813.28 372.312  10
  -3  -9  -2 13835.7 440.000  10
   3   9   3 7318.85 309.442  12
   3   9   4 5600.50 261.416  12
  -3  -9  -4 6247.11 312.492   1
   3   9   5 14946.3 391.028  12
  -3  -9  -5 14990.0 467.166   1
  -3  -9  -6 9642.80 357.904   1
   3   9   6 9397.71 285.140  12
  -3  -9  -7 580.593 93.0336   1
   3   9   7 540.524 65.7569  12
   3   9   8 1773.51 85.1991  12
  -3  -9  -8 1784.42 126.462   1
  -3  -9  -9 577.788 62.6935   1
   3  10 -13 1831.98 91.9387  14
   3  10 -12 2999.55 139.491  14
   3  10 -11 27269.2 452.766  14
   3  10 -10 1336.62 111.619  14
   3  10  -9 10.4373 38.9285  14
   3  10  -8 1133.37 105.679  14
   3  10  -7 4035.94 188.484  14
  -3 -10   6 351.256 83.2646  10
  -3 -10   5 7887.71 326.497  10
  -3 -10   4 17447.8 490.034  10
  -3 -10   3 534.935 106.538  10
  -3 -10   2 6292.52 299.966  10
  -3 -10   1 1279.91 143.994  10
  -3 -10   0 3197.05 219.882  10
  -3 -10  -1 1343.85 145.887  10
   3  10   2 1052.02 125.916  12
  -3 -10  -3 23134.3 581.966   1
   3  10   3 23195.4 515.449  12
   3  10   4 1284.24 121.072  12
  -3 -10  -4 1173.64 137.048   1
  -3 -10  -5 5397.30 257.236   1
   3  10   5 5349.08 209.276  12
  -3 -10  -6 3259.30 184.028   1
   3  10   6 3290.55 137.495  12
   3  10   7 2162.37 81.9366  12
  -3 -10  -7 2244.79 129.331   1
  -3 -10  -8 386.880 45.8066   1
  -3 -11  12 2086.25 104.310  10
  -3 -11  11 481.244 65.8338  10
  -3 -11   9 3558.25 188.111  10
  -3 -11   8 375.885 78.8944  10
  -3 -11   7 8464.41 314.757  10
  -3 -11   6 19211.1 484.946  10
  -3 -11   5 3691.61 222.395  10
  -3 -11   4 2478.04 185.505  10
  -3 -11   3 1126.39 131.588  10
  -3 -11   2 16.8410 60.3140  10
  -3 -11   1 44.1432 57.7156  10
  -3 -11   0 35.0623 55.8554  10
   3  11   1 2114.14 165.317  12
  -3 -11  -2 1096.02 132.263   1
   3  11   2 1172.71 125.320  12
   3  11   3 3435.20 177.522  12
  -3 -11  -3 3453.36 208.366   1
  -3 -11  -4 10163.9 317.978   1
   3  11   4 10008.7 257.290  12
   3  11   5 159.560 38.7368  12
  -3 -11  -5 106.916 47.4230   1
  -3 -11  -6 8889.50 215.661   1
  -3 -12  11 5184.65 146.442  10
  -3 -12  10 6028.16 184.955  10
  -3 -12   9 5729.86 202.416  10
  -3 -12   8 1564.77 119.350  10
  -3 -12   7 33304.1 554.134  10
  -3 -12   6 12000.3 347.733  10
  -3 -12   5 13240.2 374.623  10
  -3 -12   4 9227.23 323.561  10
  -3 -12   3 55.4185 66.2699  10
  -3 -12   2 298.476 76.1855  10
  -3 -12   1 6236.39 263.485  10
   3  12   0 2174.27 149.945  12
  -3 -12  -1 3229.36 187.060   1
   3  12   1 3306.96 168.938  12
   3  12   2 10763.2 264.910  12
  -3 -12  -2 10972.9 312.106   1
  -3 -12  -3 11240.9 284.523   1
   3  12   3 10854.6 225.025  12
   3  12   4 54.1035 22.0819  12
  -3 -12  -4 66.9330 34.2714   1
  -3 -13   9 229.438 40.8759  10
  -3 -13   8 3878.99 141.961  10
  -3 -13   7 245.539 52.0562  10
  -3 -13   6 5024.55 184.362  10
  -3 -13   5 3604.50 169.860  10
  -3 -13   4 82.9505 45.7918  10
  -3 -13   3 232.262 58.8123  10
   3  13  -2 4688.43 188.904  12
  -3 -13   2 4808.13 186.772  10
   3  13  -1 14477.6 303.921  12
   3  13   0 15493.5 282.528  12
  -3 -13   0 17561.6 335.389   1
   3  13   1 1152.53 70.1955  12
  -3 -13  -1 1332.97 88.7895   1
  -3 -13  -2 176.839 33.5003   1
   3  14  -5 4823.47 129.176  12
  -3 -14   5 8161.30 153.850  10
   3  14  -4 67.2776 28.0084  12
  -3 -14   3 1150.60 65.3813   1
   3  14  -3 613.459 49.9704  12
   3  14  -2 6162.13 128.773  12
   4 -13   0 13974.5 221.144   8
   4 -13   1 3460.97 118.699   8
   4 -13   2 3425.64 121.147   8
   4 -13   3 4029.49 127.200   8
   4 -13   3 4137.90 134.078   6
   4 -13   4 44.2060 22.6959   8
   4 -13   4-20.4893 28.7594   6
   4 -12  -3 1180.24 73.3885   8
   4 -12  -3 777.534 49.6340   7
   4 -12  -2 881.293 77.0691   8
   4 -12  -1 2246.00 126.832   8
   4 -12   0 9420.81 268.001   8
   4 -12   0 9374.88 290.377   6
   4 -12   1 404.320 76.8155   6
   4 -12   2 6631.61 255.851   6
   4 -12   3 554.725 84.5310   6
   4 -12   4 4873.23 210.079   6
   4 -12   5 1336.55 110.038   6
   4 -12   6 756.713 75.3775   6
   4 -12   7 13376.5 249.932   6
   4 -12   8 403.468 43.7309  13
   4 -11  -5 3583.21 102.940   7
   4 -11  -5 5038.45 148.432   8
   4 -11  -4 17764.0 335.960   8
   4 -11  -4 14869.3 276.747   7
   4 -11  -3 8430.46 261.771   8
   4 -11  -2 754.345 94.4864   8
   4 -11  -1 3065.37 185.102   8
   4 -11  -1 3652.28 221.108   6
   4 -11   0 13731.6 425.876   6
   4 -11   1 17905.8 485.125   6
   4 -11   2 9653.77 356.671   6
   4 -11   3 2325.64 177.503   6
   4 -11   4 855.882 112.940   6
   4 -11   5 27.2444 45.0080  13
   4 -11   5 78.9747 50.8175   6
   4 -11   6 42.8909 44.1497  13
   4 -11   6 64.7750 47.1367   6
   4 -11   7 780.300 94.1287  13
   4 -11   7 704.543 82.9087   6
   4 -11   8 7766.11 255.944  13
   4 -11   9 884.219 89.5445  13
   4 -11  10 3371.13 144.701  13
   4 -11  11 2790.60 110.786  13
   4 -10  -7 25.0238 22.9781   8
   4 -10  -6 1282.51 92.2466   8
   4 -10  -6 964.077 69.8101   7
   4 -10  -5 286.558 53.4182   7
   4 -10  -5 334.060 64.1139   8
   4 -10  -4 296.870 69.2250   8
   4 -10  -3 2382.79 169.784   8
   4 -10  -2 72.9761 57.7771   8
   4 -10  -2 93.2778 63.9036   6
   4 -10  -1 1368.44 155.476   6
   4 -10   0 8823.48 366.043   6
   4 -10   1 691.750 117.778   6
   4 -10   2 9966.35 382.921   6
   4 -10   3 1152.16 139.357   6
   4 -10   3 1232.66 125.296  13
   4 -10   4 10952.6 359.316  13
   4 -10   4 11303.7 389.122   6
   4 -10   5 717.241 106.063  13
   4 -10   5 778.918 110.795   6
   4 -10   6 341.253 84.9675  13
   4 -10   6 360.065 80.1721   6
   4 -10   7 1616.05 151.229  13
   4 -10   7 2041.58 150.109   6
   4 -10   8 4352.90 238.494  13
   4 -10   9 10.4107 56.9096  13
   4 -10  10 9769.51 310.978  13
   4 -10  11 40984.6 559.984  13
   4 -10  12 2447.03 117.756  13
   4  -9  -8 1508.96 83.9209   8
   4  -9  -7 898.399 86.9778   8
   4  -9  -7 941.816 74.6792   7
   4  -9  -6 5804.91 234.109   8
   4  -9  -6 5555.01 204.566   7
   4  -9  -5 5988.49 259.746   8
   4  -9  -4 1517.74 145.272   8
   4  -9  -3 94.0778 59.7984   8
   4  -9  -3 4.66995 51.6676   6
   4  -9  -2 3601.12 247.059   6
   4  -9  -1 15976.0 506.688   6
   4  -9   0 8283.04 363.461   6
   4  -9   1 1470.92 136.491  13
   4  -9   1 1473.32 157.164   6
   4  -9   2 1182.06 131.559  13
   4  -9   2 1084.66 135.719   6
   4  -9   3 2003.63 173.747  13
   4  -9   3 2150.63 181.394   6
   4  -9   4 7068.84 303.242   6
   4  -9   4 6857.74 309.717  13
   4  -9   5 896.829 110.956   6
   4  -9   5 1143.72 141.793  13
   4  -9   6 837.069 126.499  13
   4  -9   7 329.547 91.7326  13
   4  -9   8 2397.98 199.436  13
   4  -9   9 2393.85 193.110  13
   4  -9  10 178.862 75.7679  13
   4  -9  11 1224.62 128.386  13
   4  -9  12 8496.06 262.281  13
   4  -9  13 3583.34 136.111  13
   4  -8  -9 4709.66 149.100   8
   4  -8  -8 23.6637 28.1189   7
   4  -8  -8 39.5948 42.4365   8
   4  -8  -7 60.3366 50.9750   8
   4  -8  -7 89.2663 43.4990   7
   4  -8  -6 1516.43 140.354   8
   4  -8  -6 1613.34 126.028   7
   4  -8  -5 1695.85 155.440   8
   4  -8  -4 2030.51 172.660   8
   4  -8  -3 3267.12 242.410   6
   4  -8  -2 1131.79 139.653   6
   4  -8  -1 26744.8 627.572   6
   4  -8   0 207.359 63.3381  13
   4  -8   0 206.963 70.9260   6
   4  -8   1 10249.8 357.923  13
   4  -8   1 9787.66 347.900   6
   4  -8   2 5151.90 265.022  13
   4  -8   2 4843.97 238.398   6
   4  -8   3 441.349 92.5969  13
   4  -8   4 3750.14 236.477  13
   4  -8   5 1506.80 159.695  13
   4  -8   6 3036.33 230.099  13
   4  -8   7 31416.2 722.088  13
   4  -8   8 35017.4 767.389  13
   4  -8   9 2480.97 210.383  13
   4  -8  10 8060.50 351.130  13
   4  -8  11 36.8185 67.4601  13
   4  -8  12 1118.90 117.104  13
   4  -8  13 4361.98 176.710  13
   4  -8  14 4096.26 118.484  13
   4  -7 -10 704.865 63.2564   8
   4  -7  -9 1723.39 120.321   8
   4  -7  -8 8172.79 288.843   8
   4  -7  -8 8602.36 251.779   7
   4  -7  -7 12550.2 386.675   8
   4  -7  -7 13142.6 342.485   7
   4  -7  -6 3232.28 209.111   8
   4  -7  -5-4.11053 53.4799   8
   4  -7  -4 2977.42 205.586   8
   4  -7  -3 23400.6 591.478   6
   4  -7  -2 21486.3 478.795  13
   4  -7  -2 21641.7 536.202   6
   4  -7  -1 1650.47 144.969  13
   4  -7  -1 1530.07 141.768   6
   4  -7   0 57.1589 55.3753  13
   4  -7   1 216.195 67.5201  13
   4  -7   2 2337.84 180.915  13
   4  -7   3 50.4201 59.7707  13
   4  -7   4 8925.53 359.923  13
   4  -7   5 17654.4 514.933  13
   4  -7   6 13109.6 458.784  13
   4  -7   6 12290.7 339.433  12
   4  -7   7 4986.11 294.684  13
   4  -7   7 4264.17 224.002  12
   4  -7   8 80.3832 75.1026  13
   4  -7   8-1.25944 50.7182  12
   4  -7   9 4900.57 295.676  13
   4  -7   9 4771.86 245.691  12
   4  -7  10 9958.17 402.172  13
   4  -7  10 9730.07 347.791  12
   4  -7  11 5206.04 247.982  12
   4  -7  11 5381.87 280.504  13
   4  -7  12 4868.32 241.039  13
   4  -7  12 5313.17 232.375  12
   4  -7  13 3576.74 174.096  13
   4  -7  14 375.849 48.8865  13
   4  -6 -11 8172.89 179.807   8
   4  -6 -10 1113.49 96.4018   8
   4  -6  -9 13989.1 375.192   8
   4  -6  -8 7635.75 302.920   8
   4  -6  -7 387.878 85.8916   8
   4  -6  -6 18140.1 487.148   8
   4  -6  -5 8561.60 333.186   8
   4  -6  -4 144210. 1333.87   8
   4  -6  -4 144941. 1233.18  13
   4  -6  -4 144162. 1411.41   6
   4  -6  -4 148870. 2168.60   5
   4  -6  -3 3717.59 205.087  13
   4  -6  -3 3859.17 219.237   6
   4  -6  -3 3627.73 158.341  11
   4  -6  -3 4318.87 372.336   5
   4  -6  -2 11828.5 351.502  13
   4  -6  -2 12359.4 595.902   5
   4  -6  -1 124.843 88.6759   5
   4  -6   4 4022.03 233.769  13
   4  -6   5 13358.5 432.962  13
   4  -6   5 12787.1 596.948   2
   4  -6   6 74496.6 1052.38  13
   4  -6   6 72127.7 783.256  12
   4  -6   6 71175.8 1449.02   2
   4  -6   7 377.849 105.712  13
   4  -6   7 128.855 59.1910  12
   4  -6   8 79122.9 1134.48  13
   4  -6   8 78804.0 937.663  12
   4  -6   9 4565.69 282.487  13
   4  -6   9 4378.07 235.247  12
   4  -6  10 5309.25 295.279  13
   4  -6  10 5579.12 265.787  12
   4  -6  11 44.3261 69.8219  13
   4  -6  11 38.6139 49.2094  12
   4  -6  12 0.78138 57.7030  13
   4  -6  12 14.6955 54.2186  12
   4  -6  13 2624.03 151.694  13
   4  -6  13 2707.43 157.896  12
   4  -6  14 3237.70 122.206  13
   4  -5 -12 1192.27 61.6051   8
   4  -5 -11 1880.29 114.320   8
   4  -5 -10 3178.08 178.274   8
   4  -5 -10 3055.79 151.664   9
   4  -5  -9 22123.0 508.157   8
   4  -5  -8 892.112 117.975   8
   4  -5  -7 6852.90 301.956   8
   4  -5  -6 4461.70 241.400   8
   4  -5  -5 196.904 70.6133   8
   4  -5  -5 346.582 82.9995  13
   4  -5  -5 385.020 74.3931  11
   4  -5  -4 19.0671 43.3283   8
   4  -5  -4 39.5174 49.1331  13
   4  -5  -4 73.4703 45.8862  11
   4  -5  -3 683.915 159.655   5
   4  -5  -2 1166.19 192.911   5
   4  -5  -1 391.803 111.759   5
   4  -5   2 1338.62 164.056   3
   4  -5   3 7969.36 367.891   3
   4  -5   5 1594.52 206.952   2
   4  -5   6 66.5012 61.3760  13
   4  -5   6 159.092 52.0948  12
   4  -5   7 10255.0 394.496  13
   4  -5   7 10336.0 316.018  12
   4  -5   7 10440.8 577.257   2
   4  -5   8 10048.8 332.876  12
  -4   5  -9 3119.25 192.846   7
   4  -5   9 3541.23 206.449  12
  -4   5 -10 686.561 102.064   7
   4  -5  10 691.318 116.600  13
   4  -5  10 686.682 105.606  12
   4  -5  11 2702.82 201.679  13
   4  -5  11 2884.13 190.562  12
   4  -5  12 99.5672 62.1020  13
   4  -5  12 191.498 66.4645  12
   4  -5  13 368.418 66.4362  13
   4  -5  13 305.426 69.5800  12
   4  -5  14 115.591 43.7759  12
   4  -4 -13 1184.87 65.4774   9
   4  -4 -12 2839.80 128.642   8
   4  -4 -12 2633.30 133.978   9
   4  -4 -11 678.529 85.5026   8
   4  -4 -11 651.818 84.9124   9
   4  -4 -10 1253.70 127.510   8
   4  -4 -10 1014.52 111.711   9
   4  -4  -9 50598.4 793.012   8
   4  -4  -9 52446.3 775.573   9
   4  -4  -8 814.946 115.163   8
   4  -4  -8 995.236 115.448   9
   4  -4  -7 9333.59 341.724   8
   4  -4  -7 9749.61 304.120   9
   4  -4  -6 46082.4 730.318   8
   4  -4  -6 46367.3 741.549  13
   4  -4  -6 47197.9 659.624  11
   4  -4  -6 47792.1 1317.68   5
   4  -4  -5 1401.72 221.410   5
   4  -4  -5 1527.38 132.674   8
   4  -4  -5 1710.69 125.528  11
   4  -4  -5 1563.15 137.403  13
   4  -4  -4 21629.7 823.335   5
   4  -4  -3 4272.60 356.604   5
   4  -4  -2 4069.51 324.734   5
   4  -4  -1 112.495 65.2993   5
   4  -4   0 16106.3 572.868   3
   4  -4   0 16803.3 546.852   5
   4  -4   1 407.217 109.215   3
   4  -4   2 2661.33 227.969   3
   4  -4   3 127384. 1513.98   3
   4  -4   4 1792.45 178.147   3
   4  -4   4 2121.82 234.263   2
   4  -4   5 685.027 156.997   2
   4  -4   6 2889.85 310.511   2
   4  -4   7 2177.44 144.395  12
   4  -4   8 39768.8 655.586  12
  -4   4  -8 39527.5 1025.08   2
   4  -4   9 16293.7 430.871  12
  -4   4  -9 15419.1 393.893   7
   4  -4  10 4199.52 229.597  12
  -4   4 -10 4008.40 217.450   7
  -4   4 -11 9693.29 336.042   7
   4  -4  11 9614.69 347.076  13
   4  -4  11 9377.39 333.884  12
  -4   4 -12 636.446 87.9063   7
   4  -4  12 482.725 80.2730  13
   4  -4  12 605.624 95.3210  12
   4  -4  13 397.188 74.2610  12
   4  -4  14 1217.03 96.9314  12
   4  -4  15 43.5579 27.6613  12
   4  -3 -14 169.416 30.1569   9
   4  -3 -13 504.051 65.2023   9
   4  -3 -12 224.169 62.6025   9
   4  -3 -12 208.391 52.2649   8
   4  -3 -11 1448.15 127.304   8
   4  -3 -11 1374.81 134.345   9
   4  -3 -10 560.170 97.2296   9
   4  -3 -10 664.249 101.565   8
   4  -3  -9 21153.1 514.702   8
   4  -3  -9 20681.3 522.976   9
   4  -3  -8 23126.3 534.736   8
   4  -3  -8 22808.8 534.544   9
   4  -3  -7 9779.72 342.887   8
   4  -3  -7 10138.7 315.038  11
   4  -3  -7 9525.93 596.763   5
   4  -3  -7 9544.43 318.259   9
   4  -3  -6 4923.02 231.701   8
   4  -3  -6 4787.30 239.492  13
   4  -3  -6 4868.33 209.444  11
   4  -3  -6 4884.13 427.185   5
   4  -3  -5-31.5637 101.517   5
   4  -3  -4 1818.90 249.443   5
   4  -3  -3 1302.03 187.129   5
   4  -3  -2 733.366 141.630   5
   4  -3  -2 541.485 117.131   3
   4  -3  -1 6629.71 370.819   3
   4  -3  -1 6545.40 364.026   5
   4  -3   0 738.695 121.391   5
   4  -3   0 793.167 139.304   3
   4  -3   1 27325.8 735.254   3
   4  -3   2 29054.4 755.963   3
   4  -3   3 693.744 127.452   3
   4  -3   4 12146.7 483.622   3
   4  -3   4 12172.3 527.826   2
   4  -3   5 1146.59 161.621   3
  -4   3  -6-209.383 70.8158   2
   4  -3   7 315.555 66.2137  12
  -4   3  -7 233.966 101.704   2
   4  -3   8 230.252 65.1328  12
  -4   3  -8 187.436 95.8376   2
   4  -3   9 4502.36 228.144  12
  -4   3 -10 1422.42 129.887   7
   4  -3  10 1310.02 133.799  13
   4  -3  10 1433.49 137.663  12
  -4   3 -11 118.930 53.0661   7
   4  -3  11 160.025 68.2510  12
  -4   3 -12 1530.65 130.950   7
   4  -3  12 1640.31 142.604  12
  -4   3 -13 527.018 76.0813   7
   4  -3  13 610.391 85.3807  12
   4  -3  14 2592.36 136.472  12
   4  -3  15 314.547 40.4620  12
   4  -2 -14 2350.31 119.011   9
   4  -2 -13 448.475 76.9792   9
   4  -2 -12 14841.0 365.077   8
   4  -2 -12 14654.1 423.586   9
   4  -2 -11 10700.4 346.410   8
   4  -2 -11 11030.4 395.975   9
   4  -2 -10 22858.9 528.953   8
   4  -2 -10 23321.9 585.064   9
   4  -2  -9 4425.71 239.997   8
   4  -2  -9 4685.35 262.831   9
   4  -2  -8 655.236 104.594   9
   4  -2  -8 612.173 165.414   5
   4  -2  -8 687.873 102.457   8
   4  -2  -7 471.649 84.3698   9
   4  -2  -7 613.035 150.691   5
   4  -2  -7 511.414 83.9368  11
   4  -2  -7 486.835 84.8855   8
   4  -2  -6 762.198 169.932   5
   4  -2  -5 3738.25 353.327   5
   4  -2  -4 2645.33 286.156   5
   4  -2  -3 15046.7 566.508   3
   4  -2  -3 14179.4 605.590   5
   4  -2  -2-100.927 64.2259   5
   4  -2  -2 79.4768 68.6323   3
   4  -2  -1 11032.1 482.250   3
   4  -2  -1 11075.3 456.721   5
   4  -2   0 243508. 2214.93   3
   4  -2   0 242370. 1912.01   5
   4  -2   1 198716. 2016.12   3
   4  -2   2 325043. 2606.03   3
   4  -2   3 2250.21 229.877   3
   4  -2   4 5482.83 350.637   3
  -4   2  -4 7347.31 347.050   2
   4  -2   5 1520.35 186.432   3
  -4   2  -5 1683.48 179.683   2
   4  -2   6 21401.5 652.554   3
  -4   2  -6 21700.6 689.886   2
  -4   2  -7 46335.6 1070.31   2
   4  -2   8 2138.23 153.763  12
  -4   2  -8 1737.44 214.335   2
   4  -2   9 1865.98 151.422  12
   4  -2  10 17994.0 459.923  12
   4  -2  11 2567.53 181.943  12
  -4   2 -11 2519.59 164.443   7
   4  -2  12 73426.0 892.073  12
  -4   2 -12 75314.2 843.837   7
  -4   2 -13 1603.49 115.463   7
   4  -2  13 1598.82 128.503  12
   4  -2  14 5703.29 192.074  12
   4  -2  15 12425.1 190.552  12
   4  -1 -15 5701.37 152.923   9
   4  -1 -14 1149.81 101.570   9
   4  -1 -13 815.163 106.208   9
   4  -1 -12 712.027 93.8653   8
   4  -1 -12 754.705 116.876   9
   4  -1 -11 74.5166 66.0061   9
   4  -1 -11 4.27553 50.9133   8
   4  -1 -10 3739.98 219.656   8
   4  -1 -10 3500.20 237.360   9
   4  -1  -9 6353.79 281.144   8
   4  -1  -9 6408.65 307.449   9
   4  -1  -8 4749.09 240.993   8
   4  -1  -8 5153.02 219.650  11
   4  -1  -8 4220.24 399.705   5
   4  -1  -8 4665.09 254.970   9
   4  -1  -7 7687.54 530.984   5
   4  -1  -6 756.795 153.913   5
   4  -1  -5 20392.3 802.332   5
   4  -1  -4 17375.7 586.752   3
   4  -1  -4 17592.6 704.314   5
   4  -1  -3 7048.61 377.795   3
   4  -1  -3 7163.47 417.097   5
   4  -1  -2 3469.25 271.742   3
   4  -1  -2 4003.45 290.890   5
   4  -1  -1 7771.89 401.918   3
   4  -1  -1 7625.95 363.047   5
   4  -1   0 95.0082 62.9260   5
   4  -1   0 225.001 94.8867   3
   4  -1   1 13745.4 554.726   3
   4  -1   2 30174.1 828.434   3
   4  -1   3 33298.7 880.848   3
   4  -1   4 12621.6 545.753   3
  -4   1  -4 12201.0 437.402   2
   4  -1   5 2559.92 256.950   3
  -4   1  -5 2839.92 228.567   2
   4  -1   6 287.715 85.4581   3
  -4   1  -6-52.3846 41.1878   2
   4  -1   7 216.269 74.5882   3
  -4   1  -7-287.441 96.7527   2
   4  -1   8 2037.85 148.336  12
  -4   1  -8 2069.14 234.188   2
   4  -1   9 317.125 76.3123  12
   4  -1  10 213.624 69.5345  12
   4  -1  11 53.0554 55.3137  12
   4  -1  12 261.587 76.5372  12
   4  -1  13 1557.02 122.160  12
   4  -1  14 144.536 41.9966  12
   4   0 -15 20082.6 327.593   9
   4   0 -14 99.3877 49.3023   9
   4   0 -13 6977.94 297.795   9
   4   0 -12 67645.3 856.364   8
   4   0 -12 65089.7 982.883   9
   4   0 -11 6314.88 280.571   8
   4   0 -11 6261.35 318.921   9
   4   0 -10 8202.37 321.606   8
   4   0 -10 8037.96 358.241   9
   4   0  -9 958.143 112.875   8
   4   0  -9 807.990 124.186   9
   4   0  -8 17006.9 435.913   8
   4   0  -8 16615.5 361.192  11
   4   0  -8 17221.5 790.142   5
   4   0  -8 16911.2 469.687   9
   4   0  -7 50653.9 1322.49   5
   4   0  -6 2631.52 293.103   5
   4   0  -5 281600. 2274.87   3
   4   0  -5 285587. 2923.51   5
   4   0  -4 75.7115 81.3134   5
   4   0  -4-2.75445 53.6210   3
   4   0  -3 35479.2 827.548   3
   4   0  -3 36512.3 917.737   5
   4   0  -2 3005.43 249.814   3
   4   0  -2 3338.14 264.359   5
   4   0  -1 50571.2 1032.35   3
   4   0  -1 50956.9 929.317   5
   4   0   0 21119.8 689.551   3
   4   0   1 68987.7 1270.11   3
   4   0   2 69538.0 1304.03   3
   4   0   3 89640.5 1504.86   3
  -4   0  -3 92111.4 1083.44   2
   4   0   4 168156. 2070.54   3
  -4   0  -4 167310. 1637.86   2
   4   0   5 19441.6 712.039   3
  -4   0  -5 21025.2 633.241   2
   4   0   6 419.730 125.283   3
  -4   0  -6 352.748 89.6684   2
   4   0   7 36449.2 484.354  14
   4   0   7 35060.8 924.897   3
   4   0   7 36280.6 563.857  12
   4   0   8 8265.32 287.447  12
  -4   0  -8 8035.57 454.725   2
   4   0   9 451.545 82.2343  12
   4   0  10 18229.1 461.607  12
   4   0  11 1044.48 121.972  12
   4   0  12 186985. 1361.08  12
   4   0  13 23113.2 422.661  12
   4   0  14 90.7140 33.6141  12
   4   1 -15 4614.72 171.037   9
   4   1 -14 860.315 101.353   9
   4   1 -13 150.476 67.5325   9
   4   1 -13 180.259 49.6215  14
   4   1 -12 3639.30 209.567   8
   4   1 -12 3296.40 180.588  14
   4   1 -12 3315.18 229.572   9
   4   1 -11 170.935 84.1958   9
   4   1 -11 246.016 66.6872  14
   4   1 -11 161.137 68.3044   8
   4   1 -10 8784.86 334.753   8
   4   1 -10 9193.49 311.882  14
   4   1 -10 8989.50 375.397   9
   4   1  -9 3959.04 222.219   8
   4   1  -9 3622.32 190.268  14
   4   1  -9 4149.46 379.203   5
   4   1  -9 3800.47 238.506   9
   4   1  -8 2313.11 163.229   8
   4   1  -8 2256.07 285.284   5
   4   1  -8 2168.45 171.321   9
   4   1  -7 441.267 138.228   5
   4   1  -6 7162.35 487.733   5
   4   1  -5 22455.1 624.279   3
   4   1  -5 23373.7 827.341   5
   4   1  -4 11577.1 459.770   3
   4   1  -4 12624.5 578.598   5
   4   1  -3 2665.05 232.714   3
   4   1  -3 3080.19 273.796   5
   4   1  -2 7935.92 406.326   3
   4   1  -1 6061.90 371.265   3
   4   1   0 4350.46 325.263   3
   4   1   1 26189.8 807.154   3
   4   1   2 37452.4 994.886   3
   4   1   3 24459.5 818.032   3
  -4  -1  -3 24300.1 595.564   2
   4   1   4 2137.72 256.897   3
  -4  -1  -4 2366.38 209.804   2
   4   1   5 160.750 87.2334   3
  -4  -1  -5 270.725 77.5115   2
   4   1   6 112.039 74.4801   3
  -4  -1  -6 22.6537 31.0399   2
   4   1   7 57.2992 39.3981  14
   4   1   7 206.484 87.9867   3
   4   1   7 92.1302 54.6973  12
   4   1   8 324.693 76.3723  12
   4   1   9 1847.13 154.985  12
   4   1  10 1282.02 130.835  12
   4   1  11 686.620 98.6551  12
   4   1  12 484.025 85.3847  12
   4   1  13-31.7365 42.0075  12
   4   1  14 2609.57 91.9290  12
   4   2 -15 1696.73 106.331   9
   4   2 -14 1173.01 91.8436  14
   4   2 -14 1172.67 115.112   9
   4   2 -13 18069.3 407.952  14
   4   2 -13 18036.2 485.603   9
   4   2 -12 22107.4 494.176  14
   4   2 -12 22724.2 582.445   9
   4   2 -11 12442.8 405.366   8
   4   2 -11 12277.6 389.000  14
   4   2 -11 12073.3 441.931   9
   4   2 -10 10937.2 375.159   8
   4   2 -10 11205.3 375.568  14
   4   2 -10 11129.7 413.349   9
   4   2  -9 397.996 93.3173   9
   4   2  -9 377.859 82.7962   8
   4   2  -9 315.839 74.9048  14
   4   2  -8 2541.86 172.248   8
   4   2  -8 2518.81 160.387  14
   4   2  -8 2655.06 311.282   5
   4   2  -8 2659.74 189.157   9
   4   2  -7 24.8983 92.0847   5
   4   2  -6 2462.49 197.870   3
   4   2  -6 2999.54 310.989   5
   4   2  -5 3993.53 266.127   3
   4   2  -5 3892.49 346.105   5
   4   2  -4 18563.4 573.706   3
   4   2  -3 749.091 126.641   3
   4   2  -2 40718.8 933.357   3
   4   2  -1 213312. 2202.09   3
   4   2   0 308201. 2736.12   3
   4   2   1 222001. 2434.30   3
   4   2   2 9829.13 525.977   3
   4   2   3 9094.21 521.529   3
  -4  -2  -3 8993.85 388.977   2
   4   2   4-36.1685 42.9567   3
  -4  -2  -4 358.946 88.4752   2
   4   2   5 39546.0 1115.44   3
  -4  -2  -5 38852.1 932.956   2
   4   2   6 36751.9 513.404  14
   4   2   6 34507.8 1054.82   3
   4   2   6 35738.8 559.631  12
  -4  -2  -6 33610.2 904.682   2
   4   2   7 771.956 96.2871  12
   4   2   7 521.789 110.546   3
   4   2   7 811.458 88.3963  14
  -4  -2  -7 597.000 143.836   2
   4   2   8 638.022 96.0656  12
   4   2   9 14954.8 418.296  12
   4   2  10 4395.09 229.606  12
   4   2  11 66849.1 822.662  12
   4   2  12 2645.12 151.471  12
   4   2  13 1072.90 78.9866  12
   4   3 -15 303.197 49.6209   9
   4   3 -15 393.042 47.3273  14
   4   3 -14 22.0174 42.4506   9
   4   3 -14 49.9820 40.8039  14
   4   3 -13 657.864 95.4490  14
   4   3 -13 826.826 110.454   9
   4   3 -12 104.179 68.6798   9
   4   3 -12 42.4076 53.8351  14
   4   3 -11 4286.46 245.242  14
   4   3 -11 4221.56 254.596   9
   4   3 -10 14509.3 443.015  14
   4   3 -10 14364.7 458.459   9
   4   3  -9 13564.9 409.756   8
   4   3  -9 12571.1 405.027  14
   4   3  -9 12750.9 419.282   9
   4   3  -8 8488.79 309.917   8
   4   3  -8 7590.92 296.348  14
   4   3  -8 8316.87 317.931   9
   4   3  -7 1398.91 217.300   4
   4   3  -6 1585.59 233.034   4
   4   3  -5 2676.64 284.592   4
   4   3  -5 2279.90 188.213   3
   4   3  -4 449.271 119.585   4
   4   3  -4 447.178 101.762   3
   4   3  -3 5313.79 374.824   4
   4   3  -3 5111.74 326.162   3
   4   3  -2 705.638 136.495   3
   4   3  -1 21445.0 715.608   3
   4   3   0 36351.1 963.795   3
   4   3   1 4424.51 354.917   3
   4   3   2 11479.7 590.942   3
   4   3   3 4395.12 381.034   3
  -4  -3  -3 4837.71 310.874   2
   4   3   4 402.838 132.423   3
  -4  -3  -4 361.891 89.5885   2
   4   3   5 438.063 128.853   3
  -4  -3  -5 198.756 68.5834   2
   4   3   6 130.923 47.1798  14
   4   3   6 88.6228 48.2569  12
  -4  -3  -6 67.1967 96.1794   2
   4   3   7 4452.86 200.065  14
   4   3   7 4377.71 221.612  12
   4   3   8 6663.85 281.954  12
   4   3   9 182.619 67.8697  12
   4   3  10 22.7747 49.8129  12
   4   3  11 4220.46 200.358  12
   4   3  12 7146.07 216.198  12
   4   3  13 901.687 56.5785  12
   4   4 -15 1250.07 84.0154  14
   4   4 -15 1283.52 78.4291   9
   4   4 -14 937.969 98.4589  14
   4   4 -14 864.902 88.8222   9
   4   4 -13 4578.20 232.223  14
   4   4 -13 4595.33 224.699   9
   4   4 -12 8437.19 342.924  14
   4   4 -12 8422.94 329.170   9
   4   4 -11 74091.9 1031.49  14
   4   4 -11 72256.5 984.024   9
   4   4 -10 7824.32 334.370  14
   4   4 -10 7921.95 327.321   9
   4   4  -9 783.881 116.387  14
   4   4  -9 716.815 107.658   9
   4   4  -8 64833.7 905.796  14
   4   4  -8 65423.0 867.373   9
   4   4  -7 2908.72 323.016   4
   4   4  -7 2938.77 182.559  14
   4   4  -6 14400.4 686.569   4
   4   4  -5 3957.14 352.966   4
   4   4  -4 4701.01 375.602   4
   4   4  -4 4187.29 273.654   3
   4   4  -3-12.1529 51.7486   4
   4   4  -3 248.210 113.925   3
   4   4  -2 24281.2 767.193   4
   4   4  -2 25111.5 742.584   3
   4   4  -1 2081.32 224.064   3
   4   4   0 24155.7 798.701   3
   4   4   1 109288. 1780.73   3
   4   4   2 3241.99 324.120   3
   4   4   3 888.785 184.562   3
  -4  -4  -3 1457.90 177.213   2
   4   4   4 1517.53 250.863   3
  -4  -4  -4 1347.70 180.365   2
   4   4   5 3493.74 171.015  14
   4   4   5 2904.74 345.764   3
   4   4   5 3334.08 189.356  12
  -4  -4  -5 2888.37 268.378   2
   4   4   6 44724.3 699.673  12
   4   4   6 43967.9 604.341  14
   4   4   7 5838.49 264.523  12
   4   4   7 5467.38 224.861  14
   4   4   8 9980.99 343.714  12
   4   4   9 11316.1 356.942  12
   4   4  10 1638.01 132.715  12
   4   4  11 550.774 76.3180  12
   4   4  12 614.607 59.4951  12
   4   5 -15 2735.95 123.061  14
   4   5 -14 875.561 95.3502  14
   4   5 -14 696.755 69.5492   9
   4   5 -13 2764.18 186.060  14
   4   5 -13 2821.85 162.191   9
   4   5 -12 7861.33 334.676  14
   4   5 -12 7873.07 293.731   9
   4   5 -11 2403.52 199.117  14
   4   5 -11 2391.65 174.742   9
   4   5 -10 8609.83 362.481  14
   4   5 -10 8629.82 326.524   9
   4   5  -9 8555.78 350.713  14
   4   5  -9 8455.48 316.649   9
   4   5  -8 1169.76 214.899   4
   4   5  -8 1060.60 128.813  14
   4   5  -8 1063.38 116.469   9
   4   5  -7 276.544 69.1799   9
   4   5  -7 361.380 76.1491  14
   4   5  -6 371.077 137.076   4
   4   5  -6 304.657 68.1821  14
   4   5  -5 468.528 137.055   4
   4   5  -4 111.220 85.3010   4
   4   5  -3 1607.92 225.753   4
   4   5  -3 1584.66 192.730   3
   4   5  -2 744.946 137.791   4
   4   5  -2 643.852 129.903   3
   4   5  -1 1367.30 179.700   4
   4   5  -1 1261.79 185.457   3
   4   5   0 10803.6 548.118   3
   4   5   1 2714.88 295.924   3
   4   5   2 503.936 145.505   3
   4   5   3 52.2999 34.9098  14
   4   5   3 17.1577 42.0275  12
   4   5   4 5094.53 207.016  14
   4   5   4 4797.09 431.429   3
   4   5   4 5024.75 236.877  12
  -4  -5  -4 4408.64 324.694   2
   4   5   5 17521.3 445.084  12
   4   5   5 17030.5 378.203  14
   4   5   6 5497.98 259.742  12
   4   5   6 5299.65 216.404  14
   4   5   7 1075.13 104.456  14
   4   5   7 1068.92 122.912  12
   4   5   8 3368.76 200.207  12
  -4  -5  -8 3563.82 207.095   1
   4   5   9 2659.40 168.044  12
  -4  -5  -9 2702.73 174.607   1
   4   5  10 629.953 79.9610  12
  -4  -5 -10 593.060 81.4311   1
   4   5  11-1.65602 31.4279  12
   4   6 -15 317.894 47.7512  14
   4   6 -14 5543.71 218.248  14
   4   6 -13 17949.8 448.780  14
   4   6 -12 185.391 51.7094   9
   4   6 -12 94.6107 64.3732  14
   4   6 -11 2003.02 180.218  14
   4   6 -11 1912.20 140.279   9
   4   6 -10 1979.85 179.024  14
   4   6 -10 1530.27 128.655   9
   4   6  -9 13256.5 443.778  14
   4   6  -9 14053.3 374.069   9
   4   6  -8 97710.5 1153.54  14
   4   6  -8 96690.1 945.375   9
   4   6  -7 47623.1 779.265  14
   4   6  -7 46220.7 630.477   9
   4   6  -6 29778.8 1023.17   4
   4   6  -6 28981.9 584.877  14
   4   6  -6 28116.6 471.204   9
   4   6  -5 210.751 94.9822   4
   4   6  -5 23.3298 51.6094  14
   4   6  -4 1523.77 226.819   4
   4   6  -3 328.816 111.338   4
   4   6  -2 512.787 121.185   4
   4   6  -2 360.354 98.9930   3
   4   6  -1 5229.28 369.238   3
   4   6   0 299.450 96.8321   3
   4   6   1 21630.0 418.923  14
   4   6   1 21186.0 829.885   3
   4   6   2 9945.47 282.593  14
   4   6   2 9627.57 576.097   3
   4   6   2 10374.4 341.350  12
   4   6   3 61907.4 1486.88   3
   4   6   3 62880.7 721.734  14
   4   6   4 47167.6 742.962  12
   4   6   4 45716.7 615.538  14
   4   6   5 16875.5 455.783  12
   4   6   5 16144.4 366.022  14
   4   6   6 11605.4 307.860  14
   4   6   6 11906.5 382.111  12
  -4  -6  -6 11357.5 373.347   1
   4   6   7 796.057 107.740  12
  -4  -6  -7 841.741 111.230   1
   4   6   8 213.889 65.8936  12
  -4  -6  -8 106.197 50.5760   1
   4   6   9 3228.37 168.299  12
  -4  -6  -9 3297.69 173.310   1
  -4  -6 -10 2716.90 124.814   1
   4   6  10 2916.14 132.512  12
   4   6  11 6420.40 127.330  12
   4   7 -15 84.9830 31.2038  14
   4   7 -14 2944.47 148.989  14
   4   7 -13 3010.51 179.989  14
   4   7 -12 6839.92 294.532  14
   4   7 -11 9500.34 365.164  14
   4   7 -10 2967.54 215.583  14
   4   7  -9 236.906 79.0920  14
   4   7  -8 1847.74 169.002  14
   4   7  -7 14313.2 433.647  14
   4   7  -6 16066.1 445.897  14
   4   7  -5 1301.33 134.226  14
   4   7  -5 937.393 178.371   4
   4   7  -4 271.152 98.0744   4
   4   7  -4 201.960 62.1017  14
   4   7  -3 230.710 63.0363  14
   4   7  -3 199.919 118.435   4
   4   7  -2 3072.53 179.844  14
   4   7  -1 11.2427 41.1732  14
   4   7   0 11919.8 561.003   3
   4   7   0 12315.7 334.370  14
   4   7   1 15905.7 369.538  14
   4   7   1 13040.3 623.094   3
   4   7   2 12811.3 332.839  14
   4   7   2 13213.7 407.120  12
   4   7   3 9002.80 275.143  14
   4   7   3 8742.23 332.927  12
  -4  -7  -4 44.9641 54.5624   1
   4   7   4 107.268 49.0942  14
   4   7   4 136.853 66.5314  12
  -4  -7  -5 8666.14 331.624   1
   4   7   5 8137.99 321.681  12
   4   7   5 8263.45 253.171  14
  -4  -7  -6 15070.7 433.975   1
   4   7   6 14838.1 411.408  12
   4   7   7 5607.35 241.934  12
  -4  -7  -7 6360.83 267.497   1
   4   7   8 3666.22 177.290  12
  -4  -7  -8 4186.96 200.544   1
   4   7   9 7919.38 214.432  12
  -4  -7  -9 8266.75 221.942   1
   4   7  10 299.867 35.3010  12
   4   8 -14 20570.0 326.416  14
   4   8 -13 48.5311 45.9797  14
   4   8 -12 227.608 67.1560  14
   4   8 -11 48.6684 51.5748  14
   4   8 -10 6.96014 53.0580  14
   4   8  -9 1.07265 51.8744  14
   4   8  -8 5214.96 267.224  14
   4   8  -7 65.1973 60.7593  14
   4   8  -6 18541.7 473.360  14
   4   8  -5 12925.5 383.338  14
   4   8  -4 12839.7 375.226  14
   4   8  -3 64.0997 46.0624  14
   4   8  -2 5848.47 240.817  14
   4   8  -1 1582.03 126.813  14
   4   8   0 1386.57 114.243  14
   4   8   1 7928.87 258.028  14
  -4  -8  -1 7293.10 285.433  10
   4   8   2 10491.9 291.143  14
   4   8   2 10632.5 373.436  12
   4   8   3 55261.0 835.973  12
   4   8   3 54531.3 634.930  14
  -4  -8  -3 53883.9 828.177   1
   4   8   4 3710.70 216.688  12
  -4  -8  -4 3478.82 215.664   1
   4   8   4 3427.90 157.242  14
  -4  -8  -5 7342.13 300.323   1
   4   8   5 7030.35 283.476  12
   4   8   5 7613.84 221.223  14
  -4  -8  -6 810.570 100.889   1
   4   8   6 848.412 102.724  12
  -4  -8  -7 191.530 55.5904   1
   4   8   7 212.944 56.0262  12
   4   8   8 4657.00 162.108  12
  -4  -8  -8 4323.13 160.382   1
   4   8   9 245.381 32.4446  12
   4   9 -14 311.331 35.0334  14
   4   9 -13 576.363 62.8243  14
   4   9 -12 1848.09 124.087  14
   4   9 -11 6644.19 250.403  14
   4   9 -10 6086.00 256.118  14
   4   9  -9 582.195 90.7335  14
   4   9  -8 884.526 111.259  14
   4   9  -7 6635.34 272.747  14
  -4  -9   7 6371.02 254.041  10
   4   9  -6 19652.6 458.712  14
  -4  -9   6 19752.7 457.006  10
   4   9  -5 7581.08 281.517  14
  -4  -9   5 7870.13 294.008  10
   4   9  -4 1614.93 134.759  14
  -4  -9   4 1640.15 141.160  10
   4   9  -3 559.290 82.4083  14
  -4  -9   3 720.472 100.461  10
   4   9  -2 3669.07 184.397  14
  -4  -9   2 3703.71 210.530  10
   4   9  -1 6819.64 238.731  14
  -4  -9   1 7110.31 293.726  10
   4   9   0 730.187 82.6537  14
  -4  -9   0 730.582 103.895  10
   4   9   1 2330.42 132.168  14
   4   9   1 2313.89 181.560  12
   4   9   2 154.880 42.2337  14
   4   9   2 144.762 68.0990  12
   4   9   3 4733.57 165.604  14
   4   9   3 4557.44 235.609  12
  -4  -9  -3 4727.46 244.121   1
  -4  -9  -4 2004.72 155.690   1
   4   9   4 1984.36 154.008  12
   4   9   5 252.003 65.9840  12
  -4  -9  -5 297.040 67.5371   1
   4   9   6 3753.90 167.332  12
  -4  -9  -6 3741.19 174.300   1
   4   9   7 11666.8 238.589  12
  -4  -9  -7 11075.9 233.882   1
   4  10 -12 1003.85 70.9300  14
   4  10 -11 1914.84 111.310  14
   4  10 -10 151.920 47.6257  14
  -4 -10  10 172.441 39.1885  10
   4  10  -9 1681.61 121.381  14
  -4 -10   9 1587.73 111.762  10
   4  10  -8 323.675 63.1622  14
  -4 -10   8 343.520 61.9207  10
   4  10  -7 4660.63 200.871  14
  -4 -10   7 4366.81 205.433  10
   4  10  -6 4047.91 185.730  14
  -4 -10   6 3770.74 199.982  10
   4  10  -5 4661.39 195.713  14
  -4 -10   5 4676.11 229.105  10
   4  10  -4 12718.5 315.942  14
  -4 -10   4 12116.3 367.987  10
   4  10  -3 1981.72 122.560  14
  -4 -10   3 1986.20 161.111  10
   4  10  -2 8183.50 231.595  14
  -4 -10   2 7574.55 300.326  10
  -4 -10   1 5860.15 262.367  10
   4  10   0 1378.55 140.922  12
  -4 -10   0 1304.12 125.680  10
   4  10   1 3686.48 215.556  12
   4  10   2 2190.43 161.594  12
  -4 -10  -2 2122.89 157.941   1
  -4 -10  -3 1766.29 136.680   1
   4  10   3 2222.43 151.589  12
  -4 -10  -4 1390.03 114.495   1
   4  10   4 1234.52 107.370  12
  -4 -10  -5 42183.2 512.295   1
   4  10   5 44893.9 512.344  12
   4  10   6 152.640 35.2535  12
  -4 -10  -6 117.356 29.8801   1
   4  11 -10 15192.2 223.871  14
   4  11  -9 3976.94 132.546  14
  -4 -11   9 4145.73 145.886  10
   4  11  -8 553.341 57.7050  14
  -4 -11   8 574.908 67.5894  10
   4  11  -7 6326.47 178.308  14
  -4 -11   7 6082.75 215.846  10
  -4 -11   6 15603.7 362.175  10
  -4 -11   5 16443.1 384.063  10
  -4 -11   4 6233.35 247.018  10
  -4 -11   3 944.172 107.799  10
  -4 -11   2 152.671 59.4271  10
   4  11  -1-11.1511 55.8814  12
  -4 -11   1-3.73804 44.7250  10
   4  11   0 6.01400 51.1408  12
   4  11   1 2721.23 163.795  12
  -4 -11  -1 2649.65 156.436   1
   4  11   2 7896.63 253.104  12
  -4 -11  -2 8016.33 246.718   1
  -4 -11  -3 12.7491 36.1314   1
   4  11   3 15.1926 36.1687  12
  -4 -11  -4 7479.80 170.232   1
   4  11   4 8101.56 190.318  12
   4  11   5 1897.03 71.7619  12
  -4 -12   8 3451.43 107.868  10
  -4 -12   7 7537.58 184.491  10
  -4 -12   6 1005.06 80.5940  10
  -4 -12   5 8471.50 227.040  10
  -4 -12   4 394.357 61.6861  10
   4  12  -3 3107.64 168.461  12
  -4 -12   3 3363.15 151.966  10
   4  12  -2 903.920 95.0963  12
  -4 -12   1 266.614 53.5938   1
   4  12  -1 244.279 58.5221  12
   4  12   0 16907.3 329.510  12
  -4 -12   0 15732.2 302.198   1
  -4 -12  -1 1082.34 73.6434   1
   4  12   1 927.474 76.6361  12
   4  12   2 128.805 34.4240  12
   4  12   3 44.0148 21.0901  12
   4  13  -6 120.978 27.1897  12
   4  13  -5 5489.24 143.124  12
   4  13  -4 1289.66 76.8636  12
   4  13  -3 10.8793 26.9362  12
   4  13  -2 124.912 33.4454  12
   4  13  -1 234.207 36.2395  12
   5 -12  -1 2050.42 75.0366   8
   5 -12   0 66.5221 25.8771   8
   5 -12   1 2618.10 93.0548   8
   5 -12   2 30.2173 21.1880   8
   5 -11  -4 445.078 42.1011   8
   5 -11  -3 621.543 58.3816   8
   5 -11  -2 1185.36 86.3228   8
   5 -11  -1 74.6131 38.3356   8
   5 -11   0 1500.14 104.558   8
   5 -11   1 5362.28 188.746   8
   5 -11   2 8503.00 226.430   8
   5 -11   3 395.556 53.0500   8
   5 -11   4 1031.75 83.2616  13
   5 -11   5 581.596 69.8317  13
   5 -11   6 89.4330 41.4557  13
   5 -11   7 160.870 45.9146  13
   5 -11   8 778.601 69.7772  13
   5 -11   9 1324.99 71.6190  13
   5 -10  -6 7514.57 151.084   8
   5 -10  -5 7496.41 194.308   8
   5 -10  -4 34085.6 470.662   8
   5 -10  -3 18.8742 39.6127   8
   5 -10  -2 335.095 66.1817   8
   5 -10  -1 4040.11 196.385   8
   5 -10   0 1696.17 132.178   8
   5 -10   1 16671.3 384.507   8
   5 -10   1 15727.1 352.141  13
   5 -10   2 1783.81 128.387   8
   5 -10   2 1868.15 140.441  13
   5 -10   3 19060.7 372.709   8
   5 -10   3 18646.7 427.815  13
   5 -10   4 1783.57 142.728  13
   5 -10   5 101.815 62.8436  13
   5 -10   6 9243.00 317.713  13
   5 -10   7 3341.09 190.031  13
   5 -10   8 7839.77 267.886  13
   5 -10   9 2280.99 135.394  13
   5 -10  10 1011.34 82.5118  13
   5 -10  11 20.7447 23.5231  13
   5  -9  -7 1347.54 79.1159   8
   5  -9  -6 4208.31 167.873   8
   5  -9  -5 1901.31 129.999   8
   5  -9  -4 476.844 80.7968   8
   5  -9  -3 3279.02 189.315   8
   5  -9  -2 2987.08 186.057   8
   5  -9  -1 1096.97 119.934   8
   5  -9  -1 911.734 102.343  13
   5  -9   0 5229.94 243.974   8
   5  -9   0 5663.36 250.794  13
   5  -9   1 2065.32 152.822   8
   5  -9   1 2181.64 167.650  13
   5  -9   2 7597.37 310.908  13
   5  -9   3 9029.62 348.604  13
   5  -9   4 214.424 76.5973  13
   5  -9   5 348.077 92.0255  13
   5  -9   6 212.312 82.1955  13
   5  -9   7 2493.38 190.617  13
   5  -9   8 2678.46 191.265  13
   5  -9   9 2847.99 181.632  13
   5  -9  10 4784.78 207.144  13
   5  -9  11 4114.36 160.652  13
   5  -8  -8 322.149 48.1533   8
   5  -8  -7 1334.82 105.221   8
   5  -8  -6 4218.00 202.145   8
   5  -8  -5 1268.75 127.636   8
   5  -8  -4 532.335 90.8326   8
   5  -8  -3 6451.13 282.066   8
   5  -8  -3 6195.86 249.509  13
   5  -8  -2 22494.0 528.949   8
   5  -8  -2 22087.0 502.920  13
   5  -8  -1 570.938 94.4546   8
   5  -8  -1 443.762 87.9060  13
   5  -8   0 132.201 72.2778  13
   5  -8   0 213.820 71.8721   8
   5  -8   1 1566.55 158.156  13
   5  -8   2 43.8482 66.9651  13
   5  -8   3 145.621 79.5853  13
   5  -8   4 4128.24 264.270  13
   5  -8   5 15035.7 494.076  13
   5  -8   6 19861.3 567.969  13
   5  -8   7 2816.67 221.572  13
   5  -8   8 37528.7 740.862  13
   5  -8   9 1374.52 148.517  13
   5  -8  10-3.36403 56.0067  13
   5  -8  11 510.394 78.4343  13
   5  -8  12 75.5686 39.1943  13
   5  -7  -9 10358.2 232.068   8
   5  -7  -8 2323.78 140.064   8
   5  -7  -7 3528.88 193.059   8
   5  -7  -6 761.548 109.461   8
   5  -7  -5 176.901 69.2082   8
   5  -7  -4 204.807 70.1263   8
   5  -7  -4 77.2754 57.3667  13
   5  -7  -3 1640.89 154.623   8
   5  -7  -3 1798.39 164.207  13
   5  -7  -2 3861.96 225.111   8
   5  -7  -2 3611.40 233.573  13
   5  -7  -1 575.595 93.3314   8
   5  -7  -1 532.453 103.991  13
   5  -7   0 1540.30 143.332   8
   5  -7   0 1650.15 165.955  13
   5  -7   1 17.0586 63.7112  13
   5  -7   2 1325.20 154.965  13
   5  -7   3 1337.51 158.114  13
   5  -7   4 1134.64 150.641  13
   5  -7   5 268.546 95.6108  13
   5  -7   6 424.570 112.842  13
   5  -7   7 1255.31 158.631  13
   5  -7   7 1172.27 106.440  12
   5  -7   8 1679.30 131.578  12
   5  -7   8 1888.70 186.339  13
   5  -7   9 170.403 77.9802  13
   5  -7   9 84.6717 48.2263  12
   5  -7  10 4702.12 246.476  13
   5  -7  10 4466.96 195.868  12
   5  -7  11 2882.24 172.752  13
   5  -7  12 371.015 60.5358  13
   5  -6 -10 1322.16 86.7785   8
   5  -6  -9 9049.84 269.191   8
   5  -6  -8 75.1900 60.1991   8
   5  -6  -7 49499.8 764.859   8
   5  -6  -6 11912.9 392.037   8
   5  -6  -5 5377.63 267.419   8
   5  -6  -5 5940.84 280.947  13
   5  -6  -4 53016.4 826.797   8
   5  -6  -4 52500.7 842.119  13
   5  -6  -3 16265.0 447.744   8
   5  -6  -3 15432.1 469.807  13
   5  -6  -3 16519.2 367.249  11
   5  -6  -2 25593.8 543.981   8
   5  -6  -2 25554.7 605.690  13
   5  -6  -2 25023.8 427.652  11
   5  -6  -1 14444.4 406.503   8
   5  -6  -1 14264.5 455.354  13
   5  -6  -1 14389.3 313.531  11
   5  -6   0 7366.66 273.829   8
   5  -6   0 7552.89 335.930  13
   5  -6   1 875.885 133.409  13
   5  -6   2 13585.2 453.463  13
   5  -6   3 3551.68 238.547  13
   5  -6   4 2520.28 215.345  13
   5  -6   5 30544.0 707.063  13
   5  -6   6 30417.7 715.940  13
   5  -6   7 25283.0 652.016  13
   5  -6   7 25533.1 495.200  12
   5  -6   8 244.832 90.3978  13
   5  -6   8 234.378 61.9819  12
   5  -6   9-41.1730 63.9492  13
   5  -6   9 84.1450 50.9508  12
   5  -6  10 13320.3 413.430  13
   5  -6  10 13225.6 356.279  12
   5  -6  11 2772.18 173.784  13
   5  -6  11 3049.51 163.216  12
   5  -6  12-15.6843 39.2656  13
   5  -6  12-32.7362 42.3149  12
   5  -5 -11 1446.44 85.6944   8
   5  -5 -10 187.665 53.9987   8
   5  -5  -9 16580.2 409.082   8
   5  -5  -8 26511.7 567.168   8
   5  -5  -7 6054.36 283.046   8
   5  -5  -6 1443.08 147.841   8
   5  -5  -5 771.892 110.202   8
   5  -5  -5 780.275 123.381  13
   5  -5  -5 883.042 106.871  11
   5  -5  -4 500.221 96.2376   8
   5  -5  -4 496.827 106.826  13
   5  -5  -4 454.505 83.8539  11
   5  -5  -3 3921.41 216.997   8
   5  -5  -3 4049.14 249.325  13
   5  -5  -3 4316.07 198.784  11
   5  -5  -2 4333.59 221.573   8
   5  -5  -2 4465.70 259.755  13
   5  -5  -2 4486.68 193.097  11
   5  -5  -1 10645.5 317.924   8
   5  -5  -1 10798.5 397.278  13
   5  -5  -1 11070.2 286.662  11
   5  -5   0 2705.92 205.943  13
   5  -5   0 2309.98 143.395   8
   5  -5   0 2492.68 136.447  11
   5  -5   1 3721.35 235.777  13
   5  -5   1 3610.44 160.561  11
   5  -5   2 970.841 137.341  13
   5  -5   3 5092.85 279.497  13
   5  -5   4 27266.0 637.101  13
   5  -5   5 13993.3 465.090  13
   5  -5   6 2246.53 198.293  13
   5  -5   6 2048.69 134.438  12
   5  -5   7 367.777 103.023  13
   5  -5   7 325.229 67.9627  12
   5  -5   8 487.813 108.985  13
   5  -5   8 469.581 79.5733  12
   5  -5   9 36.8874 60.1384  13
   5  -5   9-15.4862 50.2745  12
   5  -5  10-21.9149 67.3104  13
   5  -5  10 32.6529 48.5137  12
   5  -5  11 571.864 84.5409  13
   5  -5  11 562.508 83.2216  12
   5  -5  12 367.055 57.4838  13
   5  -5  12 382.765 65.6506  12
   5  -5  13 315.582 52.6314  12
   5  -4 -12 3854.83 122.676   8
   5  -4 -11 59.1025 31.1005   9
   5  -4 -11 79.0130 43.2596   8
   5  -4 -10 9165.87 296.569   8
   5  -4 -10 9028.63 250.594   9
   5  -4  -9 36525.3 653.088   8
   5  -4  -9 37136.7 563.880   9
   5  -4  -8 13250.6 416.074   8
   5  -4  -8 13057.3 343.096   9
   5  -4  -7 7348.61 314.013   8
   5  -4  -6 1632.90 153.373   8
   5  -4  -6 1705.78 146.652  11
   5  -4  -5 108847. 1150.84   8
   5  -4  -5 108839. 1283.29  13
   5  -4  -5 109270. 1021.86  11
   5  -4  -4 1493.33 218.241   5
   5  -4  -4 1336.58 132.930   8
   5  -4  -4 1354.68 155.327  13
   5  -4  -4 1237.28 116.303  11
   5  -4  -3 3915.49 205.438   8
   5  -4  -3 3642.25 235.708  13
   5  -4  -3 3582.00 182.579  11
   5  -4  -3 4010.44 348.844   5
   5  -4  -2 1200.60 107.229   8
   5  -4  -2 1443.11 153.331  13
   5  -4  -2 1457.38 115.861  11
   5  -4  -1 15655.1 458.311  13
   5  -4  -1 15714.4 345.754  11
   5  -4   0 58016.2 1167.60   3
   5  -4   0 59181.6 875.188  13
   5  -4   1 21967.7 720.366   3
   5  -4   1 22461.7 557.584  13
   5  -4   2 162463. 1889.34   3
   5  -4   2 161936. 1434.13  13
   5  -4   3 13100.0 520.836   3
   5  -4   3 12840.1 312.798  11
   5  -4   4 104.671 73.1629  13
   5  -4   4 197.907 53.6870  11
   5  -4   5 787.493 121.830  13
   5  -4   6 27.7598 64.8206  13
   5  -4   6 21.7686 42.4322  12
   5  -4   7 25479.3 613.239  13
   5  -4   7 26004.2 502.565  12
   5  -4   8 3799.86 239.849  13
   5  -4   8 3662.05 196.182  12
   5  -4   9 568.140 100.951  13
   5  -4   9 670.108 94.1482  12
   5  -4  10 3369.11 201.771  13
   5  -4  10 3420.77 193.560  12
   5  -4  11 2004.20 134.479  13
   5  -4  11 2053.48 146.385  12
   5  -4  12 47154.8 617.744  12
   5  -4  13 58.8437 39.9868  12
   5  -4  14 16212.3 233.863  12
   5  -3 -12 63.7896 31.1266   9
   5  -3 -12 88.2884 38.2397   8
   5  -3 -11 287.462 59.2639   9
   5  -3 -11 309.430 66.0084   8
   5  -3 -10 2295.63 164.951   8
   5  -3 -10 2284.80 155.579   9
   5  -3  -9 10374.7 363.518   8
   5  -3  -9 10215.2 341.293   9
   5  -3  -8 7139.70 311.342   8
   5  -3  -8 7042.29 290.391   9
   5  -3  -7 985.973 123.454   8
   5  -3  -7 1217.01 125.646  11
   5  -3  -7 1066.02 117.740   9
   5  -3  -6 601.706 88.2433   9
   5  -3  -6 785.897 111.145   8
   5  -3  -6 927.779 138.767  13
   5  -3  -6 927.347 113.281  11
   5  -3  -5 971.478 114.812   8
   5  -3  -5 1087.18 140.706  13
   5  -3  -5 1085.62 112.701  11
   5  -3  -5 845.347 92.3194   9
   5  -3  -4 4342.95 215.551   8
   5  -3  -4 4536.85 263.901  13
   5  -3  -4 4320.66 203.566  11
   5  -3  -4 4340.71 379.378   5
   5  -3  -3 12836.3 421.738  13
   5  -3  -3 12759.6 330.126  11
   5  -3  -3 13060.2 594.101   5
   5  -3  -2 2813.55 269.888   3
   5  -3  -2 3511.71 298.097   5
   5  -3  -1 7751.68 430.548   3
   5  -3   0 12796.9 560.087   3
   5  -3   1 479.894 111.558   3
   5  -3   2 10415.9 495.677   3
   5  -3   3 5931.25 385.406   3
   5  -3   4 474.329 84.6176  13
   5  -3   4 200.969 93.1384   3
   5  -3   5-61.8331 58.2491  13
   5  -3   6 556.892 96.7483  13
   5  -3   6 766.263 89.0732  12
   5  -3   7 332.070 86.4937  13
   5  -3   7 295.381 67.0103  12
   5  -3   8 61.5838 60.1847  13
   5  -3   8 40.1681 47.1988  12
   5  -3   9 1372.44 133.172  13
   5  -3   9 1234.99 125.203  12
   5  -3  10 386.956 79.2748  12
   5  -3  11 5813.20 243.059  12
   5  -3  12 1487.22 119.299  12
   5  -3  13 884.401 81.2008  12
   5  -3  14 4744.91 130.923  12
   5  -2 -13 5137.68 158.368   9
   5  -2 -12 1004.15 93.7241   8
   5  -2 -12 909.253 93.7874   9
   5  -2 -11 3008.83 178.940   8
   5  -2 -11 3142.08 186.231   9
   5  -2 -10 17720.8 459.700   8
   5  -2 -10 18070.3 477.406   9
   5  -2  -9 3720.24 227.768   8
   5  -2  -9 3950.74 235.099   9
   5  -2  -8 1703.76 161.768   8
   5  -2  -8 1697.32 162.318   9
   5  -2  -7 6417.00 293.649   8
   5  -2  -7 6587.06 263.304  11
   5  -2  -7 6189.18 287.891   9
   5  -2  -6 12592.5 393.814   8
   5  -2  -6 13846.7 461.429  13
   5  -2  -6 13122.5 359.168  11
   5  -2  -6 12285.3 655.819   5
   5  -2  -6 12696.4 377.897   9
   5  -2  -5-12.2109 48.1017   9
   5  -2  -5-4.02397 53.0858  13
   5  -2  -5 8.04696 44.6632  11
   5  -2  -5 58.3492 55.0878   8
   5  -2  -4 4219.51 242.674  13
   5  -2  -4 4155.47 195.652  11
   5  -2  -4 3700.99 350.660   5
   5  -2  -3 25450.3 786.772   3
   5  -2  -3 24611.8 815.991   5
   5  -2  -2 603.318 125.149   5
   5  -2  -2 536.677 124.652   3
   5  -2  -1 4981.14 353.582   3
   5  -2   0 22472.9 748.371   3
   5  -2   1 22101.4 743.193   3
   5  -2   2 45010.9 1052.16   3
   5  -2   3 7929.43 452.025   3
   5  -2   4 4602.77 341.127   3
   5  -2   5 4397.75 327.888   3
   5  -2   5 5087.35 233.613  13
   5  -2   5 4719.07 186.854  12
   5  -2   6 10741.6 339.171  13
   5  -2   6 10754.6 306.936  12
   5  -2   7 11698.2 345.381  12
   5  -2   8 114.535 57.3264  12
   5  -2   9 1537.15 139.226  12
   5  -2  10 1426.24 133.763  12
   5  -2  11 7746.75 282.426  12
   5  -2  12 5351.85 214.568  12
   5  -2  13 1249.41 94.8523  12
   5  -2  14 15839.8 228.025  12
   5  -1 -14 307.823 39.5147   9
   5  -1 -13 713.621 78.1443   9
   5  -1 -12 3654.18 181.672   8
   5  -1 -12 3617.62 197.283   9
   5  -1 -11 3872.11 210.569   8
   5  -1 -11 3723.66 222.700   9
   5  -1 -10-8.21949 56.0682   9
   5  -1 -10 12.8125 57.1349   8
   5  -1  -9 593.674 104.292   9
   5  -1  -9 580.662 101.940   8
   5  -1  -8 2282.85 178.692   8
   5  -1  -8 2456.84 167.793  11
   5  -1  -8 2452.53 192.065   9
   5  -1  -7 8967.94 335.415   8
   5  -1  -7 8531.50 291.004  11
   5  -1  -7 8601.70 340.621   9
   5  -1  -6 1196.75 229.842   5
   5  -1  -6 1550.25 140.518   8
   5  -1  -6 1590.18 129.816  11
   5  -1  -6 1653.12 143.623   9
   5  -1  -5 2721.62 167.695   8
   5  -1  -5 2810.76 205.878  13
   5  -1  -5 2857.49 163.456  11
   5  -1  -5 2522.01 304.901   5
   5  -1  -5 2775.71 172.118   9
   5  -1  -4 6570.75 394.527   3
   5  -1  -4 6197.66 434.868   5
   5  -1  -3 859.628 164.042   5
   5  -1  -3 994.139 170.146   3
   5  -1  -2 4786.89 347.873   3
   5  -1  -2 4565.58 325.522   5
   5  -1  -1 11010.8 528.018   3
   5  -1   0 10112.8 514.273   3
   5  -1   1 1920.12 234.843   3
   5  -1   2-53.6165 77.7486   3
   5  -1   3 1016.50 184.701   3
   5  -1   4 1421.59 210.107   3
   5  -1   5 1955.96 123.684  12
   5  -1   5 1907.12 232.212   3
   5  -1   6 2862.19 129.173  14
   5  -1   6 2900.29 265.814   3
   5  -1   6 2885.23 163.754  12
   5  -1   7 6360.08 253.081  12
   5  -1   8 6449.02 268.274  12
   5  -1   9 23.4388 47.8817  12
   5  -1  10 3695.96 208.416  12
   5  -1  11 2002.00 148.125  12
   5  -1  12 1163.38 106.441  12
   5  -1  13 528.537 64.2950  12
   5   0 -14 4.70168 24.2128   9
   5   0 -13 74.2166 48.7249   9
   5   0 -12 83.1614 54.5708   9
   5   0 -11 98.4149 66.5102   9
   5   0 -11 32.3238 55.8472   8
   5   0 -10 125.304 72.4004   9
   5   0 -10 155.747 69.3867   8
   5   0  -9 102.369 64.9628   9
   5   0  -9 179.479 71.9437   8
   5   0  -8 15.3780 52.1618   9
   5   0  -8 6.56120 50.4122   8
   5   0  -8 17.4608 51.6721  11
   5   0  -7 136.160 69.7206   9
   5   0  -7 101.420 51.7959   8
   5   0  -7 104.110 58.3621  11
   5   0  -6 125.634 59.7085   9
   5   0  -6 180.688 58.4431   8
   5   0  -6 261.633 65.9878  11
   5   0  -5 113.900 49.6972   9
   5   0  -5 91.7714 92.3114   5
   5   0  -5 134.255 64.5342  13
   5   0  -5 78.5399 67.9672   3
   5   0  -5 145.142 55.1138  11
   5   0  -4 217.715 108.738   5
   5   0  -4 331.978 97.2309   3
   5   0  -3 178.470 96.3396   5
   5   0  -3 33.4900 40.9309   3
   5   0  -2-77.2078 52.0656   3
   5   0  -1 80.6759 60.9061   3
   5   0   0-110.962 97.9015   3
   5   0   1 103.957 78.3440   3
   5   0   2 62.1781 71.2021   3
   5   0   3 22.3670 56.7608   3
   5   0   4 131.716 91.2868   3
   5   0   5 398.068 54.6477  14
   5   0   5 404.918 65.8584  12
   5   0   6 103.998 42.7772  14
   5   0   6 75.5095 48.6121  12
   5   0   7 57.7617 49.1209  12
   5   0   8 88.5465 54.9475  12
   5   0   9 446.783 87.4680  12
   5   0  10 87.9877 57.2535  12
   5   0  11 100.254 61.4969  12
   5   0  12 236.622 59.8886  12
   5   0  13 47.4712 31.4458  12
   5   1 -14 864.891 76.9764   9
   5   1 -13 1856.80 140.020   9
   5   1 -12 1034.60 126.525   9
   5   1 -11 8.54008 57.4599   9
   5   1 -11 55.6344 58.4445   8
   5   1 -10 927.638 120.972   8
   5   1 -10 876.633 130.189   9
   5   1  -9 2438.54 185.350   8
   5   1  -9 2426.22 203.265   9
   5   1  -8 9775.54 353.893   8
   5   1  -8 9444.46 294.647  11
   5   1  -8 8807.37 362.314   9
   5   1  -7 5129.80 248.626   8
   5   1  -7 5201.47 215.246  11
   5   1  -7 4805.96 426.448   5
   5   1  -7 5003.48 266.153   9
   5   1  -6 130.120 58.9094   9
   5   1  -6 28.2551 67.9320   5
   5   1  -6 183.054 56.8789   8
   5   1  -6 33.8497 43.3848  11
   5   1  -5 3574.95 277.814   3
   5   1  -5 3434.81 198.781   9
   5   1  -4 2413.55 238.324   3
   5   1  -3 1045.16 169.103   3
   5   1  -2 11968.9 552.445   3
   5   1  -1 11444.4 558.628   3
   5   1   0 6079.84 425.295   3
   5   1   1 272.129 114.145   3
   5   1   2 206.513 101.161   3
   5   1   3-131.966 95.4362   3
   5   1   4 1408.05 98.0332  14
   5   1   4 1369.00 225.502   3
   5   1   5 6.01068 32.8917  14
   5   1   5 45.2074 39.2717  12
   5   1   6 4097.22 182.958  14
   5   1   6 3618.53 191.186  12
   5   1   7 9627.48 285.181  14
   5   1   7 9213.88 314.549  12
   5   1   8 1905.52 154.763  12
   5   1   9 1632.18 144.438  12
   5   1  10 5539.61 247.219  12
   5   1  11 1021.75 107.542  12
   5   1  12 2738.39 139.620  12
   5   1  13 966.121 63.3569  12
   5   2 -14 3370.75 146.640   9
   5   2 -13 314.827 71.3394   9
   5   2 -12 5334.24 197.573  14
   5   2 -12 5403.51 266.736   9
   5   2 -11 10888.6 322.523  14
   5   2 -11 10744.0 402.122   9
   5   2 -10 7708.00 326.169   8
   5   2 -10 6951.89 277.125  14
   5   2 -10 7374.53 344.415   9
   5   2  -9 9266.88 351.751   8
   5   2  -9 8579.39 310.635  14
   5   2  -9 9117.57 376.920   9
   5   2  -8 6251.42 285.597   8
   5   2  -8 6173.04 258.491  14
   5   2  -8 6635.82 228.518  11
   5   2  -8 6377.63 309.019   9
   5   2  -7 10784.0 360.299   8
   5   2  -7 10330.4 325.116  14
   5   2  -7 10377.5 276.217  11
   5   2  -7 10549.6 378.448   9
   5   2  -6 22.0400 48.7863   9
   5   2  -6 104.440 49.5957  14
   5   2  -6 39.1424 39.3944  11
   5   2  -6 1.38278 43.4790   8
   5   2  -5 4675.11 304.847   3
   5   2  -5 5094.16 243.186   9
   5   2  -4 22518.4 710.984   3
   5   2  -3-18.0925 76.6717   3
   5   2  -2 9213.89 487.881   3
   5   2  -1 25914.6 848.378   3
   5   2   0 19398.6 757.884   3
   5   2   1 55513.9 1308.23   3
   5   2   2 6229.56 456.063   3
   5   2   3 2872.06 144.164  14
   5   2   3 2894.52 306.295   3
   5   2   4 9657.87 275.715  14
   5   2   4 9458.25 568.825   3
   5   2   4 9129.57 270.021  12
   5   2   5 6996.62 258.829  12
   5   2   5 7338.99 245.959  14
   5   2   6 15378.6 394.558  12
   5   2   6 15821.7 367.134  14
   5   2   7 2131.12 142.112  14
   5   2   7 2002.61 153.922  12
   5   2   8 468.570 91.3114  12
   5   2   9 45.4970 54.1705  12
   5   2  10 10603.6 330.631  12
   5   2  11 3269.99 168.088  12
   5   2  12 842.272 74.4507  12
   5   3 -14 62.7167 33.9988   9
   5   3 -14 68.4709 22.0229  14
   5   3 -13 263.958 64.4687   9
   5   3 -13 257.244 51.4831  14
   5   3 -12 1613.37 125.057  14
   5   3 -12 1672.94 148.606   9
   5   3 -11 11183.6 349.956  14
   5   3 -11 11309.2 397.831   9
   5   3 -10 9541.63 339.789  14
   5   3 -10 9829.16 385.079   9
   5   3  -9 3039.85 198.672  14
   5   3  -9 3180.73 224.179   9
   5   3  -8 2006.85 166.543   8
   5   3  -8 1788.72 155.747  14
   5   3  -8 1882.03 171.682   9
   5   3  -7 2162.31 163.556   8
   5   3  -7 2023.05 157.403  14
   5   3  -7 2116.39 171.893   9
   5   3  -6 2877.28 169.880   8
   5   3  -6 2702.15 176.011  14
   5   3  -6 2863.51 196.761   9
   5   3  -5 10549.9 291.090   8
   5   3  -5 10998.4 329.106  14
   5   3  -5 11492.3 367.128   9
   5   3  -4 5326.18 332.532   3
   5   3  -4 6106.81 258.151   9
   5   3  -3 2572.55 260.786   3
   5   3  -2 17523.7 679.747   3
   5   3  -1 595.671 153.022   3
   5   3   0 12553.2 616.777   3
   5   3   1 9383.95 546.927   3
   5   3   2 12.8070 34.9847  14
   5   3   2 184.138 68.9398   3
   5   3   3 125.316 46.7083  14
   5   3   3 234.532 118.267   3
   5   3   3 136.300 48.9808  12
   5   3   4 116.477 50.0785  14
   5   3   4 83.1206 69.5139   3
   5   3   4 61.1385 43.0054  12
   5   3   5 53.7789 41.9641  14
   5   3   5 68.5572 47.6164  12
   5   3   6 875.195 96.7940  14
   5   3   6 774.491 103.875  12
   5   3   7 1016.03 104.201  14
   5   3   7 1099.92 122.742  12
   5   3   8 1389.88 138.082  12
   5   3   9-5.38003 52.8977  12
   5   3  10 4823.53 213.649  12
   5   3  11 1513.60 107.468  12
   5   3  12 6124.92 151.777  12
   5   4 -14 7864.19 175.275  14
   5   4 -14 8095.18 193.755   9
   5   4 -13 7181.63 223.336  14
   5   4 -13 7356.98 240.691   9
   5   4 -12 138.895 62.0891   9
   5   4 -12 196.856 61.0801  14
   5   4 -11 53865.8 796.586  14
   5   4 -11 53865.5 815.925   9
   5   4 -10 4951.85 258.465  14
   5   4 -10 5045.72 268.188   9
   5   4  -9 9478.55 358.152  14
   5   4  -9 9475.14 363.582   9
   5   4  -8 30154.7 625.494  14
   5   4  -8 30551.1 639.291   9
   5   4  -7 77892.7 983.765  14
   5   4  -7 78601.2 1020.66   9
   5   4  -6 11197.7 366.144  14
   5   4  -6 11494.1 378.170   9
   5   4  -5 1190.20 125.687  14
   5   4  -5 1394.03 137.359   9
   5   4  -4 1033.26 111.274  14
   5   4  -4 1066.12 113.957   9
   5   4  -3 1756.16 142.425  14
   5   4  -3 2053.63 159.057   9
   5   4  -2 56702.7 723.862  14
   5   4  -2 58342.1 1236.78   3
   5   4  -2 59656.5 745.611   9
   5   4  -1 97711.0 933.013  14
   5   4  -1 98618.5 1671.00   3
   5   4   0 65112.9 764.218  14
   5   4   0 63643.9 1398.65   3
   5   4   1 17721.3 399.335  14
   5   4   1 17538.9 768.851   3
   5   4   2 1224.80 109.668  14
   5   4   2 1173.75 104.548  12
   5   4   3 2624.95 154.942  14
   5   4   3 2234.73 152.668  12
   5   4   3 2027.14 266.599   3
   5   4   4 7256.36 276.318  12
   5   4   4 7405.57 257.952  14
   5   4   5 12401.1 373.200  12
   5   4   5 12053.7 334.192  14
   5   4   6 4983.79 217.749  14
   5   4   6 5011.70 244.601  12
   5   4   7 58.8356 45.7469  14
   5   4   7-0.82695 52.9346  12
   5   4   8 8812.98 312.810  12
   5   4   9 1449.50 128.445  12
   5   4  10 47788.4 593.813  12
   5   4  11 5721.84 166.520  12
   5   5 -14 546.924 54.3310  14
   5   5 -14 431.479 36.8544   9
   5   5 -13 19.9573 30.2512   9
   5   5 -13 22.9728 41.9017  14
   5   5 -12 6715.93 261.943  14
   5   5 -12 6176.33 231.966   9
   5   5 -11 15695.3 438.928  14
   5   5 -11 15608.5 406.236   9
   5   5 -10 8734.70 346.068  14
   5   5 -10 8297.04 316.892   9
   5   5  -9 2656.26 200.472  14
   5   5  -9 2683.71 188.350   9
   5   5  -8-42.1111 51.0548   9
   5   5  -8 0.23155 49.6924  14
   5   5  -7 2700.85 194.257  14
   5   5  -7 2521.72 178.446   9
   5   5  -6 5636.57 268.905  14
   5   5  -6 5269.26 250.745   9
   5   5  -5 4769.32 242.681  14
   5   5  -5 4729.32 233.075   9
   5   5  -4 10662.4 349.528  14
   5   5  -4 10582.1 336.884   9
   5   5  -3 3557.70 202.985  14
   5   5  -3 3999.49 206.170   9
   5   5  -2 3018.41 278.676   3
   5   5  -2 2643.21 168.898  14
   5   5  -1 1688.53 140.036  14
   5   5  -1 1686.99 216.683   3
   5   5   0 3922.16 198.808  14
   5   5   0 3626.61 343.547   3
   5   5   0 3245.27 166.531  12
   5   5   1 32534.1 553.132  14
   5   5   1 30427.6 529.507  12
   5   5   2 19941.4 432.716  14
   5   5   2 19145.1 444.236  12
   5   5   3 975.714 107.370  14
   5   5   3 793.852 104.231  12
   5   5   4 756.896 94.3999  14
   5   5   4 697.400 100.382  12
   5   5   5 27.6661 40.2914  14
   5   5   5 3.06733 50.0252  12
   5   5   6 49.5826 49.3789  14
   5   5   6 26.0187 48.1152  12
   5   5   7 392.003 83.5683  12
   5   5   8 1134.81 117.721  12
   5   5   9 23.5957 43.9738  12
   5   5  10 1736.38 101.588  12
   5   5  11 733.421 47.1743  12
   5   6 -14 208.813 35.7707  14
   5   6 -13 59.6823 41.7678  14
   5   6 -12 13770.7 364.770  14
   5   6 -12 13424.1 284.466   9
   5   6 -11 26317.2 559.238  14
   5   6 -11 26620.4 460.114   9
   5   6 -10 17872.1 489.189  14
   5   6 -10 17445.0 407.573   9
   5   6  -9 31525.2 660.692  14
   5   6  -9 32171.7 570.188   9
   5   6  -8 10866.5 390.975  14
   5   6  -8 11270.9 345.584   9
   5   6  -7 34576.4 689.317  14
   5   6  -7 36240.2 622.207   9
   5   6  -6 16215.8 462.162  14
   5   6  -6 16581.1 418.074   9
   5   6  -5 38960.0 700.057  14
   5   6  -5 40017.2 639.907   9
   5   6  -4 5068.35 251.647  14
   5   6  -4 5238.77 233.126   9
   5   6  -3 8384.57 310.529  14
   5   6  -2 4022.56 212.507  14
   5   6  -1 5025.14 239.198  14
   5   6  -1 5377.56 224.264  12
   5   6   0 7012.55 266.872  14
   5   6   0 7539.00 277.535  12
   5   6   1 40259.2 618.596  14
   5   6   1 41776.0 671.023  12
   5   6   2 899.072 101.666  14
   5   6   2 720.491 102.434  12
   5   6   3 69423.1 799.417  14
   5   6   3 70394.9 897.995  12
   5   6   4 55.6186 49.9173  14
   5   6   4 52.0147 56.0043  12
   5   6   5 31.7127 43.4903  14
   5   6   5 61.9053 57.2377  12
   5   6   6 2067.33 132.987  14
   5   6   6 2042.19 154.566  12
   5   6   7 13461.6 366.547  12
   5   6   8 497.487 75.3036  12
   5   6   9 1992.14 110.749  12
   5   6  10 897.314 57.0587  12
   5   7 -14 2225.29 83.5365  14
   5   7 -13 5098.63 175.392  14
   5   7 -12 1879.85 131.919  14
   5   7 -11 3128.87 188.865  14
   5   7 -10 2322.01 175.628  14
   5   7 -10 1880.57 114.402   9
   5   7  -9 475.468 93.8405  14
   5   7  -9 518.878 71.7776   9
   5   7  -8 592.867 103.454  14
   5   7  -8 583.861 79.4376   9
   5   7  -7 4785.22 259.817  14
   5   7  -7 4970.97 210.031   9
   5   7  -6 6299.46 291.896  14
   5   7  -5 596.328 100.043  14
   5   7  -4 1818.89 157.844  14
   5   7  -3 17.0866 49.1207  14
   5   7  -2 603.923 90.1849  14
   5   7  -2 469.751 83.1281  12
   5   7  -1 1257.69 123.609  14
   5   7  -1 1140.00 120.211  12
   5   7   0 496.761 81.0355  14
   5   7   0 507.579 86.9529  12
   5   7   1 129.966 56.2976  14
   5   7   1 130.097 58.4542  12
   5   7   2 150.336 53.8953  14
   5   7   2 472.671 88.6327  12
   5   7   3 61.4489 48.4752  14
   5   7   3 55.7286 58.2703  12
   5   7   4 2508.54 176.138  12
   5   7   4 2566.89 147.334  14
   5   7   5 164.563 51.4715  14
   5   7   5 65.0357 54.4803  12
   5   7   6 9624.28 302.945  12
   5   7   7 2840.37 151.664  12
   5   7   8 589.228 66.3638  12
   5   7   9 884.602 57.4071  12
   5   8 -13 3595.98 123.107  14
   5   8 -12 26.9785 34.7368  14
   5   8 -11 5881.54 229.137  14
   5   8 -10 30.9173 49.6391  14
   5   8  -9 101.970 62.6264  14
   5   8  -8 292.577 76.0008  14
   5   8  -7 17874.1 465.003  14
   5   8  -6 4182.01 230.585  14
   5   8  -5 208.138 64.9798  14
   5   8  -4 1785.06 148.325  14
   5   8  -3 49.0141 51.3920  14
   5   8  -2 586.004 86.8566  14
   5   8  -2 528.338 87.2120  12
   5   8  -1 287.379 63.2682  14
   5   8  -1 193.051 65.9057  12
   5   8   0 22325.6 446.011  14
   5   8   0 22706.0 510.663  12
   5   8   1 2198.18 142.288  14
   5   8   1 2135.05 162.189  12
   5   8   2 26632.5 544.288  12
   5   8   2 26169.9 450.963  14
   5   8   3 23264.2 402.811  14
   5   8   3 23105.4 498.637  12
   5   8   4 14959.1 304.646  14
   5   8   4 15487.6 390.366  12
   5   8   5 115.889 53.8355  12
   5   8   6 1038.34 93.1264  12
   5   8   7 419.338 56.3106  12
   5   8   8 504.849 42.7910  12
   5   9 -12 2117.58 96.1919  14
   5   9 -11 3050.00 140.107  14
   5   9 -10 1123.84 100.768  14
   5   9  -9 1694.44 129.249  14
   5   9  -8 3696.71 191.474  14
   5   9  -7 1448.65 125.679  14
   5   9  -6 1743.71 138.328  14
   5   9  -5 4541.50 215.341  14
   5   9  -4 2303.55 151.949  14
   5   9  -3 9670.95 295.896  14
   5   9  -3 9789.87 308.216  12
   5   9  -2 8603.85 266.957  14
   5   9  -2 9026.94 306.075  12
   5   9  -1 6.89470 36.4669  14
   5   9  -1 38.2625 50.1867  12
   5   9   0 264.708 55.7236  14
   5   9   0 187.401 61.7122  12
   5   9   1 789.695 77.9423  14
   5   9   1 785.228 98.5235  12
   5   9   2 2291.12 116.382  14
   5   9   2 2354.92 157.646  12
   5   9   3 2716.75 162.279  12
   5   9   3 2620.51 115.230  14
   5   9   4 3533.46 166.890  12
   5   9   5 6998.01 206.073  12
   5   9   6 5440.77 151.646  12
   5  10 -11 1179.38 63.7512  14
   5  10 -10 45448.0 451.189  14
   5  10  -9 2989.78 131.862  14
   5  10  -8 411.682 62.1766  14
   5  10  -7 4155.30 169.514  14
   5  10  -6 69.8867 41.1591  14
   5  10  -5 15486.3 326.977  14
   5  10  -5 14917.1 317.900  12
   5  10  -4 189.385 51.2164  14
   5  10  -4 259.957 63.2463  12
   5  10  -3 20414.3 354.721  14
   5  10  -3 20739.6 416.992  12
   5  10  -2 71.2131 36.1615  14
   5  10  -2 84.8748 54.5200  12
   5  10  -1 1311.59 87.2275  14
   5  10  -1 1404.55 119.820  12
   5  10   0 10802.9 221.799  14
   5  10   0 10662.2 300.809  12
   5  10   1 557.202 50.3256  14
   5  10   1 496.168 76.8313  12
   5  10   2 12731.0 303.104  12
   5  10   3 1730.56 105.907  12
   5  10   4 1591.23 88.9741  12
   5  10   5 1459.49 69.4061  12
   5  11  -8 1587.74 68.0117  14
   5  11  -7 137.281 28.7956  14
   5  11  -6 3036.88 103.844  14
   5  11  -5 8290.82 168.310  14
   5  11  -5 6845.23 175.937  12
   5  11  -4 6770.03 148.169  14
   5  11  -4 6130.65 187.828  12
   5  11  -3 91.2761 25.7186  14
   5  11  -3 94.1213 43.1434  12
   5  11  -2 1268.24 95.6794  12
   5  11  -1 498.990 66.7211  12
   5  11   0 125.198 41.3270  12
   5  11   1 3.34541 30.1186  12
   5  11   2 1138.98 72.9986  12
   5  11   3 1106.25 59.9313  12
   5  12  -4-18.8910 16.6170  12
   5  12  -3 40.1400 23.1304  12
   5  12  -2 1551.87 73.3993  12
   5  12  -1 407.740 40.2905  12
   6 -10  -3 460.991 42.0976   8
   6 -10  -2 22.6291 24.3587   8
   6 -10  -1 51.9330 27.6634   8
   6 -10   0 370.737 43.4681   8
   6 -10   1 147.914 39.8994  13
   6 -10   2 1836.33 109.342  13
   6 -10   3 1306.01 98.6717  13
   6 -10   4 1454.38 104.554  13
   6 -10   5 4117.16 166.916  13
   6 -10   6 2084.83 116.018  13
   6 -10   7 148.887 38.6013  13
   6 -10   8 1199.85 70.3679  13
   6  -9  -5 149.860 32.8440   8
   6  -9  -4 23.4046 28.7738   8
   6  -9  -3 1277.97 92.7535   8
   6  -9  -2 3623.46 153.626   8
   6  -9  -1 75.5436 39.2966   8
   6  -9  -1 183.236 52.6593  13
   6  -9   0 10718.7 258.899   8
   6  -9   0 11190.8 304.954  13
   6  -9   1 6693.34 187.021   8
   6  -9   1 6873.53 256.785  13
   6  -9   2 2812.82 176.412  13
   6  -9   3 2420.12 167.348  13
   6  -9   4 974.716 116.521  13
   6  -9   5 7241.54 278.020  13
   6  -9   6 4150.89 206.672  13
   6  -9   7 875.199 97.8124  13
   6  -9   8 64.4025 46.5049  13
   6  -9   9 178.230 42.4802  13
   6  -8  -7 3354.02 105.176   8
   6  -8  -6 122.125 37.2696   8
   6  -8  -5 63.6083 39.4436   8
   6  -8  -4 1750.86 121.055   8
   6  -8  -3 12083.7 315.099   8
   6  -8  -2 2946.78 161.926   8
   6  -8  -2 2934.32 174.686  13
   6  -8  -1 370.323 69.0001   8
   6  -8  -1 351.473 83.4607  13
   6  -8   0 18599.9 382.488   8
   6  -8   0 17682.5 463.503  13
   6  -8   1 3858.16 232.610  13
   6  -8   2 3660.36 228.578  13
   6  -8   3 1074.09 133.899  13
   6  -8   4-14.6420 61.0396  13
   6  -8   5 26.6732 67.9528  13
   6  -8   6 532.439 101.704  13
   6  -8   7 1230.92 128.987  13
   6  -8   8 4835.48 221.884  13
   6  -8   9 1317.90 107.778  13
   6  -8  10 21836.5 326.917  13
   6  -7  -8 956.859 64.0091   8
   6  -7  -7 7877.43 217.234   8
   6  -7  -6 20601.0 395.598   8
   6  -7  -5 5546.93 224.192   8
   6  -7  -4 16.6883 44.5719   8
   6  -7  -3 31.7988 46.6162   8
   6  -7  -3-33.6343 67.2166  13
   6  -7  -2 1267.27 117.513   8
   6  -7  -2 1446.46 148.471  13
   6  -7  -1 3630.29 187.516   8
   6  -7  -1 3524.46 228.544  13
   6  -7   0 2574.40 151.216   8
   6  -7   0 2571.77 201.831  13
   6  -7   1 343.258 101.731  13
   6  -7   2 653.438 122.684  13
   6  -7   3 738.618 127.186  13
   6  -7   4 1748.90 180.726  13
   6  -7   5 2014.51 190.007  13
   6  -7   6 803.069 124.703  13
   6  -7   7 4205.35 245.795  13
   6  -7   8 5045.73 248.930  13
   6  -7   9 1363.56 122.335  13
   6  -7  10 106.058 46.5767  13
   6  -6  -9 5253.86 146.168   8
   6  -6  -8 16658.1 322.075   8
   6  -6  -7 2167.20 139.311   8
   6  -6  -6 402.769 76.8291   8
   6  -6  -5 7707.66 286.955   8
   6  -6  -4 3303.60 193.057   8
   6  -6  -4 3265.32 215.760  13
   6  -6  -3 33531.4 593.957   8
   6  -6  -3 33448.9 696.966  13
   6  -6  -3 34872.5 508.944  11
   6  -6  -2 228.670 63.2719   8
   6  -6  -2 306.995 91.1244  13
   6  -6  -2 337.497 66.1119  11
   6  -6  -1 6815.89 257.716   8
   6  -6  -1 6537.53 324.676  13
   6  -6  -1 6435.45 221.959  11
   6  -6   0 6357.89 326.194  13
   6  -6   0 6273.27 216.134  11
   6  -6   1 6420.37 332.136  13
   6  -6   2 16783.7 531.363  13
   6  -6   3 9990.26 414.209  13
   6  -6   4 3138.55 238.085  13
   6  -6   5 3397.82 243.613  13
   6  -6   6 2115.04 193.476  13
   6  -6   7 67915.2 984.694  13
   6  -6   8 280.610 84.5950  13
   6  -6   9 15862.5 397.768  13
   6  -6   9 16527.1 297.566  12
   6  -6  10 109.356 45.4929  13
   6  -6  11 2059.14 85.7197  13
   6  -5 -10 7105.88 166.289   8
   6  -5  -9 1211.82 94.4299   8
   6  -5  -8 18392.1 392.870   8
   6  -5  -7 2741.63 171.284   8
   6  -5  -6 1015.25 114.794   8
   6  -5  -5 394.895 83.2371   8
   6  -5  -4 7.09891 45.2464   8
   6  -5  -4-36.8068 66.3971  13
   6  -5  -4 63.5884 54.0945  11
   6  -5  -3 115.636 57.3560   8
   6  -5  -3 140.581 84.9539  13
   6  -5  -3 147.976 60.2641  11
   6  -5  -2 235.687 65.6877   8
   6  -5  -2 248.994 95.5416  13
   6  -5  -2 291.332 68.1909  11
   6  -5  -1 3299.29 172.485   8
   6  -5  -1 3072.47 232.880  13
   6  -5  -1 3089.01 171.609  11
   6  -5   0 3055.95 234.843  13
   6  -5   0 3197.90 175.316  11
   6  -5   1 3520.84 252.547  13
   6  -5   1 3806.37 187.017  11
   6  -5   2 10791.0 429.624  13
   6  -5   2 11770.2 317.568  11
   6  -5   3 51.0773 74.3682  13
   6  -5   3 92.6125 53.2416  11
   6  -5   4 22709.6 614.610  13
   6  -5   5 13373.5 468.772  13
   6  -5   6 1131.63 146.146  13
   6  -5   7 272.913 84.2389  13
   6  -5   8 1397.82 141.431  13
   6  -5   8 1456.50 105.796  12
   6  -5   9 4094.18 203.010  13
   6  -5   9 3974.39 164.870  12
   6  -5  10 3825.04 164.475  13
   6  -5  10 3920.32 152.174  12
   6  -5  11 287.620 44.2343  12
   6  -4 -11 3380.83 108.079   8
   6  -4 -10 25.8718 33.3836   8
   6  -4  -9 874.143 94.3138   8
   6  -4  -8 14805.9 385.226   8
   6  -4  -7 3268.86 196.982   8
   6  -4  -6 2692.98 184.239   8
   6  -4  -6 2517.78 164.554  11
   6  -4  -5 58585.3 828.627   8
   6  -4  -5 58561.9 965.204  13
   6  -4  -5 57253.9 753.986  11
   6  -4  -4 7948.84 302.120   8
   6  -4  -4 7818.31 369.703  13
   6  -4  -4 8547.21 296.583  11
   6  -4  -3 3805.61 207.063   8
   6  -4  -3 3955.94 263.946  13
   6  -4  -3 3879.54 202.734  11
   6  -4  -2 3609.23 185.462   8
   6  -4  -2 3632.90 250.933  13
   6  -4  -2 3391.00 187.767  11
   6  -4  -1 518.362 111.472  13
   6  -4  -1 692.441 94.8669  11
   6  -4   0 4713.70 282.243  13
   6  -4   0 4679.83 218.544  11
   6  -4   1 13975.2 476.233  13
   6  -4   1 14066.6 373.574  11
   6  -4   2 23600.8 617.067  13
   6  -4   2 24400.7 491.199  11
   6  -4   3 359.831 103.725  13
   6  -4   3 445.631 88.5126  11
   6  -4   4 62953.9 992.110  13
   6  -4   4 63650.9 788.125  11
   6  -4   5 931.293 140.965  13
   6  -4   5 732.064 102.874  11
   6  -4   6 2244.01 188.016  13
   6  -4   6 2562.32 154.950  11
   6  -4   7 19113.1 501.789  13
   6  -4   7 19605.4 384.881  12
   6  -4   7 19347.2 388.137  11
   6  -4   8 6153.95 267.353  13
   6  -4   8 6654.79 227.059  12
   6  -4   9 695.184 89.2856  13
   6  -4   9 610.570 74.8090  12
   6  -4  10 1597.16 107.452  12
   6  -4  11 7034.70 193.240  12
   6  -4  12 286.577 38.9791  12
   6  -3 -11 116.803 37.6045   8
   6  -3 -10 334.047 47.7763   9
   6  -3 -10 438.135 69.7234   8
   6  -3  -9 1743.37 136.457   8
   6  -3  -9 1598.87 109.889   9
   6  -3  -8 1472.70 134.255   8
   6  -3  -8 1428.77 115.493   9
   6  -3  -7 6820.05 288.199   8
   6  -3  -7 6601.59 242.797   9
   6  -3  -6 11158.8 368.447   8
   6  -3  -6 11632.6 351.920  11
   6  -3  -6 11035.2 311.713   9
   6  -3  -5 2970.90 192.016   8
   6  -3  -5 3135.63 240.825  13
   6  -3  -5 3277.99 193.935  11
   6  -3  -4 161.410 93.3811  13
   6  -3  -4 104.189 54.9583   8
   6  -3  -4 70.1190 55.5291  11
   6  -3  -3 1079.13 110.209   8
   6  -3  -3 1089.47 146.749  13
   6  -3  -3 1121.32 118.301  11
   6  -3  -2 366.816 100.783  13
   6  -3  -2 486.274 84.9448  11
   6  -3  -1 38.4368 70.3119  13
   6  -3  -1-10.6390 44.8643  11
   6  -3   0 5578.33 294.803  13
   6  -3   0 5536.36 247.356  11
   6  -3   1 413.837 93.3233  13
   6  -3   1 534.888 91.0029  11
   6  -3   2 3103.26 223.740  13
   6  -3   2 3206.36 192.606  11
   6  -3   3 17321.5 504.966  13
   6  -3   3 17658.8 445.744  11
   6  -3   4 8455.69 354.351  13
   6  -3   4 8941.83 319.918  11
   6  -3   5 92.4701 68.5862  13
   6  -3   5 29.6623 51.6460  11
   6  -3   6 701.393 114.642  13
   6  -3   6 654.446 94.6148  11
   6  -3   7 3758.15 215.599  13
   6  -3   7 3461.70 172.142  12
   6  -3   7 3867.22 198.009  11
   6  -3   8 704.518 84.0529  12
   6  -3   8 654.544 85.6224  11
   6  -3   9 68.2208 44.0102  12
   6  -3   9 104.472 43.4998  11
   6  -3  10 4683.32 184.118  12
   6  -3  11 1252.06 90.6037  12
   6  -3  12 88.4996 32.0658  12
   6  -2 -12 160.951 25.2909   9
   6  -2 -11 215.553 44.1008   9
   6  -2 -11 259.970 54.0292   8
   6  -2 -10 1202.12 111.576   8
   6  -2 -10 940.022 92.4255   9
   6  -2  -9 214.705 63.1330   9
   6  -2  -9 123.371 64.6556   8
   6  -2  -8 7586.01 303.863   8
   6  -2  -8 7833.51 292.996   9
   6  -2  -7 3179.55 199.787   8
   6  -2  -7 3586.59 198.316  11
   6  -2  -7 3532.43 201.541   9
   6  -2  -6 26499.7 564.714   8
   6  -2  -6 27001.2 533.820  11
   6  -2  -6 27028.5 548.660   9
   6  -2  -5 21843.4 504.523   8
   6  -2  -5 23538.0 630.756  13
   6  -2  -5 22116.5 488.575  11
   6  -2  -5 21863.6 479.583   9
   6  -2  -4 26620.5 528.688   8
   6  -2  -4 25764.7 662.652  13
   6  -2  -4 26869.6 539.224  11
   6  -2  -4 26929.5 504.247   9
   6  -2  -3 13523.6 347.381   8
   6  -2  -3 14198.3 478.474  13
   6  -2  -3 14001.0 391.807  11
   6  -2  -3 13976.8 342.994   9
   6  -2  -2 71.7904 33.2865   9
   6  -2  -2 68.8648 65.6682  13
   6  -2  -2 46.2871 56.5740  11
   6  -2  -1 8746.47 365.890  13
   6  -2  -1 8541.00 306.552  11
   6  -2   0 5623.08 297.085  13
   6  -2   0 4726.31 236.952  11
   6  -2   1 49069.5 829.620  13
   6  -2   1 47420.9 731.923  11
   6  -2   2 15226.3 458.903  13
   6  -2   2 14219.3 408.369  11
   6  -2   3 9461.46 355.567  13
   6  -2   3 9397.74 336.909  11
   6  -2   4 12948.3 407.217  13
   6  -2   4 13212.0 406.120  11
   6  -2   5 10797.0 360.452  13
   6  -2   5 11004.8 370.124  11
   6  -2   6 4679.40 198.197  12
   6  -2   6 4685.01 242.292  11
   6  -2   7 109.270 44.9574  12
   6  -2   7 178.322 64.8475  11
   6  -2   8 7925.95 263.851  12
   6  -2   8 8006.49 288.724  11
   6  -2   9 3429.71 174.042  12
   6  -2   9 3302.74 172.727  11
   6  -2  10 23.6815 40.8021  12
   6  -2  10 4.53747 38.1552  11
   6  -2  11 28317.3 407.794  12
   6  -2  11 26643.4 312.337  11
   6  -2  12 6642.76 164.084  12
   6  -1 -12 1449.62 86.4899   9
   6  -1 -11 6236.78 224.418   8
   6  -1 -11 5596.83 209.403   9
   6  -1 -10 374.442 73.4594   9
   6  -1 -10 294.032 72.3431   8
   6  -1  -9 3375.11 200.237   8
   6  -1  -9 3070.63 193.716   9
   6  -1  -8 1769.93 152.693   8
   6  -1  -8 1681.97 152.739   9
   6  -1  -7 2907.39 190.793   8
   6  -1  -7 3058.86 186.361  11
   6  -1  -7 3147.03 205.910   9
   6  -1  -6 4125.77 219.863   8
   6  -1  -6 4429.71 221.368  11
   6  -1  -6 4169.08 228.025   9
   6  -1  -5 2173.83 160.739   8
   6  -1  -5 2238.98 200.276  13
   6  -1  -5 2418.48 167.005  11
   6  -1  -5 2171.21 167.131   9
   6  -1  -4 14953.2 374.703   8
   6  -1  -4 14784.4 479.431  13
   6  -1  -4 14733.6 398.253  11
   6  -1  -4 14750.5 409.799   9
   6  -1  -3 7022.24 329.467  13
   6  -1  -3 7359.23 284.180  11
   6  -1  -3 7117.24 270.980   9
   6  -1  -2 3430.35 228.946  13
   6  -1  -2 3733.22 205.171  11
   6  -1  -2 3553.96 183.015   9
   6  -1  -1 5357.87 379.968   3
   6  -1  -1 5340.30 272.866  13
   6  -1  -1 5449.84 248.862  11
   6  -1  -1 5432.54 213.150   9
   6  -1   0 2501.18 262.599   3
   6  -1   0 2667.70 190.817  13
   6  -1   0 2732.15 180.781  11
   6  -1   1 1976.62 233.061   3
   6  -1   1 2265.08 171.132  13
   6  -1   1 2083.98 165.499  11
   6  -1   2 11757.5 366.064  13
   6  -1   2 12327.0 389.557  11
   6  -1   3 12139.8 360.868  13
   6  -1   3 12406.8 399.515  11
   6  -1   4 15366.1 450.515  11
   6  -1   5 7066.49 232.367  12
   6  -1   6 739.031 92.6067  12
   6  -1   7 273.250 62.4320  12
   6  -1   8 22.3377 47.0378  12
   6  -1   9 284.258 65.3371  12
   6  -1  10 1594.79 116.856  12
   6  -1  11 377.504 58.0675  12
   6  -1  11 370.193 53.9072  11
   6  -1  12 249.801 39.4469  12
   6   0 -13 3800.49 114.581   9
   6   0 -12 596.270 69.4739   9
   6   0 -11 88578.6 899.617   9
   6   0 -10 9990.97 327.328   8
   6   0 -10 9696.34 338.014   9
   6   0  -9 93.3584 63.9569   9
   6   0  -9 70.2441 53.7317   8
   6   0  -8 11571.6 377.145   8
   6   0  -8 11314.2 326.526  11
   6   0  -8 11133.3 393.999   9
   6   0  -7 2276.81 169.690   8
   6   0  -7 2334.01 159.310  11
   6   0  -7 2235.72 181.697   9
   6   0  -6 8316.56 306.540   8
   6   0  -6 8143.84 289.702  11
   6   0  -6 7629.30 320.619   9
   6   0  -5 171.648 64.0112   9
   6   0  -5 296.850 70.4061   8
   6   0  -5 255.091 72.4891  11
   6   0  -4 43115.2 595.597   8
   6   0  -4 44134.2 804.827  13
   6   0  -4 43007.1 663.488  11
   6   0  -4 42193.9 705.484   9
   6   0  -3 3197.88 217.172  13
   6   0  -3 2986.14 183.180  11
   6   0  -3 3094.62 187.065   9
   6   0  -2 6490.14 412.602   3
   6   0  -2 7249.06 310.291  13
   6   0  -2 6778.55 272.977  11
   6   0  -2 7066.05 267.019   9
   6   0  -1 20848.2 752.206   3
   6   0  -1 21272.0 487.197  11
   6   0  -1 21917.8 454.412   9
   6   0   0 671.525 157.180   3
   6   0   0 896.615 115.572  11
   6   0   1 121222. 1880.88   3
   6   0   1 122342. 1204.32  11
   6   0   2 24444.1 551.468  11
   6   0   3 372.080 53.9915  14
   6   0   3 124.432 66.4555  11
   6   0   4 33454.6 452.400  14
   6   0   5 21440.4 381.721  14
   6   0   5 22607.6 428.362  12
   6   0   6 39208.5 593.805  12
   6   0   7 420.623 75.4202  12
   6   0   8 22532.0 457.512  12
   6   0   9 201.840 63.0147  12
   6   0  10 71.9429 46.4291  12
   6   0  11 3.15862 35.7504  12
   6   0  11 0.44083 33.6946  11
   6   0  12 4238.79 121.050  12
   6   1 -13 433.348 48.0576   9
   6   1 -12 1885.26 121.715   9
   6   1 -11 5271.56 238.676   9
   6   1 -10 78.0483 62.2419   9
   6   1  -9 3134.32 197.688   8
   6   1  -9 3120.10 215.917   9
   6   1  -8 3783.43 217.379   8
   6   1  -8 3595.65 179.707  11
   6   1  -8 3542.05 233.862   9
   6   1  -7 5661.98 256.136   8
   6   1  -7 5708.64 232.290  11
   6   1  -7 5399.60 283.499   9
   6   1  -6 93.1720 58.0086   9
   6   1  -6 233.905 73.7170   8
   6   1  -6 119.393 58.6419  11
   6   1  -5 11124.5 321.678   8
   6   1  -5 11583.1 338.870  11
   6   1  -5 11637.8 390.333   9
   6   1  -4 12027.7 349.899  11
   6   1  -4 11993.9 383.153   9
   6   1  -3 4172.34 210.895  11
   6   1  -3 4563.89 229.843   9
   6   1  -2 3600.70 304.234   3
   6   1  -2 2872.60 183.749  13
   6   1  -2 3095.47 185.436  11
   6   1  -2 3165.43 190.973   9
   6   1  -1 4278.16 167.274  14
   6   1  -1 4048.33 353.614   3
   6   1  -1 4520.15 228.968  11
   6   1  -1 4709.97 222.869   9
   6   1   0-26.3248 32.1731  14
   6   1   0 17.6632 43.9201  11
   6   1   1 7840.83 224.923  14
   6   1   1 8282.09 320.645  11
   6   1   2 10035.3 266.004  14
   6   1   2 10007.9 359.702  11
   6   1   3 14883.5 330.938  14
   6   1   4 14953.5 338.751  14
   6   1   4 14284.5 331.528  12
   6   1   5 1113.33 97.3556  14
   6   1   5 1033.75 104.701  12
   6   1   6-11.2243 36.2405  14
   6   1   6 17.9482 41.0314  12
   6   1   7 20.5073 42.5440  12
   6   1   8 57.1196 49.2378  12
   6   1   9 161.282 56.7008  12
   6   1  10 1168.07 97.9435  12
   6   1  11 357.186 52.4936  12
   6   2 -13 98.8380 32.1741   9
   6   2 -12 736.381 83.6743   9
   6   2 -11 195.007 66.2437   9
   6   2 -10 1454.78 144.972   9
   6   2  -9 10964.7 289.728  14
   6   2  -9 10778.2 392.353   9
   6   2  -8 309.951 90.6970   9
   6   2  -8 353.665 67.8135  14
   6   2  -8 173.320 57.9278  11
   6   2  -7 31403.1 598.345   8
   6   2  -7 31377.9 534.954  14
   6   2  -7 32004.0 518.976  11
   6   2  -7 31916.3 679.245   9
   6   2  -6 39004.6 641.017   8
   6   2  -6 38881.7 594.497  14
   6   2  -6 38418.6 583.655  11
   6   2  -6 38604.0 737.878   9
   6   2  -5 12236.9 331.966   8
   6   2  -5 13110.0 347.553  14
   6   2  -5 12913.0 347.826  11
   6   2  -5 13354.8 420.312   9
   6   2  -4 14262.9 356.699  14
   6   2  -4 14379.6 376.151  11
   6   2  -4 14815.5 430.084   9
   6   2  -3 64.1325 49.0146   9
   6   2  -3 76.0783 56.4898  11
   6   2  -2 12047.2 318.112  14
   6   2  -2 12050.0 357.338  11
   6   2  -2 12594.9 371.466   9
   6   2  -1 15258.2 350.907  14
   6   2  -1 16534.0 426.099  11
   6   2   0 37614.7 555.844  14
   6   2   0 38439.7 663.278  11
   6   2   1 18003.8 382.351  14
   6   2   1 18048.9 465.192  11
   6   2   2 5085.83 206.628  14
   6   2   2 4562.29 247.387  11
   6   2   3 12780.9 325.331  14
   6   2   3 11905.5 294.438  12
   6   2   4 6656.41 238.919  14
   6   2   4 6131.81 231.840  12
   6   2   5 6210.08 231.307  14
   6   2   5 5926.83 237.306  12
   6   2   6 719.650 84.4656  14
   6   2   6 744.341 94.7855  12
   6   2   7 9759.52 308.632  12
   6   2   8 2578.90 159.150  12
   6   2   9 388.773 68.8766  12
   6   2  10 23604.1 383.323  12
   6   2  11 14085.2 234.708  12
   6   2  11 13625.6 239.009  11
   6   3 -13 121.209 31.4104   9
   6   3 -12 32.2089 40.5430   9
   6   3 -11 1234.91 88.8264  14
   6   3 -11 1369.52 124.263   9
   6   3 -10 761.800 84.1928  14
   6   3 -10 806.882 112.180   9
   6   3  -9 860.550 96.1701  14
   6   3  -9 976.695 124.981   9
   6   3  -8 8942.56 303.825  14
   6   3  -8 8776.83 358.032   9
   6   3  -7 9665.41 320.808  14
   6   3  -7 10456.2 266.421  11
   6   3  -7 9970.07 376.059   9
   6   3  -6 321.425 82.8128   9
   6   3  -6 269.343 67.9574  14
   6   3  -6 191.002 54.3401  11
   6   3  -5 1603.22 135.782  14
   6   3  -5 1564.21 118.727  11
   6   3  -5 1683.97 156.803   9
   6   3  -4 93.5835 55.4349   9
   6   3  -4 47.4413 45.2193  14
   6   3  -4 51.9315 46.6051  11
   6   3  -3 496.375 86.2544   9
   6   3  -3 555.708 84.5987  14
   6   3  -3 526.832 80.6714  11
   6   3  -2 5684.19 240.439  14
   6   3  -2 5522.83 237.726  11
   6   3  -1 3205.66 176.473  14
   6   3  -1 3018.52 186.087  11
   6   3   0 1730.79 130.009  14
   6   3   0 1439.23 139.713  11
   6   3   1 14005.4 355.937  14
   6   3   1 13909.5 409.881  11
   6   3   2 15110.3 366.727  14
   6   3   3 6.49145 41.1067  14
   6   3   3-50.4648 47.5884  12
   6   3   4 1514.35 121.994  14
   6   3   4 1336.61 117.456  12
   6   3   5 2621.88 157.408  14
   6   3   5 2254.26 152.883  12
   6   3   6 2636.77 155.087  14
   6   3   6 2838.99 172.853  12
   6   3   7 9.66346 44.1004  12
   6   3   8 2706.01 157.382  12
   6   3   9 7220.21 227.660  12
   6   3  10-27.3953 34.6526  12
   6   4 -13 3064.07 102.893   9
   6   4 -12 3038.14 114.550  14
   6   4 -12 3266.48 144.015   9
   6   4 -11 3405.43 151.843  14
   6   4 -11 3379.31 173.444   9
   6   4 -10 28231.5 494.891  14
   6   4 -10 28024.3 548.901   9
   6   4  -9 14080.2 383.012  14
   6   4  -9 14225.2 417.106   9
   6   4  -8 2600.73 176.356  14
   6   4  -8 2799.67 197.961   9
   6   4  -7 61908.9 842.575  14
   6   4  -7 60842.0 896.468   9
   6   4  -6 393.651 90.4786  14
   6   4  -6 239.767 97.0458   9
   6   4  -5 1525.90 139.959  14
   6   4  -5 1704.62 152.653   9
   6   4  -4 3813.45 207.742  14
   6   4  -4 4202.82 234.749   9
   6   4  -3 227.137 66.0238  14
   6   4  -3 263.555 59.8033  11
   6   4  -3 300.117 76.5748   9
   6   4  -2 8828.58 305.781  14
   6   4  -2 9397.53 286.844  11
   6   4  -1 8121.60 289.164  14
   6   4  -1 8202.58 287.071  11
   6   4   0 41943.3 639.775  14
   6   4   0 41979.0 661.899  11
   6   4   1 14010.4 364.091  14
   6   4   1 13729.2 393.754  11
   6   4   2 46798.8 669.828  14
   6   4   2 46284.4 620.055  12
   6   4   2 44617.6 727.781  11
   6   4   3 17311.7 403.464  14
   6   4   3 16474.8 388.114  12
   6   4   4 2336.75 150.154  14
   6   4   4 2374.04 154.171  12
   6   4   5 18175.0 398.598  14
   6   4   5 18634.7 425.896  12
   6   4   6 1900.37 128.857  14
   6   4   6 1815.80 139.013  12
   6   4   7 1415.04 118.980  12
   6   4   8 229.273 55.6609  12
   6   4   9 12122.4 261.937  12
   6   4  10 375.621 42.5324  12
   6   4  10 392.331 44.4540  11
   6   5 -12 405.206 50.8613  14
   6   5 -12 381.286 49.0976   9
   6   5 -11 11008.1 275.616  14
   6   5 -11 11320.3 280.752   9
   6   5 -10 5380.30 221.259  14
   6   5 -10 5621.40 224.537   9
   6   5  -9 2491.10 166.889  14
   6   5  -9 2461.40 165.115   9
   6   5  -8 1128.79 121.351  14
   6   5  -8 1210.43 122.412   9
   6   5  -7 771.597 107.287  14
   6   5  -7 755.860 101.995   9
   6   5  -6 27.5187 48.4180   9
   6   5  -6 29.8903 52.8659  14
   6   5  -5 251.941 72.2040  14
   6   5  -5 278.541 75.9667   9
   6   5  -4 2569.81 180.636  14
   6   5  -3 3372.16 198.591  14
   6   5  -2 1559.55 137.714  14
   6   5  -1 14173.8 390.143  14
   6   5   0 156.509 57.1692  14
   6   5   0 141.828 56.7821  11
   6   5   1 25464.2 465.963  12
   6   5   1 25859.1 516.206  11
   6   5   2 14063.6 366.393  14
   6   5   2 13543.2 352.865  12
   6   5   2 13636.8 383.867  11
   6   5   3 21.5428 49.2882  14
   6   5   3-0.49459 42.5726  12
   6   5   4 418.266 75.1026  14
   6   5   4 357.854 73.5799  12
   6   5   5 158.569 58.7138  14
   6   5   5 104.533 57.2051  12
   6   5   6 5126.45 214.908  12
   6   5   6 5020.83 191.948  14
   6   5   7 3790.82 172.537  12
   6   5   8 73.0890 39.9561  12
   6   5   9 1854.90 87.4336  12
   6   5   9 1778.01 83.8817  11
   6   6 -12 35268.1 381.305  14
   6   6 -11 944.496 86.6158  14
   6   6 -11 918.410 71.7699   9
   6   6 -10 743.362 89.9707  14
   6   6 -10 743.150 77.2466   9
   6   6  -9 42.4222 51.1372  14
   6   6  -9 2.90982 39.3122   9
   6   6  -8 2463.67 173.371  14
   6   6  -8 2462.11 154.528   9
   6   6  -7 24468.7 539.112  14
   6   6  -7 24269.9 486.102   9
   6   6  -6 9313.52 347.075  14
   6   6  -5 1166.39 125.851  14
   6   6  -4 1612.45 149.178  14
   6   6  -3 17572.0 445.811  14
   6   6  -2 2425.30 169.654  14
   6   6  -1 3362.16 197.250  14
   6   6   0 10744.6 327.769  14
   6   6   0 11479.4 307.068  12
   6   6   1 864.959 101.821  14
   6   6   1 734.736 89.1892  12
   6   6   2 9955.41 301.288  14
   6   6   2 9623.36 295.278  12
   6   6   2 9431.29 281.219  11
   6   6   3 20321.5 414.114  14
   6   6   3 19772.0 423.250  12
   6   6   3 20515.6 420.648  11
   6   6   4 41006.3 559.112  14
   6   6   4 41228.3 606.212  12
   6   6   4 40212.3 577.738  11
   6   6   5 11219.1 275.706  14
   6   6   5 11515.8 308.672  12
   6   6   6 1653.64 116.209  12
   6   6   6 1342.32 99.1386  11
   6   6   7 300.993 53.4454  12
   6   6   7 263.741 47.1748  11
   6   6   8 931.910 64.3252  12
   6   7 -12 37.9150 24.1417  14
   6   7 -11 7296.93 202.288  14
   6   7 -10 22111.6 408.626  14
   6   7  -9 4307.70 201.832  14
   6   7  -8 207.044 62.9806  14
   6   7  -7 3.15975 42.9317  14
   6   7  -6 401.361 84.4985  14
   6   7  -5 1957.63 156.097  14
   6   7  -4 1679.65 142.959  14
   6   7  -3 290.800 72.4163  14
   6   7  -2 862.710 105.140  14
   6   7  -1 579.234 84.9643  14
   6   7  -1 538.060 72.4056  12
   6   7   0 2049.94 141.872  14
   6   7   0 1952.97 131.991  12
   6   7   1 2496.48 150.146  14
   6   7   1 2380.08 146.203  12
   6   7   2 211.282 58.1684  14
   6   7   2 207.325 59.5305  12
   6   7   3 4096.06 173.506  14
   6   7   3 4225.22 189.181  12
   6   7   4 7176.47 211.698  14
   6   7   4 7127.67 233.805  12
   6   7   5 1900.64 116.675  12
   6   7   6 243.500 48.2339  12
   6   7   7 10257.2 188.792  12
   6   8 -11 1401.53 77.1167  14
   6   8 -10 388.333 56.1100  14
   6   8  -9 10.5343 43.2948  14
   6   8  -8 13035.8 329.440  14
   6   8  -7 47.8696 52.8262  14
   6   8  -6 5126.65 223.553  14
   6   8  -5 19780.8 430.462  14
   6   8  -4 683.999 96.6572  14
   6   8  -3 12002.9 328.089  14
   6   8  -2 259.095 59.6925  14
   6   8  -1 80.9406 46.0148  14
   6   8  -1 84.7635 41.3268  12
   6   8   0-5.93465 44.8109  14
   6   8   0-21.3804 41.4762  12
   6   8   1 216.196 52.3606  14
   6   8   1 201.298 52.9145  12
   6   8   2 496.250 63.0454  14
   6   8   2 48.8042 41.6471  12
   6   8   3 9948.13 223.569  14
   6   8   3 9592.70 250.928  12
   6   8   4 1370.99 92.3967  12
   6   8   5 8739.36 194.787  12
   6   8   6 18138.8 226.091  12
   6   9 -10 38.5242 25.1022  14
   6   9  -9 103.947 35.4075  14
   6   9  -8 1114.57 85.7527  14
   6   9  -7 1982.56 118.538  14
   6   9  -6 1148.68 94.4530  14
   6   9  -5 15374.0 329.101  14
   6   9  -4 6586.28 214.954  14
   6   9  -3 3511.23 155.554  14
   6   9  -2 1974.92 115.154  14
   6   9  -2 1894.65 100.841  12
   6   9  -1 2169.22 116.384  14
   6   9  -1 1976.27 110.437  12
   6   9   0 8000.25 203.693  14
   6   9   0 7723.54 209.364  12
   6   9   1 3323.46 122.408  14
   6   9   1 3311.34 137.854  12
   6   9   2 294.740 39.6854  14
   6   9   2 243.036 46.3217  12
   6   9   3 115.526 34.5052  12
   6   9   4 475.152 44.6539  12
   6  10  -8 5.10417 20.1065  14
   6  10  -7 588.464 49.8409  14
   6  10  -6 174.400 35.4885  14
   6  10  -5 102.610 31.3488  14
   6  10  -4 2888.44 108.731  14
   6  10  -3 2640.57 102.479  14
   6  10  -2 647.725 53.2786  14
   6  10  -2 497.629 42.6047  12
   6  10  -1 3658.62 106.718  14
   6  10  -1 3176.99 105.998  12
   6  10   0 4671.47 103.671  14
   6  10   0 4526.52 125.624  12
   6  10   1 424.806 42.1072  12
   7  -9   1 2043.50 95.8515  13
   7  -9   2 503.786 57.2694  13
   7  -9   3 981.545 75.5117  13
   7  -9   4 1151.70 79.0018  13
   7  -9   5 97.8191 33.4674  13
   7  -8  -1 3666.43 155.012  13
   7  -8   0 8990.74 260.610  13
   7  -8   1 6134.23 226.637  13
   7  -8   2 11459.5 313.544  13
   7  -8   3 1177.02 109.857  13
   7  -8   4 2845.98 157.714  13
   7  -8   5 516.813 71.8464  13
   7  -8   6 1942.17 112.017  13
   7  -8   7 226.328 41.9191  13
   7  -7  -5 84.5215 25.2096   8
   7  -7  -4 83.2038 28.8747   8
   7  -7  -3 1278.10 74.9261   8
   7  -7  -2 2797.06 164.022  13
   7  -7  -1 7071.05 272.116  13
   7  -7   0 5898.75 255.677  13
   7  -7   1 702.390 107.817  13
   7  -7   2 5293.24 252.138  13
   7  -7   3 161.239 71.4044  13
   7  -7   4 6376.31 267.379  13
   7  -7   5 6322.73 253.281  13
   7  -7   6 445.463 76.2873  13
   7  -7   7 1067.22 89.6492  13
   7  -7   8 240.988 40.7625  13
   7  -6  -7 51.9437 22.1790   8
   7  -6  -6 12912.9 227.856   8
   7  -6  -5 118.566 36.3971   8
   7  -6  -4 3269.41 137.032   8
   7  -6  -3 7285.35 201.170   8
   7  -6  -3 6714.49 269.741  13
   7  -6  -2 6350.70 279.954  13
   7  -6  -2 6655.71 192.985  11
   7  -6  -1 6587.05 294.413  13
   7  -6  -1 6963.11 198.780  11
   7  -6   0 511.145 108.936  13
   7  -6   0 371.899 57.6039  11
   7  -6   1 11636.9 404.472  13
   7  -6   1 12201.7 245.449  11
   7  -6   2 910.929 135.437  13
   7  -6   3 5110.39 268.268  13
   7  -6   4 20665.4 508.815  13
   7  -6   5 4866.17 243.080  13
   7  -6   6 23590.5 475.541  13
   7  -6   7 8928.01 260.984  13
   7  -6   8 6425.47 183.151  13
   7  -5  -8 6192.59 138.873   8
   7  -5  -7 9895.06 211.784   8
   7  -5  -6 7643.09 208.237   8
   7  -5  -5 669.477 72.5901   8
   7  -5  -4 22.2604 37.6160   8
   7  -5  -3 296.795 57.0385   8
   7  -5  -3 254.455 86.8689  13
   7  -5  -3 285.794 65.8154  11
   7  -5  -2 114.830 76.9165  13
   7  -5  -2 75.5021 51.6978  11
   7  -5  -1 556.962 114.755  13
   7  -5  -1 647.876 80.7643  11
   7  -5   0 13893.1 459.876  13
   7  -5   0 14638.9 332.156  11
   7  -5   1 6894.50 327.052  13
   7  -5   1 7169.81 230.889  11
   7  -5   2 769.402 125.155  13
   7  -5   2 794.525 84.6399  11
   7  -5   3 3904.57 242.737  13
   7  -5   3 4113.88 165.212  11
   7  -5   4 715.459 116.057  13
   7  -5   4 825.658 76.3197  11
   7  -5   5 2237.96 172.727  13
   7  -5   6 3216.23 187.344  13
   7  -5   7 4485.66 190.733  13
   7  -5   8 1774.93 98.5218  13
   7  -4  -9 394.531 40.0363   8
   7  -4  -8 287.104 46.7080   8
   7  -4  -7 535.488 66.1077   8
   7  -4  -6 39984.8 519.834   8
   7  -4  -5 1961.49 125.584   8
   7  -4  -5 1919.36 134.606  11
   7  -4  -4 76527.7 755.001   8
   7  -4  -4 72812.3 773.378  11
   7  -4  -3 2651.35 210.802  13
   7  -4  -3 2343.01 150.535  11
   7  -4  -2 1057.56 159.102  13
   7  -4  -2 926.883 103.916  11
   7  -4  -1 54.5759 90.0505  13
   7  -4  -1 59.2506 58.8770  11
   7  -4   0 5006.12 286.470  13
   7  -4   0 5038.93 217.419  11
   7  -4   1 10626.5 405.906  13
   7  -4   1 10711.3 311.490  11
   7  -4   2 24650.7 605.659  13
   7  -4   2 23792.2 458.176  11
   7  -4   3 21593.5 551.572  13
   7  -4   3 21940.4 425.676  11
   7  -4   4 2719.75 196.496  13
   7  -4   4 2590.29 148.726  11
   7  -4   5 7484.38 297.610  13
   7  -4   5 7620.43 232.419  11
   7  -4   6 33143.6 562.280  13
   7  -4   6 34024.5 438.863  11
   7  -4   7 115.165 51.4038  13
   7  -3  -9 4781.56 147.033   8
   7  -3  -8 11955.7 267.780   8
   7  -3  -7 15471.6 331.938   8
   7  -3  -6 8240.57 252.612   8
   7  -3  -6 8303.31 262.681  11
   7  -3  -5 1430.32 114.636   8
   7  -3  -5 1352.74 123.064  11
   7  -3  -4 9347.83 267.863   8
   7  -3  -4 8913.24 293.804  11
   7  -3  -3 163.275 81.0301  13
   7  -3  -3 101.885 60.5485  11
   7  -3  -2 4197.63 265.917  13
   7  -3  -2 4339.34 218.224  11
   7  -3  -1 2450.20 206.123  13
   7  -3  -1 2938.34 181.469  11
   7  -3   0 21.3113 60.3893  13
   7  -3   0 40.3354 56.0273  11
   7  -3   1 155.656 76.9881  13
   7  -3   1 87.1299 57.4355  11
   7  -3   2 762.778 120.187  13
   7  -3   2 888.936 107.095  11
   7  -3   3 4371.49 245.700  13
   7  -3   3 4731.44 225.037  11
   7  -3   4 2200.92 172.910  13
   7  -3   4 2482.07 160.739  11
   7  -3   5 1318.84 126.683  13
   7  -3   5 1313.43 115.395  11
   7  -3   6 77.1958 48.5322  13
   7  -3   6 120.173 48.0237  11
   7  -3   7 2916.69 139.185  11
   7  -3   8 2831.99 113.146  11
   7  -2  -9 11866.0 258.356   8
   7  -2  -9 10972.5 190.146   9
   7  -2  -8 1441.69 106.346   8
   7  -2  -8 1392.49 88.3239   9
   7  -2  -7 3023.83 157.623   8
   7  -2  -7 3166.99 144.170   9
   7  -2  -6 2411.68 145.570   8
   7  -2  -6 2475.10 157.083  11
   7  -2  -6 2570.14 137.102   9
   7  -2  -5 66.4112 39.2197   9
   7  -2  -5 37.4076 39.2820   8
   7  -2  -5 97.7925 63.8580  11
   7  -2  -4 3904.38 205.949  11
   7  -2  -4 4096.28 175.086   9
   7  -2  -3 1108.52 147.978  13
   7  -2  -3 1332.01 130.386  11
   7  -2  -2 15068.3 487.078  13
   7  -2  -2 14350.6 402.499  11
   7  -2  -1 187.367 77.7394  13
   7  -2  -1 159.819 72.0047  11
   7  -2   0 1376.01 159.712  13
   7  -2   0 244.134 82.9016  11
   7  -2   1 27502.5 615.848  13
   7  -2   1 27286.0 564.151  11
   7  -2   2 10197.9 365.645  13
   7  -2   2 10192.0 349.520  11
   7  -2   3 5467.96 263.403  13
   7  -2   3 4756.02 238.598  11
   7  -2   4 6151.43 254.832  13
   7  -2   4 6090.12 265.165  11
   7  -2   5 2125.57 156.496  11
   7  -2   6 152.783 61.2500  11
   7  -2   7 267.066 61.5930  11
   7  -2   8 1130.24 70.6481  12
   7  -2   8 1159.46 88.6336  11
   7  -2   9 237.547 34.5347  12
   7  -2   9 202.084 39.2575  11
   7  -1 -10 414.455 44.5714   9
   7  -1  -9 563.565 61.9387   9
   7  -1  -8 169.494 49.2672   9
   7  -1  -8 120.987 49.4253   8
   7  -1  -7 582.018 78.3017   8
   7  -1  -7 603.283 84.4302  11
   7  -1  -7 607.862 77.1900   9
   7  -1  -6 621.845 80.4191   8
   7  -1  -6 592.231 88.8609  11
   7  -1  -6 565.083 79.8130   9
   7  -1  -5 3107.65 159.936   8
   7  -1  -5 3071.30 180.795  11
   7  -1  -5 2903.85 165.572   9
   7  -1  -4 3155.53 189.069  11
   7  -1  -4 3282.47 175.892   9
   7  -1  -3-4.50632 71.1702  13
   7  -1  -3 16.7439 54.8514  11
   7  -1  -2 2766.68 208.338  13
   7  -1  -2 2776.72 183.049  11
   7  -1  -1 1685.55 164.826  13
   7  -1  -1 1914.42 159.322  11
   7  -1   0 112.712 70.1155  13
   7  -1   0 142.948 73.6942  11
   7  -1   1 7437.67 307.925  13
   7  -1   1 7798.39 314.938  11
   7  -1   2 4381.39 223.921  13
   7  -1   2 4449.98 244.897  11
   7  -1   3 375.287 90.2623  11
   7  -1   4 3745.04 221.688  11
   7  -1   5 285.510 77.6191  11
   7  -1   6 992.438 114.130  11
   7  -1   7 551.095 59.7526  12
   7  -1   7 538.737 82.6115  11
   7  -1   8 22.6943 24.4835  12
   7  -1   8-6.90221 37.0589  11
   7  -1   9 1901.15 83.4318  12
   7  -1   9 2062.05 102.703  11
   7   0 -11 143.022 27.7353   9
   7   0 -10 187.754 41.5096   9
   7   0  -9 247.067 56.8951   9
   7   0  -8 239.638 60.3448   9
   7   0  -7 109.884 51.3869   9
   7   0  -7 155.983 62.3386  11
   7   0  -6 103.919 53.7282   9
   7   0  -6 152.824 50.8187   8
   7   0  -6 151.955 61.1444  11
   7   0  -5 78.3591 50.8557   9
   7   0  -5 87.1941 56.6320  11
   7   0  -4 59.2375 46.1994   9
   7   0  -4 287.631 73.0220  11
   7   0  -3 97.7848 60.0193  11
   7   0  -3-2.56087 40.5636   9
   7   0  -2-5.78867 57.4445  13
   7   0  -2 19.0216 54.6039  11
   7   0  -1 145.547 74.7712  13
   7   0  -1 160.339 70.9396  11
   7   0   0-55.9018 53.2348  13
   7   0   0 81.4706 60.2004  11
   7   0   1 79.8370 62.8679  11
   7   0   2 203.624 76.6039  11
   7   0   3 17.3342 59.2702  11
   7   0   4 146.065 68.3379  11
   7   0   5 127.596 68.4235  11
   7   0   6 131.147 70.4941  11
   7   0   7 91.8520 36.7576  12
   7   0   7 31.2269 55.1340  11
   7   0   8 17.4028 28.9867  12
   7   0   8 20.4124 43.0246  11
   7   0   9 125.020 30.8479  12
   7   0   9 75.2860 36.2115  11
   7   1 -11 35.5127 25.6035   9
   7   1 -10 883.472 80.6060   9
   7   1  -9 1179.11 107.057   9
   7   1  -8 135.305 56.3597   9
   7   1  -7 11.0158 48.8938   9
   7   1  -7 30.6285 48.2155  11
   7   1  -6 3155.51 167.923  11
   7   1  -6 3280.51 198.493   9
   7   1  -5 5732.54 232.060  11
   7   1  -5 5855.58 263.621   9
   7   1  -4 1410.76 126.407  11
   7   1  -4 1383.97 130.241   9
   7   1  -3 1413.28 131.360  11
   7   1  -2 2289.44 167.783  11
   7   1  -1 144.680 69.6827  11
   7   1   0 3394.08 210.635  11
   7   1   1 10709.8 252.251  14
   7   1   1 11024.0 375.421  11
   7   1   2 1208.34 90.2998  14
   7   1   2 1293.11 141.984  11
   7   1   3 1622.59 104.245  14
   7   1   3 1736.01 161.507  11
   7   1   4 3772.85 151.891  14
   7   1   4 3780.73 230.323  11
   7   1   5 118.976 70.3730  11
   7   1   6 1664.51 103.505  12
   7   1   6 1746.12 151.150  11
   7   1   7 318.141 53.4155  12
   7   1   7 259.447 68.5799  11
   7   1   8 1202.00 79.5496  12
   7   1   8 1282.75 104.915  11
   7   1   9 2555.63 92.4502  12
   7   1   9 2737.26 118.210  11
   7   2 -11 5290.57 152.288   9
   7   2 -10 6055.15 201.389   9
   7   2  -9 3093.21 168.102   9
   7   2  -8 4181.19 211.859   9
   7   2  -7 3700.23 158.649  11
   7   2  -7 3893.83 211.962   9
   7   2  -6 814.734 88.8667  11
   7   2  -6 790.691 104.443   9
   7   2  -5 1750.38 125.462  11
   7   2  -5 1785.00 151.804   9
   7   2  -4 1529.11 105.622  14
   7   2  -4 1470.82 121.435  11
   7   2  -4 1531.35 139.520   9
   7   2  -3 15888.8 332.818  14
   7   2  -3 16043.1 393.774  11
   7   2  -2 688.897 76.3076  14
   7   2  -2 716.795 99.6700  11
   7   2  -1 1274.31 98.0969  14
   7   2  -1 1184.01 122.621  11
   7   2   0 24661.1 419.170  14
   7   2   0 24818.6 536.706  11
   7   2   1 7277.68 227.418  14
   7   2   1 7391.87 303.628  11
   7   2   2 8202.51 237.889  14
   7   2   2 8475.46 329.953  11
   7   2   3 2723.92 139.610  14
   7   2   3 2820.29 197.817  11
   7   2   4 2775.79 137.103  14
   7   2   4 2911.36 197.052  11
   7   2   5 27.4583 33.8377  14
   7   2   5 108.220 44.4332  12
   7   2   5 8.03272 61.8241  11
   7   2   6 751.913 74.3004  12
   7   2   6 677.016 101.208  11
   7   2   7 2524.97 117.602  12
   7   2   7 2610.54 156.809  11
   7   2   8 1618.80 85.6057  12
   7   2   8 1693.10 109.669  11
   7   2   9 676.415 44.4540  12
   7   2   9 737.358 59.2260  11
   7   3 -11 1454.93 80.9900   9
   7   3 -10 9568.47 249.062   9
   7   3  -9 21335.6 420.192   9
   7   3  -8 14834.2 271.120  14
   7   3  -8 14973.2 385.393   9
   7   3  -7 989.231 86.0692  14
   7   3  -7 956.493 75.9131  11
   7   3  -7 848.813 108.176   9
   7   3  -6 10685.2 279.476  14
   7   3  -6 10694.5 257.347  11
   7   3  -6 10389.0 347.286   9
   7   3  -5 1374.78 107.981  14
   7   3  -5 1198.35 97.7641  11
   7   3  -5 1413.27 136.815   9
   7   3  -4 2473.00 143.611  14
   7   3  -4 2264.07 137.454  11
   7   3  -3 3931.83 181.032  14
   7   3  -3 3731.15 181.536  11
   7   3  -2 51.1502 39.7888  14
   7   3  -2 18.7892 48.5356  11
   7   3  -1 661.089 79.3076  14
   7   3  -1 670.363 92.0526  11
   7   3   0 206.949 55.3730  14
   7   3   0 183.620 69.7432  11
   7   3   1 5590.44 209.979  14
   7   3   1 5172.35 241.518  11
   7   3   2 2376.20 138.162  14
   7   3   2 2417.46 174.370  11
   7   3   3 83.6327 41.4682  14
   7   3   3 108.992 65.8555  11
   7   3   4 512.811 68.8766  14
   7   3   4 531.054 63.0265  12
   7   3   4 421.704 87.2029  11
   7   3   5 180.726 48.2320  14
   7   3   5 199.742 46.8785  12
   7   3   5 224.705 69.1680  11
   7   3   6 3396.20 138.670  12
   7   3   6 3281.37 177.637  11
   7   3   7 613.252 60.3119  12
   7   3   7 590.104 75.1449  11
   7   3   8 1014.23 60.5164  12
   7   3   8 1147.09 80.0351  11
   7   4 -10 21.4442 16.2535  14
   7   4 -10 57.5733 32.6199   9
   7   4  -9 1709.63 90.0172  14
   7   4  -9 1817.60 121.280   9
   7   4  -8 34741.6 453.223  14
   7   4  -8 36210.7 565.637   9
   7   4  -7 30597.6 463.791  14
   7   4  -7 31281.9 554.013   9
   7   4  -6 35824.2 529.927  14
   7   4  -5 2792.98 157.327  14
   7   4  -4 7066.30 247.658  14
   7   4  -4 7336.81 211.662  11
   7   4  -3 2256.82 142.361  14
   7   4  -3 2221.06 129.422  11
   7   4  -2 112.087 61.1684  14
   7   4  -2 246.398 62.6113  11
   7   4  -1 4697.81 204.613  14
   7   4  -1 4973.20 208.922  11
   7   4   0 35710.3 537.962  14
   7   4   0 36354.7 569.191  11
   7   4   1 10259.4 288.543  14
   7   4   1 10279.9 315.740  11
   7   4   2 7916.81 246.349  14
   7   4   2 7732.44 275.453  11
   7   4   3 290.069 62.5093  14
   7   4   3 302.538 76.4939  11
   7   4   4 31397.9 419.492  12
   7   4   4 30516.6 525.115  11
   7   4   5 11042.5 249.394  14
   7   4   5 10895.1 242.644  12
   7   4   5 10999.9 298.396  11
   7   4   6 4749.06 150.259  12
   7   4   6 4435.50 174.878  11
   7   4   7 131.811 31.2953  12
   7   4   7 138.887 40.2844  11
   7   5 -10 5854.40 126.584  14
   7   5  -9 5950.58 164.711  14
   7   5  -8 898.620 80.5122  14
   7   5  -7 135.390 49.2796  14
   7   5  -6 1518.94 116.383  14
   7   5  -5 952.600 98.6170  14
   7   5  -4 664.613 84.6267  14
   7   5  -3 13074.3 339.122  14
   7   5  -2 9355.47 283.610  14
   7   5  -1 448.196 71.7017  14
   7   5  -1 421.487 64.1641  11
   7   5   0 4473.74 191.527  14
   7   5   0 4295.12 174.920  11
   7   5   1 1335.66 108.228  14
   7   5   1 1381.51 106.854  11
   7   5   2 4381.34 179.223  14
   7   5   2 4158.80 178.303  11
   7   5   3 4306.56 169.720  14
   7   5   3 4179.04 147.161  12
   7   5   3 4309.91 177.643  11
   7   5   4 1837.55 106.404  14
   7   5   4 1592.46 93.2392  12
   7   5   4 1712.23 110.368  11
   7   5   5 3194.40 121.504  12
   7   5   5 3231.40 134.360  11
   7   5   6 104.359 30.0918  12
   7   5   6 103.369 33.4765  11
   7   6 -10 9733.00 154.616  14
   7   6  -9 4813.55 142.704  14
   7   6  -8 110.404 39.8836  14
   7   6  -7 8554.00 240.455  14
   7   6  -6 1774.95 124.280  14
   7   6  -5 11463.1 304.082  14
   7   6  -4 2755.38 154.764  14
   7   6  -3 1392.20 113.108  14
   7   6  -2 12606.9 317.892  14
   7   6  -1 10950.2 291.277  14
   7   6   0 1671.28 117.869  14
   7   6   1 11740.6 283.571  14
   7   6   2 44287.7 512.961  14
   7   6   3 392.063 57.7650  14
   7   6   3 458.131 49.5623  12
   7   6   4 16626.2 269.888  14
   7   6   4 17193.1 249.667  12
   7   6   5 602.405 45.1405  12
   7   7  -9 522.574 45.4188  14
   7   7  -8 4.22366 27.3432  14
   7   7  -7 1610.64 98.7828  14
   7   7  -6 4283.03 167.265  14
   7   7  -5 9917.81 259.936  14
   7   7  -4 5770.51 199.615  14
   7   7  -3 752.505 79.8475  14
   7   7  -2 6066.77 201.507  14
   7   7  -1 319.169 57.3091  14
   7   7   0 7344.15 211.284  14
   7   7   1 4210.41 151.526  14
   7   7   2 495.036 54.8019  14
   7   7   3 1172.55 69.3725  14
   7   7   3 996.726 52.6878  12
   7   8  -8 701.101 49.3413  14
   7   8  -7 31.5290 27.9940  14
   7   8  -6 2377.28 105.972  14
   7   8  -5 6204.48 174.761  14
   7   8  -4 8321.37 204.661  14
   7   8  -3 1942.13 101.562  14
   7   8  -2 8247.46 200.741  14
   7   8  -1 2205.03 102.351  14
   7   8   0 26.7808 27.6358  14
   7   8   1 124.483 29.8355  14
   7   8   2 2515.71 82.1162  14
   7   9  -6 1879.11 69.6335  14
   7   9  -5 636.464 46.0586  14
   7   9  -4 2564.76 88.6010  14
   7   9  -3 503.210 43.1735  14
   7   9  -2 1456.10 65.1041  14
   7   9  -1 1202.29 55.1709  14
   8  -7   2 323.325 44.3746  13
   8  -6   0 12318.0 279.708  13
   8  -6   1 16382.1 324.376  13
   8  -6   2 149.378 53.4254  13
   8  -6   3 20380.7 332.036  13
   8  -6   4 6204.27 166.599  13
   8  -5  -1 616.164 54.2852  11
   8  -5   0 4933.42 206.012  13
   8  -5   0 4930.76 132.724  11
   8  -5   1 7648.46 251.685  13
   8  -5   1 8193.47 161.462  11
   8  -5   2 212.845 58.7012  13
   8  -5   2 154.570 30.2678  11
   8  -5   3 9493.07 251.818  13
   8  -5   4 3099.11 133.757  13
   8  -5   5 7305.21 155.721  13
   8  -4  -3 5703.75 165.358  11
   8  -4  -2 4200.78 149.573  11
   8  -4  -1 45.9787 60.4177  13
   8  -4  -1 56.9221 39.9109  11
   8  -4   0 770.478 97.6748  13
   8  -4   0 912.550 78.0389  11
   8  -4   1 2318.39 153.838  13
   8  -4   1 2219.51 110.081  11
   8  -4   2 4877.72 202.664  13
   8  -4   2 5024.59 155.554  11
   8  -4   3 5549.34 200.167  13
   8  -4   3 5472.02 153.187  11
   8  -4   4 145.949 47.2577  13
   8  -4   4 116.112 32.3089  11
   8  -3  -4 1669.62 101.987  11
   8  -3  -3 453.361 65.7983  11
   8  -3  -2 1237.22 98.5629  11
   8  -3  -1 83.6043 59.1676  13
   8  -3  -1 83.9826 49.5801  11
   8  -3   0 20.4382 48.7009  13
   8  -3   0-13.9959 42.8981  11
   8  -3   1-26.5123 42.9411  13
   8  -3   1 19.1835 41.3583  11
   8  -3   2 185.254 56.8291  13
   8  -3   2 200.822 54.3858  11
   8  -3   3 155.207 48.9096  13
   8  -3   3 170.588 49.0548  11
   8  -3   4 1400.10 87.7137  11
   8  -3   5 8070.12 176.436  11
   8  -3   6 2809.90 80.7837  11
   8  -2  -5 33301.1 421.900  11
   8  -2  -4 19243.8 349.242  11
   8  -2  -3 16889.6 340.781  11
   8  -2  -2 2397.33 139.665  11
   8  -2  -1-6.29415 46.2180  11
   8  -2   0 691.587 90.5267  13
   8  -2   0 605.667 82.2352  11
   8  -2   1 73.0845 43.7686  13
   8  -2   1 128.409 55.5531  11
   8  -2   2 997.002 89.8785  13
   8  -2   2 1000.88 97.5223  11
   8  -2   3 1289.31 105.318  11
   8  -2   4 5939.85 194.722  11
   8  -2   5 24025.2 344.855  11
   8  -2   6 252.180 40.8333  11
   8  -1  -5 550.553 71.0949  11
   8  -1  -4 6574.82 213.056  11
   8  -1  -3 6688.77 225.547  11
   8  -1  -2 633.601 84.6258  11
   8  -1  -1 2260.97 146.515  11
   8  -1   0 5986.58 232.695  11
   8  -1   1 1629.79 129.366  11
   8  -1   2 2262.35 143.955  11
   8  -1   3 8332.55 258.288  11
   8  -1   4 9389.60 259.937  11
   8  -1   5 8990.18 231.409  11
   8  -1   6 1407.84 83.8237  11
   8  -1   7 6.30813 22.4581  11
   8   0  -6 42.1667 38.3338  11
   8   0  -5 16245.5 307.291  11
   8   0  -4 1141.31 97.8203  11
   8   0  -3 1033.47 98.2153  11
   8   0  -2 112.075 55.7284  11
   8   0  -1 7844.55 262.285  11
   8   0   0 36420.4 562.066  11
   8   0   1 1066.92 109.958  11
   8   0   2 29087.2 499.752  11
   8   0   3 2855.57 158.082  11
   8   0   4 3266.31 159.872  11
   8   0   5 7377.02 215.193  11
   8   0   6 519.175 56.4839  11
   8   0   7 10018.2 171.408  11
   8   1  -6 5773.54 158.270  11
   8   1  -5 1733.86 102.676  11
   8   1  -4 9421.01 243.457  11
   8   1  -3 1965.96 124.401  11
   8   1  -2 961.062 96.1575  11
   8   1  -1 4474.33 195.973  11
   8   1   0 3437.48 176.729  11
   8   1   1 145.034 63.2287  11
   8   1   2 7553.56 253.911  11
   8   1   3 7747.47 250.478  11
   8   1   4 8293.33 245.565  11
   8   1   5 5497.09 182.432  11
   8   1   6 36.4971 30.8799  11
   8   2  -6 26266.8 299.815  11
   8   2  -5 28607.3 357.638  11
   8   2  -4 6964.01 194.325  11
   8   2  -3 1726.28 107.822  11
   8   2  -2 65.5352 45.7279  11
   8   2  -1 584.683 77.2879  11
   8   2   0 11.5695 46.5098  11
   8   2   1 1457.24 113.382  11
   8   2   2 4896.56 121.999  14
   8   2   2 5025.49 196.778  11
   8   2   3 3002.67 149.950  11
   8   2   4 25502.6 397.464  11
   8   2   5 1491.49 90.2515  11
   8   2   6 11104.4 194.136  11
   8   3  -5 41.9249 28.1689  11
   8   3  -4 1456.83 83.2144  11
   8   3  -3 25.2331 23.1693  14
   8   3  -3 65.6437 36.8002  11
   8   3  -2 245.114 37.2543  14
   8   3  -2 232.147 49.0493  11
   8   3  -1 275.686 40.2605  14
   8   3  -1 226.593 49.4261  11
   8   3   0 206.727 38.6090  14
   8   3   0 151.926 48.3077  11
   8   3   1 316.075 42.3199  14
   8   3   1 254.684 55.8549  11
   8   3   2 115.104 31.4896  14
   8   3   2 80.9711 44.1361  11
   8   3   3 9785.14 231.879  11
   8   3   4 2632.95 112.776  11
   8   3   5 52.2786 27.3040  11
   8   4  -5 3980.24 103.000  14
   8   4  -4 5185.18 133.701  14
   8   4  -3 1548.77 79.5096  14
   8   4  -2 61.3180 29.5572  14
   8   4  -2 29.6965 29.9958  11
   8   4  -1 4794.32 139.788  14
   8   4  -1 4898.11 141.725  11
   8   4   0 2199.87 95.4827  14
   8   4   0 2148.01 100.712  11
   8   4   1 11837.1 205.503  14
   8   4   1 11416.7 222.318  11
   8   4   2 9578.00 175.735  14
   8   4   2 9315.14 194.986  11
   8   4   3 3586.65 113.307  11
   8   5  -6 219.746 24.2857  14
   8   5  -5 1533.69 67.6122  14
   8   5  -4 925.973 60.2054  14
   8   5  -3 3242.13 110.524  14
   8   5  -2 10832.3 202.005  14
   8   5  -1 72.9699 29.5452  14
   8   5   0 12361.4 205.971  14
   8   5   1 3028.97 99.4311  14
   8   5   2 7011.94 138.165  14
   8   6  -5 160.168 25.6127  14
   8   6  -4 11365.1 178.031  14
   8   6  -3 230.989 41.4178  14
   8   6  -2 18251.3 234.043  14
   8   6  -1 10512.1 174.270  14
   8   6   0 3485.23 97.5483  14
   8   6   1 6022.98 116.205  14
   9  -1  -2 3364.51 90.7850  11
   9  -1  -1 65.0993 24.7837  11
   9  -1   0 1198.52 59.8428  11
   9  -1   1 568.591 42.2015  11
   9   0  -2 19.3893 21.3364  11
   9   0  -1 47.1232 24.2452  11
   9   0   0 159.562 30.2604  11
   9   0   1 33.1176 22.8458  11
   0   0   0    0.00    0.00   0

TITL xmchen11a_100K_auto in P-1
REM P-1 (#2 in standard setting)
CELL 1.54184   7.178305  11.905518  13.878209 103.8719  92.4390  90.2406
ZERR    3.00   0.000256   0.000487   0.000577   0.0036   0.0032   0.0031
LATT  1
SFAC C H N O
UNIT 60.00 54.00 3.00 6.00
REM  CrysAlisPro recorded range (K): Min=100.0; max=100.0; aver:100.0
TEMP -173
TREF
HKLF 4
END
;
_shelx_hkl_checksum              65147
_olex2_submission_special_instructions 'No special instructions were received'
_oxdiff_exptl_absorpt_empirical_details 
;
Empirical correction (ABSPACK) includes:
- Absorption correction using spherical harmonics
- Frame scaling
;
_oxdiff_exptl_absorpt_empirical_full_max 1.569
_oxdiff_exptl_absorpt_empirical_full_min 0.601
