# Supplementary material for: Tunable Photoluminescent and Photothermal Properties of Organic Cocrystals Containing Hydrogen‐Bonded Interlocked Planar Molecules
Source: Adv Sci (Weinh). 2025 Sep 29;12(48):e15054. doi: 10.1002/advs.202515054 (PMC12752575; doi:10.1002/advs.202515054)
Supplement: Supplementary file 2 — Supporting Information [file ADVS-12-e15054-s002.zip › CCDC-2414735-HPAO.cif]

####################################################################### 
# 
# This file contains crystal structure data downloaded from the 
# Cambridge Structural Database (CSD) hosted by the Cambridge 
# Crystallographic Data Centre (CCDC).
# 
# Full information about CCDC data access policies and citation 
# guidelines are available at http://www.ccdc.cam.ac.uk/access/V1 
# 
# Audit and citation data items may have been added by the CCDC. 
# Please retain this information to preserve the provenance of 
# this file and to allow appropriate attribution of the data. 
# 
#######################################################################

data_xmchen16cult_auto
_database_code_depnum_ccdc_archive 'CCDC 2414735'
loop_
_audit_author_name
_audit_author_address
'Xin-Meng Chen'
;Chinese Academy Of Science
China
;
_audit_update_record             
;
2025-01-06 deposited with the CCDC.	2025-09-04 downloaded from the CCDC.
;
_audit_creation_date             2023-05-22
_audit_creation_method           
;
Olex2 1.5-alpha
(compiled 2023.03.06 svn.rbb2c1857 for OlexSys, GUI svn.r6748)
;
_shelx_SHELXL_version_number     2014/7
_audit_contact_author_address    ?
_audit_contact_author_email      ?
_audit_contact_author_phone      ?
_publ_contact_author_id_orcid    ?
_publ_section_references         
;
Bourhis, L.J., Dolomanov, O.V., Gildea, R.J., Howard, J.A.K., Puschmann, H.
 (2015). Acta Cryst. A71, 59-75.

Dolomanov, O.V., Bourhis, L.J., Gildea, R.J, Howard, J.A.K. & Puschmann, H.
 (2009), J. Appl. Cryst. 42, 339-341.

Sheldrick, G.M. (2015). Acta Cryst. C71, 3-8.
;
_chemical_name_common            ?
_chemical_name_systematic        ?
_chemical_formula_moiety         'C25 H17 N O2'
_chemical_formula_sum            'C25 H17 N O2'
_chemical_formula_weight         363.39
_chemical_melting_point          ?
_chemical_oxdiff_formula         'C38 H42 O8 N2'
loop_
_atom_type_symbol
_atom_type_description
_atom_type_scat_dispersion_real
_atom_type_scat_dispersion_imag
_atom_type_scat_source
C C 0.0181 0.0091 'International Tables Vol C Tables 4.2.6.8 and 6.1.1.4'
H H 0.0000 0.0000 'International Tables Vol C Tables 4.2.6.8 and 6.1.1.4'
N N 0.0311 0.0180 'International Tables Vol C Tables 4.2.6.8 and 6.1.1.4'
O O 0.0492 0.0322 'International Tables Vol C Tables 4.2.6.8 and 6.1.1.4'

_shelx_space_group_comment       
;
The symmetry employed for this shelxl refinement is uniquely defined
by the following loop, which should always be used as a source of
symmetry information in preference to the above space-group names.
They are only intended as comments.
;
_space_group_crystal_system      triclinic
_space_group_IT_number           2
_space_group_name_H-M_alt        'P -1'
_space_group_name_Hall           '-P 1'
loop_
_space_group_symop_operation_xyz
'x, y, z'
'-x, -y, -z'

_cell_length_a                   8.0635(2)
_cell_length_b                   13.8566(6)
_cell_length_c                   15.7679(6)
_cell_angle_alpha                78.415(4)
_cell_angle_beta                 83.166(3)
_cell_angle_gamma                89.689(3)
_cell_volume                     1713.34(12)
_cell_formula_units_Z            4
_cell_measurement_reflns_used    4061
_cell_measurement_temperature    100.01(10)
_cell_measurement_theta_max      76.7740
_cell_measurement_theta_min      5.5250
_shelx_estimated_absorpt_T_max   0.965
_shelx_estimated_absorpt_T_min   0.815
_exptl_absorpt_coefficient_mu    0.710
_exptl_absorpt_correction_T_max  1.00000
_exptl_absorpt_correction_T_min  0.59414
_exptl_absorpt_correction_type   multi-scan
_exptl_absorpt_process_details   
;
CrysAlisPro 1.171.42.49 (Rigaku Oxford Diffraction, 2022)
Empirical absorption correction using spherical harmonics,
implemented in SCALE3 ABSPACK scaling algorithm.
;
_exptl_absorpt_special_details   ?
_exptl_crystal_colour            red
_exptl_crystal_colour_primary    red
_exptl_crystal_density_diffrn    1.409
_exptl_crystal_density_meas      ?
_exptl_crystal_density_method    ?
_exptl_crystal_description       needle
_exptl_crystal_F_000             760
_exptl_crystal_size_max          0.3
_exptl_crystal_size_mid          0.05
_exptl_crystal_size_min          0.05
_exptl_transmission_factor_max   ?
_exptl_transmission_factor_min   ?
_diffrn_reflns_av_R_equivalents  0.0301
_diffrn_reflns_av_unetI/netI     0.0427
_diffrn_reflns_Laue_measured_fraction_full 0.991
_diffrn_reflns_Laue_measured_fraction_max 0.948
_diffrn_reflns_limit_h_max       10
_diffrn_reflns_limit_h_min       -8
_diffrn_reflns_limit_k_max       15
_diffrn_reflns_limit_k_min       -17
_diffrn_reflns_limit_l_max       18
_diffrn_reflns_limit_l_min       -19
_diffrn_reflns_number            10817
_diffrn_reflns_point_group_measured_fraction_full 0.991
_diffrn_reflns_point_group_measured_fraction_max 0.948
_diffrn_reflns_theta_full        67.684
_diffrn_reflns_theta_max         77.072
_diffrn_reflns_theta_min         2.882
_diffrn_ambient_environment      N~2~
_diffrn_ambient_temperature      100.01(10)
_diffrn_detector                 'CCD plate'
_diffrn_detector_area_resol_mean 10.3577
_diffrn_detector_type            Atlas
_diffrn_measured_fraction_theta_full 0.991
_diffrn_measured_fraction_theta_max 0.948
_diffrn_measurement_details      
;
List of Runs (angles in degrees, time in seconds):

  # Type    Start    End  Width  t~exp~   \w     \q     \k     \f   Frames
#--------------------------------------------------------------------------
  1  \w   -116.00 -22.25   0.75    8.00    --  -40.07 -37.00  60.00  125
  2  \w    -79.00  -5.50   0.75    8.00    --  -40.07 125.00-120.00   98
  3  \w   -116.00 -14.00   0.75    8.00    --  -40.07 -37.00 150.00  136
  4  \w     48.00  87.00   0.75    8.00    --   40.07-125.00-180.00   52
  5  \w      6.00  69.00   0.75    8.00    --   40.07 -99.00  30.00   84
  6  \w     38.00 108.50   0.75   20.00    --  113.00-111.00  30.00   94
  7  \w     69.00 143.25   0.75   20.00    --  113.00 -61.00  30.00   99
  8  \w     35.00 143.75   0.75   20.00    --  113.00 -30.00 -30.00  145
  9  \w    103.00 178.75   0.75   20.00    --  113.00  30.00 150.00  101
 10  \w     47.00 107.75   0.75   20.00    --  113.00-111.00-150.00   81
 11  \w     30.00 107.25   0.75   20.00    --  113.00 -94.00 -90.00  103
 12  \w     29.00 107.00   0.75   20.00    --  113.00 -94.00  60.00  104
 13  \w     42.00 144.00   0.75   20.00    --  113.00 -30.00 120.00  136
 14  \w     51.00 120.75   0.75   20.00    --  113.00 -30.00-150.00   93
;
_diffrn_measurement_device       'kappa diffractometer'
_diffrn_measurement_device_type  'SuperNova, Dual, Cu at home/near, Atlas'
_diffrn_measurement_method       '\w scans'
_diffrn_orient_matrix_type       
'CrysAlisPro convention (1999,Acta A55,543-557)'
_diffrn_orient_matrix_UB_11      0.0604738000
_diffrn_orient_matrix_UB_12      -0.0990136000
_diffrn_orient_matrix_UB_13      0.0489777000
_diffrn_orient_matrix_UB_21      -0.1380692000
_diffrn_orient_matrix_UB_22      -0.0546760000
_diffrn_orient_matrix_UB_23      -0.0323552000
_diffrn_orient_matrix_UB_31      0.1196602000
_diffrn_orient_matrix_UB_32      -0.0095811000
_diffrn_orient_matrix_UB_33      -0.0815317000
_diffrn_radiation_monochromator  mirror
_diffrn_radiation_probe          x-ray
_diffrn_radiation_type           'Cu K\a'
_diffrn_radiation_wavelength     1.54184
_diffrn_source                   'micro-focus sealed X-ray tube'
_diffrn_source_current           0.80
_diffrn_source_power             0.040
_diffrn_source_target            Cu
_diffrn_source_type              'SuperNova (Cu) X-ray Source'
_diffrn_source_voltage           50
_reflns_Friedel_coverage         0.000
_reflns_Friedel_fraction_full    .
_reflns_Friedel_fraction_max     .
_reflns_number_gt                5176
_reflns_number_total             6879
_reflns_special_details          
;
 Reflections were merged by SHELXL according to the crystal
 class for the calculation of statistics and refinement.
 
 _reflns_Friedel_fraction is defined as the number of unique
 Friedel pairs measured divided by the number that would be
 possible theoretically, ignoring centric projections and
 systematic absences.
;
_reflns_threshold_expression     'I > 2\s(I)'
_computing_cell_refinement       'CrysAlisPro 1.171.42.49 (Rigaku OD, 2022)'
_computing_data_collection       'CrysAlisPro 1.171.42.49 (Rigaku OD, 2022)'
_computing_data_reduction        'CrysAlisPro 1.171.42.49 (Rigaku OD, 2022)'
_computing_molecular_graphics    'Olex2 1.5-alpha (Dolomanov et al., 2009)'
_computing_publication_material  'Olex2 1.5-alpha (Dolomanov et al., 2009)'
_computing_structure_refinement  'SHELXL 2014/7 (Sheldrick, 2015)'
_computing_structure_solution    'olex2.solve 1.5-alpha (Bourhis et al., 2015)'
_refine_diff_density_max         0.583
_refine_diff_density_min         -0.321
_refine_diff_density_rms         0.082
_refine_ls_extinction_coef       .
_refine_ls_extinction_method     none
_refine_ls_goodness_of_fit_ref   1.029
_refine_ls_hydrogen_treatment    constr
_refine_ls_matrix_type           full
_refine_ls_number_parameters     507
_refine_ls_number_reflns         6879
_refine_ls_number_restraints     0
_refine_ls_R_factor_all          0.0832
_refine_ls_R_factor_gt           0.0672
_refine_ls_restrained_S_all      1.029
_refine_ls_shift/su_max          0.000
_refine_ls_shift/su_mean         0.000
_refine_ls_structure_factor_coef Fsqd
_refine_ls_weighting_details     
'w=1/[\s^2^(Fo^2^)+(0.1327P)^2^+0.1722P] where P=(Fo^2^+2Fc^2^)/3'
_refine_ls_weighting_scheme      calc
_refine_ls_wR_factor_gt          0.1894
_refine_ls_wR_factor_ref         0.2103
_refine_special_details          ?
_olex2_refinement_description    
;
1. Fixed Uiso
 At 1.2 times of:
  All C(H) groups, All N(H) groups
 At 1.5 times of:
  All O(H) groups
2.a Aromatic/amide H refined with riding coordinates:
 N1(H1), C1(H1A), C2(H2A), C7(H7), C8(H8), C13(H13), C14(H14), C15(H15),
 C17(H17), C18(H18), C19(H19), C21(H21), C22(H22), C23(H23), C24(H24), C25(H25),
  N1A(H1AA), C1A(H1AB), C2A(H2AB), C7A(H7A), C8A(H8A), C13A(H13A), C14A(H14A),
 C15A(H15A), C17A(H17A), C18A(H18A), C19A(H19A), C21A(H21A), C22A(H22A),
 C23A(H23A), C24A(H24A), C25A(H25A)
2.b Idealised tetrahedral OH refined as rotating group:
 O2(H2), O2A(H2AA)
;
_atom_sites_solution_hydrogens   geom
_atom_sites_solution_primary     iterative
_atom_sites_solution_secondary   ?
loop_
_atom_site_label
_atom_site_type_symbol
_atom_site_fract_x
_atom_site_fract_y
_atom_site_fract_z
_atom_site_U_iso_or_equiv
_atom_site_adp_type
_atom_site_occupancy
_atom_site_site_symmetry_order
_atom_site_calc_flag
_atom_site_refinement_flags_posn
_atom_site_refinement_flags_adp
_atom_site_refinement_flags_occupancy
_atom_site_disorder_assembly
_atom_site_disorder_group
O1 O 0.33785(18) 0.57056(10) 0.60024(9) 0.0238(3) Uani 1 1 d . . . . .
O2 O 0.21139(19) 0.69377(10) 0.48783(9) 0.0236(3) Uani 1 1 d . . . . .
H2 H 0.2500 0.6716 0.5349 0.035 Uiso 1 1 calc R U . . .
N1 N 0.4709(2) 0.44354(12) 0.72199(10) 0.0204(3) Uani 1 1 d . . . . .
H1 H 0.4473 0.5056 0.7030 0.024 Uiso 1 1 calc R U . . .
C1 C 0.4314(2) 0.37928(14) 0.67411(13) 0.0209(4) Uani 1 1 d . . . . .
H1A H 0.4560 0.3120 0.6941 0.025 Uiso 1 1 calc R U . . .
C2 C 0.3583(2) 0.40254(14) 0.59860(12) 0.0200(4) Uani 1 1 d . . . . .
H2A H 0.3384 0.3514 0.5688 0.024 Uiso 1 1 calc R U . . .
C3 C 0.3110(2) 0.49986(14) 0.56301(12) 0.0186(4) Uani 1 1 d . . . . .
C4 C 0.2297(2) 0.52151(14) 0.48160(12) 0.0171(4) Uani 1 1 d . . . . .
C5 C 0.1828(2) 0.61893(14) 0.44835(12) 0.0182(4) Uani 1 1 d . . . . .
C6 C 0.1055(2) 0.64114(14) 0.37068(12) 0.0183(4) Uani 1 1 d . . . . .
C7 C 0.0539(2) 0.73933(15) 0.33649(13) 0.0217(4) Uani 1 1 d . . . . .
H7 H 0.0718 0.7909 0.3662 0.026 Uiso 1 1 calc R U . . .
C8 C -0.0202(2) 0.75889(15) 0.26193(13) 0.0225(4) Uani 1 1 d . . . . .
H8 H -0.0536 0.8242 0.2405 0.027 Uiso 1 1 calc R U . . .
C9 C -0.0494(2) 0.68319(15) 0.21456(13) 0.0213(4) Uani 1 1 d . . . . .
C10 C -0.0016(2) 0.58545(15) 0.24847(13) 0.0198(4) Uani 1 1 d . . . . .
C11 C 0.0748(2) 0.56465(14) 0.32698(12) 0.0176(4) Uani 1 1 d . . . . .
C12 C 0.1225(2) 0.46684(14) 0.36061(12) 0.0185(4) Uani 1 1 d . . . . .
C13 C 0.1977(2) 0.44714(14) 0.43715(12) 0.0188(4) Uani 1 1 d . . . . .
H13 H 0.2280 0.3815 0.4598 0.023 Uiso 1 1 calc R U . . .
C14 C 0.0920(2) 0.39060(15) 0.31448(13) 0.0228(4) Uani 1 1 d . . . . .
H14 H 0.1221 0.3249 0.3370 0.027 Uiso 1 1 calc R U . . .
C15 C 0.0209(2) 0.41079(15) 0.23933(14) 0.0241(4) Uani 1 1 d . . . . .
H15 H 0.0047 0.3592 0.2094 0.029 Uiso 1 1 calc R U . . .
C16 C -0.0303(2) 0.50847(16) 0.20408(13) 0.0221(4) Uani 1 1 d . . . . .
C17 C -0.1029(3) 0.53134(17) 0.12598(14) 0.0275(4) Uani 1 1 d . . . . .
H17 H -0.1212 0.4808 0.0952 0.033 Uiso 1 1 calc R U . . .
C18 C -0.1482(3) 0.62713(18) 0.09334(14) 0.0287(5) Uani 1 1 d . . . . .
H18 H -0.1977 0.6412 0.0406 0.034 Uiso 1 1 calc R U . . .
C19 C -0.1224(3) 0.70261(16) 0.13635(14) 0.0257(4) Uani 1 1 d . . . . .
H19 H -0.1542 0.7677 0.1129 0.031 Uiso 1 1 calc R U . . .
C20 C 0.5465(2) 0.42212(15) 0.79959(12) 0.0205(4) Uani 1 1 d . . . . .
C21 C 0.5693(3) 0.49970(16) 0.84166(14) 0.0259(4) Uani 1 1 d . . . . .
H21 H 0.5350 0.5641 0.8177 0.031 Uiso 1 1 calc R U . . .
C22 C 0.6418(3) 0.48259(18) 0.91823(15) 0.0323(5) Uani 1 1 d . . . . .
H22 H 0.6575 0.5357 0.9465 0.039 Uiso 1 1 calc R U . . .
C23 C 0.6916(3) 0.38961(19) 0.95422(14) 0.0323(5) Uani 1 1 d . . . . .
H23 H 0.7399 0.3785 1.0074 0.039 Uiso 1 1 calc R U . . .
C24 C 0.6709(3) 0.31215(17) 0.91222(14) 0.0280(5) Uani 1 1 d . . . . .
H24 H 0.7059 0.2480 0.9366 0.034 Uiso 1 1 calc R U . . .
C25 C 0.5990(2) 0.32798(16) 0.83466(13) 0.0235(4) Uani 1 1 d . . . . .
H25 H 0.5859 0.2750 0.8058 0.028 Uiso 1 1 calc R U . . .
O1A O 0.11290(18) 0.06970(11) 0.60074(9) 0.0253(3) Uani 1 1 d . . . . .
O2A O 0.29371(19) 0.19264(10) 0.48970(10) 0.0247(3) Uani 1 1 d . . . . .
H2AA H 0.2309 0.1706 0.5359 0.037 Uiso 1 1 calc R U . . .
N1A N -0.0789(2) -0.05806(13) 0.72114(11) 0.0216(4) Uani 1 1 d . . . . .
H1AA H -0.0518 0.0046 0.7018 0.026 Uiso 1 1 calc R U . . .
C1A C -0.0161(2) -0.12164(15) 0.67280(13) 0.0223(4) Uani 1 1 d . . . . .
H1AB H -0.0496 -0.1889 0.6921 0.027 Uiso 1 1 calc R U . . .
C2A C 0.0931(2) -0.09785(15) 0.59737(12) 0.0207(4) Uani 1 1 d . . . . .
H2AB H 0.1272 -0.1486 0.5670 0.025 Uiso 1 1 calc R U . . .
C3A C 0.1570(2) -0.00066(15) 0.56295(12) 0.0197(4) Uani 1 1 d . . . . .
C4A C 0.2772(2) 0.02097(14) 0.48190(12) 0.0180(4) Uani 1 1 d . . . . .
C5A C 0.3404(2) 0.11796(14) 0.44942(13) 0.0198(4) Uani 1 1 d . . . . .
C6A C 0.4545(2) 0.13995(14) 0.37218(12) 0.0185(4) Uani 1 1 d . . . . .
C7A C 0.5234(2) 0.23698(15) 0.33912(14) 0.0230(4) Uani 1 1 d . . . . .
H7A H 0.4912 0.2885 0.3690 0.028 Uiso 1 1 calc R U . . .
C8A C 0.6340(2) 0.25653(15) 0.26572(14) 0.0237(4) Uani 1 1 d . . . . .
H8A H 0.6785 0.3215 0.2453 0.028 Uiso 1 1 calc R U . . .
C9A C 0.6855(2) 0.18077(15) 0.21809(13) 0.0211(4) Uani 1 1 d . . . . .
C10A C 0.6189(2) 0.08358(14) 0.25027(12) 0.0189(4) Uani 1 1 d . . . . .
C11A C 0.5038(2) 0.06313(14) 0.32751(12) 0.0174(4) Uani 1 1 d . . . . .
C12A C 0.4389(2) -0.03388(14) 0.36024(12) 0.0183(4) Uani 1 1 d . . . . .
C13A C 0.3280(2) -0.05313(14) 0.43633(12) 0.0194(4) Uani 1 1 d . . . . .
H13A H 0.2855 -0.1183 0.4580 0.023 Uiso 1 1 calc R U . . .
C14A C 0.4894(2) -0.10993(14) 0.31285(13) 0.0217(4) Uani 1 1 d . . . . .
H14A H 0.4454 -0.1749 0.3338 0.026 Uiso 1 1 calc R U . . .
C15A C 0.5983(2) -0.09062(15) 0.23912(13) 0.0234(4) Uani 1 1 d . . . . .
H15A H 0.6292 -0.1423 0.2092 0.028 Uiso 1 1 calc R U . . .
C16A C 0.6680(2) 0.00651(15) 0.20515(12) 0.0204(4) Uani 1 1 d . . . . .
C17A C 0.7832(2) 0.02851(17) 0.12998(13) 0.0260(4) Uani 1 1 d . . . . .
H17A H 0.8177 -0.0223 0.0996 0.031 Uiso 1 1 calc R U . . .
C18A C 0.8479(3) 0.12342(18) 0.09902(13) 0.0284(5) Uani 1 1 d . . . . .
H18A H 0.9255 0.1370 0.0476 0.034 Uiso 1 1 calc R U . . .
C19A C 0.8002(2) 0.19837(16) 0.14257(13) 0.0247(4) Uani 1 1 d . . . . .
H19A H 0.8461 0.2628 0.1208 0.030 Uiso 1 1 calc R U . . .
C20A C -0.1850(2) -0.08285(16) 0.80048(13) 0.0227(4) Uani 1 1 d . . . . .
C21A C -0.2178(3) -0.00885(17) 0.84802(14) 0.0260(4) Uani 1 1 d . . . . .
H21A H -0.1746 0.0560 0.8252 0.031 Uiso 1 1 calc R U . . .
C22A C -0.3135(3) -0.03017(18) 0.92849(14) 0.0299(5) Uani 1 1 d . . . . .
H22A H -0.3353 0.0205 0.9607 0.036 Uiso 1 1 calc R U . . .
C23A C -0.3780(3) -0.12421(18) 0.96286(13) 0.0292(5) Uani 1 1 d . . . . .
H23A H -0.4403 -0.1387 1.0191 0.035 Uiso 1 1 calc R U . . .
C24A C -0.3504(3) -0.19704(17) 0.91410(14) 0.0280(5) Uani 1 1 d . . . . .
H24A H -0.3974 -0.2611 0.9363 0.034 Uiso 1 1 calc R U . . .
C25A C -0.2542(2) -0.17688(16) 0.83282(14) 0.0247(4) Uani 1 1 d . . . . .
H25A H -0.2360 -0.2269 0.7997 0.030 Uiso 1 1 calc R U . . .

loop_
_atom_site_aniso_label
_atom_site_aniso_U_11
_atom_site_aniso_U_22
_atom_site_aniso_U_33
_atom_site_aniso_U_23
_atom_site_aniso_U_13
_atom_site_aniso_U_12
O1 0.0309(8) 0.0169(7) 0.0265(7) -0.0086(5) -0.0075(6) 0.0035(6)
O2 0.0336(8) 0.0140(7) 0.0257(7) -0.0077(5) -0.0078(6) 0.0033(6)
N1 0.0227(8) 0.0183(8) 0.0208(8) -0.0055(6) -0.0029(6) 0.0050(6)
C1 0.0223(9) 0.0163(9) 0.0237(9) -0.0046(7) 0.0003(7) 0.0029(7)
C2 0.0205(9) 0.0184(10) 0.0222(9) -0.0073(7) -0.0018(7) 0.0016(7)
C3 0.0178(8) 0.0178(9) 0.0201(9) -0.0054(7) 0.0008(7) 0.0021(7)
C4 0.0139(8) 0.0155(9) 0.0216(9) -0.0048(7) 0.0008(6) 0.0010(6)
C5 0.0184(8) 0.0151(9) 0.0207(9) -0.0050(7) 0.0021(7) 0.0009(7)
C6 0.0154(8) 0.0163(9) 0.0224(9) -0.0045(7) 0.0013(7) 0.0019(7)
C7 0.0198(9) 0.0189(10) 0.0265(10) -0.0061(7) -0.0009(7) 0.0016(7)
C8 0.0217(9) 0.0169(9) 0.0275(10) -0.0020(7) -0.0013(7) 0.0028(7)
C9 0.0155(8) 0.0231(10) 0.0234(9) -0.0019(8) 0.0008(7) 0.0014(7)
C10 0.0137(8) 0.0223(10) 0.0235(9) -0.0073(8) 0.0021(7) 0.0008(7)
C11 0.0131(8) 0.0183(9) 0.0203(9) -0.0043(7) 0.0031(6) 0.0013(7)
C12 0.0171(8) 0.0171(9) 0.0216(9) -0.0069(7) 0.0021(7) -0.0002(7)
C13 0.0174(8) 0.0159(9) 0.0219(9) -0.0027(7) 0.0008(7) 0.0023(7)
C14 0.0237(9) 0.0184(10) 0.0272(10) -0.0074(8) -0.0011(7) 0.0032(7)
C15 0.0238(9) 0.0220(10) 0.0300(10) -0.0133(8) -0.0034(7) 0.0014(8)
C16 0.0161(8) 0.0278(11) 0.0226(9) -0.0070(8) -0.0001(7) 0.0033(7)
C17 0.0250(10) 0.0333(12) 0.0262(10) -0.0102(9) -0.0047(8) 0.0018(8)
C18 0.0239(10) 0.0380(13) 0.0249(10) -0.0060(9) -0.0064(8) 0.0042(9)
C19 0.0212(9) 0.0277(11) 0.0266(10) -0.0028(8) -0.0018(7) 0.0046(8)
C20 0.0154(8) 0.0254(10) 0.0194(9) -0.0039(7) 0.0025(6) 0.0014(7)
C21 0.0257(10) 0.0256(11) 0.0271(10) -0.0073(8) -0.0027(8) 0.0043(8)
C22 0.0327(11) 0.0369(13) 0.0299(11) -0.0111(9) -0.0069(9) 0.0000(9)
C23 0.0310(11) 0.0430(14) 0.0224(10) -0.0020(9) -0.0089(8) 0.0006(10)
C24 0.0237(9) 0.0296(11) 0.0260(10) 0.0050(8) -0.0023(8) 0.0028(8)
C25 0.0198(9) 0.0255(10) 0.0239(9) -0.0033(8) -0.0005(7) 0.0023(7)
O1A 0.0309(8) 0.0198(7) 0.0256(7) -0.0100(6) 0.0039(6) 0.0050(6)
O2A 0.0302(7) 0.0162(7) 0.0282(7) -0.0106(6) 0.0043(6) 0.0027(6)
N1A 0.0211(8) 0.0220(9) 0.0210(8) -0.0053(6) 0.0014(6) 0.0031(6)
C1A 0.0232(9) 0.0195(10) 0.0245(9) -0.0050(7) -0.0028(7) 0.0024(7)
C2A 0.0205(9) 0.0217(10) 0.0212(9) -0.0079(7) -0.0011(7) 0.0056(7)
C3A 0.0188(9) 0.0207(10) 0.0206(9) -0.0060(7) -0.0033(7) 0.0061(7)
C4A 0.0167(8) 0.0176(9) 0.0201(9) -0.0053(7) -0.0018(7) 0.0052(7)
C5A 0.0213(9) 0.0179(9) 0.0217(9) -0.0079(7) -0.0026(7) 0.0075(7)
C6A 0.0172(8) 0.0163(9) 0.0226(9) -0.0051(7) -0.0030(7) 0.0050(7)
C7A 0.0223(9) 0.0173(9) 0.0304(10) -0.0063(8) -0.0048(7) 0.0045(7)
C8A 0.0212(9) 0.0152(9) 0.0333(11) -0.0010(8) -0.0045(8) 0.0008(7)
C9A 0.0181(8) 0.0210(10) 0.0230(9) -0.0011(7) -0.0038(7) 0.0032(7)
C10A 0.0156(8) 0.0196(10) 0.0218(9) -0.0048(7) -0.0032(7) 0.0043(7)
C11A 0.0161(8) 0.0179(9) 0.0187(9) -0.0037(7) -0.0038(7) 0.0052(7)
C12A 0.0188(8) 0.0166(9) 0.0210(9) -0.0073(7) -0.0023(7) 0.0049(7)
C13A 0.0188(8) 0.0175(9) 0.0215(9) -0.0038(7) -0.0017(7) 0.0040(7)
C14A 0.0243(9) 0.0161(9) 0.0260(10) -0.0089(7) -0.0009(7) 0.0033(7)
C15A 0.0234(9) 0.0232(10) 0.0258(10) -0.0116(8) -0.0011(7) 0.0063(8)
C16A 0.0178(8) 0.0246(10) 0.0196(9) -0.0061(7) -0.0029(7) 0.0049(7)
C17A 0.0216(9) 0.0352(12) 0.0227(10) -0.0098(8) -0.0024(7) 0.0056(8)
C18A 0.0217(9) 0.0420(13) 0.0183(9) -0.0005(8) 0.0010(7) 0.0041(9)
C19A 0.0182(9) 0.0269(11) 0.0270(10) 0.0002(8) -0.0037(7) 0.0003(8)
C20A 0.0179(9) 0.0277(11) 0.0214(9) -0.0030(8) -0.0016(7) 0.0041(7)
C21A 0.0241(9) 0.0277(11) 0.0260(10) -0.0064(8) -0.0005(8) 0.0030(8)
C22A 0.0262(10) 0.0375(12) 0.0263(10) -0.0094(9) 0.0004(8) 0.0053(9)
C23A 0.0239(10) 0.0405(13) 0.0201(9) -0.0030(9) 0.0046(7) 0.0050(9)
C24A 0.0231(9) 0.0297(12) 0.0282(10) 0.0002(8) -0.0009(8) 0.0026(8)
C25A 0.0203(9) 0.0282(11) 0.0264(10) -0.0076(8) -0.0023(7) 0.0068(8)

_geom_special_details            
;
 All esds (except the esd in the dihedral angle between two l.s. planes)
 are estimated using the full covariance matrix.  The cell esds are taken
 into account individually in the estimation of esds in distances, angles
 and torsion angles; correlations between esds in cell parameters are only
 used when they are defined by crystal symmetry.  An approximate (isotropic)
 treatment of cell esds is used for estimating esds involving l.s. planes.
;
loop_
_geom_bond_atom_site_label_1
_geom_bond_atom_site_label_2
_geom_bond_distance
_geom_bond_site_symmetry_2
_geom_bond_publ_flag
O1 C3 1.271(2) . ?
O2 H2 0.8400 . ?
O2 C5 1.346(2) . ?
N1 H1 0.8800 . ?
N1 C1 1.340(3) . ?
N1 C20 1.409(2) . ?
C1 H1A 0.9500 . ?
C1 C2 1.371(3) . ?
C2 H2A 0.9500 . ?
C2 C3 1.421(3) . ?
C3 C4 1.487(3) . ?
C4 C5 1.413(3) . ?
C4 C13 1.399(3) . ?
C5 C6 1.418(3) . ?
C6 C7 1.438(3) . ?
C6 C11 1.413(3) . ?
C7 H7 0.9500 . ?
C7 C8 1.360(3) . ?
C8 H8 0.9500 . ?
C8 C9 1.440(3) . ?
C9 C10 1.422(3) . ?
C9 C19 1.406(3) . ?
C10 C11 1.425(3) . ?
C10 C16 1.422(3) . ?
C11 C12 1.421(3) . ?
C12 C13 1.392(3) . ?
C12 C14 1.435(3) . ?
C13 H13 0.9500 . ?
C14 H14 0.9500 . ?
C14 C15 1.356(3) . ?
C15 H15 0.9500 . ?
C15 C16 1.434(3) . ?
C16 C17 1.405(3) . ?
C17 H17 0.9500 . ?
C17 C18 1.387(3) . ?
C18 H18 0.9500 . ?
C18 C19 1.385(3) . ?
C19 H19 0.9500 . ?
C20 C21 1.395(3) . ?
C20 C25 1.395(3) . ?
C21 H21 0.9500 . ?
C21 C22 1.381(3) . ?
C22 H22 0.9500 . ?
C22 C23 1.378(3) . ?
C23 H23 0.9500 . ?
C23 C24 1.390(3) . ?
C24 H24 0.9500 . ?
C24 C25 1.392(3) . ?
C25 H25 0.9500 . ?
O1A C3A 1.269(2) . ?
O2A H2AA 0.8400 . ?
O2A C5A 1.349(2) . ?
N1A H1AA 0.8800 . ?
N1A C1A 1.337(2) . ?
N1A C20A 1.411(2) . ?
C1A H1AB 0.9500 . ?
C1A C2A 1.376(3) . ?
C2A H2AB 0.9500 . ?
C2A C3A 1.422(3) . ?
C3A C4A 1.489(3) . ?
C4A C5A 1.413(3) . ?
C4A C13A 1.400(2) . ?
C5A C6A 1.418(3) . ?
C6A C7A 1.430(3) . ?
C6A C11A 1.420(2) . ?
C7A H7A 0.9500 . ?
C7A C8A 1.356(3) . ?
C8A H8A 0.9500 . ?
C8A C9A 1.441(3) . ?
C9A C10A 1.424(3) . ?
C9A C19A 1.399(3) . ?
C10A C11A 1.421(3) . ?
C10A C16A 1.427(3) . ?
C11A C12A 1.418(3) . ?
C12A C13A 1.389(3) . ?
C12A C14A 1.440(2) . ?
C13A H13A 0.9500 . ?
C14A H14A 0.9500 . ?
C14A C15A 1.352(3) . ?
C15A H15A 0.9500 . ?
C15A C16A 1.436(3) . ?
C16A C17A 1.399(3) . ?
C17A H17A 0.9500 . ?
C17A C18A 1.389(3) . ?
C18A H18A 0.9500 . ?
C18A C19A 1.385(3) . ?
C19A H19A 0.9500 . ?
C20A C21A 1.393(3) . ?
C20A C25A 1.394(3) . ?
C21A H21A 0.9500 . ?
C21A C22A 1.383(3) . ?
C22A H22A 0.9500 . ?
C22A C23A 1.385(3) . ?
C23A H23A 0.9500 . ?
C23A C24A 1.388(3) . ?
C24A H24A 0.9500 . ?
C24A C25A 1.394(3) . ?
C25A H25A 0.9500 . ?

loop_
_geom_angle_atom_site_label_1
_geom_angle_atom_site_label_2
_geom_angle_atom_site_label_3
_geom_angle
_geom_angle_site_symmetry_1
_geom_angle_site_symmetry_3
_geom_angle_publ_flag
C5 O2 H2 109.5 . . ?
C1 N1 H1 116.6 . . ?
C1 N1 C20 126.81(17) . . ?
C20 N1 H1 116.6 . . ?
N1 C1 H1A 117.3 . . ?
N1 C1 C2 125.42(18) . . ?
C2 C1 H1A 117.3 . . ?
C1 C2 H2A 118.6 . . ?
C1 C2 C3 122.85(18) . . ?
C3 C2 H2A 118.6 . . ?
O1 C3 C2 120.47(18) . . ?
O1 C3 C4 118.48(17) . . ?
C2 C3 C4 121.05(17) . . ?
C5 C4 C3 119.64(17) . . ?
C13 C4 C3 121.31(17) . . ?
C13 C4 C5 119.05(17) . . ?
O2 C5 C4 121.83(17) . . ?
O2 C5 C6 117.66(16) . . ?
C4 C5 C6 120.50(17) . . ?
C5 C6 C7 121.50(18) . . ?
C11 C6 C5 119.30(17) . . ?
C11 C6 C7 119.18(18) . . ?
C6 C7 H7 119.8 . . ?
C8 C7 C6 120.47(19) . . ?
C8 C7 H7 119.8 . . ?
C7 C8 H8 119.1 . . ?
C7 C8 C9 121.75(18) . . ?
C9 C8 H8 119.1 . . ?
C10 C9 C8 118.33(18) . . ?
C19 C9 C8 122.46(19) . . ?
C19 C9 C10 119.21(19) . . ?
C9 C10 C11 120.00(18) . . ?
C9 C10 C16 119.95(18) . . ?
C16 C10 C11 120.05(18) . . ?
C6 C11 C10 120.23(17) . . ?
C6 C11 C12 119.95(18) . . ?
C12 C11 C10 119.80(18) . . ?
C11 C12 C14 118.96(18) . . ?
C13 C12 C11 119.49(17) . . ?
C13 C12 C14 121.55(18) . . ?
C4 C13 H13 119.2 . . ?
C12 C13 C4 121.70(17) . . ?
C12 C13 H13 119.2 . . ?
C12 C14 H14 119.4 . . ?
C15 C14 C12 121.11(18) . . ?
C15 C14 H14 119.4 . . ?
C14 C15 H15 119.3 . . ?
C14 C15 C16 121.35(18) . . ?
C16 C15 H15 119.3 . . ?
C10 C16 C15 118.71(18) . . ?
C17 C16 C10 118.87(19) . . ?
C17 C16 C15 122.39(19) . . ?
C16 C17 H17 119.7 . . ?
C18 C17 C16 120.6(2) . . ?
C18 C17 H17 119.7 . . ?
C17 C18 H18 119.4 . . ?
C19 C18 C17 121.1(2) . . ?
C19 C18 H18 119.4 . . ?
C9 C19 H19 119.9 . . ?
C18 C19 C9 120.24(19) . . ?
C18 C19 H19 119.9 . . ?
C21 C20 N1 117.48(18) . . ?
C25 C20 N1 122.80(19) . . ?
C25 C20 C21 119.72(19) . . ?
C20 C21 H21 120.1 . . ?
C22 C21 C20 119.8(2) . . ?
C22 C21 H21 120.1 . . ?
C21 C22 H22 119.5 . . ?
C23 C22 C21 121.0(2) . . ?
C23 C22 H22 119.5 . . ?
C22 C23 H23 120.2 . . ?
C22 C23 C24 119.5(2) . . ?
C24 C23 H23 120.2 . . ?
C23 C24 H24 119.8 . . ?
C23 C24 C25 120.4(2) . . ?
C25 C24 H24 119.8 . . ?
C20 C25 H25 120.2 . . ?
C24 C25 C20 119.5(2) . . ?
C24 C25 H25 120.2 . . ?
C5A O2A H2AA 109.5 . . ?
C1A N1A H1AA 117.2 . . ?
C1A N1A C20A 125.56(18) . . ?
C20A N1A H1AA 117.2 . . ?
N1A C1A H1AB 117.3 . . ?
N1A C1A C2A 125.5(2) . . ?
C2A C1A H1AB 117.3 . . ?
C1A C2A H2AB 118.5 . . ?
C1A C2A C3A 122.91(18) . . ?
C3A C2A H2AB 118.5 . . ?
O1A C3A C2A 120.67(17) . . ?
O1A C3A C4A 118.47(18) . . ?
C2A C3A C4A 120.86(17) . . ?
C5A C4A C3A 119.83(17) . . ?
C13A C4A C3A 121.14(18) . . ?
C13A C4A C5A 119.02(17) . . ?
O2A C5A C4A 121.66(17) . . ?
O2A C5A C6A 117.75(18) . . ?
C4A C5A C6A 120.59(17) . . ?
C5A C6A C7A 121.68(17) . . ?
C5A C6A C11A 119.02(18) . . ?
C11A C6A C7A 119.29(17) . . ?
C6A C7A H7A 119.5 . . ?
C8A C7A C6A 120.94(18) . . ?
C8A C7A H7A 119.5 . . ?
C7A C8A H8A 119.3 . . ?
C7A C8A C9A 121.36(19) . . ?
C9A C8A H8A 119.3 . . ?
C10A C9A C8A 118.48(18) . . ?
C19A C9A C8A 122.76(19) . . ?
C19A C9A C10A 118.75(19) . . ?
C9A C10A C16A 120.05(18) . . ?
C11A C10A C9A 120.05(18) . . ?
C11A C10A C16A 119.90(18) . . ?
C6A C11A C10A 119.86(18) . . ?
C12A C11A C6A 120.03(17) . . ?
C12A C11A C10A 120.11(17) . . ?
C11A C12A C14A 118.74(17) . . ?
C13A C12A C11A 119.55(17) . . ?
C13A C12A C14A 121.71(18) . . ?
C4A C13A H13A 119.1 . . ?
C12A C13A C4A 121.79(18) . . ?
C12A C13A H13A 119.1 . . ?
C12A C14A H14A 119.4 . . ?
C15A C14A C12A 121.29(19) . . ?
C15A C14A H14A 119.4 . . ?
C14A C15A H15A 119.4 . . ?
C14A C15A C16A 121.24(18) . . ?
C16A C15A H15A 119.4 . . ?
C10A C16A C15A 118.71(17) . . ?
C17A C16A C10A 118.64(19) . . ?
C17A C16A C15A 122.65(18) . . ?
C16A C17A H17A 119.5 . . ?
C18A C17A C16A 121.03(19) . . ?
C18A C17A H17A 119.5 . . ?
C17A C18A H18A 119.8 . . ?
C19A C18A C17A 120.45(18) . . ?
C19A C18A H18A 119.8 . . ?
C9A C19A H19A 119.5 . . ?
C18A C19A C9A 121.1(2) . . ?
C18A C19A H19A 119.5 . . ?
C21A C20A N1A 117.18(19) . . ?
C21A C20A C25A 119.76(18) . . ?
C25A C20A N1A 123.05(19) . . ?
C20A C21A H21A 120.1 . . ?
C22A C21A C20A 119.8(2) . . ?
C22A C21A H21A 120.1 . . ?
C21A C22A H22A 119.5 . . ?
C21A C22A C23A 121.0(2) . . ?
C23A C22A H22A 119.5 . . ?
C22A C23A H23A 120.4 . . ?
C22A C23A C24A 119.17(19) . . ?
C24A C23A H23A 120.4 . . ?
C23A C24A H24A 119.7 . . ?
C23A C24A C25A 120.5(2) . . ?
C25A C24A H24A 119.7 . . ?
C20A C25A C24A 119.6(2) . . ?
C20A C25A H25A 120.2 . . ?
C24A C25A H25A 120.2 . . ?

loop_
_geom_torsion_atom_site_label_1
_geom_torsion_atom_site_label_2
_geom_torsion_atom_site_label_3
_geom_torsion_atom_site_label_4
_geom_torsion
_geom_torsion_site_symmetry_1
_geom_torsion_site_symmetry_2
_geom_torsion_site_symmetry_3
_geom_torsion_site_symmetry_4
_geom_torsion_publ_flag
O1 C3 C4 C5 -0.7(3) . . . . ?
O1 C3 C4 C13 179.56(16) . . . . ?
O2 C5 C6 C7 -2.0(3) . . . . ?
O2 C5 C6 C11 179.47(16) . . . . ?
N1 C1 C2 C3 -1.8(3) . . . . ?
N1 C20 C21 C22 179.59(18) . . . . ?
N1 C20 C25 C24 -179.20(17) . . . . ?
C1 N1 C20 C21 -176.83(18) . . . . ?
C1 N1 C20 C25 3.5(3) . . . . ?
C1 C2 C3 O1 1.1(3) . . . . ?
C1 C2 C3 C4 -179.08(16) . . . . ?
C2 C3 C4 C5 179.44(16) . . . . ?
C2 C3 C4 C13 -0.3(3) . . . . ?
C3 C4 C5 O2 0.8(3) . . . . ?
C3 C4 C5 C6 179.86(15) . . . . ?
C3 C4 C13 C12 -179.62(16) . . . . ?
C4 C5 C6 C7 178.83(16) . . . . ?
C4 C5 C6 C11 0.3(3) . . . . ?
C5 C4 C13 C12 0.7(3) . . . . ?
C5 C6 C7 C8 -179.93(17) . . . . ?
C5 C6 C11 C10 -179.48(15) . . . . ?
C5 C6 C11 C12 -0.5(3) . . . . ?
C6 C7 C8 C9 -0.2(3) . . . . ?
C6 C11 C12 C13 0.7(3) . . . . ?
C6 C11 C12 C14 -179.19(16) . . . . ?
C7 C6 C11 C10 2.0(3) . . . . ?
C7 C6 C11 C12 -179.01(16) . . . . ?
C7 C8 C9 C10 1.2(3) . . . . ?
C7 C8 C9 C19 -178.53(18) . . . . ?
C8 C9 C10 C11 -0.6(3) . . . . ?
C8 C9 C10 C16 179.23(16) . . . . ?
C8 C9 C19 C18 -179.87(18) . . . . ?
C9 C10 C11 C6 -1.0(3) . . . . ?
C9 C10 C11 C12 -179.96(15) . . . . ?
C9 C10 C16 C15 179.35(16) . . . . ?
C9 C10 C16 C17 1.3(3) . . . . ?
C10 C9 C19 C18 0.4(3) . . . . ?
C10 C11 C12 C13 179.72(15) . . . . ?
C10 C11 C12 C14 -0.2(3) . . . . ?
C10 C16 C17 C18 -0.9(3) . . . . ?
C11 C6 C7 C8 -1.4(3) . . . . ?
C11 C10 C16 C15 -0.8(3) . . . . ?
C11 C10 C16 C17 -178.85(16) . . . . ?
C11 C12 C13 C4 -0.8(3) . . . . ?
C11 C12 C14 C15 0.9(3) . . . . ?
C12 C14 C15 C16 -1.5(3) . . . . ?
C13 C4 C5 O2 -179.52(16) . . . . ?
C13 C4 C5 C6 -0.4(3) . . . . ?
C13 C12 C14 C15 -179.04(17) . . . . ?
C14 C12 C13 C4 179.08(16) . . . . ?
C14 C15 C16 C10 1.5(3) . . . . ?
C14 C15 C16 C17 179.47(18) . . . . ?
C15 C16 C17 C18 -178.93(18) . . . . ?
C16 C10 C11 C6 179.17(16) . . . . ?
C16 C10 C11 C12 0.2(3) . . . . ?
C16 C17 C18 C19 0.3(3) . . . . ?
C17 C18 C19 C9 -0.1(3) . . . . ?
C19 C9 C10 C11 179.11(16) . . . . ?
C19 C9 C10 C16 -1.0(3) . . . . ?
C20 N1 C1 C2 -179.76(17) . . . . ?
C20 C21 C22 C23 -0.3(3) . . . . ?
C21 C20 C25 C24 1.2(3) . . . . ?
C21 C22 C23 C24 0.9(3) . . . . ?
C22 C23 C24 C25 -0.5(3) . . . . ?
C23 C24 C25 C20 -0.5(3) . . . . ?
C25 C20 C21 C22 -0.8(3) . . . . ?
O1A C3A C4A C5A 0.6(3) . . . . ?
O1A C3A C4A C13A -178.74(17) . . . . ?
O2A C5A C6A C7A 2.2(3) . . . . ?
O2A C5A C6A C11A -178.94(16) . . . . ?
N1A C1A C2A C3A 2.1(3) . . . . ?
N1A C20A C21A C22A -176.53(18) . . . . ?
N1A C20A C25A C24A 176.46(18) . . . . ?
C1A N1A C20A C21A 170.70(19) . . . . ?
C1A N1A C20A C25A -8.3(3) . . . . ?
C1A C2A C3A O1A -1.0(3) . . . . ?
C1A C2A C3A C4A 178.91(17) . . . . ?
C2A C3A C4A C5A -179.34(17) . . . . ?
C2A C3A C4A C13A 1.3(3) . . . . ?
C3A C4A C5A O2A -0.5(3) . . . . ?
C3A C4A C5A C6A -179.78(16) . . . . ?
C3A C4A C13A C12A 179.43(16) . . . . ?
C4A C5A C6A C7A -178.46(17) . . . . ?
C4A C5A C6A C11A 0.4(3) . . . . ?
C5A C4A C13A C12A 0.1(3) . . . . ?
C5A C6A C7A C8A 179.17(18) . . . . ?
C5A C6A C11A C10A -179.60(16) . . . . ?
C5A C6A C11A C12A 0.0(3) . . . . ?
C6A C7A C8A C9A 0.4(3) . . . . ?
C6A C11A C12A C13A -0.3(3) . . . . ?
C6A C11A C12A C14A 179.15(16) . . . . ?
C7A C6A C11A C10A -0.7(3) . . . . ?
C7A C6A C11A C12A 178.89(16) . . . . ?
C7A C8A C9A C10A -0.7(3) . . . . ?
C7A C8A C9A C19A -179.54(18) . . . . ?
C8A C9A C10A C11A 0.3(3) . . . . ?
C8A C9A C10A C16A -179.55(17) . . . . ?
C8A C9A C19A C18A 179.37(18) . . . . ?
C9A C10A C11A C6A 0.4(3) . . . . ?
C9A C10A C11A C12A -179.18(16) . . . . ?
C9A C10A C16A C15A -179.86(17) . . . . ?
C9A C10A C16A C17A 0.7(3) . . . . ?
C10A C9A C19A C18A 0.5(3) . . . . ?
C10A C11A C12A C13A 179.26(16) . . . . ?
C10A C11A C12A C14A -1.2(3) . . . . ?
C10A C16A C17A C18A -0.6(3) . . . . ?
C11A C6A C7A C8A 0.3(3) . . . . ?
C11A C10A C16A C15A 0.3(3) . . . . ?
C11A C10A C16A C17A -179.14(16) . . . . ?
C11A C12A C13A C4A 0.3(3) . . . . ?
C11A C12A C14A C15A 0.9(3) . . . . ?
C12A C14A C15A C16A 0.1(3) . . . . ?
C13A C4A C5A O2A 178.85(17) . . . . ?
C13A C4A C5A C6A -0.4(3) . . . . ?
C13A C12A C14A C15A -179.59(18) . . . . ?
C14A C12A C13A C4A -179.19(17) . . . . ?
C14A C15A C16A C10A -0.7(3) . . . . ?
C14A C15A C16A C17A 178.78(18) . . . . ?
C15A C16A C17A C18A 179.98(18) . . . . ?
C16A C10A C11A C6A -179.77(16) . . . . ?
C16A C10A C11A C12A 0.6(3) . . . . ?
C16A C17A C18A C19A 0.4(3) . . . . ?
C17A C18A C19A C9A -0.4(3) . . . . ?
C19A C9A C10A C11A 179.18(16) . . . . ?
C19A C9A C10A C16A -0.6(3) . . . . ?
C20A N1A C1A C2A -177.02(18) . . . . ?
C20A C21A C22A C23A -0.1(3) . . . . ?
C21A C20A C25A C24A -2.5(3) . . . . ?
C21A C22A C23A C24A -2.2(3) . . . . ?
C22A C23A C24A C25A 2.2(3) . . . . ?
C23A C24A C25A C20A 0.2(3) . . . . ?
C25A C20A C21A C22A 2.5(3) . . . . ?

_shelx_res_file                  
;
    xmchen16cult_auto.res created by SHELXL-2014/7

TITL
CELL 1.54184 8.06354 13.85657 15.767944 78.4146 83.1663 89.6892
ZERR 4 0.000226 0.000645 0.0006 0.0036 0.0027 0.003
LATT 1
SFAC C H N O
UNIT 100 68 4 8

L.S. 10
PLAN  5
SIZE 0.05 0.05 0.3
TEMP -173.14(10)
CONF
BOND $H
MORE -1
fmap 2
acta
OMIT -2 5 2
OMIT -2 -3 1
OMIT 0 -11 5
OMIT -2 17 3
OMIT 2 6 3
OMIT 0 5 4
OMIT 7 -5 3
OMIT 7 -6 3
OMIT 2 2 4
OMIT -2 16 2
OMIT -9 4 6
OMIT 2 1 5
REM <olex2.extras>
REM <HklSrc "%.\\xmchen16CuLT_auto.hkl">
REM </olex2.extras>

WGHT    0.132700    0.172200
FVAR       3.34271
O1    4    0.337847    0.570564    0.600241    11.00000    0.03090    0.01686 =
         0.02652   -0.00863   -0.00755    0.00352
O2    4    0.211387    0.693768    0.487829    11.00000    0.03364    0.01398 =
         0.02574   -0.00768   -0.00780    0.00325
AFIX 147
H2    2    0.249993    0.671607    0.534949    11.00000   -1.50000
AFIX   0
N1    3    0.470936    0.443542    0.721993    11.00000    0.02274    0.01827 =
         0.02078   -0.00551   -0.00286    0.00495
AFIX  43
H1    2    0.447251    0.505619    0.703005    11.00000   -1.20000
AFIX   0
C1    1    0.431368    0.379282    0.674106    11.00000    0.02227    0.01631 =
         0.02370   -0.00456    0.00027    0.00295
AFIX  43
H1A   2    0.456007    0.312024    0.694138    11.00000   -1.20000
AFIX   0
C2    1    0.358275    0.402537    0.598598    11.00000    0.02052    0.01845 =
         0.02223   -0.00725   -0.00176    0.00164
AFIX  43
H2A   2    0.338386    0.351384    0.568765    11.00000   -1.20000
AFIX   0
C3    1    0.310957    0.499860    0.563007    11.00000    0.01782    0.01779 =
         0.02014   -0.00537    0.00077    0.00212
C4    1    0.229678    0.521507    0.481600    11.00000    0.01386    0.01553 =
         0.02155   -0.00475    0.00079    0.00104
C5    1    0.182834    0.618933    0.448348    11.00000    0.01841    0.01506 =
         0.02071   -0.00502    0.00211    0.00088
C6    1    0.105481    0.641139    0.370682    11.00000    0.01544    0.01635 =
         0.02239   -0.00449    0.00126    0.00191
C7    1    0.053933    0.739331    0.336492    11.00000    0.01977    0.01893 =
         0.02651   -0.00611   -0.00094    0.00157
AFIX  43
H7    2    0.071770    0.790921    0.366186    11.00000   -1.20000
AFIX   0
C8    1   -0.020199    0.758891    0.261926    11.00000    0.02167    0.01693 =
         0.02751   -0.00203   -0.00133    0.00284
AFIX  43
H8    2   -0.053591    0.824241    0.240540    11.00000   -1.20000
AFIX   0
C9    1   -0.049393    0.683194    0.214563    11.00000    0.01554    0.02308 =
         0.02337   -0.00193    0.00084    0.00141
C10   1   -0.001556    0.585453    0.248475    11.00000    0.01369    0.02235 =
         0.02351   -0.00728    0.00205    0.00079
C11   1    0.074755    0.564652    0.326977    11.00000    0.01310    0.01830 =
         0.02028   -0.00429    0.00311    0.00127
C12   1    0.122478    0.466837    0.360606    11.00000    0.01708    0.01714 =
         0.02157   -0.00691    0.00214   -0.00017
C13   1    0.197660    0.447138    0.437151    11.00000    0.01741    0.01592 =
         0.02192   -0.00272    0.00078    0.00226
AFIX  43
H13   2    0.227985    0.381488    0.459764    11.00000   -1.20000
AFIX   0
C14   1    0.092004    0.390604    0.314478    11.00000    0.02369    0.01835 =
         0.02715   -0.00742   -0.00109    0.00320
AFIX  43
H14   2    0.122147    0.324889    0.336982    11.00000   -1.20000
AFIX   0
C15   1    0.020926    0.410787    0.239330    11.00000    0.02379    0.02203 =
         0.02996   -0.01333   -0.00344    0.00141
AFIX  43
H15   2    0.004678    0.359183    0.209398    11.00000   -1.20000
AFIX   0
C16   1   -0.030258    0.508467    0.204078    11.00000    0.01606    0.02785 =
         0.02259   -0.00703   -0.00008    0.00328
C17   1   -0.102892    0.531341    0.125982    11.00000    0.02500    0.03332 =
         0.02622   -0.01017   -0.00475    0.00185
AFIX  43
H17   2   -0.121181    0.480769    0.095232    11.00000   -1.20000
AFIX   0
C18   1   -0.148174    0.627132    0.093340    11.00000    0.02391    0.03804 =
         0.02495   -0.00599   -0.00638    0.00423
AFIX  43
H18   2   -0.197695    0.641180    0.040583    11.00000   -1.20000
AFIX   0
C19   1   -0.122412    0.702613    0.136353    11.00000    0.02121    0.02769 =
         0.02665   -0.00280   -0.00175    0.00457
AFIX  43
H19   2   -0.154180    0.767742    0.112943    11.00000   -1.20000
AFIX   0
C20   1    0.546514    0.422120    0.799586    11.00000    0.01540    0.02540 =
         0.01943   -0.00389    0.00252    0.00136
C21   1    0.569290    0.499696    0.841660    11.00000    0.02566    0.02556 =
         0.02710   -0.00726   -0.00265    0.00425
AFIX  43
H21   2    0.535021    0.564109    0.817694    11.00000   -1.20000
AFIX   0
C22   1    0.641776    0.482595    0.918232    11.00000    0.03271    0.03694 =
         0.02989   -0.01106   -0.00690   -0.00004
AFIX  43
H22   2    0.657491    0.535701    0.946503    11.00000   -1.20000
AFIX   0
C23   1    0.691639    0.389612    0.954220    11.00000    0.03102    0.04297 =
         0.02241   -0.00197   -0.00886    0.00059
AFIX  43
H23   2    0.739880    0.378518    1.007371    11.00000   -1.20000
AFIX   0
C24   1    0.670871    0.312148    0.912223    11.00000    0.02370    0.02955 =
         0.02603    0.00496   -0.00229    0.00283
AFIX  43
H24   2    0.705898    0.248039    0.936581    11.00000   -1.20000
AFIX   0
C25   1    0.599027    0.327978    0.834660    11.00000    0.01983    0.02550 =
         0.02395   -0.00326   -0.00047    0.00231
AFIX  43
H25   2    0.585855    0.275039    0.805820    11.00000   -1.20000
AFIX   0

O1A   4    0.112902    0.069700    0.600742    11.00000    0.03086    0.01982 =
         0.02556   -0.01000    0.00389    0.00504
O2A   4    0.293707    0.192636    0.489701    11.00000    0.03022    0.01616 =
         0.02825   -0.01057    0.00432    0.00270
AFIX 147
H2AA  2    0.230911    0.170624    0.535945    11.00000   -1.50000
AFIX   0
N1A   3   -0.078920   -0.058058    0.721137    11.00000    0.02109    0.02196 =
         0.02104   -0.00526    0.00136    0.00307
AFIX  43
H1AA  2   -0.051838    0.004604    0.701819    11.00000   -1.20000
AFIX   0
C1A   1   -0.016091   -0.121637    0.672803    11.00000    0.02318    0.01955 =
         0.02446   -0.00500   -0.00282    0.00244
AFIX  43
H1AB  2   -0.049567   -0.188859    0.692125    11.00000   -1.20000
AFIX   0
C2A   1    0.093057   -0.097846    0.597375    11.00000    0.02048    0.02168 =
         0.02115   -0.00793   -0.00106    0.00562
AFIX  43
H2AB  2    0.127186   -0.148618    0.566970    11.00000   -1.20000
AFIX   0
C3A   1    0.156992   -0.000661    0.562945    11.00000    0.01875    0.02066 =
         0.02057   -0.00602   -0.00328    0.00608
C4A   1    0.277204    0.020970    0.481898    11.00000    0.01673    0.01762 =
         0.02008   -0.00533   -0.00181    0.00519
C5A   1    0.340390    0.117957    0.449419    11.00000    0.02129    0.01790 =
         0.02173   -0.00786   -0.00263    0.00752
C6A   1    0.454507    0.139950    0.372178    11.00000    0.01719    0.01635 =
         0.02265   -0.00508   -0.00304    0.00503
C7A   1    0.523374    0.236981    0.339122    11.00000    0.02231    0.01729 =
         0.03037   -0.00626   -0.00478    0.00453
AFIX  43
H7A   2    0.491162    0.288479    0.368999    11.00000   -1.20000
AFIX   0
C8A   1    0.634022    0.256529    0.265721    11.00000    0.02119    0.01520 =
         0.03330   -0.00096   -0.00447    0.00081
AFIX  43
H8A   2    0.678474    0.321510    0.245295    11.00000   -1.20000
AFIX   0
C9A   1    0.685532    0.180774    0.218090    11.00000    0.01808    0.02099 =
         0.02301   -0.00112   -0.00383    0.00319
C10A  1    0.618876    0.083581    0.250265    11.00000    0.01564    0.01964 =
         0.02183   -0.00476   -0.00322    0.00431
C11A  1    0.503758    0.063128    0.327506    11.00000    0.01610    0.01793 =
         0.01865   -0.00366   -0.00379    0.00524
C12A  1    0.438942   -0.033883    0.360243    11.00000    0.01880    0.01656 =
         0.02103   -0.00727   -0.00226    0.00491
C13A  1    0.328035   -0.053129    0.436327    11.00000    0.01878    0.01755 =
         0.02149   -0.00377   -0.00171    0.00396
AFIX  43
H13A  2    0.285509   -0.118342    0.458037    11.00000   -1.20000
AFIX   0
C14A  1    0.489437   -0.109931    0.312852    11.00000    0.02433    0.01606 =
         0.02596   -0.00887   -0.00089    0.00333
AFIX  43
H14A  2    0.445424   -0.174937    0.333802    11.00000   -1.20000
AFIX   0
C15A  1    0.598260   -0.090618    0.239125    11.00000    0.02336    0.02317 =
         0.02583   -0.01162   -0.00107    0.00627
AFIX  43
H15A  2    0.629178   -0.142290    0.209239    11.00000   -1.20000
AFIX   0
C16A  1    0.667974    0.006506    0.205149    11.00000    0.01780    0.02464 =
         0.01962   -0.00609   -0.00294    0.00490
C17A  1    0.783171    0.028508    0.129979    11.00000    0.02157    0.03517 =
         0.02269   -0.00983   -0.00244    0.00561
AFIX  43
H17A  2    0.817663   -0.022250    0.099627    11.00000   -1.20000
AFIX   0
C18A  1    0.847920    0.123421    0.099023    11.00000    0.02173    0.04200 =
         0.01830   -0.00055    0.00103    0.00407
AFIX  43
H18A  2    0.925457    0.137003    0.047628    11.00000   -1.20000
AFIX   0
C19A  1    0.800213    0.198374    0.142571    11.00000    0.01825    0.02688 =
         0.02698    0.00019   -0.00370    0.00031
AFIX  43
H19A  2    0.846132    0.262814    0.120794    11.00000   -1.20000
AFIX   0
C20A  1   -0.184952   -0.082847    0.800483    11.00000    0.01788    0.02772 =
         0.02137   -0.00298   -0.00161    0.00406
C21A  1   -0.217776   -0.008854    0.848022    11.00000    0.02406    0.02769 =
         0.02600   -0.00637   -0.00045    0.00296
AFIX  43
H21A  2   -0.174556    0.056017    0.825217    11.00000   -1.20000
AFIX   0
C22A  1   -0.313462   -0.030171    0.928493    11.00000    0.02619    0.03754 =
         0.02630   -0.00936    0.00042    0.00528
AFIX  43
H22A  2   -0.335319    0.020476    0.960726    11.00000   -1.20000
AFIX   0
C23A  1   -0.377963   -0.124206    0.962860    11.00000    0.02390    0.04050 =
         0.02010   -0.00297    0.00457    0.00498
AFIX  43
H23A  2   -0.440287   -0.138683    1.019089    11.00000   -1.20000
AFIX   0
C24A  1   -0.350384   -0.197044    0.914095    11.00000    0.02307    0.02969 =
         0.02822    0.00025   -0.00088    0.00263
AFIX  43
H24A  2   -0.397427   -0.261143    0.936293    11.00000   -1.20000
AFIX   0
C25A  1   -0.254218   -0.176880    0.832821    11.00000    0.02027    0.02822 =
         0.02640   -0.00765   -0.00227    0.00682
AFIX  43
H25A  2   -0.235998   -0.226947    0.799666    11.00000   -1.20000
AFIX   0
HKLF 4

REM
REM R1 =  0.0672 for    5176 Fo > 4sig(Fo)  and  0.0832 for all    6879 data
REM    507 parameters refined using      0 restraints

END

WGHT      0.1327      0.1723

REM Highest difference peak  0.583,  deepest hole -0.321,  1-sigma level  0.082
Q1    1   0.0556  0.5676  0.2838  11.00000  0.05    0.58
Q2    1   0.1691  0.4415  0.4007  11.00000  0.05    0.54
Q3    1  -0.0403  0.5164  0.1522  11.00000  0.05    0.51
Q4    1  -0.0175 -0.0652  0.6720  11.00000  0.05    0.50
Q5    1   0.4116 -0.0611  0.3988  11.00000  0.05    0.49
;
_shelx_res_checksum              94606
_shelx_hkl_file                  
;
   0   0   1 74296.3 266.859   3
   0   0   2 37393.7 272.260   3
   0   0   3 15367.1 230.781   3
   0   0   4 10443.6 230.553   3
   0   0   5 5615.07 197.252   3
   0   0   6 2085.48 137.395   3
   0   0   7 10946.0 349.499   3
   0   0   8 887.121 109.878   3
   0   0   9 1241.38 143.274   3
   0   0 -11 2738.51 283.831   4
   0   0 -12 3555.58 236.724   7
   0   0 -12 3961.54 357.725   4
   0   0  12 4276.79 412.621   1
   0   0 -12 3853.71 286.130  12
   0   0 -13 149.684 60.4787   7
   0   0 -13 103.421 59.1932   4
   0   0 -13 37.8413 42.1186  12
   0   0 -13 64.5318 58.5764  10
   0   0 -14 55.4478 30.7017   7
   0   0 -14 74.9397 58.1638  12
   0   0 -14 37.0157 38.5725  10
   0   0 -15 659.443 116.375   7
   0   0 -15 753.130 147.284  12
   0   0 -15 830.051 124.040  10
   0   0 -16 38.1728 37.4215   7
   0   0 -16 20.1646 41.2137  12
   0   0 -16 43.3504 36.1730  10
   0   0 -17 12936.1 414.977   7
   0   0 -17 12476.1 348.665  10
   0   0 -18 141.773 41.4026   7
   0   1 -18-19.4571 22.5714   7
   0   1 -18 2.55451 15.4458  10
   0   1 -17 60.4258 37.1708   7
   0   1 -17 70.5199 32.1917  10
   0   1 -16-30.4948 40.8386   7
   0   1 -16-53.0896 38.2951  10
   0   1 -15 125.645 42.9893   7
   0   1 -15 181.752 65.3551  10
   0   1 -14 131.585 64.3155   7
   0   1 -14 141.659 82.4405  12
   0   1 -14 106.128 64.4875  10
   0   1 -13-69.6926 57.0506   7
   0   1 -13 15.2499 49.7720  12
   0   1 -12 1.20289 36.8694   7
   0   1 -12 77.0241 72.7886   4
   0   1 -12-32.4642 41.6191  12
   0   1 -11 373.524 104.244   4
   0  -1  10 168.531 74.5553   3
   0  -1   9 11.3404 41.1726   3
   0  -1   8 623.782 101.546   3
   0  -1   7 292.021 60.1994   3
   0  -1   6 258.328 57.5101   3
   0  -1   5-0.54243 18.3147   3
   0  -1   4-8.41027 16.1889   3
   0  -1   3 15.3065 20.8501   3
   0  -1   2-4.47121 13.2958   3
   0  -1   1 24.0880 9.91458   3
   0  -1   0 15.6525 6.43506   3
   0   1   0 18.7151 10.2519   1
   0  -1  -1 125.238 22.9459   5
   0   1   1 71.9304 17.1472   1
   0   1   2 9.02286 8.96062   3
   0   1   2 22.7301 19.9992   1
   0   1   3 105.867 23.2129   3
   0   1   4 144.217 29.7877   3
   0   1   5 153.073 36.7812   3
   0   1   6 67.4388 29.1985   3
   0   1   7 65.3716 22.5512   3
   0   1   8 29.2393 32.4883   3
   0   1  10 70.4909 34.3228   1
   0   1  11 217.618 98.9963   1
   0  -1 -11 163.831 82.4276   4
   0   1  12 81.9227 54.1618   1
   0  -1 -12 199.912 94.5073   4
   0  -1 -12 122.895 59.1588  12
   0  -1 -13 45.0429 47.7267   7
   0  -1 -13 10.5725 65.1738   4
   0  -1 -13 22.5158 45.0717  12
   0  -1 -13 3.68252 50.3947  10
   0  -1 -14-26.4294 48.0362   7
   0  -1 -14-69.9553 77.8007  12
   0  -1 -14-33.4896 44.1503  10
   0  -1 -15-5.04947 38.8966   7
   0  -1 -15-18.1620 57.4992  12
   0  -1 -15 18.6921 38.6914  10
   0  -1 -16 31.4321 36.8334   7
   0  -1 -16 30.7816 49.2174  12
   0  -1 -16 18.9553 34.1555  10
   0  -1 -17 39.0868 35.3252   7
   0  -1 -18 38.9620 27.3858   7
   0   2 -18 3467.93 128.423  10
   0   2 -17 1180.09 116.700   7
   0   2 -17 1212.28 112.735  10
   0   2 -16 5291.78 283.694   7
   0   2 -16 5251.81 280.097  10
   0   2 -15 907.440 129.512   7
   0   2 -15 964.329 136.443  10
   0   2 -14 115.421 56.6229   7
   0   2 -14 113.921 60.1781  10
   0   2 -13 111.943 48.7842   7
   0   2 -13 155.613 78.7894  12
   0   2 -12 577.330 97.0653   7
   0   2 -12 607.944 124.427  12
   0   2 -12 820.077 168.936   4
   0   2 -11 623.939 136.485   4
   0  -2  10 1496.39 194.028   3
   0   2 -10 1630.02 204.868   4
   0  -2   9 1691.13 193.895   3
   0  -2   8 23609.8 647.944   3
   0  -2   7 23637.0 607.293   3
   0  -2   6 14294.2 423.891   3
   0  -2   5 17819.9 450.071   3
   0  -2   4 277.483 53.2669   3
   0  -2   3 16844.5 330.663   3
   0  -2   2 44423.2 482.925   3
   0  -2   1 90549.4 588.974   3
   0   2   0 198861. 1149.26   1
   0  -2   0 200085. 741.992   3
   0  -2  -1 347306. 729.053   4
   0   2   1 346906. 1402.06   1
   0  -2  -2 33565.5 495.270   5
   0   2   2 33929.8 472.458   1
   0  -2  -3 40277.8 634.389   5
   0   2   3 40290.8 598.780   1
   0  -2  -4 18118.6 484.418   5
   0   2   4 17835.1 445.363   1
   0   2   4 17737.6 251.239   3
   0  -2  -5 14217.7 488.155   5
   0   2   5 14186.8 270.867   3
   0   2   5 14332.5 454.272   1
   0  -2  -6 12565.8 514.211   5
   0   2   6 13206.5 490.472   1
   0   2   6 12466.0 291.710   3
   0   2   7 58.1015 32.0860   3
   0   2   7 86.4684 58.1744   1
   0   2   8 715.246 137.011   1
   0   2   9 65.4492 66.1329   1
   0   2  10 3290.64 335.160   1
   0   2  11 903.933 191.860   1
   0  -2 -11 735.850 157.346   4
   0  -2 -12 4604.34 397.419   4
   0   2  12 4654.12 415.742   1
   0  -2 -13 264.148 67.3164   7
   0  -2 -13 288.364 91.9332  12
   0  -2 -13 274.266 96.5733   4
   0  -2 -14 3251.14 258.879   7
   0  -2 -14 3420.81 295.737  12
   0  -2 -15 117.173 47.9560   7
   0  -2 -15 87.8315 56.2344  12
   0  -2 -16 102.165 57.2537   7
   0  -2 -16 52.1163 46.2049  12
   0  -2 -17 867.947 113.806   7
   0  -2 -17 941.279 142.384  12
   0  -2 -18 2243.11 152.822   7
   0  -2 -19 106.070 25.4710   7
   0   3 -17 28.9447 20.0916   7
   0   3 -17-3.60872 23.9824  10
   0   3 -16 211.016 59.2634   7
   0   3 -16 152.441 50.2207  10
   0   3 -15 157.545 56.1254   7
   0   3 -15 140.611 54.3729  10
   0   3 -14 11.5051 32.5545   7
   0   3 -14 57.7225 58.8694  10
   0   3 -13 61.7302 35.3628   7
   0   3 -12 2.45695 31.8869   7
   0   3 -12 44.8792 42.5888   4
   0   3 -11 5.93923 32.4879   7
   0   3 -11-1.58053 48.7374  12
   0   3 -11 205.167 87.9442   4
   0  -3  11 153.525 71.7068   3
   0  -3  10 44.4901 44.5604   3
   0   3 -10 97.4729 66.4145   4
   0  -3   9 65.2571 66.8525   3
   0  -3   8-15.6341 41.2804   3
   0  -3   7-1.11202 36.0630   3
   0  -3   6-2.52333 26.4486   3
   0  -3   5 92.4889 42.4819   3
   0  -3   4 179.498 52.9491   3
   0  -3   3-16.5403 22.0838   3
   0  -3   2 69.0145 28.0320   3
   0  -3   1 4.40250 21.3614   3
   0   3   0 210.428 57.9764   1
   0  -3   0 225.409 38.7583   3
   0  -3  -1 58.8108 24.9284   3
   0   3   1 90.4023 42.6611   1
   0  -3  -2 22.4781 17.0177   4
   0  -3  -2 28.1039 36.5645   5
   0   3   2 20.5119 24.2667   1
   0   3   3 21.7855 28.4581   1
   0  -3  -3 14.6277 36.3988   5
   0   3   4 35.4506 26.5532   1
   0  -3  -4-0.13261 34.6443   5
   0   3   5 42.6909 37.1187   1
   0  -3  -5 48.9787 56.9262   5
   0  -3  -6 20.9537 41.4499   5
   0   3   6 45.1129 38.3788   1
   0   3   7 41.4519 30.7573   1
   0  -3  -7 26.6833 37.2826   5
   0   3   8 21.5369 36.9576   1
   0   3   9 78.0028 58.8150   1
   0   3  10 309.865 103.486   1
   0  -3 -10 295.181 107.160   4
   0  -3 -11 245.754 101.517   4
   0   3  11 312.572 113.965   1
   0  -3 -12 95.4610 79.9089   4
   0  -3 -13-35.1437 46.1140   6
   0  -3 -13 37.7563 37.7359   7
   0  -3 -13 111.126 61.7882  12
   0  -3 -13 133.275 76.5157   4
   0  -3 -14 475.193 106.615   7
   0  -3 -14 439.214 107.222  12
   0  -3 -15 385.919 98.3135   7
   0  -3 -15 436.934 114.589  12
   0  -3 -16-26.1982 41.2216   7
   0  -3 -16 26.5875 40.5480  12
   0  -3 -17 6.72867 30.5742   7
   0  -3 -17 23.0352 35.2418  12
   0  -3 -18-7.61645 22.0975   7
   0  -3 -18 25.8091 32.7896  12
   0  -3 -19-0.59433 19.9675   7
   0   4 -17 48.1449 22.5641   7
   0   4 -17 41.9786 25.2986  10
   0   4 -16 1913.40 152.173   7
   0   4 -16 2097.86 166.499  10
   0   4 -15-21.0172 26.8662   7
   0   4 -15 15.2520 36.8403  10
   0   4 -14 1344.38 160.322   7
   0   4 -14 1554.12 153.933  13
   0   4 -14 1492.46 185.308  10
   0   4 -13 2383.05 215.096   7
   0   4 -12 2488.09 217.495   7
   0   4 -11 2770.78 217.832   7
   0  -4  11 2877.74 292.507   3
   0   4 -10 2218.09 222.221   4
   0  -4  10 2081.04 254.685   3
   0  -4   9 1392.44 200.767   3
   0   4  -9 1225.04 160.422   4
   0  -4   8 3700.51 304.297   3
   0  -4   7 947.693 149.347   3
   0  -4   6 29.7002 36.2104   3
   0  -4   5 959.431 129.841   3
   0  -4   4 17912.9 489.544   3
   0  -4   3 165085. 1339.09   3
   0  -4   2 177.215 45.8122   3
   0  -4   1 171.608 43.5607   3
   0   4   0 24.5026 32.9988   1
   0  -4   0 63.1814 26.9117   3
   0  -4  -1 10499.3 250.158   3
   0   4   1 11271.2 390.866   1
   0   4   2 525.234 85.7741   1
   0  -4  -2 455.882 40.8853   4
   0  -4  -2 480.883 89.8549   5
   0  -4  -2 448.124 51.8043   3
   0   4   3 29.7826 26.8232   1
   0  -4  -3-1.02284 26.3949   5
   0  -4  -3 23.4872 18.1834   4
   0  -4  -4 43556.8 849.520   5
   0   4   4 42769.0 806.351   1
   0  -4  -5 36405.0 836.794   5
   0   4   5 35417.7 775.304   1
   0  -4  -6 23617.6 708.941   5
   0   4   6 23238.2 665.502   1
   0   4   7 21.6973 28.6159   1
   0  -4  -7 21.5419 50.4506   5
   0   4   8 563.075 117.785   1
   0  -4  -8 486.159 123.934   5
   0  -4  -9 497.325 115.445   4
   0   4   9 473.930 112.534   1
   0   4  10 2334.30 271.018   1
   0  -4 -10 2315.34 247.846   4
   0  -4 -11 1232.28 200.575   4
   0   4  11 1062.73 187.440   1
   0  -4 -12 1610.58 153.291   6
   0  -4 -12 1510.35 178.645  12
   0  -4 -12 1681.35 248.460   4
   0  -4 -13 3670.87 260.666   6
   0  -4 -13 3948.22 307.352  12
   0  -4 -13 3951.22 384.893   4
   0  -4 -14 64178.8 1122.63   6
   0  -4 -14 64828.6 1184.09   7
   0  -4 -14 64633.5 1267.73  12
   0  -4 -15 7607.78 406.504   7
   0  -4 -15 7821.08 451.319  12
   0  -4 -16 5464.56 327.320   7
   0  -4 -16 5707.11 368.973  12
   0  -4 -17 14.0931 35.4713   7
   0  -4 -17-79.9356 48.5471  12
   0  -4 -18 352.637 65.6685   7
   0  -4 -18 475.800 86.9237  12
   0  -4 -19 3.56093 15.6332   7
   0   5 -17 3.59660 16.1088  10
   0   5 -16 97.1018 30.4956   7
   0   5 -16 126.906 43.0691  10
   0   5 -15 208.041 58.0108   7
   0   5 -15 300.131 73.5199  10
   0   5 -14 184.166 65.8055   7
   0   5 -14 247.475 63.7093  13
   0   5 -14 256.343 86.0017  10
   0   5 -13 8.79971 35.1078   7
   0   5 -12 87.1926 44.4607   7
   0   5 -11 1195.01 154.996   7
   0   5 -10 1009.47 133.089   7
   0  -5  10 1612.88 224.168   3
   0  -5   9 366.094 107.925   3
   0  -5   8 15.6031 51.4263   3
   0   5  -7-10.5878 24.7141   4
   0  -5   7-32.2624 55.4896   3
   0  -5   6-18.3574 31.8918   3
   0  -5   5 12.8825 33.5679   3
   0  -5   4 396.180 86.3930   3
   0  -5   3 691.933 101.711   3
   0  -5   2 74.2598 37.7613   3
   0  -5   1 69.8344 32.0286   3
   0  -5   0 17.2572 22.9228   3
   0   5   0 33.3878 45.7587   1
   0  -5  -1 35.3124 22.8011   3
   0   5   1 4.62093 35.0579   1
   0   5   2 88.1901 53.6007   1
   0  -5  -2 34.7368 37.6333   5
   0  -5  -2 100.015 28.5021   3
   0  -5  -3 47.8592 37.5193   5
   0  -5  -3 53.6805 21.7679   3
   0  -5  -3 50.0110 22.5595   4
   0   5   3 56.7820 43.5863   1
   0  -5  -4 147.346 65.3743   5
   0  -5  -4 115.350 22.8122   3
   0  -5  -4 69.9577 32.1714   4
   0   5   4 108.756 57.7002   1
   0  -5  -5 40.3183 29.4958   4
   0  -5  -5 15.0527 38.2953   5
   0   5   5 11.8444 32.8407   1
   0  -5  -6 123.310 63.5988   5
   0  -5  -6 202.319 58.4019   4
   0   5   6 191.969 74.8177   1
   0  -5  -7 26.5890 32.0753   4
   0   5   7 56.3588 47.7984   1
   0  -5  -7 91.8201 70.4208   5
   0  -5  -8 31.9967 46.5536   4
   0   5   8 11.5396 44.8786   1
   0  -5  -8-6.09794 40.8768   5
   0  -5  -9-12.5065 35.9470   5
   0  -5  -9-4.78726 34.3033   4
   0   5   9 14.7706 41.7184   1
   0  -5 -10 51.8019 60.9424   4
   0   5  10-116.841 63.4674   1
   0  -5 -11 155.833 88.4305   4
   0   5  11 48.0403 50.0230   1
   0  -5 -12 308.704 68.7862   6
   0  -5 -12 288.066 85.5543  12
   0  -5 -12 216.377 101.114   4
   0  -5 -13 247.822 67.6157   6
   0  -5 -13 306.784 87.8565  12
   0  -5 -13 256.950 102.225   4
   0  -5 -14 173.165 74.7366   6
   0  -5 -14 58.0764 50.1341  12
   0  -5 -15 19.6055 35.8736   7
   0  -5 -15 38.6350 40.7449  12
   0  -5 -16 37.2837 54.8610   7
   0  -5 -16-3.40731 40.9624  12
   0  -5 -17 27.3038 39.3746   7
   0  -5 -17 44.3558 58.4321  12
   0  -5 -18-41.5185 38.0865   7
   0  -5 -18 0.49164 27.8880  12
   0  -5 -19-7.48961 15.1340   7
   0   6 -16 181.587 45.7507  10
   0   6 -15 95.1851 34.7055   7
   0   6 -15 55.9660 29.7633  13
   0   6 -15 53.5491 39.4789  10
   0   6 -14 2719.86 204.606   7
   0   6 -14 3258.15 213.310  13
   0   6 -14 2912.38 237.941  10
   0   6 -13 3414.28 254.174   7
   0   6 -13 3780.07 258.746  13
   0   6 -12 17973.9 601.764   7
   0   6 -11 4664.08 311.349   7
   0   6 -10 29.4685 53.9459   7
   0   6  -9 248.546 75.5472   7
   0  -6   9 260.929 112.604   3
   0  -6   8 1792.59 234.919   3
   0  -6   7 43.0978 45.4452   3
   0  -6   6 5.60021 79.4706   3
   0  -6   5 4463.70 323.755   3
   0  -6   4 744.392 123.901   3
   0  -6   3 205746. 1841.46   3
   0  -6   2 171817. 1549.02   3
   0  -6   1 37676.5 676.158   3
   0   6   0 877.624 153.413   1
   0  -6   0 954.765 102.964   3
   0  -6  -1 2197.67 145.057   3
   0   6   1 2156.87 222.028   1
   0   6   2 1294.86 169.009   1
   0  -6  -2 1221.02 99.4347   3
   0  -6  -2 1290.97 170.601   5
   0  -6  -3 10747.6 487.839   5
   0   6   3 10401.4 478.069   1
   0  -6  -3 11460.4 263.733   3
   0  -6  -4 12689.2 543.002   5
   0  -6  -4 12285.2 298.491   4
   0  -6  -4 13269.9 236.719   3
   0   6   4 12325.2 531.563   1
   0   6   5 222.708 85.4425   1
   0  -6  -5 178.449 49.8243   4
   0  -6  -5 139.947 71.7045   5
   0  -6  -6 127263. 1858.94   5
   0   6   6 127778. 1789.88   1
   0  -6  -6 129011. 1284.99   4
   0  -6  -7 23161.4 825.551   5
   0   6   7 23615.7 779.884   1
   0  -6  -7 24373.3 621.838   4
   0  -6  -8 1112.24 193.599   5
   0  -6  -8 1184.61 155.798   4
   0   6   8 1208.80 180.178   1
   0  -6  -9 143.830 65.4172   4
   0  -6  -9 146.521 85.1629   5
   0   6   9 79.9327 48.3503   1
   0   6  10 301.619 103.181   1
   0  -6 -10 237.247 93.8199   4
   0  -6 -11-44.8414 51.5637   4
   0  -6 -12 4165.13 243.980   6
   0  -6 -12 4095.19 306.595  12
   0  -6 -12 4104.61 356.453   4
   0  -6 -13 272.368 74.0668   6
   0  -6 -13 244.284 92.7096  12
   0  -6 -14 47709.1 959.063   6
   0  -6 -14 48942.8 1125.66  12
   0  -6 -15 37801.6 921.548   7
   0  -6 -15 37851.8 981.522  12
   0  -6 -16 755.931 126.665   7
   0  -6 -16 841.726 140.832  12
   0  -6 -17 5649.72 300.638   7
   0  -6 -17 5377.92 320.529  12
   0  -6 -18 111.692 40.7303   7
   0  -6 -18 194.834 60.1751  12
   0  -6 -19-2.82446 12.4644   7
   0  -6 -19 49.4439 25.2676  12
   0   7 -16 20.0332 14.6113  10
   0   7 -15-45.8778 32.9866  13
   0   7 -15-29.1461 30.8906  10
   0   7 -14 21.2171 25.5570   7
   0   7 -14 10.9007 30.1316  13
   0   7 -14 18.5293 34.9926  10
   0   7 -13 443.869 86.6449   7
   0   7 -13 615.316 105.606  13
   0   7 -12 2385.56 216.790   7
   0   7 -12 3006.22 243.001  13
   0   7 -11 2072.30 210.006   7
   0   7 -10-67.0164 61.2503   7
   0   7  -9 86.9172 50.3234   7
   0   7  -8 472.575 101.146   7
   0  -7   8 492.726 139.606   3
   0  -7   7 185.731 83.4737   3
   0  -7   6 323.807 101.893   3
   0  -7   5 197.057 85.8518   3
   0  -7   4 288.666 87.5914   3
   0  -7   3 67.6543 46.2198   3
   0  -7   2 94.5973 42.6183   3
   0  -7   1 2.83315 29.4153   3
   0  -7   0 2.47363 28.0292   3
   0  -7  -1 15.1673 22.5183   3
   0   7   1 9.20638 38.1834   1
   0   7   2 33.8994 56.4100   1
   0  -7  -2-16.2198 33.1979   5
   0  -7  -2 1.64393 21.0466   3
   0  -7  -3 8.92642 23.3626   3
   0  -7  -3-10.7183 32.9976   5
   0   7   3 7.57044 43.8605   1
   0   7   4 72.7494 46.4845   1
   0  -7  -4 78.8271 58.8329   5
   0   7   5 164.127 69.8264   1
   0  -7  -5 239.390 96.9543   5
   0  -7  -6 20.8072 34.2525   5
   0   7   6 68.7982 47.9556   1
   0  -7  -7 47.2236 66.0290   5
   0   7   7 64.0348 79.6583   1
   0   7   8-22.1780 58.1680   1
   0  -7  -8 0.69690 41.7398   5
   0   7   9-90.8481 59.6602   1
   0  -7  -9-36.8351 61.1693   5
   0  -7 -10 17.7122 52.9565   5
   0  -7 -11-10.7474 54.6360  12
   0  -7 -12 8.15149 31.6929   6
   0  -7 -12 52.8014 38.7582  12
   0  -7 -13 77.4752 40.6166   6
   0  -7 -13-8.40081 68.3081  12
   0  -7 -14 104.035 54.7937   6
   0  -7 -14 128.211 64.6264  12
   0  -7 -15 360.231 104.575  12
   0  -7 -16 3.06451 35.9428   7
   0  -7 -16 34.0998 41.2348  12
   0  -7 -17 17.9739 33.3838   7
   0  -7 -17 2.63135 35.7897  12
   0  -7 -18-5.07208 26.8288   7
   0  -7 -18 6.70248 25.4242  12
   0  -7 -19 36.3875 22.7887  12
   0   8 -15 65.9792 26.2678  10
   0   8 -14 244.583 56.0348  13
   0   8 -14 276.958 62.5384  10
   0   8 -13-18.8620 34.7799  13
   0   8 -13 15.0433 37.3026  10
   0   8 -12 4183.61 265.245   7
   0   8 -12 5205.32 305.561  13
   0   8 -11 3477.34 264.491   7
   0   8 -11 4099.28 293.927  13
   0   8 -10 8708.03 435.249   7
   0   8 -10 9808.56 460.945  13
   0   8  -9 3295.40 274.959   7
   0   8  -8 1785.60 205.414   7
   0   8  -7 166.257 68.7308   7
   0  -8   7 110.920 59.8240   3
   0  -8   6 172.268 73.8241   3
   0  -8   5 276.315 87.7764   3
   0  -8   4 342.606 93.4221   3
   0  -8   3 3316.15 275.839   3
   0  -8   2 13699.0 514.144   3
   0  -8   1 2864.77 222.835   3
   0  -8   0 36.5084 34.0480   3
   0  -8  -1 146.280 47.9408   3
   0   8   2 1066.02 194.810   1
   0  -8  -2 969.293 170.795   5
   0  -8  -2 916.353 112.678   3
   0   8   3 13775.8 664.622   1
   0  -8  -3 14017.7 637.627   5
   0  -8  -4 3693.51 335.570   5
   0   8   4 3722.47 344.382   1
   0  -8  -5 938.355 180.928   5
   0   8   5 955.389 178.053   1
   0  -8  -6 5251.18 421.815   5
   0   8   6 5582.28 422.025   1
   0  -8  -7 1867.41 256.146   5
   0   8   7 1862.09 249.444   1
   0  -8  -8 12530.8 676.884   5
   0   8   8 13238.6 661.285   1
   0  -8  -9 8267.65 573.237   5
   0   8   9 8725.16 525.473   1
   0  -8 -10 2621.30 328.423   5
   0  -8 -10 2828.92 254.172  12
   0  -8 -11 427.508 111.801  12
   0  -8 -12 733.142 140.355  12
   0  -8 -13 95.0052 58.2019   6
   0  -8 -13 27.2431 49.9733  12
   0  -8 -14 4415.61 267.607   6
   0  -8 -14 4240.38 334.611  12
   0  -8 -15 574.820 122.783  12
   0  -8 -16 1429.02 165.943   7
   0  -8 -16 1448.89 180.500  12
   0  -8 -17 3708.69 226.850   7
   0  -8 -17 3723.34 245.364  12
   0  -8 -18 131.584 38.9236   7
   0  -8 -18 126.911 41.8609  12
   0   9 -14 101.616 38.8246  13
   0   9 -14 47.4694 24.2733  10
   0   9 -13 117.485 50.1776  13
   0   9 -13 139.216 43.3552  10
   0   9 -12 82.6349 52.6900  13
   0   9 -11 250.976 84.9225  13
   0   9 -10 238.541 89.9913  13
   0   9  -9 190.985 64.7563   7
   0   9  -9 478.643 121.177  13
   0   9  -8 127.589 44.9069   7
   0   9  -8 221.307 86.0585  13
   0   9  -7 41.8346 52.5538   7
   0   9  -7 169.359 80.7522  13
   0   9  -6-13.6580 34.3294   7
   0  -9   6-49.3004 80.0021   3
   0   9  -6 30.7372 53.0116  13
   0  -9   5-59.0678 77.3238   3
   0   9  -5 128.419 71.7110  13
   0  -9   4-3.96044 38.8329   3
   0  -9   3 68.3110 61.1194   3
   0  -9   2-12.2949 32.7140   3
   0  -9   1 100.771 48.4401   3
   0  -9   0 9.74962 23.7990   3
   0  -9  -1 24.3578 22.4619   3
   0  -9  -1 43.5433 47.5007   5
   0  -9  -2 123.644 40.3124   3
   0   9   2 192.286 99.9671   1
   0  -9  -2 101.783 60.9212   5
   0   9   3 127.389 83.3580   1
   0  -9  -3 100.505 75.7782   5
   0   9   4 113.308 75.8876   1
   0  -9  -4-18.7305 37.4268   5
   0   9   5 80.2162 66.1037   1
   0  -9  -5-38.9595 54.5224   5
   0  -9  -6 66.1680 55.6110   5
   0   9   6 138.538 74.7038   1
   0  -9  -7 132.411 73.8687   5
   0   9   7 94.1447 71.1125   1
   0   9   8 92.0682 60.5892   1
   0  -9  -8-39.5194 43.9813   5
   0  -9  -9 21.4711 37.3815   5
   0  -9  -9 2.05446 36.0906   8
   0  -9  -9 4.16307 53.3941  12
   0  -9 -10 55.5310 48.7390   8
   0  -9 -10 94.5113 83.5897  12
   0  -9 -10-131.648 69.7106   5
   0  -9 -11 49.0325 32.9443   8
   0  -9 -11 58.3790 54.2717  12
   0  -9 -12-19.6382 59.0927  12
   0  -9 -13-5.92063 57.8150  12
   0  -9 -14 34.7947 43.8625  12
   0  -9 -15 21.5829 44.0518  12
   0  -9 -16 28.4141 37.3576   7
   0  -9 -16 49.5204 48.8396  12
   0  -9 -17 36.4241 25.9835   7
   0  -9 -17 17.4554 27.6347  12
   0  -9 -18 76.3821 29.7527   7
   0  -9 -18 60.4785 27.5016  12
   0  10 -13 3551.31 172.828  13
   0  10 -13 2684.38 129.081  10
   0  10 -12 14.9374 39.6148  13
   0  10 -12 2.95834 25.0608  10
   0  10 -11 4002.17 265.342  13
   0  10 -10 4098.38 286.476  13
   0  10  -9 668.366 132.989  13
   0  10  -8 853.835 150.684  13
   0  10  -7 1097.28 166.306  13
   0  10  -6 67.7845 56.5894  13
   0  10  -5 178.417 82.9109  13
   0 -10   4 1646.99 219.118   3
   0  10  -4 1529.48 181.482  13
   0 -10   4 1514.16 133.827   9
   0 -10   3-15.3762 35.0228   3
   0  10  -3 43.3213 54.0096  13
   0 -10   3 15.6856 24.5198   9
   0 -10   2 234.996 84.5814   3
   0 -10   1 164.131 65.7023   3
   0 -10   0 10399.9 451.472   3
   0 -10  -1 980.060 171.916   5
   0 -10  -2 4399.70 373.661   5
   0 -10  -3 104694. 1834.44   5
   0  10   4 3470.13 379.097   1
   0 -10  -4 3710.46 353.333   5
   0 -10  -5 597.938 142.313   5
   0  10   5 565.257 149.638   1
   0 -10  -6 1216.02 202.078   5
   0  10   6 1236.53 217.274   1
   0 -10  -7 164.490 77.9449   5
   0  10   7 296.439 106.640   1
   0 -10  -7 288.288 73.2024   8
   0 -10  -8 17.5402 45.7501   8
   0 -10  -9-49.3480 38.2883   8
   0 -10  -9 0.76729 59.9907  12
   0 -10 -10 145.693 73.2242   8
   0 -10 -10 175.452 68.1164  12
   0 -10 -11 12242.4 462.529   8
   0 -10 -11 11773.0 566.547  12
   0 -10 -12 4728.15 361.081  12
   0 -10 -12 4702.81 275.152   8
   0 -10 -13 1752.94 219.345  12
   0 -10 -14-1.42365 40.5065  12
   0 -10 -15 57.3908 52.8302  12
   0 -10 -16 469.052 86.3588   7
   0 -10 -16 324.767 100.976  12
   0 -10 -17 62.6254 33.4783   7
   0 -10 -17 47.1011 31.6853  12
   0  11 -12 172.974 49.6873  13
   0  11 -12-12.4776 12.3840  10
   0  11 -11 40.8418 32.8663  13
   0  11 -11 73.9017 27.3991  10
   0  11 -10 7.48807 50.0699  13
   0  11  -9-15.2356 52.0431  13
   0  11  -8 118.402 71.5222  13
   0  11  -7 321.194 103.922  13
   0  11  -6 174.992 80.6917  13
   0  11  -5 652.973 129.651  13
   0 -11   5 879.753 100.783   9
   0  11  -4-12.0706 41.1618  13
   0 -11   4 108.056 46.3605   9
   0  11  -3 39.5444 39.6493  13
   0 -11   3-2.03480 27.4684   9
   0 -11   2 106.821 59.4612   3
   0  11  -2 11.8953 37.9264  13
   0 -11   2 22.7046 38.4351   9
   0  11  -1 95.1715 45.9210  13
   0 -11   1 128.454 48.1692   9
   0 -11   0 279.439 76.3884   9
   0 -11  -1 165.378 59.9854   9
   0 -11  -2 377.187 86.3289   9
   0 -11  -3 595.426 103.578   9
   0 -11  -4 83.0671 60.1329   8
   0  11   5 257.297 104.086   1
   0 -11  -5 272.237 78.2328   8
   0  11   6 4.44794 30.7023   1
   0 -11  -6 53.2060 52.6841   8
   0 -11  -7-55.0801 49.5913   8
   0 -11  -8-42.3768 55.0283   8
   0 -11  -9-26.5056 54.6273   8
   0 -11  -9 64.3289 54.4162  12
   0 -11 -10 67.6075 69.5867   8
   0 -11 -10-9.72736 54.0969  12
   0 -11 -11 147.132 63.4333   8
   0 -11 -11 70.8907 51.4352  12
   0 -11 -12 13.0577 29.6585   8
   0 -11 -12-11.8472 59.3184  12
   0 -11 -13 59.9874 29.9952   8
   0 -11 -13 6.68488 42.8103  12
   0 -11 -14-10.4788 36.7480  12
   0 -11 -15 51.4786 51.5876  12
   0 -11 -16 11.4539 31.3579   7
   0 -11 -16 3.25539 25.3859  12
   0 -11 -17-1.74763 17.6543   7
   0 -11 -17 20.2303 20.6279  12
   0  12 -11 184.096 46.9114  13
   0  12 -10 161.959 55.7170  13
   0  12 -10 62.7374 26.5603  10
   0  12  -9 961.646 132.768  13
   0  12  -9 668.450 69.4467  10
   0  12  -8 58.8264 49.1789  13
   0  12  -7 450.112 111.497  13
   0  12  -6 2619.61 249.680  13
   0  12  -5 31243.9 851.530  13
   0 -12   5 27872.9 578.778   9
   0  12  -4 4042.42 311.244  13
   0 -12   4 3628.40 227.640   9
   0  12  -3 2874.46 254.483  13
   0 -12   3 2780.30 209.495   9
   0  12  -2 896.276 137.930  13
   0 -12   2 721.389 115.873   9
   0  12  -1 814.331 132.374  13
   0 -12   1 612.417 110.494   9
   0 -12   0 325.615 83.2225   9
   0 -12  -1 273.530 70.4742   9
   0 -12  -2 40246.7 848.250   9
   0 -12  -3 30651.3 734.408   8
   0 -12  -4 42175.2 888.766   8
   0 -12  -5 1574.62 175.888   8
   0 -12  -6 903.589 135.931   8
   0 -12  -7 1260.70 162.539   8
   0 -12  -8 162.506 67.4552   8
   0 -12  -9 116.465 64.5972   8
   0 -12  -9 80.2104 64.6453  12
   0 -12 -10 752.105 125.915   8
   0 -12 -10 599.173 143.089  12
   0 -12 -11 3388.88 240.836   8
   0 -12 -11 3180.94 291.182  12
   0 -12 -12 13496.1 570.926  12
   0 -12 -12 13963.2 450.786   8
   0 -12 -13 609.615 84.8734   8
   0 -12 -13 694.102 127.583  12
   0 -12 -14 165.638 64.9231  12
   0 -12 -15 210.789 61.9331  12
   0 -12 -16 1282.78 103.076   7
   0 -12 -16 1200.91 101.009  12
   0  13 -10 7.20265 20.7739  13
   0  13  -9 40.3923 37.1017  13
   0  13  -8 134.293 59.1314  13
   0  13  -7 70.8801 56.6881  13
   0  13  -6 194.244 79.8927  13
   0  13  -5 147.448 77.3793  13
   0  13  -4 118.268 88.3300  13
   0 -13   4 12.3376 34.0992   9
   0  13  -3-6.32675 43.8444  13
   0 -13   3 24.4156 31.8361   9
   0 -13   2-1.28822 29.3557   8
   0  13  -2-27.3446 49.3402  13
   0 -13   2-69.6867 64.9866   9
   0 -13   1-39.6954 41.7923   8
   0  13  -1 34.9346 62.1529  13
   0 -13   1 70.0356 51.3756   9
   0 -13   0 74.4122 53.9657   8
   0 -13   0 56.0464 42.8619   9
   0 -13  -1 128.666 64.5854   8
   0 -13  -2 30.9202 35.0744   8
   0 -13  -3 236.346 86.7484   8
   0 -13  -4 1114.48 161.810   8
   0 -13  -5 53.1509 51.3151   8
   0 -13  -6 39.5807 55.0286   8
   0 -13  -7 1.16388 39.9360   8
   0 -13  -8 28.6163 38.5192   8
   0 -13  -8 13.4464 47.6301  12
   0 -13  -9 49.1781 47.8531   8
   0 -13  -9 6.89222 54.6972  12
   0 -13 -10 18.8576 43.4813   8
   0 -13 -10-22.4009 43.7472  12
   0 -13 -11-26.1263 39.6007   8
   0 -13 -11 2.34418 40.0657  12
   0 -13 -12 40.3526 29.1945   8
   0 -13 -12 46.9649 48.4440  12
   0 -13 -13 36.2445 31.3892   8
   0 -13 -13-9.92074 30.1557  12
   0 -13 -14-32.7691 37.4600  12
   0 -13 -15 6.67029 25.7990  12
   0  14  -8 74.3373 32.4968  13
   0  14  -7 821.486 98.3099  13
   0  14  -6 367.188 84.0067  13
   0  14  -5 1565.38 163.668  13
   0  14  -4 8056.89 379.848  13
   0  14  -3 54.8735 59.8306  13
   0 -14   2 118.164 50.4678   8
   0  14  -2 163.015 81.1783  13
   0 -14   1 981.413 132.231   8
   0 -14   0 839.286 127.256   8
   0 -14  -1 219.441 70.7516   8
   0 -14  -2 3.62332 39.5538   8
   0 -14  -3 1180.12 162.955   8
   0 -14  -4 3377.37 265.628   8
   0 -14  -5 9296.40 441.336   8
   0 -14  -6 5646.63 339.683   8
   0 -14  -7 244.151 74.9636   8
   0 -14  -8 392.852 92.0193   8
   0 -14  -8 321.550 112.120  12
   0 -14  -9 501.881 100.930   8
   0 -14  -9 390.659 104.993  12
   0 -14 -10 88.2022 52.6600   8
   0 -14 -10 88.0329 52.9678  12
   0 -14 -11 222.607 54.7876   8
   0 -14 -11 247.081 80.5358  12
   0 -14 -12-29.3097 29.3204   8
   0 -14 -12 28.7674 30.5667  12
   0 -14 -13 60.8778 26.7837   8
   0 -14 -13 81.1315 39.6516  12
   0 -14 -14 960.909 87.8335  12
   0  15  -5 21.4663 24.7434  13
   0  15  -4-15.2709 29.1107  13
   0  15  -3 10.1510 37.5973  13
   0 -15   1 44.2921 40.6980   8
   0 -15   0-52.7194 39.8914   8
   0 -15  -1-35.0698 46.3917   8
   0 -15  -2 100.230 55.1589   8
   0 -15  -3 68.0710 51.8237   8
   0 -15  -4-7.69932 37.3911   8
   0 -15  -5-3.95477 38.7008   8
   0 -15  -6 8.34711 36.5117   8
   0 -15  -7 106.861 54.1648   8
   0 -15  -7-14.6462 43.1236  12
   0 -15  -8 18.7342 38.3019   8
   0 -15  -8-2.40296 47.4448  12
   0 -15  -9 17.1425 37.1568   8
   0 -15  -9-23.5444 38.2438  12
   0 -15 -10 2.82623 25.3994   8
   0 -15 -10 29.3008 38.9698  12
   0 -15 -11 148.891 38.0769   8
   0 -15 -11 26.0387 31.4738  12
   0 -15 -12 9.73387 15.6328   8
   0 -15 -12 12.2945 20.9687  12
   0 -15 -13-27.7846 26.1315  12
   0 -16   0 14240.4 336.468   8
   0 -16  -1 6342.38 255.950   8
   0 -16  -2 214.331 55.2605   8
   0 -16  -3-53.5701 49.7157   8
   0 -16  -4 386.981 76.8957   8
   0 -16  -5 2465.91 187.513   8
   0 -16  -6 2218.49 174.324   8
   0 -16  -6 1845.61 179.512  12
   0 -16  -7 1068.69 116.660   8
   0 -16  -7 948.536 125.293  12
   0 -16  -8 2370.86 163.304   8
   0 -16  -8 2017.15 168.030  12
   0 -16  -9 107.683 37.7852   8
   0 -16  -9 149.363 46.4687  12
   0 -16 -10 1679.41 123.811  12
   0 -16 -10 1668.95 107.752   8
   0 -16 -11 267.185 42.5890  12
   0 -17  -2 105.389 26.1320   8
   0 -17  -3 62.7212 29.2746   8
   0 -17  -4 6.43549 19.8070   8
   0 -17  -4 44.0060 28.8741  12
   0 -17  -5 106.292 35.6631   8
   0 -17  -5 54.7903 32.4590  12
   0 -17  -6 95.0196 33.5238   8
   0 -17  -6 0.39003 20.3671  12
   0 -17  -7 36.5222 22.4908   8
   0 -17  -7 30.8893 28.4427  12
   0 -17  -8 50.4030 20.2728   8
   0 -17  -8 64.8148 27.0280  12
   1 -17  -7 31.4105 19.0204   8
   1 -17  -7 42.7149 26.2269  12
   1 -17  -6 415.905 56.1299   8
   1 -17  -6 411.730 64.8942  12
   1 -17  -5 42.4004 24.0649   8
   1 -17  -5 32.3540 26.5424  12
   1 -17  -4 41.6342 27.0945   8
   1 -17  -4-16.3161 26.1472  12
   1 -17  -3 68.3431 34.1103   8
   1 -17  -3 96.7054 40.3056  12
   1 -17  -2 4336.25 166.392   8
   1 -17  -1 4297.40 138.476   8
   1 -16 -11 88.8385 26.0001  12
   1 -16 -10 3517.19 177.682  12
   1 -16 -10 3093.03 118.114   8
   1 -16  -9-1.07348 24.4638   8
   1 -16  -9 7.55558 25.5582  12
   1 -16  -8 59.3945 32.6966   8
   1 -16  -8 36.1704 36.4027  12
   1 -16  -7 1840.57 144.456   8
   1 -16  -7 1545.13 163.056  12
   1 -16  -6 923.817 110.849   8
   1 -16  -6 792.629 129.888  12
   1 -16  -5 107.197 42.2679   8
   1 -16  -5 41.0465 44.1389  12
   1 -16  -4 18.5216 32.6550   8
   1 -16  -3 510.180 91.0190   8
   1 -16  -2 835.799 112.117   8
   1 -16  -1 4608.16 237.482   8
   1 -16   0 1251.11 111.060   8
   1 -16   1 1505.63 106.040   8
   1 -15 -12-10.2354 26.6805  12
   1 -15 -11 15.3234 21.0566   8
   1 -15 -11-13.9130 27.4779  12
   1 -15 -10 381.484 59.2665   8
   1 -15 -10 443.966 87.4607  12
   1 -15  -9 456.043 78.1245   8
   1 -15  -9 404.538 96.9695  12
   1 -15  -8 748.462 108.066   8
   1 -15  -8 768.687 136.300  12
   1 -15  -7-10.3811 35.8776   8
   1 -15  -7 81.5679 48.8498  12
   1 -15  -6 542.256 98.7640   8
   1 -15  -5 610.482 109.924   8
   1 -15  -4 975.274 139.370   8
   1 -15  -3 242.356 82.4934   8
   1 -15  -2 3190.15 251.435   8
   1 -15  -1 560.000 110.413   8
   1 -15   0 501.069 105.388   8
   1 -15   1 663.741 104.110   8
   1 -15   2 72.8018 42.8675   8
   1 -15   3 4.02352 19.6816   8
   1 -14 -14 44.0399 26.6534  12
   1 -14 -13 153.992 47.6047  12
   1 -14 -12 87.3073 49.3857  12
   1 -14 -11 477.870 66.3116   8
   1 -14 -11 431.692 95.8802  12
   1 -14 -10 127.002 52.1438   8
   1 -14 -10 66.4620 51.2796  12
   1 -14  -9 294.693 68.9957   8
   1 -14  -9 348.536 99.2058  12
   1 -14  -8 951.444 129.624   8
   1 -14  -8 858.278 161.846  12
   1 -14  -7 239.399 69.9637   8
   1 -14  -7 320.946 112.401  12
   1 -14  -6-27.6479 50.1225   8
   1 -14  -5 1780.42 195.966   8
   1 -14  -4-53.3674 57.0003   8
   1 -14  -3 3216.90 265.108   8
   1 -14  -2 602.675 125.289   8
   1 -14  -1 339.731 94.6726   8
   1 -14   0 70.3618 50.6148   8
   1 -14   0 59.5150 46.9544   9
   1 -14   1 320.670 84.1887   8
   1 -14   1 324.230 80.4968   9
   1 -14   2 1324.61 151.937   8
   1 -14   2 1567.07 167.684   9
   1 -14   3 821.221 113.038   8
   1 -14   3 975.111 123.340   9
   1 -14   4 317.574 63.5535   8
  -1  14  -4 363.381 76.1782  13
   1 -14   4 367.846 68.8078   9
  -1  14  -5 435.682 83.1665  13
  -1  14  -6-2.51762 30.7427  13
  -1  14  -7 1602.13 123.879  13
   1 -13 -15-24.0074 18.4789   7
   1 -13 -15 25.3603 22.7679  12
   1 -13 -14 227.694 63.2381  12
   1 -13 -13 295.248 76.5154  12
   1 -13 -12 255.757 79.3704  12
   1 -13 -11 134.689 51.0686   8
   1 -13 -11 174.462 86.6365  12
   1 -13 -10 136.843 58.0110   8
   1 -13 -10 189.708 83.3615  12
   1 -13  -9 502.392 95.6618   8
   1 -13  -9 701.367 156.918  12
   1 -13  -8-57.3434 54.9593   8
   1 -13  -8 7.84384 64.5992  12
   1 -13  -7 1475.55 174.278   8
   1 -13  -6 1925.19 196.656   8
   1 -13  -5 5721.67 343.182   8
   1 -13  -4 964.696 149.447   8
   1 -13  -3 11522.3 494.245   8
   1 -13  -2 3421.68 267.572   9
   1 -13  -1 954.188 142.746   9
   1 -13   0 527.734 105.578   9
   1 -13   1 394.265 89.2194   9
   1 -13   2 145.108 53.9669   9
  -1  13  -3 99.4176 60.4043  13
   1 -13   3 68.7739 43.2786   9
  -1  13  -4 78.4457 48.8501  13
   1 -13   4 86.0280 52.9718   9
  -1  13  -5 37.7687 43.9641  13
   1 -13   5 32.9557 32.0403   9
  -1  13  -6 1798.93 175.162  13
   1 -13   6 1860.78 136.223   9
  -1  13  -7 301.422 69.6364  13
  -1  13  -8 114.978 43.6620  13
  -1  13  -9 777.939 89.0556  13
   1 -12 -16 258.065 47.1805  12
   1 -12 -15 611.448 90.2125  12
   1 -12 -14 595.234 105.866  12
   1 -12 -13 487.195 114.212  12
   1 -12 -12 468.458 115.597  12
   1 -12 -11 124.476 56.9813   8
   1 -12 -11 119.473 68.7137  12
   1 -12 -10 1729.70 169.741   8
   1 -12 -10 1554.49 212.512  12
   1 -12  -9 630.635 107.484   8
   1 -12  -9 620.123 153.031  12
   1 -12  -8 482.836 105.456   8
   1 -12  -8 416.913 121.258  12
   1 -12  -7 1251.00 156.599   8
   1 -12  -6 156.222 71.3732   8
   1 -12  -5 24193.6 675.714   8
   1 -12  -3 2652.04 219.026   9
   1 -12  -2 38424.1 839.190   9
   1 -12  -1 4859.66 295.988   9
   1 -12   0 133.737 63.3969   9
   1 -12   1 244.531 68.2170   9
  -1  12  -2-31.4828 69.6804  13
   1 -12   2 49.5734 51.2082   9
  -1  12  -3 461.560 100.985  13
   1 -12   3 340.319 81.6491   9
  -1  12  -4 1278.19 160.778  13
   1 -12   4 1520.02 159.527   9
  -1  12  -5 362.260 95.8728  13
   1 -12   5 387.475 79.9769   9
  -1  12  -6 159.104 66.6816  13
   1 -12   6 125.355 49.8083   9
  -1  12  -7 1584.07 181.611  13
   1 -12   7 1781.60 133.932   9
  -1  12  -8 915.368 133.658  13
  -1  12  -9 14.9571 33.5045  13
  -1  12 -10-34.2702 38.5089  13
  -1  12 -11 730.358 78.8548  13
   1 -11 -17 40.0388 20.6881  12
   1 -11 -16 400.482 58.4463   7
   1 -11 -16 328.117 63.2271  12
   1 -11 -15 195.258 68.0409  12
   1 -11 -14 90.5339 63.3218  12
   1 -11 -13 3582.44 301.268  12
   1 -11 -12 3084.62 290.811  12
   1 -11 -11 2195.79 178.857   8
   1 -11 -11 2453.46 268.858  12
   1 -11 -10 3188.60 233.054   8
   1 -11 -10 3439.21 317.687  12
   1 -11  -9 17.4335 36.2301   8
   1 -11  -9 52.1847 67.1967  12
   1 -11  -8 172.426 59.1433   8
   1 -11  -8 120.483 57.6612  12
   1 -11  -7 405.341 94.8577   8
   1 -11  -6 1598.25 243.056   5
   1 -11  -6 450.137 96.8178   8
   1 -11  -5 2718.01 319.467   5
   1 -11  -4 51290.8 1401.61   5
   1 -11  -4 51589.9 924.034   9
   1 -11  -3 2229.42 278.892   5
   1 -11  -3 2869.76 213.611   9
   1 -11  -2 19892.4 868.709   5
   1 -11  -2 20758.4 571.745   9
   1 -11  -1 13204.7 715.392   5
   1 -11  -1 14953.8 484.338   9
   1 -11   0 1523.68 241.486   5
   1 -11   0 1924.42 180.286   9
   1 -11   1 1629.38 166.855   9
  -1  11  -2 256.368 72.1447  13
   1 -11   2 218.827 61.3420   9
  -1  11  -3 910.091 134.173  13
   1 -11   3 897.446 128.493   9
  -1  11  -4 901.671 144.743  13
   1 -11   4 828.574 120.767   9
  -1  11  -5 111.479 79.0129  13
   1 -11   5 130.313 61.8099   9
  -1  11  -6 3104.17 266.063  13
   1 -11   6 3168.35 214.725   9
  -1  11  -7 225.603 84.1520  13
   1 -11   7 189.051 49.3188   9
  -1  11  -8 1611.47 189.745  13
  -1  11  -9 26.3567 52.2749  13
  -1  11 -10 60.3092 45.8304  13
  -1  11 -11 277.791 65.3322  13
  -1  11 -12 220.418 48.0166  13
  -1  11 -12 212.063 37.2728  10
   1 -10 -17 72.9187 23.7080   7
   1 -10 -17 77.2683 28.6177  12
   1 -10 -16-15.4295 27.4406   7
   1 -10 -16 17.6535 36.1809  12
   1 -10 -15 300.210 58.6174   6
   1 -10 -15 300.560 82.4345  12
   1 -10 -14 66.6070 36.8031   6
   1 -10 -14 51.6633 48.9357  12
   1 -10 -13 2920.01 201.507   6
   1 -10 -13 2614.16 265.887  12
   1 -10 -12 4960.50 266.050   6
   1 -10 -12 4589.48 362.912  12
   1 -10 -11 1169.15 130.509   6
   1 -10 -11 1043.10 178.122  12
   1 -10 -10 12064.0 424.682   8
   1 -10 -10 12114.3 577.083  12
   1 -10  -9 2047.22 182.451   8
   1 -10  -9 2585.56 282.317  12
   1 -10  -8 966.927 200.608   5
   1 -10  -8 886.068 125.390   8
   1 -10  -7 782.810 193.223   5
   1 -10  -7 921.348 125.670   8
   1 -10  -6 674.573 181.638   5
   1 -10  -6 549.127 92.0738   8
   1 -10  -5 2031.40 295.950   5
   1 -10  -4 17912.2 859.987   5
   1 -10  -3 147.241 64.9225   5
   1 -10  -2 2077.69 292.676   5
   1 -10  -1 3898.39 400.360   5
   1 -10   1 618.870 120.015   3
   1 -10   2-44.4014 72.5871   3
   1 -10   2 88.6290 34.6973   9
   1 -10   3 311.425 85.1532   3
  -1  10  -3 294.703 76.2985  13
   1 -10   3 136.777 52.9566   9
   1 -10   4 261.848 102.342   3
  -1  10  -4 306.931 87.7312  13
   1 -10   4 148.295 46.7601   9
   1 -10   5 444.580 81.2994   9
  -1  10  -6 37.5930 47.0983  13
   1 -10   6 15.2730 37.8439   9
  -1  10  -7 488.169 126.367  13
   1 -10   7 500.307 98.7853   9
  -1  10  -8-23.6421 47.9245  13
  -1  10  -9 61.4846 59.6460  13
  -1  10 -10 5.87752 49.4733  13
  -1  10 -11 676.374 117.943  13
  -1  10 -12 44.0680 40.4565  13
  -1  10 -13 1082.90 97.9254  13
  -1  10 -13 1108.23 91.0535  10
   1  -9 -18 115.570 33.2876  12
   1  -9 -17 216.162 44.2057   7
   1  -9 -17 245.492 65.6950  12
   1  -9 -16 417.201 78.0732   7
   1  -9 -16 525.834 105.162  12
   1  -9 -15 231.576 56.6729   6
   1  -9 -15 303.522 92.2718  12
   1  -9 -14-20.8934 33.1621   6
   1  -9 -14-31.3456 66.9617  12
   1  -9 -13 6.77684 34.4444   6
   1  -9 -13 42.5004 54.4786  12
   1  -9 -12 2760.12 215.462   6
   1  -9 -12 2493.95 267.813  12
   1  -9 -11 463.201 86.1528   6
   1  -9 -11 323.862 103.730  12
   1  -9 -10 1778.23 160.660   6
   1  -9 -10 1742.74 215.031  12
   1  -9 -10 1971.27 286.813   5
   1  -9  -9 1889.80 162.392   8
   1  -9  -9 1878.04 157.162   6
   1  -9  -9 1908.27 299.475   5
   1  -9  -9 1735.85 214.399  12
   1  -9  -8 140.304 102.668   5
   1  -9  -8 97.1212 62.6119  12
   1  -9  -7 436.258 139.167   5
   1  -9  -6 574.872 157.290   5
  -1   9   5 25.5781 62.6961   1
   1  -9  -5 26.0051 48.7476   5
   1  -9  -4 4230.31 410.841   5
  -1   9   4 3929.88 344.244   1
   1  -9  -3-3.09054 53.9165   5
   1  -9  -2 2973.29 344.017   5
   1  -9   0 456.185 94.3792   3
   1  -9   1 444.069 103.545   3
   1  -9   2 2590.43 252.439   3
   1  -9   3 387.946 104.033   3
   1  -9   4 1001.87 177.626   3
   1  -9   5 64.1792 55.2606   3
  -1   9  -5-17.6634 40.9102   7
   1  -9   5 11.4352 33.9204   9
   1  -9   6 7.94752 59.2636   3
  -1   9  -6 18.4862 43.9679   7
   1  -9   6-18.1583 32.8657   9
  -1   9  -7-3.77694 44.0886   7
   1  -9   7 76.0171 29.5886   9
  -1   9  -8 114.616 71.0214   7
  -1   9  -9 93.0473 54.5116   7
  -1   9 -10 627.101 117.092   7
  -1   9 -10 751.752 146.571  13
  -1   9 -11 1466.05 180.161  13
  -1   9 -12 433.361 95.3187  13
  -1   9 -13 331.400 75.8049  13
  -1   9 -14-2.04904 22.1626  13
  -1   9 -14 3.15215 22.2097  10
   1  -8 -18 986.490 98.2416  12
   1  -8 -17 607.025 77.3926   7
   1  -8 -17 700.924 106.951  12
   1  -8 -16 29.8469 34.2016   7
   1  -8 -16-24.6917 50.3810  12
   1  -8 -15 0.50539 32.4875   6
   1  -8 -15 7.52309 43.2925  12
   1  -8 -14-18.3409 36.3291   6
   1  -8 -14 51.4356 92.1611  12
   1  -8 -13 717.900 114.606   6
   1  -8 -13 681.835 134.985  12
   1  -8 -12 510.584 97.4438   6
   1  -8 -12 559.479 132.639  12
   1  -8 -11 878.540 118.891   6
   1  -8 -11 1023.68 163.807  12
   1  -8 -10 780.436 109.954   6
   1  -8 -10 877.804 151.683  12
   1  -8 -10 719.633 187.027   5
   1  -8  -9 247.825 119.952   5
   1  -8  -8 4648.52 447.494   5
   1  -8  -7 1134.38 225.980   5
  -1   8   6 1350.14 185.695   1
   1  -8  -6 1278.05 227.647   5
  -1   8   5 7765.23 442.423   1
   1  -8  -5 8491.27 580.079   5
   1  -8  -4 80.5076 54.9960   5
  -1   8   4 126.178 60.9149   1
   1  -8  -3 59.8686 44.0024   5
  -1   8   3 57.7212 46.6452   1
   1  -8  -2 325.333 119.709   5
   1  -8  -1 116.452 47.6104   3
   1  -8   0 6.21753 37.1913   3
   1  -8   1 538.701 103.559   3
   1  -8   2 299.311 81.4357   3
   1  -8   3 99.5444 57.7852   3
   1  -8   4 145.842 75.4949   3
   1  -8   5 536.758 127.136   3
   1  -8   6 1381.46 213.768   3
  -1   8  -6 1611.75 181.305   7
  -1   8  -7-0.96684 51.4040   7
   1  -8   7-2.69596 36.8146   9
  -1   8  -8 2731.02 252.672   7
  -1   8  -9 5721.19 371.993   7
  -1   8 -10 370.849 99.9573   7
  -1   8 -11 206.801 54.8605   7
  -1   8 -12 16249.2 572.706   7
  -1   8 -12 18254.8 596.813  13
  -1   8 -13 1102.30 137.163   7
  -1   8 -13 1632.81 163.864  13
  -1   8 -14 585.448 85.6975  13
  -1   8 -14 690.117 97.7985  10
  -1   8 -15 6.01967 19.7127  13
  -1   8 -15 99.8547 32.8023  10
   1  -7 -18 398.227 42.7670   7
   1  -7 -18 579.414 83.6346  12
   1  -7 -17 463.052 72.9736   7
   1  -7 -17 462.753 96.1734  12
   1  -7 -16 974.827 125.680   7
   1  -7 -16 803.522 136.548  12
   1  -7 -15 3710.99 267.632   7
   1  -7 -15 3985.74 273.239   6
   1  -7 -15 3895.10 323.806  12
   1  -7 -14 362.791 91.8688   6
   1  -7 -14 508.379 126.700  12
   1  -7 -13 4288.95 285.628   6
   1  -7 -13 3785.07 323.766  12
   1  -7 -12 283.107 72.9560   6
   1  -7 -12 175.654 69.5187  12
   1  -7 -11-16.9479 38.9603   6
   1  -7 -11-81.8205 58.7194  12
   1  -7 -10 270.509 77.0669  12
   1  -7 -10 378.210 139.613   5
   1  -7  -9 329.824 123.263   5
   1  -7  -8 3238.61 372.143   5
   1  -7  -7 4338.40 414.990   5
   1  -7  -6 3717.79 375.981   5
  -1   7   6 3532.67 275.761   1
   1  -7  -5 21060.4 869.248   5
  -1   7   5 18984.9 639.225   1
   1  -7  -4 384.483 121.028   5
  -1   7   4 368.499 89.2245   1
  -1   7   3 24.8161 33.5401   1
   1  -7  -3 123.510 71.9347   5
  -1   7   2 1043.51 159.297   1
   1  -7  -2 990.872 189.358   5
   1  -7  -2 1186.87 109.246   3
   1  -7  -1 303.167 63.9052   3
   1  -7   0 73.7759 45.5001   3
   1  -7   1 504.067 95.7302   3
   1  -7   2 352.511 79.0574   3
   1  -7   3 715.538 120.692   3
   1  -7   4 153.544 66.5755   3
   1  -7   5 7782.37 463.160   3
   1  -7   6 341.362 108.550   3
   1  -7   7 110.937 62.2126   3
  -1   7  -8 172.652 64.5183   7
   1  -7   8-12.4940 68.6765   3
  -1   7  -9 6151.54 370.206   7
  -1   7 -10 32643.3 873.734   7
  -1   7 -11 1901.93 215.750   7
  -1   7 -12 32854.2 862.810   7
  -1   7 -13 1429.53 168.705   7
  -1   7 -14 318.005 74.4428   7
  -1   7 -14 366.267 81.4848  13
  -1   7 -15 4.70900 28.3582  13
  -1   7 -15-22.0728 27.4741  10
  -1   7 -16 216.935 38.3466  10
   1  -6 -19-5.07521 18.4913  12
   1  -6 -18 27.9155 13.5580   7
   1  -6 -18 95.8561 41.2494  12
   1  -6 -17 151.786 43.2864   7
   1  -6 -17 222.251 76.7599  12
   1  -6 -16 3104.51 221.407   7
   1  -6 -16 3314.47 285.596  12
   1  -6 -15 6582.79 355.324   7
   1  -6 -15 7166.46 382.089   6
   1  -6 -15 7196.47 447.644  12
   1  -6 -14-29.5032 56.1273   6
   1  -6 -14-44.0037 60.2223  12
   1  -6 -13 25438.5 700.406   6
   1  -6 -13 25149.8 823.999  12
   1  -6 -12 29.4039 44.7394   6
   1  -6 -12 1.15917 42.8269  12
   1  -6 -11 1496.51 147.662   6
   1  -6 -11 1524.66 188.398  12
   1  -6 -11 1491.33 222.234   4
   1  -6 -10 222.231 126.179   5
   1  -6 -10 99.6771 58.0873   4
   1  -6  -9 2685.23 276.935   4
   1  -6  -9 2906.09 343.690   5
   1  -6  -8 783.352 146.400   4
   1  -6  -8 848.916 181.115   5
   1  -6  -7 54082.0 1059.10   4
  -1   6   7 54828.8 1032.98   1
   1  -6  -7 56812.0 1440.16   5
   1  -6  -6 145.783 79.6678   5
  -1   6   6 104.825 43.7641   1
   1  -6  -6 84.6342 44.6783   4
  -1   6   5 20602.2 599.555   1
   1  -6  -5 21583.2 573.438   4
   1  -6  -5 22149.3 840.043   5
   1  -6  -4 22459.2 816.720   5
  -1   6   4 20840.9 592.060   1
   1  -6  -3 1438.57 206.426   5
  -1   6   3 1454.26 159.728   1
   1  -6  -3 1635.39 94.6925   3
  -1   6   2 540.594 107.172   1
   1  -6  -2 762.354 76.6267   3
   1  -6  -1 23.1229 19.6559   3
   1  -6   0 726.401 94.4677   3
   1  -6   1 4542.45 252.175   3
   1  -6   2 3350.62 230.427   3
   1  -6   3 10291.6 438.883   3
   1  -6   4 231.719 70.7406   3
   1  -6   5 8026.26 455.473   3
   1  -6   6 90.2209 52.8244   3
   1  -6   7 44.7965 50.4655   3
   1  -6   8 30.8056 51.0377   3
   1  -6   9 917.261 187.430   3
  -1   6  -9 969.091 145.986   7
  -1   6 -10 60365.3 1125.70   7
  -1   6 -11 17.4897 49.9274   7
  -1   6 -12 9436.21 467.461   7
  -1   6 -13 17811.4 626.786   7
  -1   6 -14 1046.88 143.303   7
  -1   6 -15 206.721 60.0701   7
  -1   6 -15 263.543 64.1625  13
  -1   6 -15 156.948 55.5619  10
  -1   6 -16 27.4140 19.5026   7
  -1   6 -16 45.3824 24.3040  13
  -1   6 -16 53.3742 27.9023  10
   1  -5 -18 124.573 31.7806   7
   1  -5 -18 27.7776 38.4994  12
   1  -5 -17 48.8742 35.3050   7
   1  -5 -17 7.23822 45.0660  12
   1  -5 -16 5000.46 282.348   7
   1  -5 -16 5423.37 367.294  12
   1  -5 -15 24334.0 720.202   6
   1  -5 -15 23721.6 667.625   7
   1  -5 -15 24126.2 812.749  12
   1  -5 -14 3125.62 258.636   6
   1  -5 -14 3143.60 257.795   7
   1  -5 -14 2927.85 286.602  12
   1  -5 -13 39212.5 867.400   6
   1  -5 -13 39383.4 1017.97  12
   1  -5 -12 2393.77 205.639   6
   1  -5 -12 2473.68 248.252  12
   1  -5 -12 2341.05 298.076   4
   1  -5 -11 1672.13 238.046   4
   1  -5 -10 1079.54 186.016   4
   1  -5  -9 40.4141 41.7288   4
   1  -5  -9 9.06366 54.1746   5
   1  -5  -8 322.041 95.2361   4
   1  -5  -8 339.603 118.292   5
   1  -5  -7 16135.8 575.904   4
  -1   5   7 16141.7 532.258   1
   1  -5  -7 16085.2 723.159   5
   1  -5  -6 18896.6 578.625   4
  -1   5   6 19062.6 554.539   1
   1  -5  -6 19978.9 774.581   5
  -1   5   5 13455.1 444.878   1
   1  -5  -5 14009.2 454.718   4
   1  -5  -5 14176.5 629.824   5
  -1   5   4 34685.0 682.434   1
   1  -5  -4 34987.8 660.624   4
   1  -5  -3 703.863 134.723   5
   1  -5  -3 639.735 48.5553   3
  -1   5   3 560.978 87.5374   1
  -1   5   2 3441.83 219.969   1
   1  -5  -2 3760.08 145.793   3
  -1   5   1 9389.44 384.515   1
   1  -5  -1 10803.6 276.823   3
   1  -5   0 173.961 43.7491   3
   1  -5   1 181.225 49.7178   3
   1  -5   2 108.383 44.0004   3
   1  -5   3 417.563 86.1787   3
   1  -5   4 1003.36 137.210   3
   1  -5   5 303.258 81.5539   3
   1  -5   6 19.1194 33.2711   3
   1  -5   7 990.523 167.893   3
   1  -5   8 125.915 82.2704   3
   1  -5   9 25.1728 66.8177   3
   1  -5  10 21187.0 862.269   3
  -1   5 -10 19489.6 606.135   7
  -1   5 -11 12780.9 509.615   7
  -1   5 -12 5053.96 335.060   7
  -1   5 -13 1906.14 207.690   7
  -1   5 -14 585.214 114.001   7
  -1   5 -15 421.911 88.3762   7
  -1   5 -15 428.684 82.7496  13
  -1   5 -15 445.074 90.2724  10
  -1   5 -16 457.715 80.3411   7
  -1   5 -16 463.424 62.6898  13
  -1   5 -16 582.697 82.8784  10
  -1   5 -17 182.859 35.5704   7
  -1   5 -17 200.642 35.2100  10
   1  -4 -18-5.42475 29.3514  12
   1  -4 -17-8.98006 27.4233   7
   1  -4 -17-16.1862 39.2153  12
   1  -4 -16 460.617 90.8126   7
   1  -4 -16 612.119 118.489  12
   1  -4 -15 21930.0 639.774   7
   1  -4 -15 22685.0 707.830   6
   1  -4 -15 22335.7 786.046  12
   1  -4 -14 1076.99 148.256   7
   1  -4 -14 1041.12 152.694   6
   1  -4 -14 1047.71 173.390  12
   1  -4 -13 7286.95 375.472   6
   1  -4 -13 7431.54 438.553  12
   1  -4 -12 28154.4 697.222   6
   1  -4 -12 28757.6 813.949  12
   1  -4 -12 28719.3 1057.68   4
   1  -4 -11 3863.17 377.162   4
   1  -4 -10 2442.01 285.880   4
   1  -4  -9 35.5351 39.3600   5
   1  -4  -9 20.3692 39.7795   4
   1  -4  -8 2982.39 279.734   4
  -1   4   8 2957.80 231.029   1
   1  -4  -8 2946.85 315.994   5
  -1   4   7 391.415 80.5751   1
   1  -4  -7 373.631 110.901   5
   1  -4  -7 421.402 100.504   4
   1  -4  -6 2411.76 210.273   4
  -1   4   6 2617.79 191.542   1
   1  -4  -6 2445.87 259.154   5
  -1   4   5 10718.1 355.659   1
   1  -4  -5 10748.2 393.773   4
   1  -4  -5 11192.4 517.967   5
   1  -4  -4 5432.84 255.896   4
  -1   4   4 5486.21 240.493   1
   1  -4  -4 5503.88 347.993   5
  -1   4   3 6229.15 244.104   1
   1  -4  -3 5546.18 104.360   3
   1  -4  -3 6596.19 360.830   5
   1  -4  -3 6380.15 257.343   4
   1  -4  -2 7311.63 175.527   3
  -1   4   2 6820.65 262.440   1
   1  -4  -2 7294.87 363.357   5
  -1   4   1 1584.73 136.321   1
   1  -4  -1 1753.47 98.1249   3
   1  -4  -1 1759.62 68.6726   2
   1  -4   0 3658.76 161.229   3
   1  -4   0 4116.37 69.9457   2
   1  -4   1 3371.68 53.2610   2
   1  -4   1 4859.58 206.548   3
   1  -4   2 8485.60 306.345   3
   1  -4   3 886.991 110.793   3
   1  -4   4 1499.81 153.468   3
   1  -4   5 12820.9 488.835   3
   1  -4   6 1506.19 184.549   3
   1  -4   7 6372.42 389.127   3
   1  -4   8 359.361 109.365   3
   1  -4   9 730.000 154.138   3
   1  -4  10 1568.55 228.950   3
   1  -4  11 6284.22 444.596   3
  -1   4 -11 6090.27 338.472   7
  -1   4 -12 245.299 80.3996   7
  -1   4 -13 3527.21 278.821   7
  -1   4 -14 75.4541 51.9496   7
  -1   4 -15-9.66062 45.1412   7
  -1   4 -15 52.1168 40.0759  10
  -1   4 -16-8.35680 37.0940   7
  -1   4 -16 10.6167 25.6319  10
  -1   4 -17 13.4953 24.8412   7
  -1   4 -17 43.5988 31.2634  10
   1  -3 -18 218.584 62.2932  12
   1  -3 -17 363.780 66.2756   7
   1  -3 -17 414.545 99.8941  12
   1  -3 -16 695.856 104.456   7
   1  -3 -16 739.559 140.606  12
   1  -3 -15 1971.91 188.607   7
   1  -3 -15 2055.93 237.011  12
   1  -3 -14 4590.68 295.595   7
   1  -3 -14 4613.03 325.709   6
   1  -3 -14 4654.84 356.271  12
   1  -3 -13 662.064 121.976   6
   1  -3 -13 656.116 108.266   7
   1  -3 -13 724.070 137.160  12
   1  -3 -12 3904.07 266.525   6
   1  -3 -12 3956.08 301.938  12
   1  -3 -12 4119.41 407.654   4
   1  -3 -11 123.202 73.4485   4
   1  -3 -10 163.578 81.5312   4
   1  -3  -9-11.8120 47.9641   4
  -1   3   9 93.9130 56.7684   1
  -1   3   8 1845.56 188.288   1
   1  -3  -8 1644.03 200.942   4
   1  -3  -8 1716.86 242.348   5
   1  -3  -7 37.2241 50.4282   4
  -1   3   7 1.69688 30.3652   1
   1  -3  -7 29.2020 33.1947   5
   1  -3  -6 239.563 83.0103   5
   1  -3  -6 296.292 71.8045   4
  -1   3   6 293.284 65.3743   1
   1  -3  -5 415.971 86.7508   4
   1  -3  -5 445.749 104.209   5
  -1   3   5 437.881 71.1217   1
   1  -3  -4 137.977 46.2404   4
  -1   3   4 213.825 49.0190   1
   1  -3  -4 203.902 69.6268   5
  -1   3   3 16028.5 330.097   1
   1  -3  -3 16600.3 308.020   2
   1  -3  -3 16636.1 396.812   4
  -1   3   2 524.559 59.9151   1
   1  -3  -2 534.670 70.6595   4
   1  -3  -2 576.302 50.1034   2
   1  -3  -2 591.620 44.7685   3
   1  -3  -1 61817.6 501.339   3
   1  -3  -1 62471.2 422.866   2
   1  -3   0 23625.0 352.218   3
   1  -3   0 23816.4 248.808   2
   1  -3   1 27732.6 431.872   3
   1  -3   1 28476.1 302.794   2
   1  -3   2 10878.1 301.478   3
   1  -3   3 12408.4 361.632   3
   1  -3   4 17287.1 465.388   3
   1  -3   5 184.720 59.1241   3
   1  -3   6 2109.47 202.678   3
   1  -3   7 2888.05 250.532   3
   1  -3   8 411.325 99.0945   3
   1  -3   9 2804.17 273.374   3
   1  -3  10 125.537 63.3830   3
   1  -3  11 53.8486 47.3493   3
  -1   3 -11 89.0187 46.9347   7
  -1   3 -12 364.618 98.0440   4
  -1   3 -12 273.390 79.2812   7
  -1   3 -13 337.441 87.9871   7
  -1   3 -14 37.4616 40.1283   7
  -1   3 -15-8.03219 41.2984   7
  -1   3 -15 37.4435 47.1784  10
  -1   3 -16 52.1688 44.4957   7
  -1   3 -16-21.3281 29.4680  10
  -1   3 -17 574.418 86.7078   7
  -1   3 -17 523.624 73.6186  10
  -1   3 -18 35.0296 22.4538   7
   1  -2 -17 40.0119 24.3828   7
   1  -2 -17 82.9864 54.2886  12
   1  -2 -16 11.9971 85.3597   7
   1  -2 -16-1.31282 48.9340  12
   1  -2 -16-8.62409 26.3734  10
   1  -2 -15 118.918 53.0258   7
   1  -2 -15 35.2200 55.3775  12
   1  -2 -15 145.626 54.8689  10
   1  -2 -14 176.415 65.8498   7
   1  -2 -14 136.874 57.2495  12
   1  -2 -14 229.048 70.2902  10
   1  -2 -13 1026.10 129.284   7
   1  -2 -13 916.773 150.965   6
   1  -2 -13 1077.12 165.894  12
   1  -2 -13 1050.65 146.625  10
   1  -2 -12 91.8173 59.1360   6
   1  -2 -12 52.5890 38.4733   7
   1  -2 -12 53.7680 70.7004   4
   1  -2 -12 49.8077 41.4265  12
   1  -2 -12 66.8684 34.8879  10
   1  -2 -11 443.360 130.351   4
   1  -2 -10 595.229 153.516   4
  -1   2   9 1780.02 208.084   1
   1  -2  -9 1451.76 210.431   4
  -1   2   8 15.4943 27.1695   1
   1  -2  -8 184.803 78.0805   4
   1  -2  -7 438.450 99.1561   4
   1  -2  -7 432.181 112.596   5
  -1   2   7 454.184 90.4720   1
   1  -2  -6 4931.05 346.238   5
   1  -2  -6 4828.76 282.952   4
  -1   2   6 5101.12 262.033   1
   1  -2  -5 2682.37 229.259   5
   1  -2  -5 2721.30 193.073   4
  -1   2   5 2465.43 67.5266   3
  -1   2   5 2701.04 166.995   1
  -1   2   4 17691.5 370.610   1
   1  -2  -4 17475.4 440.729   4
   1  -2  -4 16358.9 365.735   2
   1  -2  -3 10809.2 247.402   2
  -1   2   3 10679.2 231.834   1
   1  -2  -3 10731.4 313.084   4
   1  -2  -2 32906.2 378.913   2
  -1   2   2 32933.1 342.018   1
   1  -2  -2 33517.4 508.922   4
  -1   2   1 866.801 58.9479   1
   1  -2  -1 988.196 61.9330   2
   1  -2  -1 985.286 60.9459   3
   1  -2   0 14783.4 253.670   3
   1  -2   0 15434.1 237.575   2
   1  -2   1 8000.76 206.872   3
   1  -2   2 11299.3 277.279   3
   1  -2   3 22.0346 20.7446   3
   1  -2   4 913.507 100.904   3
   1  -2   5 136.663 47.9947   3
   1  -2   6 325.016 76.3726   3
   1  -2   7 23605.0 651.474   3
   1  -2   8 468.902 98.8957   3
   1  -2   9 15118.6 603.382   3
   1  -2  10 4970.58 368.372   3
   1  -2  11 3392.01 306.135   3
  -1   2 -12 20.7169 42.8781   7
  -1   2 -12-38.0504 61.5833  12
  -1   2 -13 371.851 88.8718   7
  -1   2 -14 922.360 139.542   7
  -1   2 -15 823.604 131.463   7
  -1   2 -15 779.270 116.664  10
  -1   2 -16 65.9353 45.5286   7
  -1   2 -16 34.2627 28.9456  10
  -1   2 -17 55.5640 34.7752   7
  -1   2 -17 49.8056 34.4800  10
  -1   2 -18 1422.26 115.139   7
   1  -1 -17 55.0894 28.1410  10
   1  -1 -16 801.952 104.881   7
   1  -1 -16 859.735 152.323  12
   1  -1 -16 900.815 115.315  10
   1  -1 -15 2642.91 208.432   7
   1  -1 -15 2861.92 276.669  12
   1  -1 -15 2847.32 226.077  10
   1  -1 -14 623.751 108.200   7
   1  -1 -14 634.771 138.428  12
   1  -1 -14 719.514 131.367  10
   1  -1 -13 346.175 73.3745   7
   1  -1 -13 311.115 90.1739  12
   1  -1 -13 227.592 71.6480  10
   1  -1 -12 1464.27 144.558   7
   1  -1 -12 1310.09 172.575   6
   1  -1 -12 1618.63 252.915   4
   1  -1 -12 1367.74 177.533  12
   1  -1 -12 1514.47 165.959  10
   1  -1 -11 143.559 82.4170   4
  -1   1  10 3588.05 328.961   1
   1  -1 -10 3165.71 318.377   4
   1  -1  -9 5674.38 398.160   4
  -1   1   9 6757.50 427.403   1
   1  -1  -8 5270.05 350.103   4
   1  -1  -7 14918.4 530.499   4
  -1   1   7 14299.3 318.905   3
  -1   1   6 30.5615 16.4220   3
   1  -1  -6 154.487 60.2098   4
   1  -1  -5 2098.82 204.149   5
  -1   1   5 1747.75 83.7728   3
   1  -1  -5 2045.76 164.059   4
   1  -1  -4 5797.75 220.399   2
  -1   1   4 5606.76 123.618   3
   1  -1  -3 31.1550 35.9971   5
   1  -1  -3 12.4706 24.3653   2
   1  -1  -2 893.800 89.9951   5
  -1   1   2 901.037 45.0280   1
   1  -1  -2 926.790 69.1610   2
   1  -1  -2 877.264 79.8493   4
   1  -1  -1 3170.77 146.696   5
   1  -1  -1 3371.51 119.782   2
   1  -1  -1 3401.37 145.424   4
   1  -1   0 19094.4 286.765   3
   1  -1   0 18124.3 278.749   2
   1  -1   1 187.889 33.0201   3
   1  -1   2 14913.2 303.797   3
   1  -1   3 11287.6 293.033   3
   1  -1   4 4866.18 214.569   3
   1  -1   5 103.444 44.4424   3
   1  -1   6 2866.53 198.710   3
   1  -1   7 34582.5 747.476   3
   1  -1   8 8356.56 399.925   3
   1  -1   9 36304.6 879.199   3
   1  -1  10 18352.9 664.797   3
   1  -1  11 313.707 99.2676   3
  -1   1 -12 58.7171 42.7527   7
  -1   1 -12 32.0248 43.6529  12
  -1   1 -13-17.6227 51.3577   7
  -1   1 -13 6.81168 44.7175  12
  -1   1 -14 674.222 124.815   7
  -1   1 -14 747.186 139.018  12
  -1   1 -15 170.621 72.8140   7
  -1   1 -15 187.145 66.8043  10
  -1   1 -16 6751.83 357.743   7
  -1   1 -16 6755.37 297.749  10
  -1   1 -17 122.321 44.6970   7
  -1   1 -17 95.9136 31.4472  10
  -1   1 -18 1134.57 111.980   7
   1   0 -18 1834.70 96.3558  10
   1   0 -17 901.886 99.4845  10
   1   0 -16 1117.48 123.365   7
   1   0 -16 1174.68 131.119  10
   1   0 -15 2353.80 190.023   7
   1   0 -15 2454.56 255.369  12
   1   0 -15 2675.82 219.890  10
   1   0 -14 876.095 119.260   7
   1   0 -14 1070.26 172.607  12
   1   0 -14 989.345 146.367  10
   1   0 -13 70.5864 48.0677   7
   1   0 -13 91.9434 51.0878  12
   1   0 -13 55.7960 50.8358  10
   1   0 -12 171.331 61.0448   7
   1   0 -12 194.787 118.944   4
   1   0 -12 74.6499 65.2652  12
   1   0 -12 65.0211 49.5890  10
   1   0 -11 4576.05 393.486   4
   1   0 -10 18047.5 732.527   4
   1   0  -9 10182.2 516.568   4
  -1   0   8 212.673 50.8125   3
   1   0  -8 287.548 85.1480   4
  -1   0   7 99688.5 956.717   3
   1   0  -7 102929. 1382.07   4
   1   0  -6 2753.06 205.946   4
  -1   0   6 2589.97 136.687   3
   1   0  -5 698.958 92.6689   2
  -1   0   5 704.404 64.9739   3
   1   0  -5 846.836 103.740   4
   1   0  -4 1309.34 110.146   2
   1   0  -4 1548.01 125.517   4
  -1   0   4 1396.91 82.5848   3
   1   0  -3 4269.22 214.248   5
   1   0  -3 3833.91 156.891   2
   1   0  -2 6163.59 209.958   5
   1   0  -2 5913.26 175.960   2
   1   0  -1 2345.05 105.496   5
   1   0  -1 2114.53 100.037   2
   1   0   0 509.157 34.1459   1
   1   0   1 915.514 71.3658   3
   1   0   2 3442.37 150.512   3
   1   0   3 35684.3 526.399   3
   1   0   4 9781.57 305.252   3
   1   0   5 4490.47 222.997   3
   1   0   6 1205.30 128.748   3
   1   0   7 66409.7 1007.22   3
   1   0   8 31300.9 745.338   3
   1   0   9 557.954 109.645   3
   1   0  10 33180.6 862.764   3
  -1   0 -12 1015.42 137.781   7
  -1   0 -12 1029.30 137.001  12
   1   0  12 1006.41 222.805   1
  -1   0 -13 319.968 82.6981   7
   1   0  13 383.274 130.418   1
  -1   0 -13 422.651 107.120  12
  -1   0 -14 1153.76 155.189   7
  -1   0 -14 1274.36 178.138  12
  -1   0 -14 1012.22 138.281  10
  -1   0 -15 42.2798 49.6460   7
  -1   0 -15 6.57903 44.3611  12
  -1   0 -15-111.574 46.9305  10
  -1   0 -16 3551.14 266.106   7
  -1   0 -17 577.755 105.322   7
  -1   0 -18 1781.65 147.175   7
  -1   0 -19 1002.29 82.1287   7
   1   1 -18 2627.09 116.946  10
   1   1 -17 144.498 49.2639  10
   1   1 -16 5588.38 288.734  10
   1   1 -15 2145.30 177.575   7
   1   1 -15 2399.36 215.277  10
   1   1 -14 238.137 66.8847   7
   1   1 -14 301.544 100.413  12
   1   1 -14 336.638 86.0054  10
   1   1 -13 82.2219 43.0298   7
   1   1 -13 121.384 67.7226  12
   1   1 -13 75.0838 55.9812  10
   1   1 -12 92.6553 39.8823   7
   1   1 -12 67.8271 54.3563  12
   1   1 -12 42.8017 52.0150  10
   1   1 -11 978.219 178.936   4
   1   1 -10 2172.94 250.521   4
  -1  -1   9 43114.1 826.503   3
   1   1  -9 43068.4 1036.85   4
   1   1  -8 5008.55 327.178   4
  -1  -1   8 5160.82 268.307   3
   1   1  -7 43573.0 875.475   4
  -1  -1   7 43723.7 704.187   3
  -1  -1   6 15797.4 383.239   3
   1   1  -6 15031.3 464.321   4
  -1  -1   5 63.2002 26.1323   3
   1   1  -5 72.8658 42.6385   4
   1   1  -4 5307.90 211.620   2
  -1  -1   4 5622.68 198.355   3
   1   1  -4 5525.50 232.870   4
   1   1  -3 2242.10 133.706   4
  -1  -1   3 2308.80 120.473   3
   1   1  -3 2166.45 117.973   2
   1   1  -2 10642.3 242.250   2
   1   1  -2 10827.7 262.106   4
   1   1  -1 7547.14 210.841   4
   1   1  -1 7392.50 199.334   1
   1   1  -1 7404.62 195.855   2
   1   1   0 9178.72 204.681   1
   1   1   1 15598.2 301.064   1
   1   1   2 411.726 57.1859   3
   1   1   2 350.047 56.9790   1
   1   1   3 1457.24 129.618   1
   1   1   3 1207.83 101.075   3
   1   1   4 4798.83 217.162   3
   1   1   5 4370.53 221.278   3
   1   1   6 26.9262 34.9068   3
   1   1   7 5353.09 286.763   3
   1   1   8 19927.2 591.091   3
   1   1   9 682.755 121.233   3
   1   1  10 5973.17 492.544   1
   1   1  11-15.8940 57.9662   1
   1   1  12 817.885 188.628   1
  -1  -1 -13 540.890 113.730   7
  -1  -1 -13 508.670 101.876  12
   1   1  13 701.335 168.874   1
  -1  -1 -14-47.7012 58.1263   7
  -1  -1 -14-56.0320 63.5002  12
  -1  -1 -15 1315.00 167.366   7
  -1  -1 -15 1515.26 189.843  12
  -1  -1 -16 3321.04 261.700   7
  -1  -1 -16 3325.19 260.058  12
  -1  -1 -17 43.6152 39.6403   7
  -1  -1 -18 668.566 92.5938   7
  -1  -1 -19 74.5141 32.3716   7
   1   2 -18 403.086 46.2402  10
   1   2 -17 783.937 89.6011  10
   1   2 -16 78.4795 39.0536  10
   1   2 -15 861.818 111.901   7
   1   2 -15 868.171 131.211  10
   1   2 -14 49.3353 41.7722   7
   1   2 -14 120.638 62.1447  10
   1   2 -13 1435.86 145.225   7
   1   2 -13 1567.84 204.552  12
   1   2 -13 1767.36 205.477  10
   1   2 -12 20.6181 28.3961   7
   1   2 -12 158.476 75.4360   4
   1   2 -12 17.2699 48.4277  12
   1   2 -12 112.061 72.1577  10
   1   2 -11 1218.06 164.270  12
   1   2 -11 1286.09 205.120   4
   1   2 -10 250.498 95.2056   4
  -1  -2   9 20002.5 622.152   3
   1   2  -9 19485.2 682.034   4
  -1  -2   8 54.7993 38.7702   3
   1   2  -8 115.538 60.2378   4
   1   2  -7 7014.01 343.867   4
  -1  -2   7 6976.19 316.950   3
   1   2  -6 14392.9 448.928   4
  -1  -2   6 15754.8 433.427   3
   1   2  -5 1188.75 121.467   4
  -1  -2   5 1246.36 114.210   3
   1   2  -4 4111.57 181.352   2
  -1  -2   4 4021.97 195.799   3
   1   2  -4 3860.49 190.231   4
  -1  -2   3 13.5536 22.8221   3
   1   2  -3 19.4162 20.1131   2
   1   2  -3 10.5204 26.6277   4
   1   2  -2 3483.67 147.575   4
   1   2  -2 3582.48 138.869   2
   1   2  -1 5071.32 161.409   2
   1   2  -1 5358.25 224.379   1
   1   2  -1 5283.53 171.445   4
   1   2   0 29754.2 488.160   1
   1   2   0 29028.6 399.794   2
  -1  -2  -1 24.4759 10.0024   5
   1   2   1 39.5003 28.4371   1
  -1  -2  -2 24057.2 318.161   5
   1   2   2 24122.6 484.350   1
  -1  -2  -3 11537.0 284.476   5
   1   2   3 11440.4 375.000   1
   1   2   4 28367.3 648.261   1
   1   2   5 16.0746 36.9046   1
   1   2   5 5.42077 32.5139   3
   1   2   6 4.45746 46.2289   1
   1   2   6 5.51752 32.9707   3
   1   2   7 2893.13 286.733   1
   1   2   7 2823.28 203.739   3
   1   2   8 2620.64 208.338   3
   1   2   8 2941.01 311.488   1
   1   2   9 3902.00 379.958   1
   1   2  10 225.087 108.149   1
   1   2  11 83.2190 74.9105   1
   1   2  12-133.798 82.7474   1
  -1  -2 -13 948.889 142.852   7
  -1  -2 -13 890.597 136.130  12
   1   2  13 880.149 193.020   1
  -1  -2 -14 49.7819 50.0566   7
  -1  -2 -14-24.5522 54.8550  12
  -1  -2 -15 977.445 152.304   7
  -1  -2 -15 1013.53 150.137  12
  -1  -2 -16-22.8431 44.7032   7
  -1  -2 -16-33.3589 50.2303  12
  -1  -2 -17-22.2774 37.6067   7
  -1  -2 -17-9.55868 43.6690  12
  -1  -2 -18 59.0563 35.3773   7
  -1  -2 -19 31.6577 27.4825   7
   1   3 -17 555.104 72.2265  10
   1   3 -16 27.3226 28.2054  10
   1   3 -15-24.5549 41.0092  10
   1   3 -14 163.439 60.5217   7
   1   3 -14 130.303 63.5086  10
   1   3 -13 40.5397 48.0507   7
   1   3 -13-19.4643 41.8042  10
   1   3 -12 75.2619 39.0403   7
   1   3 -11 142.718 45.7115   7
   1   3 -11 214.886 74.6732  12
   1   3 -11 277.748 92.2321   4
  -1  -3  10 87.6689 51.2838   3
   1   3 -10 60.9514 48.2971   4
  -1  -3   9 834.077 138.943   3
   1   3  -9 713.397 131.267   4
  -1  -3   8 277.190 81.9180   3
   1   3  -8 244.640 76.9415   4
  -1  -3   7 1466.67 161.424   3
   1   3  -7 1324.74 149.985   4
  -1  -3   6 5020.86 276.295   3
   1   3  -6 4791.16 257.755   4
  -1  -3   5 927.633 113.952   3
   1   3  -5 906.916 105.721   4
   1   3  -4 7134.68 235.450   2
  -1  -3   4 7263.79 284.572   3
   1   3  -4 6410.71 240.087   4
   1   3  -3 21963.6 350.079   2
  -1  -3   3 21492.9 465.789   3
   1   3  -2 326.014 51.3171   4
   1   3  -2 381.655 43.5041   2
   1   3  -1 47721.8 474.622   2
   1   3  -1 46997.8 490.125   4
   1   3   0 72.5475 25.3067   2
   1   3   0 57.8247 37.2257   1
   1   3   1 58491.3 830.815   1
  -1  -3  -2 26108.6 391.131   5
   1   3   2 26083.5 569.667   1
  -1  -3  -3 8377.34 257.182   5
   1   3   3 8247.70 341.967   1
  -1  -3  -4 6382.91 257.173   5
   1   3   4 6033.53 317.097   1
  -1  -3  -5 633.641 98.0972   5
   1   3   5 576.824 111.423   1
   1   3   6 7.94994 45.6215   1
   1   3   7 395.627 107.445   1
   1   3   8 1464.18 216.797   1
   1   3   9 589.093 138.840   1
   1   3  10-1.14906 40.7582   1
   1   3  11 440.267 141.624   1
   1   3  12 600.227 172.516   1
  -1  -3 -13 3434.56 271.377   7
  -1  -3 -13 3561.50 271.538  12
   1   3  13 3201.69 359.428   1
  -1  -3 -13 3358.62 334.363   4
  -1  -3 -14 946.599 145.303   7
  -1  -3 -14 1085.82 164.123  12
  -1  -3 -15 6171.60 380.332   7
  -1  -3 -15 6565.23 380.513  12
  -1  -3 -16 123.343 60.1292   7
  -1  -3 -16 37.9525 44.2420  12
  -1  -3 -17 57.4015 49.0937   7
  -1  -3 -17-32.7952 42.7082  12
  -1  -3 -18 273.530 69.8018   7
  -1  -3 -19 330.818 54.6506   7
   1   4 -17 39.1281 24.2082  10
   1   4 -16 37.5827 38.1913  10
   1   4 -15 140.068 68.9162  10
   1   4 -14 122.597 57.5026  10
   1   4 -13 3393.18 231.931   7
   1   4 -13 3699.91 290.763  10
   1   4 -12 847.223 116.100   7
   1   4 -11 135.640 52.2912   7
  -1  -4  10 8186.21 461.726   3
  -1  -4   9 339.528 100.345   3
   1   4  -9 243.076 73.6726   4
  -1  -4   8 97.0068 57.3452   3
   1   4  -8 66.5543 53.0948   4
   1   4  -7 1228.08 146.332   4
  -1  -4   7 1444.69 171.734   3
   1   4  -6 2827.38 199.898   4
  -1  -4   6 3214.44 242.610   3
  -1  -4   5 5491.30 302.625   3
   1   4  -5 5062.06 243.883   4
  -1  -4   4 9511.22 371.766   3
   1   4  -4 8859.72 287.062   4
  -1  -4   3 29.1649 36.1448   3
   1   4  -3 22.8642 17.5921   2
   1   4  -3 5.50317 18.3944   4
   1   4  -2 9243.54 196.303   2
  -1  -4   2 9807.49 340.876   3
   1   4  -1 6418.57 349.553   1
   1   4  -1 6233.33 161.054   2
   1   4   0 4641.06 282.039   1
   1   4   0 4272.61 146.931   2
   1   4   1 3254.43 228.656   1
  -1  -4  -2 1682.73 119.868   5
   1   4   2 1749.60 174.166   1
  -1  -4  -3 18004.8 417.775   5
   1   4   3 17996.9 560.721   1
  -1  -4  -4 1469.38 131.598   5
   1   4   4 1474.24 168.968   1
  -1  -4  -5 181.038 62.2011   5
   1   4   5 125.645 53.8669   1
  -1  -4  -6 5190.66 304.113   5
   1   4   6 5014.17 342.919   1
   1   4   7 11093.3 538.517   1
   1   4   8 6024.41 422.171   1
   1   4   9 36.9088 42.9557   1
   1   4  10 2424.95 295.859   1
   1   4  11 963.785 198.328   1
   1   4  12 2937.18 352.082   1
  -1  -4 -13 29625.4 769.520  12
   1   4  13 29024.5 1050.63   1
  -1  -4 -13 30492.5 978.763   4
  -1  -4 -14 249.672 84.5854   7
  -1  -4 -14 286.499 90.9771  12
  -1  -4 -15 14378.3 580.786   7
  -1  -4 -15 14313.3 562.206  12
  -1  -4 -16 10428.4 479.502   7
  -1  -4 -16 10475.9 458.558  12
  -1  -4 -17 72.1838 50.8532   7
  -1  -4 -17 82.1331 37.3958  12
  -1  -4 -18 179.899 58.0265   7
  -1  -4 -18 110.728 47.1410  12
  -1  -4 -19 6.28895 18.7647   7
   1   5 -17 32.7848 19.9398  10
   1   5 -16 170.191 47.3574  10
   1   5 -15 2157.70 183.648  10
   1   5 -14 17.7358 39.8968  10
   1   5 -13 1607.83 154.798   7
   1   5 -13 2011.94 172.506  13
   1   5 -13 1854.72 211.405  10
   1   5 -12 8547.55 372.733   7
   1   5 -12 9238.53 385.586  13
   1   5 -11 503.471 89.1071   7
   1   5 -11 618.381 112.058  13
   1   5 -10 21270.7 563.245   7
  -1  -5  10 21480.5 768.997   3
  -1  -5   9 3484.13 312.940   3
  -1  -5   8 410.939 98.9347   3
  -1  -5   7 1569.67 190.165   3
  -1  -5   6 41.9761 30.3301   3
  -1  -5   5-17.1595 34.4434   3
   1   5  -5 25.9389 24.1738   4
  -1  -5   4 482.323 93.9672   3
   1   5  -4 395.561 64.5372   4
  -1  -5   3 1570.73 157.259   3
   1   5  -3 1357.60 104.692   4
   1   5  -2 528.211 45.4846   2
  -1  -5   2 495.636 92.1474   3
   1   5  -1 2081.29 225.907   1
   1   5  -1 1959.12 72.4994   2
  -1  -5   1 2049.47 164.808   3
   1   5   0 23.2939 41.5071   1
   1   5   0 0.08764 11.1452   2
   1   5   1 5496.24 337.987   1
   1   5   2 5871.44 353.971   1
  -1  -5  -2 5873.79 262.822   5
  -1  -5  -3 2018.30 158.856   5
   1   5   3 2065.30 214.177   1
  -1  -5  -4 16819.5 479.687   5
   1   5   4 16484.9 613.327   1
  -1  -5  -5 36270.2 753.786   5
   1   5   5 35700.0 933.389   1
  -1  -5  -6 1179.50 148.150   5
   1   5   6 1159.39 170.243   1
  -1  -5  -7 27443.7 775.989   5
   1   5   7 26479.2 856.170   1
   1   5   8 2044.71 252.688   1
   1   5   9 1193.31 200.113   1
   1   5  10 1381.45 223.042   1
   1   5  11 130.440 90.1973   1
  -1  -5 -12 755.349 165.482  12
  -1  -5 -12 348.247 109.077   4
   1   5  12 583.115 151.058   1
  -1  -5 -13 26241.2 744.735  12
  -1  -5 -13 27394.0 903.038   4
  -1  -5 -14 19522.1 663.674  12
  -1  -5 -15 6479.84 393.337   7
  -1  -5 -15 6861.57 387.751  12
  -1  -5 -16 14325.7 563.828   7
  -1  -5 -16 14576.2 541.668  12
  -1  -5 -17 1474.83 167.003   7
  -1  -5 -17 1545.45 164.593  12
  -1  -5 -18 202.251 59.5055   7
  -1  -5 -18 207.406 56.8226  12
  -1  -5 -19 6.51631 17.4538   7
   1   6 -16 226.323 44.9238  10
   1   6 -15 327.907 69.6899  10
   1   6 -14 741.982 117.061  10
   1   6 -13 370.438 80.4229  13
   1   6 -13 479.944 105.573  10
   1   6 -12 37677.1 776.094   7
   1   6 -12 39119.2 813.759  13
   1   6 -11-57.1242 57.7170   7
   1   6 -11 37.5807 55.3993  13
   1   6 -10 22611.7 610.788   7
   1   6 -10 21562.3 613.651  13
   1   6  -9 26790.6 643.408   7
  -1  -6   9 27975.9 898.556   3
  -1  -6   8 2794.01 281.736   3
  -1  -6   7 700.498 139.046   3
  -1  -6   6 199.565 73.9718   3
  -1  -6   5 4831.86 323.056   3
  -1  -6   4 263.728 82.5568   3
  -1  -6   3 4204.88 264.871   3
  -1  -6   2 5559.06 292.328   3
  -1  -6   1 1360.35 141.370   3
   1   6   0 3963.13 323.149   1
  -1  -6   0 3998.75 222.246   3
   1   6   1 32.0254 63.0294   1
   1   6   2 1427.85 194.545   1
  -1  -6  -2 1406.63 148.511   5
   1   6   3 376.656 108.775   1
  -1  -6  -3 415.600 85.9600   5
   1   6   4 172.016 86.3878   1
  -1  -6  -4 226.526 66.1623   5
  -1  -6  -5 61656.8 1053.25   5
   1   6   5 62832.0 1341.74   1
  -1  -6  -6 81.6376 57.4010   5
   1   6   6 49.0070 52.0071   1
  -1  -6  -7 21795.5 706.096   5
   1   6   7 21951.8 816.130   1
  -1  -6  -8 18554.4 695.435   5
   1   6   8 18650.9 776.466   1
   1   6   9 72.8231 37.5113   1
  -1  -6 -10 2081.75 229.452   4
   1   6  10 2194.34 283.944   1
   1   6  11 351.846 112.126   1
  -1  -6 -11 459.424 118.681   4
  -1  -6 -12 6325.64 348.672  12
   1   6  12 6990.00 506.340   1
  -1  -6 -12 6508.71 420.967   4
  -1  -6 -13 16996.2 612.753  12
  -1  -6 -14 5338.05 345.246  12
  -1  -6 -15 463.917 115.026   7
  -1  -6 -15 383.096 102.988  12
  -1  -6 -16 8444.47 434.917   7
  -1  -6 -16 8309.46 406.291  12
  -1  -6 -17 45.2312 44.3112   7
  -1  -6 -17 117.150 50.9520  12
  -1  -6 -18 372.785 75.9203   7
  -1  -6 -18 376.296 67.7656  12
  -1  -6 -19 3.60912 16.2949   7
   1   7 -15 87.9686 34.0705  10
   1   7 -14 114.565 43.7893  13
   1   7 -14 11.6561 33.6105  10
   1   7 -13 857.806 113.628  13
   1   7 -13 895.819 128.552  10
   1   7 -12 19550.1 578.036  13
   1   7 -12 20598.2 638.291  10
   1   7 -11 18887.2 558.477   7
   1   7 -11 19706.5 598.597  13
   1   7 -10 8032.84 376.828   7
   1   7 -10 8528.82 396.357  13
   1   7  -9 32928.3 751.491   7
   1   7  -9 31981.4 761.691  13
   1   7  -8 24.5128 35.8877  13
  -1  -7   8 81.6845 39.4366   3
   1   7  -7 23.7738 52.4777  13
  -1  -7   7 102.009 61.9573   3
  -1  -7   6 73.6186 54.2175   3
  -1  -7   5 2618.94 247.560   3
  -1  -7   4 2014.21 209.031   3
  -1  -7   3 171.196 67.3350   3
  -1  -7   2 3490.64 247.209   3
  -1  -7   1 127.227 55.7465   3
   1   7   0 256.015 92.8985   1
  -1  -7   0 298.769 66.6678   3
   1   7   1 721.693 154.041   1
  -1  -7  -1 589.566 96.4562   3
  -1  -7  -2 126.306 47.5210   3
  -1  -7  -2 139.219 62.1312   5
   1   7   2 125.304 64.4903   1
  -1  -7  -3 1183.83 152.686   5
  -1  -7  -3 1172.58 125.004   3
   1   7   3 1273.01 201.556   1
  -1  -7  -4 860.044 132.808   5
   1   7   4 880.334 167.204   1
  -1  -7  -5 13710.2 539.756   5
   1   7   5 13785.6 682.793   1
  -1  -7  -6 10917.9 494.184   5
   1   7   6 10936.3 610.942   1
  -1  -7  -7 42.9530 27.1976   5
   1   7   7 41.0118 38.2924   1
  -1  -7  -8 4389.95 352.708   5
   1   7   8 4481.87 402.852   1
   1   7   9 1012.91 192.626   1
   1   7  10 146.302 88.0212   1
  -1  -7 -11 236.712 59.8631   8
  -1  -7 -11 358.679 80.4173  12
   1   7  11 267.688 101.517   1
  -1  -7 -12 234.531 67.9589   8
  -1  -7 -12 156.268 49.8858  12
  -1  -7 -13 2746.86 251.396  12
  -1  -7 -14 2931.18 257.819  12
  -1  -7 -15 1720.65 194.321  12
  -1  -7 -16 1340.27 171.644   7
  -1  -7 -16 1315.74 162.308  12
  -1  -7 -17-24.9832 36.3441   7
  -1  -7 -17 14.3029 35.2116  12
  -1  -7 -18-6.01888 28.9029   7
  -1  -7 -18 51.0999 33.5204  12
  -1  -7 -19 93.7256 28.1484   7
   1   8 -14 87.3726 34.6436  13
   1   8 -14 39.2368 24.3756  10
   1   8 -13 4550.16 241.398  13
   1   8 -13 4319.03 243.032  10
   1   8 -12 4181.84 263.237  13
   1   8 -12 4004.89 256.855  10
   1   8 -11 4288.87 286.757  13
   1   8 -10 1443.74 155.464   7
   1   8 -10 1725.05 186.149  13
   1   8  -9 12445.2 473.028   7
   1   8  -9 12832.8 505.638  13
   1   8  -8 185.487 68.8293   7
   1   8  -8 151.671 68.0911  13
   1   8  -7 611.442 110.374   7
   1   8  -7 629.003 120.140  13
  -1  -8   7 393.908 119.867   3
   1   8  -6 53.4507 47.7582  13
  -1  -8   6 70.9143 49.1320   3
  -1  -8   5 78.5475 56.2416   3
  -1  -8   4-7.97865 35.5954   3
  -1  -8   3-0.21193 40.4111   3
  -1  -8   2 1073.55 151.669   3
  -1  -8   1 62.9990 45.2752   3
  -1  -8   0 268.888 70.6543   3
  -1  -8  -1 23.9970 22.2728   3
  -1  -8  -1-0.34624 28.1457   5
  -1  -8  -2 46.6313 39.3062   3
  -1  -8  -2-32.3523 40.1943   5
   1   8   2 31.4914 43.1628   1
   1   8   3 129.251 81.2303   1
  -1  -8  -3 97.4955 45.0469   3
  -1  -8  -3 15.2962 37.2479   5
  -1  -8  -4 36.7826 31.8605   3
   1   8   4 29.3490 50.2039   1
  -1  -8  -4 45.2180 36.1130   5
  -1  -8  -5 2077.41 219.841   5
   1   8   5 2044.17 282.045   1
  -1  -8  -6 9217.37 469.204   5
   1   8   6 9458.50 601.813   1
  -1  -8  -7 71.9413 47.4451   5
   1   8   7 4.28054 56.7364   1
  -1  -8  -8 4671.16 359.860   5
   1   8   8 5308.36 455.367   1
   1   8   9 332.900 116.327   1
  -1  -8 -10 199.263 59.4486   8
  -1  -8 -10 232.338 68.1567  12
   1   8  10 372.382 130.008   1
  -1  -8 -11-51.2905 46.5345   8
   1   8  11-22.0594 45.2263   1
  -1  -8 -11-13.9393 39.2929  12
  -1  -8 -12 1332.10 175.522  12
  -1  -8 -12 1139.46 136.347   8
  -1  -8 -13 868.438 122.208   8
  -1  -8 -13 827.028 142.148  12
  -1  -8 -14 490.192 100.021  12
  -1  -8 -15 430.542 103.272  12
  -1  -8 -16-45.0786 52.3343   7
  -1  -8 -16-22.1321 33.7104  12
  -1  -8 -17 120.078 47.5263   7
  -1  -8 -17 74.8659 41.8873  12
  -1  -8 -18 741.157 91.3760   7
  -1  -8 -18 786.242 81.4176  12
  -1  -8 -19 696.938 59.9693   7
   1   9 -14 96.6121 25.5705  10
   1   9 -13 157.414 50.5086  13
   1   9 -13 43.6728 26.4231  10
   1   9 -12-0.96255 43.0811  13
   1   9 -12 1.39942 39.1451  10
   1   9 -11 457.640 98.8528  13
   1   9 -11 329.177 77.6739  10
   1   9 -10 230.620 80.0546  13
   1   9  -9 1118.02 160.994  13
   1   9  -8 314.134 95.8374  13
   1   9  -7 89.7710 60.3932  13
   1   9  -6 31.1505 53.4258  13
   1   9  -5 170.137 72.4560  13
  -1  -9   5 295.944 107.734   3
   1   9  -4 1083.65 136.146  13
  -1  -9   4 1030.98 177.604   3
  -1  -9   3 493.484 113.874   3
  -1  -9   2 43.9022 43.7051   3
  -1  -9   1 3007.26 244.697   3
  -1  -9   0 230.057 64.7733   3
  -1  -9  -1 259.710 69.8431   3
  -1  -9  -2 1059.99 130.049   3
   1   9   2 1198.15 226.784   1
   1   9   3 757.890 185.980   1
  -1  -9  -3 725.267 99.2826   3
   1   9   4 1875.55 285.656   1
   1   9   5 1722.60 273.268   1
   1   9   6 481.132 143.984   1
   1   9   7 205.582 103.145   1
   1   9   8 400.486 130.516   1
  -1  -9  -9 1154.37 143.111   8
  -1  -9  -9 1127.90 149.675  12
   1   9   9 1184.68 212.834   1
  -1  -9 -10 2147.21 205.027   8
  -1  -9 -10 2024.70 214.513  12
   1   9  10 1607.51 248.444   1
  -1  -9 -11 122.462 44.8748   8
  -1  -9 -11 154.984 83.0064  12
  -1  -9 -12 2612.36 252.588  12
  -1  -9 -12 2497.28 218.360   8
  -1  -9 -13 1030.31 160.307  12
  -1  -9 -13 964.178 136.115   8
  -1  -9 -14 38.8317 53.7013   8
  -1  -9 -14 120.094 58.6304  12
  -1  -9 -15 393.130 90.0102  12
  -1  -9 -16 179.629 64.9586   7
  -1  -9 -16 212.613 68.2791  12
  -1  -9 -17 378.039 77.7849   7
  -1  -9 -17 281.620 58.2462  12
  -1  -9 -18 432.472 64.1343   7
  -1  -9 -18 412.690 45.2001  12
   1  10 -12 216.005 63.1963  13
   1  10 -12 95.5314 31.9523  10
   1  10 -11 182.810 62.8489  13
   1  10 -11 364.811 63.4822  10
   1  10 -10-14.8782 43.2023  13
   1  10 -10 32.9149 27.0766  10
   1  10  -9-6.00484 52.7196  13
   1  10  -8 101.301 67.0664  13
   1  10  -7 123.889 64.4697  13
   1  10  -6 34.0429 46.7242  13
   1  10  -5 86.7596 62.5471  13
   1  10  -4 829.180 135.318  13
   1  10  -3 32.8383 42.6498  13
  -1 -10   3 78.3473 67.7004   3
   1  10  -2 339.255 87.5517  13
  -1 -10   2 393.909 105.574   3
  -1 -10   1 40.9146 54.8891   3
  -1 -10   0 758.646 129.723   3
  -1 -10  -1 94.5642 41.6715   3
   1  10   3 130.592 90.7486   1
   1  10   4 8950.50 640.062   1
   1  10   5 2568.34 342.985   1
   1  10   6 3978.97 425.891   1
   1  10   7 70.6776 47.2374   1
  -1 -10  -7 38.0736 40.9895   8
   1  10   8 2113.71 294.257   1
  -1 -10  -8 1995.84 197.879   8
   1  10   9 315.350 114.965   1
  -1 -10  -9 420.941 98.7853   8
  -1 -10  -9 419.995 116.928  12
  -1 -10 -10 9835.38 441.389   8
  -1 -10 -10 10066.6 499.153  12
  -1 -10 -11 3816.43 276.859   8
  -1 -10 -11 4006.32 314.014  12
  -1 -10 -12 1438.46 197.749  12
  -1 -10 -12 1039.03 150.677   8
  -1 -10 -13 7386.42 419.575  12
  -1 -10 -13 7987.57 365.352   8
  -1 -10 -14 137.988 48.8737   8
  -1 -10 -14 297.803 80.0439  12
  -1 -10 -15 74.5181 56.4156  12
  -1 -10 -16 127.804 51.7048   7
  -1 -10 -16 110.390 47.5608  12
  -1 -10 -17 219.920 52.9598   7
  -1 -10 -17 206.544 43.9952  12
  -1 -10 -18 13.4660 21.3364   7
   1  11 -11 139.084 53.0012  13
   1  11 -11-10.3829 16.6575  10
   1  11 -10 473.818 104.727  13
   1  11 -10 188.710 42.1224  10
   1  11  -9-18.1681 68.2375  13
   1  11  -9 147.645 39.9198  10
   1  11  -8 506.815 117.864  13
   1  11  -8 526.718 79.7780  10
   1  11  -7 337.607 97.9896  13
   1  11  -6 1525.55 202.181  13
   1  11  -5 1641.68 205.695  13
   1  11  -4 1755.41 206.054  13
   1  11  -3 363.709 98.7370  13
   1  11  -2 761.489 125.873  13
  -1 -11   2 579.902 88.6297   9
  -1 -11   1 378.183 64.1737   8
  -1 -11   1 508.642 110.186   3
   1  11  -1 527.799 109.850  13
  -1 -11   1 426.077 76.0403   9
  -1 -11   0 1.19022 29.6235   8
  -1 -11   0 6.04236 39.0141   9
  -1 -11  -1 3251.14 198.292   8
   1  11   1 3360.62 243.638  13
  -1 -11  -1 2768.73 200.288   9
  -1 -11  -2 44069.0 758.341   8
  -1 -11  -3 1244.96 142.176   8
   1  11   4 28071.4 1179.42   1
  -1 -11  -4 29048.9 680.176   8
   1  11   5 21634.2 1016.67   1
  -1 -11  -5 22103.1 614.999   8
   1  11   6 188.683 96.7775   1
  -1 -11  -6 183.634 81.5709   8
  -1 -11  -7-38.7995 53.6343   8
  -1 -11  -8 589.221 113.771   8
  -1 -11  -9 30.4241 39.0455   8
  -1 -11  -9 45.7465 49.0816  12
  -1 -11 -10 1363.23 176.984   8
  -1 -11 -10 1249.26 186.168  12
  -1 -11 -11 3672.51 280.386   8
  -1 -11 -11 3826.95 307.650  12
  -1 -11 -12 67.5873 46.6103   8
  -1 -11 -12-21.2730 60.1480  12
  -1 -11 -13 5512.81 348.797  12
  -1 -11 -13 5759.65 308.041   8
  -1 -11 -14 1320.33 159.394  12
  -1 -11 -14 1332.10 140.553   8
  -1 -11 -15 179.824 55.4502  12
  -1 -11 -16 674.648 96.4200   7
  -1 -11 -16 646.052 84.7783  12
  -1 -11 -17 35.1018 24.5758   7
   1  12 -10 375.489 74.3715  13
   1  12  -9 543.570 103.553  13
   1  12  -8 1090.76 155.159  13
   1  12  -7 101.154 69.4358  13
   1  12  -6 1210.61 180.406  13
   1  12  -5 564.908 126.077  13
   1  12  -4 477.832 116.474  13
   1  12  -3 2018.75 228.256  13
   1  12  -2-3.81907 55.6264  13
  -1 -12   1 224.009 56.5128   8
   1  12  -1 234.907 83.6807  13
  -1 -12   0 443.900 80.7834   8
   1  12   0 584.609 120.036  13
  -1 -12  -1 172.959 66.1636   8
   1  12   1 197.945 81.8510  13
  -1 -12  -2 28914.4 679.572   8
  -1 -12  -3 23874.0 626.152   8
  -1 -12  -4 2514.74 216.156   8
  -1 -12  -5 40528.4 884.406   8
  -1 -12  -6 886.543 138.736   8
  -1 -12  -7 428.848 100.278   8
  -1 -12  -8 26.4462 51.5629   8
  -1 -12  -9 29.3703 47.8868   8
  -1 -12  -9 39.6602 43.6153  12
  -1 -12 -10 24.4432 54.9799   8
  -1 -12 -10-25.6870 65.0914  12
  -1 -12 -11 2214.22 235.802  12
  -1 -12 -11 2334.41 219.495   8
  -1 -12 -12 910.161 149.124  12
  -1 -12 -12 884.193 129.959   8
  -1 -12 -13 160.120 62.2407   8
  -1 -12 -13 107.779 55.4828  12
  -1 -12 -14 25.6879 35.5633   8
  -1 -12 -14-42.0724 43.1004  12
  -1 -12 -15 1091.49 110.536  12
  -1 -12 -16 156.932 41.5957   7
  -1 -12 -16 160.806 33.6237  12
   1  13  -9 262.974 53.1354  13
   1  13  -8 62.2732 50.8175  13
   1  13  -7 354.941 95.0000  13
   1  13  -6 101.697 65.7438  13
   1  13  -5 1365.41 184.693  13
   1  13  -4 68.8982 82.0163  13
   1  13  -3 1404.37 196.144  13
   1  13  -2 101.331 69.3054  13
  -1 -13   1 30.0712 29.5753   8
   1  13  -1 163.842 73.8867  13
  -1 -13   0 2110.48 183.180   8
   1  13   0 2538.54 255.075  13
  -1 -13  -1-30.9432 39.3401   8
   1  13   1-70.9974 61.9455  13
  -1 -13  -2 2446.63 209.980   8
  -1 -13  -3 11967.4 469.402   8
  -1 -13  -4 649.479 122.280   8
  -1 -13  -5 1891.74 200.409   8
  -1 -13  -6 4743.52 314.823   8
  -1 -13  -7 1788.17 199.270   8
  -1 -13  -8 688.301 131.830   8
  -1 -13  -8 695.420 139.509  12
  -1 -13  -9 449.030 103.074   8
  -1 -13  -9 487.511 121.523  12
  -1 -13 -10 213.313 81.0319   8
  -1 -13 -10 299.107 98.2453  12
  -1 -13 -11 27.4653 33.2126   8
  -1 -13 -11 86.2359 55.2681  12
  -1 -13 -12 24.1558 34.8200   8
  -1 -13 -12 30.5599 40.4708  12
  -1 -13 -13 477.064 79.1272   8
  -1 -13 -13 461.912 87.2159  12
  -1 -13 -14-6.71238 18.4235   8
  -1 -13 -14-32.5807 27.9524  12
  -1 -13 -15 32.4170 20.1897  12
  -1 -13 -16 156.544 28.4870   7
   1  14  -8 73.1632 28.3253  13
   1  14  -7 890.565 103.678  13
   1  14  -6 119.468 56.8878  13
   1  14  -5 383.612 94.7317  13
   1  14  -4 747.481 135.155  13
   1  14  -3 340.328 101.877  13
   1  14  -2 1312.57 176.271  13
   1  14  -1 1211.31 172.258  13
  -1 -14   0 3.71423 36.6324   8
   1  14   0-29.7527 65.6989  13
  -1 -14  -1 68.1718 39.6665   8
  -1 -14  -2 81.9472 47.6893   8
  -1 -14  -3 5594.94 323.301   8
  -1 -14  -4 32.6144 45.7085   8
  -1 -14  -5 251.269 74.6389   8
  -1 -14  -6 222.627 66.5126   8
  -1 -14  -7 141.818 64.4854   8
  -1 -14  -8 19.6867 44.2980   8
  -1 -14  -8 11.1368 47.4535  12
  -1 -14  -9 1408.75 164.845   8
  -1 -14  -9 1097.60 153.049  12
  -1 -14 -10 18.1114 49.2855   8
  -1 -14 -10 40.0728 42.7601  12
  -1 -14 -11 861.227 122.131  12
  -1 -14 -11 808.960 112.132   8
  -1 -14 -12-81.8715 42.8350   8
  -1 -14 -12 3.92940 32.2763  12
  -1 -14 -13 15.8589 25.1948   8
  -1 -14 -13 64.6874 38.0019  12
  -1 -14 -14 13.9517 15.0201  12
   1  15  -5-44.8526 39.8803  13
   1  15  -4 444.605 80.0686  13
   1  15  -3 428.383 82.9020  13
   1  15  -2-45.5690 49.6771  13
   1  15  -1 934.920 122.491  13
  -1 -15   0 304.591 56.8414   8
  -1 -15  -1 94.8495 43.6837   8
  -1 -15  -2 1917.36 168.192   8
  -1 -15  -3 1200.44 138.795   8
  -1 -15  -4 5.69184 39.9100   8
  -1 -15  -5 2015.37 189.347   8
  -1 -15  -6 84.1645 51.1186   8
  -1 -15  -7 262.790 73.7140   8
  -1 -15  -7 230.448 72.3716  12
  -1 -15  -8 244.321 69.5274   8
  -1 -15  -8 128.538 59.6956  12
  -1 -15  -9 35.7272 35.9133   8
  -1 -15  -9 5.96865 29.8928  12
  -1 -15 -10 979.339 113.338  12
  -1 -15 -10 846.402 108.885   8
  -1 -15 -11 112.826 38.0466   8
  -1 -15 -11 124.600 39.7335  12
  -1 -15 -12 22.5713 20.8680   8
  -1 -15 -12 48.8128 26.0783  12
  -1 -16  -1 1253.86 90.7809   8
  -1 -16  -2 2491.40 152.750   8
  -1 -16  -3 38.3288 35.9526   8
  -1 -16  -4 173.807 57.2990   8
  -1 -16  -5 87.2144 46.1525   8
  -1 -16  -6 1700.06 149.098   8
  -1 -16  -6 1530.24 148.239  12
  -1 -16  -7-1.59514 32.4478   8
  -1 -16  -7-4.08478 26.8816  12
  -1 -16  -8 1750.42 137.900  12
  -1 -16  -8 1880.18 146.698   8
  -1 -16  -9 415.595 67.7753   8
  -1 -16  -9 415.184 65.1697  12
  -1 -16 -10 1726.71 106.122  12
  -1 -16 -10 1748.88 118.646   8
  -1 -16 -11 1414.88 89.6224   8
  -1 -17  -3 644.874 78.0955  12
  -1 -17  -4 59.9656 24.3692   8
  -1 -17  -4 36.6359 23.7346  12
  -1 -17  -5 70.1252 26.8542   8
  -1 -17  -5 31.5796 20.1366  12
  -1 -17  -6 292.399 49.1344   8
  -1 -17  -6 351.756 51.3014  12
  -1 -17  -7 88.4222 26.8380   8
  -1 -17  -8 3777.29 146.643   8
   2 -17  -5 202.985 38.7027   8
   2 -17  -4 110.778 30.9787   8
   2 -17  -4 44.5772 21.9306  12
   2 -17  -3 294.924 45.7463   8
   2 -17  -2 229.707 37.5673   8
   2 -16  -9 43.1771 25.6347  12
   2 -16  -8 1443.67 97.7115   8
   2 -16  -8 1109.28 116.340  12
   2 -16  -7 1933.44 127.579   8
   2 -16  -7 1614.51 149.539  12
   2 -16  -6 27.9180 26.7382   8
   2 -16  -6-7.63835 34.2432  12
   2 -16  -5 848.335 99.4379   8
   2 -16  -5 723.967 112.286  12
   2 -16  -4 379.288 69.2079   8
   2 -16  -4 276.076 74.3125  12
   2 -16  -3 2714.05 183.079   8
   2 -16  -2 6857.91 283.054   8
   2 -16  -1 139.149 50.8226   8
   2 -16   0 148.800 43.6123   8
   2 -16   1 42.5675 23.4022   8
   2 -16   2 621.467 57.1801   8
   2 -15 -12 210.305 41.0912  12
   2 -15 -11 25.5669 28.0048  12
   2 -15 -10 33.9796 16.4783   8
   2 -15 -10 60.8745 40.4021  12
   2 -15  -9 295.133 54.6344   8
   2 -15  -9 139.166 62.1100  12
   2 -15  -8 273.189 57.7779   8
   2 -15  -8 156.507 64.0995  12
   2 -15  -7 15.3791 30.9679   8
   2 -15  -7 1.78925 40.2340  12
   2 -15  -6 431.296 80.2607   8
   2 -15  -6 391.290 102.282  12
   2 -15  -5 1264.08 145.453   8
   2 -15  -5 979.782 154.426  12
   2 -15  -4 150.718 67.5246   8
   2 -15  -3 1510.50 163.243   8
   2 -15  -2 4372.58 280.324   8
   2 -15  -1 58.4515 50.6672   8
   2 -15   0 183.616 60.3780   8
   2 -15   1 32.9398 40.7314   8
   2 -15   2 40.8829 32.5095   8
   2 -15   3 53.2482 32.6668   8
   2 -15   4 292.947 42.4101   8
   2 -14 -13 195.266 47.5719  12
   2 -14 -12 68.0860 30.5334  12
   2 -14 -11 64.9152 40.3796  12
   2 -14 -10 60.4743 25.7848   8
   2 -14 -10 46.2300 58.9777  12
   2 -14  -9 206.565 54.3981   8
   2 -14  -9 176.554 68.9404  12
   2 -14  -8 1218.47 132.947   8
   2 -14  -8 1085.56 170.164  12
   2 -14  -7 1350.13 153.480   8
   2 -14  -7 1307.42 188.918  12
   2 -14  -6-21.1137 37.6932   8
   2 -14  -6 38.0621 47.5369  12
   2 -14  -5 221.625 83.9434   8
   2 -14  -4-7.47358 38.7602   8
   2 -14  -3 2801.82 244.865   8
   2 -14  -1 5179.37 318.052   9
   2 -14   0 426.571 92.2468   9
   2 -14   1 18.2091 37.2285   9
   2 -14   2 1338.05 154.044   9
   2 -14   3 798.954 113.321   9
   2 -14   4 102.840 47.2191   9
   2 -14   5 356.010 55.8327   8
   2 -14   5 295.588 60.0582   9
   2 -14   6-29.2297 29.1434   9
   2 -13 -14 450.019 71.1323  12
   2 -13 -13 164.995 51.1972  12
   2 -13 -12 29.4338 41.5519  12
   2 -13 -11 250.260 81.4023  12
   2 -13 -10 1637.62 133.928   8
   2 -13 -10 1619.52 201.550  12
   2 -13  -9 934.212 114.163   8
   2 -13  -9 1016.32 164.030  12
   2 -13  -8 1507.62 161.248   8
   2 -13  -8 1406.01 199.382  12
   2 -13  -7 2345.02 205.057   8
   2 -13  -7 2395.24 263.123  12
   2 -13  -6 679.631 113.033   8
   2 -13  -5 2229.09 210.058   8
   2 -13  -3 608.732 107.675   9
   2 -13  -2 66.5505 43.5396   9
   2 -13  -1 10738.2 467.839   9
   2 -13   0 209.792 73.2333   9
   2 -13   1 1963.59 204.747   9
   2 -13   2 3526.01 260.611   9
   2 -13   3 2020.71 193.671   9
   2 -13   4 24.1401 31.5585   9
  -2  13  -5 58.2988 34.9033  13
   2 -13   5 55.4942 41.5610   9
  -2  13  -6 167.772 53.1840  13
   2 -13   6 27.5565 25.8678   9
  -2  13  -7 4191.93 220.049  13
   2 -13   7 4167.21 185.563   9
  -2  13  -8 3180.48 175.255  13
   2 -13   8 2743.88 111.858   9
  -2  13  -9 112.960 35.2414  13
   2 -12 -15 189.943 44.1414  12
   2 -12 -14 1048.30 124.621  12
   2 -12 -13 68.6169 25.6009   6
   2 -12 -13 50.7828 46.3892  12
   2 -12 -12 469.064 71.0312   6
   2 -12 -12 379.007 99.2679  12
   2 -12 -11-6.08241 33.8434   6
   2 -12 -11 30.0360 56.0787  12
   2 -12 -10 76.1522 41.1372   6
   2 -12 -10 81.4093 38.7397   8
   2 -12 -10 115.938 66.1891  12
   2 -12  -9 3351.56 216.236   6
   2 -12  -9 3356.88 222.424   8
   2 -12  -9 3246.69 300.945  12
   2 -12  -8 442.342 85.7935   8
   2 -12  -8 556.554 91.7652   6
   2 -12  -8 450.324 119.976  12
   2 -12  -7 30.6422 44.4169   8
   2 -12  -7 48.1293 30.1484   6
   2 -12  -7-8.46612 49.0408  12
   2 -12  -6 5048.79 302.246   8
   2 -12  -6 4892.25 271.638   6
   2 -12  -5 5255.60 276.726   6
   2 -12  -4 9835.23 374.553   6
   2 -12  -4 8778.74 402.964   9
   2 -12  -3 75.2062 43.5900   9
   2 -12  -2 220.101 70.4066   9
   2 -12  -1 13492.9 503.366   9
   2 -12   0 3118.40 245.628   9
   2 -12   1 17169.0 579.796   9
   2 -12   2 274.544 82.2222   9
   2 -12   3 8261.65 394.821   9
  -2  12  -4 673.631 116.801  13
   2 -12   4 743.768 122.909   9
  -2  12  -5-85.9982 63.6996  13
   2 -12   5 33.3132 45.3901   9
  -2  12  -6 149.927 68.6025  13
   2 -12   6 179.987 58.1547   9
  -2  12  -7 73.7178 46.7403  13
   2 -12   7 36.8227 27.8394   9
  -2  12  -8 3740.45 234.519  13
   2 -12   8 3554.22 179.678   9
  -2  12  -9 750.890 99.0470  13
  -2  12 -10 134.794 41.2209  13
  -2  12 -11-21.4603 26.5508  13
   2 -11 -16 697.593 87.6328  12
   2 -11 -15 102.886 26.7814   6
   2 -11 -15 105.870 28.9882   7
   2 -11 -15 123.138 48.0239  12
   2 -11 -14 3042.07 168.417   6
   2 -11 -14 2911.42 229.998  12
   2 -11 -13 3925.58 215.399   6
   2 -11 -13 3621.10 281.915  12
   2 -11 -12 111.152 41.2522   6
   2 -11 -12 79.7758 61.8721  12
   2 -11 -11 561.037 94.1600   6
   2 -11 -11 410.996 104.666  12
   2 -11 -10 114.591 53.2755   6
   2 -11 -10 86.5582 49.1166  12
   2 -11  -9 5505.48 284.179   8
   2 -11  -9 5631.28 302.355   6
   2 -11  -9 5295.75 383.201  12
   2 -11  -8 4665.60 277.259   6
   2 -11  -8 4467.18 269.141   8
   2 -11  -8 4131.82 334.531  12
   2 -11  -7 615.389 105.905   8
   2 -11  -7 495.900 88.6450   6
   2 -11  -6 4361.54 258.330   6
   2 -11  -6 4946.71 291.025   8
   2 -11  -5 17779.8 507.734   6
   2 -11  -5 17582.9 535.213   9
   2 -11  -4 2173.16 309.666   5
   2 -11  -4 2547.72 189.802   6
   2 -11  -4 2336.90 200.570   9
   2 -11  -3 2937.62 357.921   5
   2 -11  -3 2748.16 214.446   9
   2 -11  -2 4683.24 460.032   5
   2 -11  -2 4571.81 273.722   9
   2 -11  -1 13715.1 790.940   5
   2 -11  -1 13630.8 468.022   9
   2 -11   0 21692.7 1007.25   5
   2 -11   0 22962.1 615.570   9
   2 -11   1 868.076 125.203   9
   2 -11   2 413.771 94.9066   9
   2 -11   3 7002.28 359.186   9
  -2  11  -4 1790.66 184.118  13
   2 -11   4 1872.91 184.757   9
  -2  11  -5 544.649 112.167  13
   2 -11   5 431.204 90.2999   9
  -2  11  -6 103.174 63.2519  13
   2 -11   6 70.1080 50.2584   9
  -2  11  -7 318.295 94.0144  13
   2 -11   7 434.820 84.1251   9
  -2  11  -8 1758.87 187.693  13
   2 -11   8 1588.82 139.929   9
  -2  11  -9 249.711 76.3707  13
   2 -11   9 52.6085 25.1702   9
  -2  11 -10 65.1882 39.8360  13
  -2  11 -11 26.7702 31.7924  13
  -2  11 -12 425.112 58.7035  13
   2 -10 -17 4772.14 181.499  12
   2 -10 -16 78.4832 35.9872  12
   2 -10 -15 2903.72 173.266   6
   2 -10 -15 2676.27 152.827   7
   2 -10 -15 2729.65 219.518  12
   2 -10 -14 833.882 108.065   6
   2 -10 -14 824.347 138.863  12
   2 -10 -13 2269.22 185.500   6
   2 -10 -13 2135.68 231.294  12
   2 -10 -12 151.234 64.9411   6
   2 -10 -12 35.3218 50.9271  12
   2 -10 -11 42.8236 31.0229   6
   2 -10 -11-48.7782 72.8022  12
   2 -10 -10 64.8331 49.9408   6
   2 -10 -10 101.608 83.0260  12
   2 -10  -9 1776.24 178.172   6
   2 -10  -9 1732.05 214.667  12
   2 -10  -8 2169.74 191.267   6
   2 -10  -8 2091.09 172.028   8
   2 -10  -8 1979.69 225.845  12
   2 -10  -7 154.360 50.8728   5
   2 -10  -7 180.751 66.6532   8
   2 -10  -7 173.149 57.3776   6
   2 -10  -6 771.290 193.847   5
   2 -10  -6 567.050 93.1107   6
   2 -10  -5 24861.1 1076.57   5
   2 -10  -5 23537.6 558.018   6
   2 -10  -5 22899.6 546.599   9
   2 -10  -4 1972.20 313.958   5
   2 -10  -3 179.936 88.4850   5
   2 -10  -2 4589.56 471.012   5
   2 -10  -1 155.991 78.3151   5
   2 -10   0 16529.0 484.653   9
   2 -10   1 171.415 61.0541   9
   2 -10   2 832.523 152.377   3
   2 -10   2 634.499 101.844   9
   2 -10   3 281.645 95.6138   3
   2 -10   3 204.924 78.7518   9
   2 -10   4 266.362 61.9819   9
   2 -10   5 448.454 92.7252   9
   2 -10   6 50.8788 47.2762   9
   2 -10   7 213.438 62.0432   9
   2 -10   8 938.929 118.947   9
   2 -10   9 417.055 76.8719   9
  -2  10 -10 27.8746 44.2115  13
   2 -10  10-3.69959 18.8221   9
  -2  10 -11 1655.68 165.874  13
  -2  10 -12 995.129 120.109  13
  -2  10 -13 1177.95 98.7802  13
  -2  10 -13 1177.50 90.9439  10
   2  -9 -17 2114.56 144.532  12
   2  -9 -16 13.9988 36.0284  12
   2  -9 -15 35.1949 33.9759   7
   2  -9 -15 18.2566 30.9715   6
   2  -9 -15 19.1329 39.3115  12
   2  -9 -14 107.326 50.0301   6
   2  -9 -14 96.6408 61.2758  12
   2  -9 -13 874.601 129.012   6
   2  -9 -13 942.947 165.816  12
   2  -9 -12 452.126 98.1031   6
   2  -9 -12 330.516 100.878  12
   2  -9 -11 44.5173 41.9679   6
   2  -9 -11 28.4288 53.7419  12
   2  -9 -10 521.176 103.165   6
   2  -9 -10 444.648 107.200  12
   2  -9  -9 73.8371 42.7495   6
   2  -9  -9 71.1339 66.6279   5
   2  -9  -9 134.098 64.6211  12
   2  -9  -8 717.230 188.783   5
   2  -9  -8 604.868 98.1196   6
   2  -9  -8 457.023 112.444  12
   2  -9  -7 2299.23 183.113   6
   2  -9  -7 2430.45 342.349   5
   2  -9  -6 748.868 192.730   5
   2  -9  -5 14045.5 807.668   5
   2  -9  -4 5596.64 498.246   5
   2  -9  -3 1888.64 296.480   5
   2  -9  -2 275.206 120.958   5
   2  -9  -1 882.801 208.771   5
   2  -9   1 474.648 120.953   3
   2  -9   2 47.8087 48.6739   3
   2  -9   3 164.861 73.1012   3
   2  -9   4 23.4597 61.4496   3
   2  -9   4 22.4836 35.8020   9
   2  -9   5 805.142 173.672   3
  -2   9  -5 737.702 132.669   7
   2  -9   5 780.406 112.046   9
  -2   9  -6 444.392 151.707   7
   2  -9   6 19.4653 35.3687   9
  -2   9  -7 1764.52 218.184   7
   2  -9   7 2046.22 186.399   9
  -2   9  -8 45.3031 59.9821   7
   2  -9   8 24.3550 38.4516   9
  -2   9  -9 1215.15 178.912   7
   2  -9   9 1226.05 134.258   9
  -2   9 -10 92.2336 57.8788   7
   2  -9  10 44.9384 37.3889   9
  -2   9 -11 372.194 99.4911   7
  -2   9 -12 812.757 121.390  13
  -2   9 -13 661.153 100.267  13
  -2   9 -14 644.622 72.2809  13
  -2   9 -14 758.229 73.9346  10
   2  -8 -18 42.9469 18.4069  12
   2  -8 -17 159.999 47.4130  12
   2  -8 -16 1146.99 126.131   6
   2  -8 -16 1117.68 141.794  12
   2  -8 -15-42.6124 43.4546   7
   2  -8 -15 22.9051 32.6390   6
   2  -8 -15 26.9871 51.8253  12
   2  -8 -14 2234.79 206.956   6
   2  -8 -14 2311.93 247.965  12
   2  -8 -13 990.807 144.079   6
   2  -8 -13 854.700 154.992  12
   2  -8 -12 112.055 48.8664   6
   2  -8 -12 211.133 90.6733  12
   2  -8 -11 5131.62 313.201   6
   2  -8 -11 5006.51 364.510  12
   2  -8 -10 549.779 109.228   6
   2  -8 -10 470.220 156.683   5
   2  -8 -10 629.819 136.812  12
   2  -8  -9 78.9791 40.8240   6
   2  -8  -9 228.318 113.686   5
   2  -8  -9 61.0045 52.5831  12
   2  -8  -9 315.825 88.3197  11
   2  -8  -8 162.630 86.4121   5
   2  -8  -7 79.0286 96.3649   5
   2  -8  -6 4649.01 458.966   5
   2  -8  -5 12543.2 753.230   5
   2  -8  -4 364.996 140.984   5
   2  -8  -3 560.184 164.674   5
   2  -8  -2 141.952 83.7211   5
   2  -8   0 652.998 116.596   3
   2  -8   1 2787.10 253.049   3
   2  -8   2 20.0542 43.0124   3
   2  -8   3 142.498 76.8714   3
   2  -8   4 252.429 106.819   3
   2  -8   5 7903.98 519.980   3
   2  -8   6 1985.83 285.749   3
  -2   8  -6 2157.31 222.157   7
   2  -8   6 2327.69 181.956   9
   2  -8   7 1754.32 266.667   3
  -2   8  -7 1830.02 212.921   7
   2  -8   7 1867.30 171.523   9
  -2   8  -8 2210.52 230.789   7
   2  -8   8 2631.86 200.976   9
  -2   8  -9 268.964 87.4008   7
   2  -8   9 449.629 85.1980   9
  -2   8 -10 215.280 71.5671   7
   2  -8  10 227.504 65.5124   9
  -2   8 -11 150.664 73.4736   7
  -2   8 -12 1909.40 208.435   7
  -2   8 -13 155.405 58.3052   7
  -2   8 -13 359.555 91.3565  13
  -2   8 -14 1084.65 115.577  13
  -2   8 -15 1239.15 89.5844  13
  -2   8 -15 1481.95 96.9218  10
   2  -7 -18 942.840 88.1665  12
   2  -7 -17 2407.65 187.238  12
   2  -7 -16 164.042 53.8031   6
   2  -7 -16 222.449 78.2978  12
   2  -7 -15 636.238 93.5243   7
   2  -7 -15 649.904 117.767   6
   2  -7 -15 774.232 143.377  12
   2  -7 -14 170.034 69.3039   6
   2  -7 -14 241.784 96.6240  12
   2  -7 -13 798.635 129.189   6
   2  -7 -13 867.779 162.281  12
   2  -7 -12 16805.8 581.666   6
   2  -7 -12 16873.8 678.360  12
   2  -7 -11 1789.42 185.616   6
   2  -7 -11 1794.93 210.505  12
   2  -7 -11 1892.39 157.267  11
   2  -7 -10 1308.69 154.518   6
   2  -7 -10 1343.01 261.978   5
   2  -7 -10 1314.12 184.017  12
   2  -7 -10 1189.60 117.920  11
   2  -7  -9 1025.59 225.261   5
   2  -7  -8 2308.83 325.278   5
   2  -7  -7 613.746 167.007   5
   2  -7  -6 209.798 109.123   5
   2  -7  -5 737.188 183.942   5
   2  -7  -4 13253.0 722.319   5
   2  -7  -3 15693.8 767.289   5
   2  -7  -2 1246.50 213.840   5
   2  -7  -1 2470.98 189.585   3
   2  -7   0 14155.2 494.848   3
   2  -7   1 9952.74 444.864   3
   2  -7   2 2630.42 242.915   3
   2  -7   3 4968.79 352.336   3
   2  -7   4 128.931 71.7714   3
   2  -7   5 20656.4 798.367   3
   2  -7   6 6965.84 480.437   3
   2  -7   7 76.9390 81.1645   3
  -2   7  -7 103.324 53.1387   7
   2  -7   8 1936.70 287.328   3
  -2   7  -8 2088.98 221.435   7
   2  -7   8 2287.77 176.526   9
  -2   7  -9 7763.33 429.133   7
   2  -7   9 8381.15 338.225   9
  -2   7 -10 1257.01 188.427   7
   2  -7  10 1475.87 142.063   9
  -2   7 -11 589.419 126.196   7
   2  -7  11 765.650 96.2378   9
  -2   7 -12 533.046 121.375   7
  -2   7 -13 57.9530 46.1501   7
  -2   7 -14 986.041 136.703   7
  -2   7 -15 5012.41 244.691   7
  -2   7 -15 5110.78 218.295  13
  -2   7 -15 5133.57 222.587  10
  -2   7 -16 159.711 29.0402  10
   2  -6 -18 19.9348 30.9781  12
   2  -6 -17 3007.03 221.351  12
   2  -6 -16 5910.71 359.276  12
   2  -6 -15 28.5911 41.6180   6
   2  -6 -15 106.648 67.4336  12
   2  -6 -14 3796.02 249.840   7
   2  -6 -14 3816.49 289.182   6
   2  -6 -14 3709.31 326.264  12
   2  -6 -13 1074.64 157.575   6
   2  -6 -13 1036.10 168.948  12
   2  -6 -12 20385.7 635.165   6
   2  -6 -12 20473.6 732.280  12
   2  -6 -12 18601.6 428.268  11
   2  -6 -11 16199.8 550.621   6
   2  -6 -11 16223.5 754.947   4
   2  -6 -11 16453.5 635.108  12
   2  -6 -11 15593.6 391.090  11
   2  -6 -10 215.690 70.1117   6
   2  -6 -10 235.129 67.3943  12
   2  -6 -10 374.716 120.074   4
   2  -6 -10 143.513 81.6379   5
   2  -6  -9 3710.70 352.148   4
   2  -6  -9 3763.78 416.106   5
   2  -6  -8 9719.87 540.269   4
   2  -6  -8 10295.6 667.040   5
   2  -6  -7 992.025 212.522   5
   2  -6  -6 652.843 168.491   5
   2  -6  -5 2536.04 316.297   5
   2  -6  -4 4902.66 418.566   5
   2  -6  -3 29512.1 988.775   5
   2  -6  -2 3057.97 173.411   3
   2  -6  -2 2671.24 299.045   5
   2  -6  -1 14116.2 424.244   3
   2  -6   0 47205.4 820.518   3
   2  -6   1 46366.2 885.450   3
   2  -6   2 1649.20 180.405   3
   2  -6   3 108.033 57.0865   3
   2  -6   4 4874.95 350.022   3
   2  -6   5 27845.7 886.390   3
   2  -6   6 12447.6 616.301   3
   2  -6   7 76.9165 46.6360   3
   2  -6   8 430.516 142.444   3
   2  -6   9 3985.41 392.958   3
  -2   6  -9 3827.29 287.357   7
   2  -6   9 4273.02 230.661   9
  -2   6 -10 4836.74 333.966   7
   2  -6  10 5187.51 256.067   9
  -2   6 -11 1504.63 198.466   7
   2  -6  11 1645.52 143.971   9
  -2   6 -12 932.568 156.847   7
  -2   6 -13 90.5978 56.9443   7
  -2   6 -14 80.8362 55.3374   7
  -2   6 -15 5179.50 290.836   7
  -2   6 -16 30.9028 30.1404   7
  -2   6 -16 38.9981 27.5142  13
  -2   6 -16 41.3964 20.0424  10
   2  -5 -18 526.087 77.6858  12
   2  -5 -17 1981.99 183.732  12
   2  -5 -16 16530.8 614.671  12
   2  -5 -15 1249.90 169.284   6
   2  -5 -15 1220.09 178.987  12
   2  -5 -14 504.277 111.058   6
   2  -5 -14 540.257 129.352  12
   2  -5 -13 5911.02 360.885   6
   2  -5 -13 5923.38 410.719  12
   2  -5 -12 3690.36 270.325   6
   2  -5 -12 3630.41 303.711  12
   2  -5 -11 22817.7 638.391   6
   2  -5 -11 23171.7 733.974  12
   2  -5 -11 23671.3 983.790   4
   2  -5 -10 74.6870 59.5554   5
   2  -5 -10 155.994 101.171   4
   2  -5  -9 2724.00 306.827   4
   2  -5  -9 2723.40 346.080   5
   2  -5  -8 25342.1 887.643   4
   2  -5  -8 24686.0 996.457   5
   2  -5  -7 2920.78 287.399   4
   2  -5  -7 3065.37 347.806   5
   2  -5  -6 11202.3 522.281   4
   2  -5  -6 12385.2 670.095   5
   2  -5  -5 53.9604 39.7917   5
   2  -5  -4 85.4253 47.5724   5
   2  -5  -4 160.665 46.8004   2
   2  -5  -3 49415.2 631.002   2
   2  -5  -3 47990.0 1185.88   5
   2  -5  -2 613.677 64.1184   2
   2  -5  -2 500.371 83.1416   3
   2  -5  -2 558.698 132.879   5
   2  -5  -1 156.159 30.8053   2
   2  -5  -1 161.608 49.0064   3
   2  -5   0 3293.57 202.849   3
   2  -5   0 3421.74 119.916   2
   2  -5   1 114286. 1251.13   3
   2  -5   1 112081. 666.731   2
   2  -5   2 3276.05 240.323   3
   2  -5   3 514.081 103.276   3
   2  -5   4 4514.06 313.969   3
   2  -5   5 6965.50 413.768   3
   2  -5   6 21167.0 782.639   3
   2  -5   7 2127.26 255.568   3
   2  -5   8 7.84744 41.4454   3
   2  -5   9 1543.88 238.560   3
  -2   5  -9 1504.02 166.705   7
   2  -5  10 762.686 170.947   3
  -2   5 -10 715.488 123.317   7
   2  -5  10 672.411 92.4904   9
  -2   5 -11 1901.99 210.615   7
   2  -5  11 2091.68 158.930   9
  -2   5 -12 141.845 82.7212   7
  -2   5 -13 2169.77 233.526   7
  -2   5 -14 155.272 75.7407   7
  -2   5 -15 51.9068 43.5588   7
  -2   5 -16 108.996 42.4531   7
  -2   5 -16 189.219 48.8955  13
  -2   5 -16 122.370 40.6037  10
  -2   5 -17 546.997 66.5018   7
  -2   5 -17 428.829 43.8542  10
   2  -4 -18 722.360 92.9233  12
   2  -4 -17 3646.92 258.290  12
   2  -4 -16 12449.6 535.785  12
   2  -4 -15 699.083 134.745   6
   2  -4 -15 716.783 142.103  12
   2  -4 -15 825.280 112.648  10
   2  -4 -14 313.832 125.494   6
   2  -4 -14 228.583 99.9409  12
   2  -4 -14 347.453 82.7239  10
   2  -4 -13 3900.72 293.068   6
   2  -4 -13 3953.37 328.183  12
   2  -4 -13 4051.07 261.667  10
   2  -4 -12 1786.73 198.782   6
   2  -4 -12 1963.54 297.519   4
   2  -4 -12 2026.48 234.885  12
   2  -4 -12 1904.06 190.439  10
   2  -4 -11 16003.6 526.961   6
   2  -4 -11 16779.6 610.022  12
   2  -4 -11 16291.7 834.085   4
   2  -4 -10 330.486 128.103   4
   2  -4  -9 118.769 81.4650   4
   2  -4  -9 226.315 102.215   5
   2  -4  -8 2167.03 269.075   4
   2  -4  -8 1892.89 275.949   5
   2  -4  -7 4397.25 352.124   4
   2  -4  -7 4377.90 390.469   5
   2  -4  -6 7115.23 417.896   4
   2  -4  -6 7293.57 489.433   5
   2  -4  -5 81.0052 49.9916   4
   2  -4  -5 91.2942 46.1748   2
   2  -4  -5 141.386 72.3417   5
   2  -4  -4 107.401 46.0936   2
   2  -4  -4 59.5518 49.0071   5
   2  -4  -3 584.289 70.1652   2
   2  -4  -3 659.998 132.887   5
   2  -4  -2 1953.48 136.790   3
   2  -4  -2 2427.18 243.939   5
   2  -4  -2 2512.22 131.831   2
   2  -4  -1 4497.63 213.297   3
   2  -4  -1 4692.41 173.240   2
   2  -4   0 77.1853 28.5340   2
   2  -4   0 36.0672 38.9087   3
   2  -4   1 45502.9 754.662   3
   2  -4   1 44863.7 546.687   2
   2  -4   2 4682.30 256.687   3
   2  -4   2 4979.01 199.987   2
   2  -4   3 75.0417 49.3412   3
   2  -4   4 2584.12 220.546   3
   2  -4   5 82.9935 55.1543   3
   2  -4   6 11986.3 540.446   3
   2  -4   7 1455.50 204.550   3
   2  -4   8 17.5257 55.4214   3
   2  -4   9 2013.95 258.672   3
   2  -4  10 68.7369 79.9440   3
  -2   4 -10 76.9093 37.8408   7
   2  -4  11 1855.40 256.654   3
  -2   4 -11 1543.28 178.730   7
   2  -4  11 1798.31 142.806   9
  -2   4 -12 630.474 127.568   7
  -2   4 -13 325.007 98.2811   7
  -2   4 -14 22.8225 40.2081   7
  -2   4 -15 307.114 88.5040   7
  -2   4 -16 380.359 83.6148   7
  -2   4 -16 324.969 63.9269  10
  -2   4 -17 147.177 46.0977   7
  -2   4 -17 124.018 30.9928  10
   2  -3 -17 1340.68 158.778  12
   2  -3 -16 1179.44 170.370  12
   2  -3 -16 1372.27 135.282  10
   2  -3 -15 1491.43 205.779  12
   2  -3 -15 1525.25 165.897  10
   2  -3 -14 89.1630 62.8953   6
   2  -3 -14-3.49641 53.4090  12
   2  -3 -14 18.8069 42.8619  10
   2  -3 -13-3.85656 58.2206   6
   2  -3 -13 57.3133 47.1395  12
   2  -3 -13 104.817 56.1593  10
   2  -3 -12 104.737 56.9446   6
   2  -3 -12 147.297 102.533   4
   2  -3 -12 135.926 69.5010  12
   2  -3 -12 110.131 57.7460  10
   2  -3 -11 4025.55 259.619   6
   2  -3 -11 4539.69 441.676   4
   2  -3 -11 4190.00 294.692  12
   2  -3 -10 36.4742 53.8929   4
   2  -3  -9 685.566 159.385   4
   2  -3  -8 489.912 145.438   5
   2  -3  -8 337.422 108.833   4
   2  -3  -7 423.152 125.994   5
   2  -3  -7 369.287 104.813   4
   2  -3  -6 142.057 60.2335   2
   2  -3  -6 151.531 69.7533   4
   2  -3  -6 164.271 76.0238   5
   2  -3  -5 112.183 70.1786   5
   2  -3  -5 112.660 51.8263   2
   2  -3  -5 64.5465 63.2170   4
   2  -3  -4 204.665 58.2313   2
   2  -3  -4 186.010 74.8757   5
   2  -3  -4 168.370 74.2998   4
   2  -3  -3 518.920 109.695   5
   2  -3  -3 457.258 68.7690   2
   2  -3  -2 556.514 69.1353   2
   2  -3  -2 470.937 98.6042   5
   2  -3  -1 1375.22 125.284   3
   2  -3  -1 1544.56 111.906   2
   2  -3   0 324.119 71.8035   3
   2  -3   0 328.307 56.0175   2
   2  -3   1 17373.8 444.041   3
   2  -3   1 17529.4 389.707   2
   2  -3   2 2332.27 173.904   3
   2  -3   3 313.244 71.2520   3
   2  -3   4 1325.05 152.451   3
   2  -3   5 6981.33 369.270   3
   2  -3   6 71.8720 56.0006   3
   2  -3   7 843.012 148.366   3
   2  -3   8 96.8113 67.1065   3
   2  -3   9 224.606 94.3240   3
   2  -3  10 4289.35 382.870   3
   2  -3  11 3591.48 352.522   3
  -2   3 -11 3404.65 254.647   7
   2  -3  11 3094.04 186.334   9
  -2   3 -12 423.348 95.4981   7
  -2   3 -13 245.058 80.2817   7
  -2   3 -14 1055.87 167.238   7
  -2   3 -15 409.556 104.205   7
  -2   3 -16 575.983 109.333   7
  -2   3 -16 470.567 76.7564  10
  -2   3 -17 71.8099 45.1538   7
  -2   3 -17 4.98201 17.1918  10
  -2   3 -18-22.9165 29.8596   7
   2  -2 -17 399.136 89.6727  12
   2  -2 -17 386.365 63.6504  10
   2  -2 -16 821.703 138.388  12
   2  -2 -16 792.422 108.041  10
   2  -2 -15 3157.36 291.887  12
   2  -2 -15 3168.05 239.975  10
   2  -2 -14 1408.93 198.540   6
   2  -2 -14 1639.11 217.864  12
   2  -2 -14 1770.69 184.801  10
   2  -2 -13 17.1734 52.5169   6
   2  -2 -13 27.7302 43.0751  12
   2  -2 -13 1.34195 42.6080  10
   2  -2 -12 908.654 145.592   6
   2  -2 -12 1031.89 216.774   4
   2  -2 -12 826.693 137.798  12
   2  -2 -12 850.292 136.114  10
   2  -2 -11 799.927 122.036   6
   2  -2 -11 667.546 110.291  12
   2  -2 -11 678.309 172.339   4
   2  -2 -10 209.755 97.1553   4
   2  -2  -9 798.279 177.860   4
   2  -2  -8 477.194 129.169   4
   2  -2  -7 284.911 98.4297   4
   2  -2  -7 161.536 77.6619   5
   2  -2  -6 1828.73 180.319   2
   2  -2  -6 2086.92 224.250   4
   2  -2  -6 2059.73 237.767   5
   2  -2  -5 1940.31 161.532   2
   2  -2  -5 1985.09 205.753   4
  -2   2   5 1881.61 68.4364   3
   2  -2  -5 2047.95 218.140   5
   2  -2  -4 2456.75 162.519   2
   2  -2  -4 2572.47 215.083   4
   2  -2  -4 2451.10 224.083   5
   2  -2  -3 4349.95 260.026   4
   2  -2  -3 4277.49 200.893   2
   2  -2  -3 4380.82 277.280   5
   2  -2  -2 2315.84 195.083   5
   2  -2  -2 2414.96 157.410   2
   2  -2  -1 16207.9 380.119   2
   2  -2   0 27315.7 532.072   3
   2  -2   0 28539.6 517.268   2
   2  -2   1 29800.9 574.364   3
   2  -2   2 157077. 1367.98   3
   2  -2   3 10565.2 378.100   3
   2  -2   4 30126.0 674.848   3
   2  -2   5 1231.19 145.854   3
   2  -2   6 10876.9 472.579   3
   2  -2   7 90.3278 54.3905   3
   2  -2   8 2618.60 258.618   3
   2  -2   9 3500.30 315.091   3
   2  -2  10 4285.50 364.757   3
   2  -2  11 986.201 184.242   3
  -2   2 -11 1143.38 148.409   7
   2  -2  12 1749.98 235.970   3
  -2   2 -12 1676.62 186.133   7
  -2   2 -13 408.204 105.019   7
  -2   2 -14 829.408 145.990   7
  -2   2 -15 63.8918 37.1949   7
  -2   2 -16 1412.83 171.205   7
  -2   2 -16 1182.26 117.285  10
  -2   2 -17-1.94146 27.0103   7
  -2   2 -18 630.141 81.7103   7
   2  -1 -17 154.386 46.5111  10
   2  -1 -16 242.637 89.4726  12
   2  -1 -16 239.028 65.8529  10
   2  -1 -15 955.355 164.583  12
   2  -1 -15 1027.60 139.132  10
   2  -1 -14 1684.56 216.450  12
   2  -1 -14 1781.96 195.453  10
   2  -1 -13 319.097 105.038   6
   2  -1 -13 469.820 121.753  12
   2  -1 -13 471.497 106.415  10
   2  -1 -12 48.2893 54.0687   6
   2  -1 -12 87.6476 72.3184   4
   2  -1 -12 92.3086 62.2296  12
   2  -1 -12 121.578 55.8057  10
   2  -1 -11 222.912 69.5696   6
   2  -1 -11 364.441 130.450   4
   2  -1 -11 274.622 88.7325  12
   2  -1 -11 278.148 72.1158  10
   2  -1 -10 204.858 102.220   4
   2  -1  -9 121.259 81.8200   4
   2  -1  -8 592.922 137.197   4
   2  -1  -7 1841.94 231.550   4
   2  -1  -6 2885.33 275.974   5
   2  -1  -6 2622.79 214.570   2
  -2   1   6 3002.01 167.750   1
  -2   1   6 2730.63 119.842   3
   2  -1  -6 2797.51 254.270   4
   2  -1  -5 765.066 135.792   5
   2  -1  -5 772.326 106.412   2
  -2   1   5 889.330 75.3321   1
   2  -1  -5 867.010 129.146   4
  -2   1   5 816.376 66.4473   3
   2  -1  -4 6815.43 353.516   5
   2  -1  -4 6601.31 347.535   4
  -2   1   4 6807.87 155.639   1
   2  -1  -4 6977.47 285.808   2
   2  -1  -3 57009.0 917.553   5
   2  -1  -3 56235.6 942.378   4
   2  -1  -3 56488.4 770.121   2
   2  -1  -2 299235. 1932.52   5
   2  -1  -2 301938. 1723.76   2
   2  -1  -1 1568.08 130.017   5
   2  -1  -1 1461.02 123.108   2
   2  -1   0 9359.12 310.036   3
   2  -1   0 10063.4 321.517   2
   2  -1   1 41298.2 697.290   3
   2  -1   2 306768. 1983.67   3
   2  -1   3 448334. 2440.09   3
   2  -1   4 1272.94 146.483   3
   2  -1   5 995.148 133.768   3
   2  -1   6 8020.40 396.626   3
   2  -1   7 2705.40 245.615   3
   2  -1   8 36.1791 42.8146   3
   2  -1   9 106.231 79.8134   3
   2  -1  10 348.821 107.779   3
   2  -1  11 30.1422 49.6228   3
  -2   1 -12 232.850 74.3372   7
   2  -1  12 167.880 100.626   1
  -2   1 -13 127.934 59.0651   7
  -2   1 -13 151.114 71.6792  12
  -2   1 -14 71.4623 50.0569   7
  -2   1 -15 1203.42 166.910   7
  -2   1 -15 1130.26 123.999  10
  -2   1 -16 747.887 124.284   7
  -2   1 -17 6.04001 29.7015   7
  -2   1 -18 266.954 61.1864   7
  -2   1 -19 636.639 64.4855   7
   2   0 -17-16.7581 29.4569  10
   2   0 -16-35.2781 44.9972  10
   2   0 -15 302.476 92.3509  12
   2   0 -15 225.931 66.6662  10
   2   0 -14 7204.98 430.981  12
   2   0 -14 7440.78 398.370  10
   2   0 -13 27.8279 53.7483  12
   2   0 -13-0.20919 47.4294  10
   2   0 -12 362.593 108.948   6
   2   0 -12 339.405 111.001   4
   2   0 -12 318.841 105.219  12
   2   0 -12 424.070 104.604  10
   2   0 -11 243.707 79.1586   6
   2   0 -11 309.892 125.087   4
   2   0 -11 157.490 63.2004  12
   2   0 -11 199.999 79.2397  10
   2   0 -10 21.1531 46.0948   4
   2   0  -9 6430.82 458.236   4
   2   0  -8 162.214 90.2159   4
  -2   0   7 14.1027 24.5391   3
   2   0  -7 0.80619 36.0412   4
   2   0  -6 5032.28 291.439   2
  -2   0   6 4829.91 199.891   3
   2   0  -6 4888.16 329.569   4
   2   0  -5 339.777 74.7675   2
  -2   0   5 367.252 57.5648   3
   2   0  -5 398.683 90.0463   4
   2   0  -4 600.434 114.715   5
   2   0  -4 664.841 105.149   2
   2   0  -3 1724.86 147.702   5
   2   0  -3 1764.71 164.705   4
   2   0  -3 1766.88 143.144   2
   2   0  -2 922306. 3015.12   5
   2   0  -2 999999. 3223.43   2
   2   0  -1 1665.38 115.489   5
   2   0  -1 2680.01 95.0982   1
   2   0   0 3.45595 14.7243   1
   2   0   0 14.5328 24.0321   5
   2   0   1 5780.43 205.468   1
   2   0   2 18965.1 491.686   3
   2   0   3 871691. 3609.82   3
   2   0   4 648.374 115.251   3
   2   0   5 1652.29 181.263   3
   2   0   6 360.716 96.6856   3
   2   0   7 3868.68 297.153   3
   2   0   8 86.8521 40.6309   3
   2   0   9 739.404 142.503   3
   2   0  10 3452.61 320.303   3
   2   0  11-20.8315 43.3779   3
   2   0  11-24.9621 94.3423   1
  -2   0 -12 413.961 90.5955   7
   2   0  12 338.071 140.565   1
  -2   0 -13 447.673 99.9104   7
  -2   0 -13 482.350 103.314  12
  -2   0 -14 417.022 105.997   7
  -2   0 -14 283.208 73.9546  12
  -2   0 -15 4543.97 323.801   7
  -2   0 -16 141.137 60.1685   7
  -2   0 -17-9.00821 37.1963   7
  -2   0 -18 17.6757 23.9583   7
  -2   0 -19 67.6618 27.7756   7
   2   1 -17 67.2513 35.3924  10
   2   1 -16 44.7083 43.8599  10
   2   1 -15 542.939 105.761  10
   2   1 -14 1687.19 206.855  12
   2   1 -14 1902.77 212.082  10
   2   1 -13 139.651 77.2622  12
   2   1 -13-15.0426 44.5907  10
   2   1 -12 256.665 90.2364  12
   2   1 -12 252.095 87.3132  10
   2   1 -11 73.3528 55.5964   6
   2   1 -11 82.5907 53.0078   4
   2   1 -11 34.3685 34.6168  12
   2   1 -11 66.3381 56.8892  10
   2   1 -10 889.412 173.418   4
   2   1  -9 29.9784 59.1726   4
  -2  -1   8 847.091 104.793   3
   2   1  -8 756.731 140.210   4
  -2  -1   7 400.047 68.6413   3
   2   1  -7 450.962 104.985   4
   2   1  -6 2827.68 216.614   2
   2   1  -6 2771.43 245.646   4
  -2  -1   6 2797.40 176.309   3
   2   1  -5 7039.23 306.988   2
  -2  -1   5 6814.59 260.602   3
   2   1  -5 7069.66 361.607   4
   2   1  -4 1169.84 142.126   4
   2   1  -4 1203.45 119.747   2
   2   1  -3 1420.61 150.445   4
   2   1  -3 1519.41 135.647   2
   2   1  -2 498323. 2298.64   2
   2   1  -1 228732. 1086.73   5
   2   1  -1 226907. 1241.98   1
   2   1   0 30085.4 296.682   5
   2   1   0 30884.1 582.141   2
   2   1   0 29659.9 450.383   1
   2   1   1 9512.10 284.368   1
   2   1   2 194.402 64.6697   1
   2   1   3 270177. 1960.99   3
   2   1   3 271376. 2018.60   1
   2   1   4 44806.5 850.815   3
   2   1   4 46944.8 939.289   1
   2   1   5 4714.98 301.127   3
   2   1   5 5076.66 354.539   1
   2   1   6 299.290 109.860   1
   2   1   6 291.507 91.0283   3
   2   1   7 1721.15 211.630   3
   2   1   7 1652.58 247.305   1
   2   1   8 3293.15 288.282   3
   2   1   8 3892.72 384.927   1
   2   1   9 262.884 127.188   1
   2   1   9 192.744 95.2007   3
   2   1  10 427.469 150.277   1
   2   1  10 437.403 112.109   3
   2   1  11 391.333 154.786   1
  -2  -1 -12 165.759 67.0889   7
   2   1  12 342.424 150.658   1
  -2  -1 -13 63.8490 42.4720   7
  -2  -1 -14 915.285 144.555   7
  -2  -1 -14 1122.50 198.508  12
  -2  -1 -15 3033.86 266.576   7
  -2  -1 -15 2866.66 220.501  12
  -2  -1 -16 393.661 100.408   7
  -2  -1 -17 179.569 61.8188   7
  -2  -1 -18 137.713 51.3686   7
  -2  -1 -19 40.8072 35.8671   7
   2   2 -17 116.653 36.9789  10
   2   2 -16 78.6707 38.7500  10
   2   2 -15 2093.96 198.006  10
   2   2 -14 473.071 110.538  10
   2   2 -13 390.079 112.062  10
   2   2 -12 765.961 142.411  12
   2   2 -12 822.720 144.721  10
   2   2 -11 574.328 134.225   4
   2   2 -11 487.712 122.012  12
   2   2 -11 453.480 120.503  10
   2   2 -10 3263.69 325.096   4
   2   2 -10 3301.54 245.252  10
   2   2  -9 2987.83 298.517   4
  -2  -2   8 3074.63 226.867   3
   2   2  -8 3252.09 291.384   4
  -2  -2   7 4072.73 240.783   3
   2   2  -7 3674.39 289.816   4
  -2  -2   6 16.0248 22.8443   3
   2   2  -6 61.7373 45.7043   2
   2   2  -6-3.21025 40.4570   4
   2   2  -5 14305.0 426.964   2
  -2  -2   5 14647.1 419.280   3
   2   2  -5 13697.3 491.181   4
   2   2  -4 429.788 93.2976   4
   2   2  -4 393.961 73.5865   2
   2   2  -3 40318.2 752.380   4
   2   2  -3 41136.5 675.546   2
   2   2  -2 20701.6 467.215   2
   2   2  -1 119172. 1153.68   1
   2   2  -1 123253. 1179.82   2
   2   2   0 23128.4 517.653   2
   2   2   0 19662.0 456.653   1
   2   2   1 27292.2 550.133   1
   2   2   2 16927.3 460.165   1
   2   2   3 2445.03 199.594   1
   2   2   4 1480.71 180.760   1
   2   2   5 589.787 131.598   1
   2   2   6 571.893 149.637   1
   2   2   7 896.924 152.660   3
   2   2   7 874.616 185.172   1
   2   2   8 184.408 92.2724   3
   2   2   8 115.425 95.3656   1
   2   2   9 578.513 162.909   1
   2   2   9 506.697 129.193   3
   2   2  10 1015.87 222.726   1
   2   2  11-58.0388 66.8622   1
  -2  -2 -12 582.822 117.592   7
   2   2  12 388.321 138.712   1
  -2  -2 -13 747.717 133.135   7
   2   2  13 550.314 170.648   1
  -2  -2 -14 141.374 70.5796   7
  -2  -2 -14-22.1455 53.7625  12
  -2  -2 -15 2209.83 227.682   7
  -2  -2 -15 2162.89 193.383  12
  -2  -2 -16 4779.63 322.856   7
  -2  -2 -16 4927.97 272.802  12
  -2  -2 -17 477.522 103.222   7
  -2  -2 -18 91.3365 46.6084   7
  -2  -2 -19 53.4974 29.3059   7
   2   3 -17 127.920 32.9341  10
   2   3 -16 33.2865 33.0530  10
   2   3 -15 870.044 125.463  10
   2   3 -14 216.590 76.8552  10
   2   3 -13 2112.40 229.130  10
   2   3 -12 88.9885 63.9294  10
   2   3 -11 283.998 86.6116  10
   2   3 -10 2263.73 254.758   4
   2   3 -10 2636.95 238.997  12
   2   3 -10 2939.86 249.556  10
  -2  -3   9 3821.35 283.010   3
   2   3  -9 3538.50 310.736   4
  -2  -3   8 659.623 114.890   3
   2   3  -8 753.838 140.618   4
  -2  -3   7 340.824 76.0546   3
   2   3  -7 424.553 100.123   4
  -2  -3   6 274.767 78.1632   3
   2   3  -6 360.640 91.2411   4
  -2  -3   5 52.9803 44.0814   3
   2   3  -5 44.4358 29.2998   2
   2   3  -5 66.0158 43.0869   4
   2   3  -4 8199.84 352.255   4
  -2  -3   4 8012.59 335.176   3
   2   3  -4 8359.54 298.910   2
   2   3  -3 892.986 113.797   4
   2   3  -3 938.667 102.461   2
   2   3  -2 195.956 49.0958   2
   2   3  -1 610.894 116.502   1
   2   3  -1 643.939 88.9555   2
   2   3   0 16499.2 489.139   1
   2   3   0 16715.9 436.804   2
   2   3   1 662.728 103.139   1
   2   3   2 2031.80 180.815   1
   2   3   3 110.577 62.3242   1
   2   3   4 379.004 98.6347   1
   2   3   5 570.654 121.060   1
   2   3   6 285.862 87.4876   1
   2   3   7 39.8922 65.9512   1
   2   3   8 264.039 116.495   1
   2   3   9 64.4027 85.7585   1
   2   3  10 814.744 198.676   1
   2   3  11 98.9960 95.0719   1
  -2  -3 -12 2090.59 211.751   7
   2   3  12 2312.69 350.475   1
  -2  -3 -13 220.636 84.9117   7
   2   3  13 309.732 124.658   1
  -2  -3 -14 550.286 119.034   7
  -2  -3 -14 461.441 88.8028  12
  -2  -3 -15 122.074 63.1568   7
  -2  -3 -15 74.1381 38.2730  12
  -2  -3 -16 1512.87 184.916   7
  -2  -3 -16 1703.51 162.436  12
  -2  -3 -17 1510.27 171.213   7
  -2  -3 -18 2423.78 186.452   7
  -2  -3 -19-4.09883 20.5393   7
   2   4 -17 131.761 28.4690  10
   2   4 -16 186.151 52.1269  10
   2   4 -15 397.328 85.6990  10
   2   4 -14 662.822 118.773  10
   2   4 -13-8.85755 46.7665  10
   2   4 -12 238.019 90.5753  10
   2   4 -11 1444.56 182.071  10
   2   4 -10 1570.17 180.652  10
  -2  -4   9 99.4088 66.2328   3
  -2  -4   8 941.363 160.335   3
   2   4  -8 780.915 134.533   4
  -2  -4   7 44.9758 29.8329   3
   2   4  -7 127.525 52.7772   4
  -2  -4   6 2224.10 202.567   3
   2   4  -6 2113.29 199.955   4
   2   4  -5 15619.4 428.511   2
   2   4  -5 14072.9 488.855   4
  -2  -4   5 15156.4 509.992   3
  -2  -4   4 19.5050 42.8477   3
   2   4  -4 28.7142 23.7493   2
   2   4  -4 49.2483 47.0198   4
   2   4  -3 2442.87 148.291   2
   2   4  -2 97.6025 32.2280   2
   2   4  -1 5866.82 346.394   1
   2   4  -1 5169.68 224.090   2
   2   4   0 47343.0 951.070   1
   2   4   0 43613.2 690.374   2
   2   4   1 249.127 79.0611   1
   2   4   2 4457.15 301.074   1
   2   4   3 3273.95 264.990   1
   2   4   4 137.391 82.0909   1
   2   4   5 204.132 78.6396   1
   2   4   6 114.911 58.7510   1
   2   4   7 6024.56 437.178   1
   2   4   8 4227.70 393.420   1
   2   4   9 2464.93 315.597   1
   2   4  10 65.9930 71.3477   1
   2   4  11 273.047 128.552   1
   2   4  12 16316.6 887.682   1
  -2  -4 -13 4476.74 315.799   7
  -2  -4 -14 1025.20 165.348   7
  -2  -4 -14 863.724 124.586  12
  -2  -4 -15 736.752 134.854   7
  -2  -4 -15 669.787 108.456  12
  -2  -4 -16 713.987 131.460   7
  -2  -4 -16 759.923 114.264  12
  -2  -4 -17 11486.9 463.662   7
  -2  -4 -18 4308.09 247.091   7
  -2  -4 -19 339.760 58.0331   7
   2   5 -16 340.126 53.8486  10
   2   5 -15-23.5205 27.7580  10
   2   5 -14 95.7895 53.1737  10
   2   5 -13 1255.59 163.732  10
   2   5 -12 125.204 92.1136  10
   2   5 -11 986.697 150.886  10
   2   5 -10 2361.05 188.470  13
   2   5 -10 3046.03 253.102  10
   2   5  -9 523.105 90.2238  13
  -2  -5   9 525.774 122.379   3
  -2  -5   8 177.440 98.8665   3
  -2  -5   7 535.354 113.460   3
  -2  -5   6 688.675 123.143   3
  -2  -5   5 29862.4 745.975   3
   2   5  -4 4555.43 213.246   2
  -2  -5   4 4597.60 291.295   3
  -2  -5   3 4382.38 283.874   3
   2   5  -3 4408.06 192.600   2
   2   5  -2 388.677 58.1105   2
   2   5  -1 5791.65 390.275   1
   2   5  -1 5159.65 210.455   2
   2   5   0 114833. 1672.56   1
   2   5   0 98661.7 980.186   2
   2   5   1 2066.45 230.544   1
   2   5   1 1881.77 159.404   2
   2   5   2 339.505 94.7210   1
   2   5   3 2069.99 233.492   1
   2   5   4 41308.9 1045.38   1
  -2  -5  -4 38897.2 568.977   5
   2   5   5 257.219 93.5432   1
   2   5   6 46.9321 54.2701   1
   2   5   7 11314.5 605.188   1
   2   5   8 3983.66 376.705   1
   2   5   9 22641.0 941.173   1
   2   5  10 3866.90 404.539   1
   2   5  11 341.072 139.410   1
   2   5  12 21288.3 980.993   1
  -2  -5 -12 19868.3 530.499   8
  -2  -5 -13 1626.09 153.532   8
  -2  -5 -14 5212.11 357.278   7
  -2  -5 -14 5474.28 306.781  12
  -2  -5 -15 146.995 73.4482   7
  -2  -5 -15 210.546 71.7419  12
  -2  -5 -16 640.228 128.881   7
  -2  -5 -16 523.352 86.2347  12
  -2  -5 -17 13703.2 506.961   7
  -2  -5 -18 1124.86 128.145   7
  -2  -5 -19 157.211 43.7601   7
   2   6 -15 309.046 57.3166  10
   2   6 -14 2763.01 204.825  10
   2   6 -13 725.762 114.849  10
   2   6 -12-41.1632 63.4054  13
   2   6 -12 3.81497 42.2469  10
   2   6 -11 2352.14 200.415  13
   2   6 -11 2494.69 229.722  10
   2   6 -10 4097.89 268.356  13
   2   6 -10 4019.22 297.552  10
   2   6  -9 4415.99 268.654  13
  -2  -6   8 1104.45 181.765   3
   2   6  -8 1153.43 139.124  13
  -2  -6   7 787.356 151.401   3
  -2  -6   6 49.0884 32.4401   3
  -2  -6   5 16720.1 599.903   3
  -2  -6   4 23251.7 689.380   3
  -2  -6   3 4404.78 315.493   3
  -2  -6   2 403.852 95.7144   3
   2   6  -1 1718.52 244.333   1
   2   6   0 49896.9 1228.70   1
   2   6   0 46888.8 609.139   2
   2   6   1 41637.7 1106.88   1
   2   6   1 36183.4 607.858   2
   2   6   2 17418.1 719.949   1
   2   6   3 916.766 176.471   1
   2   6   4 27056.5 918.343   1
   2   6   5 4776.25 388.785   1
   2   6   6 2179.13 274.540   1
   2   6   7 617.954 150.878   1
   2   6   8 1417.61 227.472   1
   2   6   9 7867.68 558.756   1
   2   6  10 4429.10 430.666   1
   2   6  11 92.1868 75.1213   1
   2   6  12 20146.8 923.178   1
  -2  -6 -12 19754.2 556.066   8
  -2  -6 -13 14656.8 493.568  12
  -2  -6 -13 15169.4 496.062   8
  -2  -6 -14 1499.35 163.859  12
  -2  -6 -14 1265.75 139.033   8
  -2  -6 -15 4351.82 327.324   7
  -2  -6 -15 4325.15 268.644  12
  -2  -6 -16 369.177 102.042   7
  -2  -6 -16 533.425 107.407  12
  -2  -6 -17 4496.18 287.688   7
  -2  -6 -18 1301.47 134.605   7
  -2  -6 -19 117.338 35.1845   7
   2   7 -15 340.558 47.1775  10
   2   7 -14 859.369 101.670  10
   2   7 -13 3482.50 224.230  10
   2   7 -12 213.983 63.9577  13
   2   7 -12 244.798 75.2685  10
   2   7 -11 7.34515 40.7549  13
   2   7 -11 79.5786 66.4945  10
   2   7 -10 122.380 63.1710  13
   2   7 -10 123.513 71.6822  10
   2   7  -9 6346.28 339.933  13
   2   7  -8 1778.46 189.618  13
   2   7  -7 2545.89 202.377  13
  -2  -7   7 2521.45 271.135   3
  -2  -7   6 27.5617 43.7834   3
  -2  -7   5 5989.29 382.837   3
  -2  -7   4 18193.8 644.296   3
  -2  -7   3 122.530 59.6327   3
  -2  -7   2 2567.43 246.329   3
  -2  -7   1 1513.09 175.926   3
   2   7   0 10547.5 619.634   1
  -2  -7   0 10799.2 451.004   3
   2   7   1 12241.9 649.165   1
   2   7   2 895.622 191.980   1
   2   7   3 487.124 139.600   1
   2   7   4 16314.4 764.861   1
   2   7   5 11197.0 645.270   1
   2   7   6 1220.88 220.469   1
   2   7   7 102.508 80.3036   1
   2   7   8 411.517 127.555   1
   2   7   9 2396.35 316.774   1
   2   7  10 1341.18 246.821   1
   2   7  11 594.284 168.465   1
  -2  -7 -11 311.623 82.7719   8
  -2  -7 -12 3013.30 224.038  12
  -2  -7 -12 3070.37 237.728   8
  -2  -7 -13 15876.1 527.618  12
  -2  -7 -13 16211.2 540.765   8
  -2  -7 -14 324.311 76.0201   8
  -2  -7 -14 445.080 95.1685  12
  -2  -7 -15 313.586 94.1772   7
  -2  -7 -15 306.834 79.0610  12
  -2  -7 -16 483.965 112.076   7
  -2  -7 -16 361.696 69.8734  12
  -2  -7 -17 112.365 42.4839   7
  -2  -7 -18 972.078 111.401   7
  -2  -7 -19 902.090 80.4112   7
   2   8 -14 240.328 42.0405  10
   2   8 -13 710.489 86.4657  10
   2   8 -12 2068.81 174.534  13
   2   8 -12 1700.27 151.521  10
   2   8 -11 379.618 91.7102  13
   2   8 -11 341.318 84.3641  10
   2   8 -10 618.237 108.798  13
   2   8 -10 457.027 94.9859  10
   2   8  -9 539.504 101.220  13
   2   8  -9 512.530 103.717  10
   2   8  -8 265.098 75.5348  13
   2   8  -7 1381.59 162.658  13
   2   8  -6 1936.98 191.490  13
  -2  -8   6 1859.83 231.740   3
   2   8  -5 1453.24 161.922  13
  -2  -8   5 1534.82 212.147   3
  -2  -8   4 6590.85 407.502   3
  -2  -8   3 699.223 132.521   3
  -2  -8   2 38.3553 51.4231   3
  -2  -8   1 29.1888 45.0314   3
   2   8   0 2237.07 314.418   1
  -2  -8   0 2374.09 219.961   3
   2   8   1 744.303 185.583   1
  -2  -8  -1 821.445 132.370   3
   2   8   2 2059.82 296.068   1
  -2  -8  -2 2004.81 197.729   3
   2   8   3 463.239 147.480   1
   2   8   4 1064.68 216.123   1
   2   8   5 68.5040 61.3730   1
   2   8   6 10034.7 647.346   1
   2   8   7 4862.25 453.544   1
   2   8   8 88.6965 73.1421   1
   2   8   9 4.44387 47.8915   1
  -2  -8 -10 52.2850 36.4878   8
   2   8  10-7.23081 43.7107   1
  -2  -8 -11 467.681 100.993   8
  -2  -8 -11 488.031 87.4848  12
  -2  -8 -12 5215.31 303.219  12
  -2  -8 -12 5525.62 326.767   8
  -2  -8 -13 557.398 107.127   8
  -2  -8 -13 515.018 103.454  12
  -2  -8 -14 1053.57 141.118  12
  -2  -8 -14 986.335 135.294   8
  -2  -8 -15 1846.23 176.078  12
  -2  -8 -15 1349.17 138.361   8
  -2  -8 -16-9.01420 36.5872   7
  -2  -8 -17 635.037 104.843   7
  -2  -8 -18 71.2095 36.6617   7
  -2  -8 -19 5.31912 12.8342   7
   2   9 -13 8.18860 19.6554  10
   2   9 -12 2184.24 164.514  13
   2   9 -12 1622.56 120.163  10
   2   9 -11 123.966 63.7134  13
   2   9 -11 1.46185 33.5986  10
   2   9 -10-3.06201 38.4166  13
   2   9 -10 32.0377 44.3493  10
   2   9  -9 0.49501 49.0056  13
   2   9  -9 5.98833 37.4728  10
   2   9  -8 1089.64 160.053  13
   2   9  -8 818.080 120.735  10
   2   9  -7 63.5042 46.7048  13
   2   9  -6 2458.86 224.855  13
   2   9  -5 114.782 69.0820  13
   2   9  -4 156.907 67.4867  13
  -2  -9   4 121.193 80.2014   3
   2   9  -3 155.541 41.0093  13
  -2  -9   3 80.0564 42.9144   3
  -2  -9   2-35.5887 46.4060   3
  -2  -9   1 209.717 80.1992   3
  -2  -9   0 1331.44 167.709   3
  -2  -9  -1 52.3063 34.7195   3
   2   9   1 78.8254 73.8510   1
   2   9   2 615.330 172.159   1
  -2  -9  -2 633.155 118.728   3
  -2  -9  -3 602.708 106.270   3
   2   9   3 669.288 174.271   1
   2   9   4 3319.38 393.326   1
  -2  -9  -4 3072.47 213.729   3
   2   9   5 7646.04 591.086   1
   2   9   6 13953.3 786.552   1
   2   9   7 810.677 203.273   1
  -2  -9  -8 1655.75 178.693   8
   2   9   8 1631.75 283.222   1
  -2  -9  -9 302.338 84.8750   8
  -2  -9  -9 377.011 95.2911  12
   2   9   9 343.027 143.984   1
  -2  -9 -10 42.0646 43.7049   8
  -2  -9 -10 153.219 67.9651  12
  -2  -9 -11 371.388 95.1385   8
  -2  -9 -11 528.755 111.739  12
  -2  -9 -12 168.617 67.2648   8
  -2  -9 -12 168.148 71.1408  12
  -2  -9 -13 127.363 75.5671   8
  -2  -9 -13 225.912 74.9123  12
  -2  -9 -14 774.192 120.636  12
  -2  -9 -14 839.051 128.667   8
  -2  -9 -15 100.975 34.1347   8
  -2  -9 -15 63.0518 34.5044  12
  -2  -9 -16 31.8983 31.5044   7
  -2  -9 -17 45.3038 35.5809   7
  -2  -9 -18 1422.12 111.700   7
   2  10 -12 727.831 71.9168  13
   2  10 -11 356.554 77.9900  13
   2  10 -11 233.114 43.8887  10
   2  10 -10 2361.72 211.051  13
   2  10 -10 1658.53 124.845  10
   2  10  -9 223.606 93.2919  13
   2  10  -9 76.9836 35.4552  10
   2  10  -8 765.147 132.150  13
   2  10  -7 308.558 95.0580  13
   2  10  -6 148.545 65.0397  13
   2  10  -5 172.186 66.0669  13
   2  10  -4 347.309 96.8305  13
   2  10  -3 146.231 45.0894  13
   2  10  -2 726.943 130.408  13
  -2 -10   2 525.073 129.457   3
   2  10  -1 238.620 93.0476  13
  -2 -10   1 75.1927 67.2768   3
   2  10   0 790.463 129.004  13
  -2 -10   0 823.267 137.153   3
  -2 -10  -1 15359.7 555.616   3
   2  10   2 110.623 88.7030   1
  -2 -10  -2 180.212 64.8599   3
   2  10   3 4739.66 498.273   1
   2  10   4 633.511 186.373   1
  -2 -10  -5 2585.96 196.827   8
   2  10   5 2479.18 359.603   1
  -2 -10  -6 26810.5 670.707   8
   2  10   6 26041.2 1127.66   1
  -2 -10  -7 721.886 130.646   8
   2  10   7 585.945 177.173   1
  -2 -10  -8 27.0947 52.7449   8
   2  10   8-1.06101 40.8104   1
  -2 -10  -9 2265.55 217.411   8
  -2 -10  -9 2574.92 229.687  12
  -2 -10 -10 1265.27 171.429   8
  -2 -10 -10 1437.84 177.849  12
  -2 -10 -11 5.08822 48.8981   8
  -2 -10 -11 38.4023 36.8568  12
  -2 -10 -12 55.8008 37.7380   8
  -2 -10 -12 111.816 52.1202  12
  -2 -10 -13 19.9160 38.6654   8
  -2 -10 -13-36.7026 39.7597  12
  -2 -10 -14 2032.73 183.248  12
  -2 -10 -14 1866.42 177.794   8
  -2 -10 -15 635.037 89.6952  12
  -2 -10 -15 633.815 93.2941   8
  -2 -10 -16 3209.69 227.899   7
  -2 -10 -17 122.512 41.1177   7
  -2 -10 -18 3756.95 147.788   7
   2  11 -11 67.7448 31.9481  13
   2  11 -10 52.3630 42.9802  13
   2  11  -9 319.959 85.0172  13
   2  11  -8 470.950 109.311  13
   2  11  -7 2828.72 262.974  13
   2  11  -6 140.246 79.7581  13
   2  11  -5 360.947 120.804  13
   2  11  -4 127.136 83.2370  13
   2  11  -3 1164.51 179.214  13
   2  11  -2 7566.60 438.317  13
   2  11  -1 204.523 91.0087  13
   2  11   0 225.232 124.386  13
  -2 -11  -1 18480.8 455.556   8
  -2 -11  -1 18588.6 593.172   3
  -2 -11  -2 10426.7 361.719   8
   2  11   2 12435.8 532.961  13
  -2 -11  -3 2377.43 187.068   8
   2  11   3 2498.27 248.611  13
   2  11   3 2369.93 363.854   1
  -2 -11  -4 2228.44 189.209   8
   2  11   4 2462.27 364.955   1
  -2 -11  -5 2774.00 221.351   8
  -2 -11  -6 23061.2 651.092   8
  -2 -11  -7 4047.94 287.330   8
  -2 -11  -8 377.359 100.891   8
  -2 -11  -9 5252.35 335.099   8
  -2 -11  -9 5368.15 342.543  12
  -2 -11 -10 5043.50 344.175   8
  -2 -11 -10 5191.79 339.322  12
  -2 -11 -11 84.3786 52.2273   8
  -2 -11 -11 214.115 72.6896  12
  -2 -11 -12 328.558 90.9197   8
  -2 -11 -12 404.702 91.2538  12
  -2 -11 -13 68.5324 54.0938   8
  -2 -11 -13 39.7641 40.2892  12
  -2 -11 -14 3246.65 213.034  12
  -2 -11 -14 3015.78 215.930   8
  -2 -11 -15 1634.85 131.770   8
  -2 -11 -16 349.352 70.4566   7
  -2 -11 -17 486.620 62.4450   7
   2  12 -10-17.2665 29.9986  13
   2  12  -9 50.8499 36.6514  13
   2  12  -8 531.298 106.793  13
   2  12  -7 7179.34 401.181  13
   2  12  -6 55.4140 81.4414  13
   2  12  -5 185.225 90.3398  13
   2  12  -4 50.4174 81.0656  13
   2  12  -3 1666.86 226.193  13
   2  12  -2 5169.36 390.754  13
   2  12  -1 488.259 121.940  13
   2  12   0 16221.1 674.806  13
  -2 -12  -1 4118.83 230.902   8
   2  12   1 4697.04 358.881  13
  -2 -12  -2 7353.75 323.981   8
   2  12   2 9062.03 493.033  13
  -2 -12  -3 29.6402 31.1142   8
   2  12   3 45.7937 52.4279  13
  -2 -12  -4 429.255 88.5440   8
  -2 -12  -5 9360.47 409.062   8
  -2 -12  -6 6122.14 345.700   8
  -2 -12  -7 6030.43 351.646   8
  -2 -12  -8 61.5880 57.0203   8
  -2 -12  -8 60.7052 57.4881  12
  -2 -12  -9 418.515 104.000   8
  -2 -12  -9 493.536 121.389  12
  -2 -12 -10 4521.86 311.680  12
  -2 -12 -10 4427.80 315.199   8
  -2 -12 -11 55.7837 48.1360   8
  -2 -12 -11 136.327 59.9540  12
  -2 -12 -12 19.5966 41.3760   8
  -2 -12 -12 31.0550 33.2662  12
  -2 -12 -13 462.414 90.0059   8
  -2 -12 -13 329.379 69.4792  12
  -2 -12 -14 9.30355 30.8069   8
  -2 -12 -15 689.482 72.5703   8
  -2 -12 -16 167.387 40.1409   7
   2  13  -8 35.5130 39.8983  13
   2  13  -7 4731.46 292.234  13
   2  13  -6 3738.39 295.306  13
   2  13  -5 181.820 88.7289  13
   2  13  -4 142.324 90.0611  13
   2  13  -3 127.494 74.4749  13
   2  13  -2 2376.16 274.923  13
   2  13  -1 3195.00 312.243  13
   2  13   0 2165.81 251.230  13
  -2 -13  -1 471.056 82.5804   8
   2  13   1 645.166 135.059  13
  -2 -13  -2 4360.53 260.359   8
   2  13   2 6522.33 433.182  13
  -2 -13  -3 45.5053 35.8278   8
   2  13   3 162.814 92.9893  13
  -2 -13  -4 1083.52 136.961   8
  -2 -13  -5 361.770 85.5110   8
  -2 -13  -6 2025.14 199.198   8
  -2 -13  -7 975.301 139.566   8
  -2 -13  -8 2337.60 221.902   8
  -2 -13  -8 1998.46 208.207  12
  -2 -13  -9 932.341 145.976   8
  -2 -13  -9 848.198 135.698  12
  -2 -13 -10 1324.91 157.868  12
  -2 -13 -10 1481.11 173.527   8
  -2 -13 -11 1398.06 152.472  12
  -2 -13 -11 1259.52 160.783   8
  -2 -13 -12 261.872 73.6616   8
  -2 -13 -12 276.512 64.9333  12
  -2 -13 -13 102.215 49.5762   8
  -2 -13 -13 18.4931 22.3830  12
  -2 -13 -14 171.327 39.1504   8
  -2 -13 -15 392.277 55.7958   7
   2  14  -7 1.06536 36.1127  13
   2  14  -6 613.534 99.8499  13
   2  14  -5-10.1161 45.3920  13
   2  14  -4 548.855 111.534  13
   2  14  -3 295.223 93.0154  13
   2  14  -2 875.625 158.122  13
   2  14  -1 1347.41 189.458  13
   2  14   0 96.7236 64.2865  13
  -2 -14  -1 68.2752 47.9269   8
   2  14   1 166.323 86.8098  13
  -2 -14  -2 2348.64 185.375   8
   2  14   2 3583.95 302.352  13
  -2 -14  -3 1859.50 167.407   8
  -2 -14  -4 1803.50 172.427   8
  -2 -14  -5 36.6208 44.3419   8
  -2 -14  -6 397.413 91.4725   8
  -2 -14  -7 85.2374 42.1189   8
  -2 -14  -7-10.7364 35.3976  12
  -2 -14  -8 708.533 120.011   8
  -2 -14  -8 512.167 102.945  12
  -2 -14  -9 1227.82 138.876  12
  -2 -14  -9 1324.15 157.521   8
  -2 -14 -10 93.8740 48.1737   8
  -2 -14 -10 74.0108 43.2706  12
  -2 -14 -11 51.2844 40.0709   8
  -2 -14 -11 74.9759 35.4413  12
  -2 -14 -12 22.5881 32.0624   8
  -2 -14 -12 47.5313 22.4114  12
  -2 -14 -13 51.8914 26.6586   8
  -2 -14 -14 96.7997 22.6434   8
   2  15  -5 404.952 64.5405  13
   2  15  -4 229.892 65.5759  13
   2  15  -3 532.011 96.8503  13
   2  15  -2 105.901 59.0522  13
   2  15  -1 78.5132 49.6853  13
   2  15   0 74.2041 54.3112  13
   2  15   1 345.374 79.6766  13
  -2 -15  -2 95.4345 36.1893   8
  -2 -15  -3 4420.10 227.285   8
  -2 -15  -4 1142.32 127.600   8
  -2 -15  -5 180.087 59.4602   8
  -2 -15  -6 680.141 102.852   8
  -2 -15  -6 630.785 101.242  12
  -2 -15  -7 368.310 78.6148   8
  -2 -15  -7 458.662 79.7634  12
  -2 -15  -8 35.3905 28.8893   8
  -2 -15  -8 46.8240 41.7828  12
  -2 -15  -9 29.1583 30.8300   8
  -2 -15  -9 35.0441 25.8926  12
  -2 -15 -10 297.391 66.2254   8
  -2 -15 -10 358.961 51.4086  12
  -2 -15 -11 45.3473 36.2556   8
  -2 -15 -12 37.5786 25.5069   8
  -2 -16  -3 6482.34 203.301   8
  -2 -16  -4 2402.16 143.284   8
  -2 -16  -5 494.275 70.8590   8
  -2 -16  -5 426.240 66.5825  12
  -2 -16  -6 463.536 71.5410   8
  -2 -16  -6 433.388 66.9649  12
  -2 -16  -7 108.174 41.9607   8
  -2 -16  -7 77.3266 32.5248  12
  -2 -16  -8 1673.57 97.4379  12
  -2 -16  -8 2303.40 148.695   8
  -2 -16  -9 1327.32 108.674   8
  -2 -16 -10 82.9252 25.7339   8
  -2 -16 -11 480.345 50.1316   8
   3 -16  -6 94.9477 31.0501   8
   3 -16  -6 115.843 32.5392  12
   3 -16  -5 431.586 59.8611   8
   3 -16  -5 356.309 53.4784  12
   3 -16  -4 2789.38 154.922   8
   3 -16  -4 2449.47 139.885  12
   3 -16  -3 2793.78 160.245   8
   3 -16  -3 2449.22 134.016  12
   3 -16  -2 280.888 52.5506   8
   3 -16  -2 189.813 38.9010  12
   3 -16  -1 159.339 39.9762   8
   3 -16  -1 105.169 24.9018  12
   3 -16   0 107.771 33.9314   8
   3 -16   1 21.3806 20.8564   8
   3 -15 -10 341.274 52.5737  12
   3 -15  -9 56.1939 29.6319  12
   3 -15  -8 259.227 41.5705   8
   3 -15  -8 259.259 64.3961  12
   3 -15  -7 155.838 40.3720   8
   3 -15  -7 103.257 47.8367  12
   3 -15  -6 82.1419 36.8713   8
   3 -15  -6 23.6343 38.8282  12
   3 -15  -5-35.5858 32.2068   8
   3 -15  -5-12.3849 31.8581  12
   3 -15  -4 704.060 102.444   8
   3 -15  -4 527.753 95.3581  12
   3 -15  -3 2601.11 194.987   8
   3 -15  -3 2201.84 190.523  12
   3 -15  -2 72.5150 49.6837   8
   3 -15  -1 934.195 118.981   8
   3 -15   0 57.1347 36.8064   8
   3 -15   1 537.190 89.0656   8
   3 -15   2 54.5738 36.6123   8
   3 -15   3 165.186 42.4277   8
   3 -15   4 125.303 29.8600   8
   3 -14 -12 9.83284 16.3267  12
   3 -14 -11 62.1400 40.8439  12
   3 -14 -10 89.9951 41.9017  12
   3 -14  -9 1087.91 136.559  12
   3 -14  -8 23.5305 26.7811   8
   3 -14  -8 7.92518 19.5832   6
   3 -14  -8 9.45085 32.3156  12
   3 -14  -7 217.864 58.4874   8
   3 -14  -7 211.579 49.9501   6
   3 -14  -7 112.428 58.9919  12
   3 -14  -6 1103.33 114.757   6
   3 -14  -6 1014.97 127.759   8
   3 -14  -6 983.142 143.900  12
   3 -14  -5 28.4747 45.5556   8
   3 -14  -5 89.3643 37.8866   6
   3 -14  -5 68.2718 57.7029  12
   3 -14  -4 70.3641 43.5422   8
   3 -14  -4 3.33065 36.4906   6
   3 -14  -3 17.8920 40.5551   8
   3 -14  -3 94.6250 51.0468   6
   3 -14  -2-13.6751 32.9291   6
   3 -14  -1 39.9834 43.1482   6
   3 -14  -1-25.6461 48.8183   9
   3 -14   0 1398.85 150.931   6
   3 -14   0 1966.91 183.678   9
   3 -14   1 14.8814 49.7326   9
   3 -14   2 49.0860 37.8227   9
   3 -14   3 133.302 50.5850   9
   3 -14   4 19.3371 36.8487   9
   3 -14   5 1419.65 116.507   9
   3 -14   6 57.4334 23.8805   8
   3 -14   6 5.80905 23.5054   9
   3 -13 -13 675.137 78.9142  12
   3 -13 -12 954.684 70.5904   6
   3 -13 -12 893.228 105.903  12
   3 -13 -11 59.0513 35.3989   6
   3 -13 -11 17.9805 28.5992  12
   3 -13 -10 626.501 80.4728   6
   3 -13 -10 550.708 101.996  12
   3 -13  -9 22.9850 32.5668   6
   3 -13  -9 49.0048 51.2241  12
   3 -13  -8 2729.67 188.885   6
   3 -13  -8 2850.09 186.094   8
   3 -13  -8 2559.75 232.884  12
   3 -13  -7 3008.32 207.009   6
   3 -13  -7 2930.48 205.319   8
   3 -13  -7 2976.80 261.335  12
   3 -13  -6 131.047 57.8867   8
   3 -13  -6 160.111 56.8450   6
   3 -13  -6 96.1571 66.7224  12
   3 -13  -5 162.362 64.7857   8
   3 -13  -5 76.3588 41.5736   6
   3 -13  -5 85.9042 63.2662  12
   3 -13  -4 1735.01 171.644   6
   3 -13  -3-17.5560 38.5292   6
   3 -13  -3-46.1349 47.4221   9
   3 -13  -2 995.226 140.510   6
   3 -13  -2 1087.66 143.508   9
   3 -13  -1 530.070 110.091   9
   3 -13   0 14739.4 530.139   9
   3 -13   1 11746.9 468.132   9
   3 -13   2 1506.21 170.521   9
   3 -13   3 81.9239 50.5636   9
   3 -13   4 174.030 61.8166   9
   3 -13   5 44.7124 41.3211   9
   3 -13   6 329.355 67.4960   9
  -3  13  -7-35.5874 26.0898  13
   3 -13   7 24.4361 23.3089   9
  -3  13  -8-42.0319 23.0220  13
   3 -13   8 3.70735 16.2069   9
   3 -12 -14-4.13379 22.0514  12
   3 -12 -13 163.832 37.4093   6
   3 -12 -13 147.974 53.7320  12
   3 -12 -12 135.352 44.2086   6
   3 -12 -12 89.1302 49.2973  12
   3 -12 -11 90.0758 34.5341   6
   3 -12 -11 135.208 57.5786  12
   3 -12 -10 15.2758 28.8982   6
   3 -12 -10-0.29632 37.8004  12
   3 -12  -9 2450.70 191.531   6
   3 -12  -9 2314.83 231.169  12
   3 -12  -8 1678.57 168.466   6
   3 -12  -8 1527.91 142.040   8
   3 -12  -8 1450.98 189.693  12
   3 -12  -7 4856.68 285.229   6
   3 -12  -7 4961.66 272.900   8
   3 -12  -7 4957.21 344.390  12
   3 -12  -6 21244.3 609.061   6
   3 -12  -6 21017.2 573.560   8
   3 -12  -6 21702.9 720.542  12
   3 -12  -5 318.760 82.8609   6
   3 -12  -4 461.369 94.7212   6
   3 -12  -4 389.802 87.5414   9
   3 -12  -3-23.2126 52.2672   6
   3 -12  -3 51.3185 44.8881   9
   3 -12  -2 44.4548 54.9900   9
   3 -12  -1 644.538 118.204   9
   3 -12   0 3025.90 239.786   9
   3 -12   1 25235.7 694.943   9
   3 -12   2 11532.9 467.253   9
   3 -12   3 380.262 96.3747   9
   3 -12   4 2050.38 189.700   9
   3 -12   5 650.785 109.136   9
  -3  12  -6-57.7611 39.7174  13
   3 -12   6 66.0474 48.0117   9
  -3  12  -7 75.9691 50.4001  13
   3 -12   7 66.5033 43.7654   9
  -3  12  -8 417.803 72.0277  13
   3 -12   8 447.744 66.9476   9
  -3  12  -9 91.6008 37.8004  13
   3 -12   9 83.1857 26.3408   9
  -3  12 -10 2614.67 132.804  13
   3 -11 -15 2199.54 134.592  12
   3 -11 -14 2101.01 132.559   6
   3 -11 -14 2077.20 164.092  12
   3 -11 -13 1321.24 123.992   6
   3 -11 -13 1323.90 150.519  12
   3 -11 -12 5.56780 31.4625   6
   3 -11 -12 19.5075 43.3996  12
   3 -11 -11 167.769 47.7463   6
   3 -11 -11 32.8977 40.2843  12
   3 -11 -10 56.8375 39.9008   6
   3 -11 -10 36.5819 53.5602  12
   3 -11  -9 44.9522 40.4018   6
   3 -11  -9-16.6981 48.0195  12
   3 -11  -8 1573.82 172.059   6
   3 -11  -8 1288.29 175.805  12
   3 -11  -7 15525.5 539.682   6
   3 -11  -7 16573.0 479.181   8
   3 -11  -7 16120.8 617.520  12
   3 -11  -6 39994.2 870.278   6
   3 -11  -6 42765.3 803.372   8
   3 -11  -6 41460.4 991.103  12
   3 -11  -5 4539.67 294.183   6
   3 -11  -5 3835.40 247.999   9
   3 -11  -4-17.0583 49.4093   6
   3 -11  -4 90.5811 34.5520   9
   3 -11  -3 20.1208 40.5933   9
   3 -11  -2 391.526 82.0116   9
   3 -11  -1 1594.45 164.562   9
   3 -11   0 23.0161 39.1381   9
   3 -11   1 7623.33 370.774   9
   3 -11   2 1967.97 197.281   9
   3 -11   3 52.8221 40.0626   9
   3 -11   4 295.410 83.8998   9
  -3  11  -5 436.069 90.5343  13
   3 -11   5 447.085 89.7339   9
  -3  11  -6 2013.53 187.633  13
   3 -11   6 2061.59 185.874   9
  -3  11  -7 191.888 66.2094  13
   3 -11   7 226.957 63.6937   9
  -3  11  -8-14.1817 38.9118  13
   3 -11   8 37.7394 35.7940   9
  -3  11  -9 1752.10 159.489  13
   3 -11   9 1922.16 139.216   9
  -3  11 -10 53.9431 36.5217  13
   3 -11  10 110.075 33.5713   9
  -3  11 -11 7288.97 253.813  13
  -3  11 -12 92.4019 29.0496  13
   3 -10 -16 11.9526 18.1303  12
   3 -10 -15 984.608 92.8072   6
   3 -10 -15 836.257 99.7005  12
   3 -10 -14 1401.12 129.890   6
   3 -10 -14 1433.97 154.785  12
   3 -10 -13 36.6016 38.6004   6
   3 -10 -13 65.0889 48.9854  12
   3 -10 -12 390.740 87.7415   6
   3 -10 -12 459.911 102.403  12
   3 -10 -11 88.7087 50.0305   6
   3 -10 -11 29.2763 37.4034  12
   3 -10 -10 157.304 61.7263   6
   3 -10 -10 300.006 114.099  12
   3 -10  -9 46.7797 45.3083   6
   3 -10  -9-4.17117 51.0603  12
   3 -10  -8 1868.31 190.288   6
   3 -10  -8 1886.57 218.638  12
   3 -10  -7 9548.49 424.668   6
   3 -10  -7 9129.25 462.525  12
   3 -10  -6 13223.7 501.590   6
   3 -10  -6 13423.4 552.012  12
   3 -10  -5 2201.07 209.503   6
   3 -10  -5 1982.32 159.889   9
   3 -10  -4 918.563 213.539   5
   3 -10  -4 556.670 90.5009   9
   3 -10  -3 132.177 89.2477   5
   3 -10  -3 61.8870 44.7621   9
   3 -10  -2 3723.08 443.768   5
   3 -10  -2 3100.11 205.510   9
   3 -10  -1 231.601 116.028   5
   3 -10  -1 44.5727 61.3114  14
   3 -10  -1 215.997 64.1469   9
   3 -10   0 38.4197 101.740   5
   3 -10   0-142.222 76.9565  14
   3 -10   0-19.6755 37.5208   9
   3 -10   1 2230.87 213.650  14
   3 -10   1 3019.47 219.729   9
   3 -10   2 2853.65 254.305  14
   3 -10   2 4419.51 270.791   9
   3 -10   3 537.414 101.947   9
   3 -10   4 780.967 121.082   9
   3 -10   5 77.8241 42.1830   9
   3 -10   6 43.0337 35.4700   9
   3 -10   7 15.6170 36.6313   9
   3 -10   8-1.92753 35.7878   9
   3 -10   9 141.614 42.5309   9
   3 -10  10-28.2461 29.2086   9
  -3  10 -11 2520.29 191.923  13
   3 -10  11 2872.08 138.464   9
  -3  10 -12 885.756 100.751  13
  -3  10 -13 85.0130 25.9250  13
   3  -9 -16-1.76743 27.8754  12
   3  -9 -15 849.613 102.341   6
   3  -9 -15 731.213 103.611  12
   3  -9 -14 5400.98 289.239   6
   3  -9 -14 5356.94 317.577  12
   3  -9 -13 907.136 129.129   6
   3  -9 -13 945.413 146.241  12
   3  -9 -12 916.896 132.113   6
   3  -9 -12 782.206 138.574  12
   3  -9 -11 130.126 70.3667   6
   3  -9 -11 54.1161 50.9421  12
   3  -9 -10 529.560 114.612   6
   3  -9 -10 593.202 129.821  12
   3  -9  -9-37.9942 59.8722   6
   3  -9  -9-73.2571 84.0749  12
   3  -9  -8 6.15781 54.3385   6
   3  -9  -8-35.9231 65.7991  12
   3  -9  -7 133.310 62.8724   6
   3  -9  -7 239.170 112.882   5
   3  -9  -7 109.243 63.4815  12
   3  -9  -7 299.931 103.906  11
   3  -9  -6 8895.37 665.436   5
   3  -9  -6 8403.46 383.877   6
   3  -9  -6 8516.79 410.321  12
   3  -9  -6 8695.13 367.983  11
   3  -9  -5 1224.61 247.029   5
   3  -9  -5 1204.12 146.011   6
   3  -9  -5 1368.91 151.134  11
   3  -9  -4 778.632 192.194   5
   3  -9  -3 292.355 129.703   5
   3  -9  -2-12.3778 64.6726   5
   3  -9  -1 99.0919 94.5740   5
   3  -9   2 282.607 76.1033  14
   3  -9   2 338.727 74.3814   9
   3  -9   3 951.187 169.622   3
   3  -9   3 866.922 127.812  14
   3  -9   3 1128.73 134.116   9
   3  -9   4-121.084 74.6673   3
   3  -9   4-74.1373 55.8023  14
   3  -9   4-38.9122 39.6716   9
   3  -9   5 1018.54 134.412  14
   3  -9   5 1442.98 160.214   9
   3  -9   6 378.724 88.9020   9
  -3   9  -7 109.410 59.7567   7
   3  -9   7 138.818 57.1804   9
  -3   9  -8 103.692 69.3866   7
   3  -9   8 33.8337 40.9451   9
  -3   9  -9 72.4775 59.9624   7
   3  -9   9 101.905 41.1704   9
  -3   9 -10 175.588 86.0000   7
   3  -9  10 240.082 58.0425   9
   3  -9  11 105.786 33.4037   9
   3  -9  12 103.839 27.4398   9
  -3   9 -13 416.650 74.6416  13
  -3   9 -14 1536.26 97.8734  13
  -3   9 -14 1826.45 98.4459  10
   3  -8 -17 389.667 52.1627  12
   3  -8 -16 100.973 41.0073  12
   3  -8 -15 401.761 85.6991   6
   3  -8 -15 375.716 80.5194  12
   3  -8 -14 191.829 60.4360   6
   3  -8 -14 153.577 64.2618  12
   3  -8 -13 411.012 98.7362   6
   3  -8 -13 311.232 95.9529  12
   3  -8 -12 3568.49 269.061   6
   3  -8 -12 3548.13 296.418  12
   3  -8 -11 98.7537 60.9717   6
   3  -8 -11 184.681 76.8719  12
   3  -8 -10 11.2094 41.2305   6
   3  -8 -10-52.6961 65.2243  12
   3  -8  -9 56.0060 37.2823   6
   3  -8  -9 34.5550 52.2342  12
   3  -8  -9 116.577 66.7668  11
   3  -8  -8 493.976 101.831   6
   3  -8  -8 619.037 169.017   5
   3  -8  -8 474.528 101.980  12
   3  -8  -8 522.363 96.3537  11
   3  -8  -7 975.081 131.263   6
   3  -8  -7 930.279 216.396   5
   3  -8  -7 680.695 120.684  12
   3  -8  -7 1052.23 125.919  11
   3  -8  -6 36.6555 52.2778   5
   3  -8  -5 799.994 199.505   5
   3  -8  -4 872.400 201.054   5
   3  -8  -3 7223.76 571.923   5
   3  -8  -2 7310.28 582.584   5
   3  -8  -1 323.121 121.762   5
   3  -8   1 385.738 97.5094   3
   3  -8   2-22.7990 59.5901   3
   3  -8   3 86.9725 66.7804   3
   3  -8   4 1295.27 216.864   3
  -3   8  -5 652.046 120.630   7
   3  -8   5 579.755 153.701   3
   3  -8   5 524.145 102.903  14
   3  -8   5 652.984 106.055   9
  -3   8  -6 875.425 149.704   7
   3  -8   6 821.063 183.290   3
   3  -8   6 697.764 108.983  14
   3  -8   6 988.099 128.613   9
  -3   8  -7 4083.73 322.136   7
   3  -8   7 4332.63 269.245   9
  -3   8  -8 4852.20 357.883   7
   3  -8   8 5148.78 290.916   9
  -3   8  -9 2395.66 253.054   7
   3  -8   9 2767.87 209.336   9
  -3   8 -10 381.164 107.114   7
   3  -8  10 590.460 99.9241   9
  -3   8 -11 1439.01 190.190   7
   3  -8  11 1539.40 138.137   9
  -3   8 -12 77.0289 48.4425   7
   3  -8  12 82.3415 34.9264   9
  -3   8 -13 2146.83 193.181   7
  -3   8 -14 1254.30 116.818  13
  -3   8 -15 4183.46 147.459  13
   3  -7 -17 449.578 65.1491  12
   3  -7 -16 60.9775 40.7168   6
   3  -7 -16 74.8975 44.9242  12
   3  -7 -15 497.625 96.3261   6
   3  -7 -15 546.767 100.102  12
   3  -7 -14 86.7135 48.4427   6
   3  -7 -14 27.4763 48.8250  12
   3  -7 -13 10.2065 43.5873   6
   3  -7 -13-24.3493 41.9992  12
   3  -7 -12 266.207 84.5710   6
   3  -7 -12 221.241 79.3324  12
   3  -7 -12 307.526 82.7917  11
   3  -7 -11 4148.33 293.126   6
   3  -7 -11 3937.20 310.740  12
   3  -7 -11 3801.21 230.654  11
   3  -7 -10 19174.0 613.516   6
   3  -7 -10 19747.0 693.257  12
   3  -7 -10 19534.3 512.917  11
   3  -7  -9 702.333 113.158   6
   3  -7  -9 776.757 201.469   5
   3  -7  -9 606.637 127.521  12
   3  -7  -9 680.322 100.787  10
   3  -7  -9 733.427 104.945  11
   3  -7  -8-47.2195 60.9339   5
   3  -7  -8 21.5033 36.0923   6
   3  -7  -7-31.5114 73.1136   5
   3  -7  -6 214.539 100.774   5
   3  -7  -5 1203.21 238.308   5
   3  -7  -4 2122.68 301.682   5
   3  -7  -3 1411.21 241.204   5
   3  -7  -2 18077.9 865.146   5
   3  -7  -1 396.763 138.483   5
   3  -7   0 246.690 78.1574   3
   3  -7   1 1003.10 154.373   3
   3  -7   2 14.1692 31.7327   3
   3  -7   3 1142.22 183.267   3
   3  -7   4 673.935 141.800   3
   3  -7   5 411.074 119.259   3
   3  -7   6 345.029 128.081   3
  -3   7  -6 309.625 66.4860   7
   3  -7   6 510.306 88.9103   9
  -3   7  -7 2631.71 246.527   7
   3  -7   7 2517.20 319.897   3
   3  -7   7 2711.20 194.805  14
   3  -7   7 3002.23 217.399   9
  -3   7  -8 8836.50 455.663   7
   3  -7   8 8959.22 378.006   9
  -3   7  -9 2143.33 231.989   7
   3  -7   9 2217.26 192.614   9
  -3   7 -10 898.385 155.137   7
   3  -7  10 853.087 114.965   9
  -3   7 -11 474.990 117.302   7
   3  -7  11 578.836 94.0136   9
  -3   7 -12 1524.87 195.928   7
   3  -7  12 1388.50 133.979   9
  -3   7 -13 437.893 104.275   7
   3  -7  13 599.308 70.9228   9
  -3   7 -14 1588.40 167.302   7
  -3   7 -15 16579.7 375.611  13
   3  -6 -17 4178.36 205.063  12
   3  -6 -16 254.676 68.4300  12
   3  -6 -15-14.3998 38.0965   6
   3  -6 -15 75.0945 55.7632  12
   3  -6 -14 466.035 104.912   6
   3  -6 -14 476.720 104.734  12
   3  -6 -13 157.820 66.7979   6
   3  -6 -13 85.0128 54.6916  12
   3  -6 -13 74.9861 48.4382  10
   3  -6 -13 203.409 66.4818  11
   3  -6 -12 378.583 97.8367   6
   3  -6 -12 288.417 87.1923  12
   3  -6 -12 227.251 71.4573  11
   3  -6 -12 470.082 84.5856  10
   3  -6 -11 1936.46 195.622   6
   3  -6 -11 2263.69 240.110  12
   3  -6 -11 1800.85 171.854  10
   3  -6 -11 1893.59 153.299  11
   3  -6 -10 27834.1 728.454   6
   3  -6 -10 28483.6 1174.10   5
   3  -6 -10 28373.4 800.278  12
   3  -6 -10 27085.2 633.329  10
   3  -6 -10 28114.0 578.861  11
   3  -6  -9 23619.0 646.718   6
   3  -6  -9 22810.8 1036.33   5
   3  -6  -9 23353.7 670.791  12
   3  -6  -9 24011.1 514.523  11
   3  -6  -8 1114.61 217.800   5
   3  -6  -7 980.241 209.391   5
   3  -6  -6 1198.36 225.901   5
   3  -6  -5 62.4037 66.8768   5
   3  -6  -4 1625.71 150.671   2
   3  -6  -4 1853.35 273.996   5
   3  -6  -3 46.8316 28.4375   2
   3  -6  -3 82.0912 64.1930   5
   3  -6  -2 23468.6 928.238   5
   3  -6  -1 15743.4 513.613   3
   3  -6   0 751.167 121.219   3
   3  -6   1 1644.61 185.672   3
   3  -6   2 634.322 115.590   3
   3  -6   3 483.755 106.482   3
   3  -6   4 21.9619 42.8942   3
   3  -6   5 10.6357 59.0389   3
   3  -6   6 78.3525 66.8408   3
   3  -6   7 184.375 87.2458   3
  -3   6  -8 94056.1 1411.95   7
   3  -6   8 92227.6 1904.48   3
   3  -6   8 92360.0 1018.05  14
   3  -6   8 95938.3 1190.26   9
  -3   6  -9 566.733 115.382   7
   3  -6   9 571.469 103.993   9
  -3   6 -10 2638.81 256.746   7
   3  -6  10 2699.49 205.792   9
  -3   6 -11 985.082 162.259   7
   3  -6  11 1182.08 136.063   9
  -3   6 -12 395.685 111.348   7
   3  -6  12 412.212 77.0500   9
  -3   6 -13 129.239 62.1652   7
   3  -6  13 93.7961 35.1813   9
  -3   6 -14 1143.49 155.402   7
  -3   6 -15 8500.04 363.020   7
  -3   6 -16 1594.49 102.811  13
  -3   6 -16 1578.99 88.4382  10
   3  -5 -17 10377.5 340.132  12
   3  -5 -16 504.357 92.6931  12
   3  -5 -15 379.968 94.9590   6
   3  -5 -15 594.742 137.404  12
   3  -5 -15 450.916 79.3466  10
   3  -5 -14 654.484 127.553   6
   3  -5 -14 628.146 127.701  12
   3  -5 -14 732.794 110.659  10
   3  -5 -13 159.955 77.0766   6
   3  -5 -13 178.588 85.1762  12
   3  -5 -13 115.703 64.5566  10
   3  -5 -12 6.76197 39.8518   6
   3  -5 -12 118.573 67.7605  12
   3  -5 -12-22.6372 40.1817  10
   3  -5 -12 48.6763 40.0779  11
   3  -5 -11 2017.70 197.687   6
   3  -5 -11 2053.46 222.698  12
   3  -5 -11 2083.58 197.393  10
   3  -5 -11 1817.92 137.348  11
   3  -5 -10 41984.6 875.360   6
   3  -5 -10 43408.4 1436.38   5
   3  -5 -10 42636.5 944.388  12
   3  -5 -10 41141.1 798.133  10
   3  -5 -10 42425.1 650.592  11
   3  -5  -9 24798.0 1059.43   5
   3  -5  -8 1226.83 228.876   5
   3  -5  -7 4.50466 47.8773   5
   3  -5  -6 867.802 190.047   5
   3  -5  -5 21.1337 24.5575   2
   3  -5  -5 92.4335 71.8890   5
   3  -5  -4 67.3140 39.0863   2
   3  -5  -4 53.9000 53.6525   5
   3  -5  -3 7612.63 292.080   2
   3  -5  -3 7600.55 502.861   5
   3  -5  -2 3293.74 326.288   5
   3  -5  -2 3804.07 193.857   2
   3  -5  -1 8931.27 379.706   3
   3  -5  -1 7736.34 277.484   2
   3  -5   0 947.134 131.404   3
   3  -5   0 782.851 90.6684   2
   3  -5   1 8728.24 408.958   3
   3  -5   1 8615.43 285.188   2
   3  -5   2 941.204 139.730   3
   3  -5   3 308.483 90.1740   3
   3  -5   4 1123.58 164.100   3
   3  -5   5-35.2555 45.5228   3
   3  -5   6 91.6463 39.6033   3
   3  -5   7 141.417 71.3467   3
   3  -5   8 40754.6 1210.04   3
   3  -5   9 17827.2 831.142   3
  -3   5  -9 17569.1 599.315   7
   3  -5   9 17883.3 509.125   9
  -3   5 -10 302.935 83.2399   7
   3  -5  10 296.919 74.8079   9
  -3   5 -11 2096.84 228.974   7
   3  -5  11 2059.13 179.736   9
  -3   5 -12 121.586 78.2709   7
   3  -5  12 73.4389 40.0990   9
  -3   5 -13 267.184 89.0485   7
   3  -5  13 228.362 61.3920   9
  -3   5 -14 8.80046 49.7940   7
   3  -5  14-2.84218 32.0251   9
  -3   5 -15 573.488 107.423   7
  -3   5 -16 1724.97 152.642   7
  -3   5 -16 1482.00 102.088  10
  -3   5 -17 589.092 64.5549   7
   3  -4 -17 11757.9 371.896  12
   3  -4 -16 391.704 81.0876  12
   3  -4 -16 391.864 69.2980  10
   3  -4 -15 1882.33 201.365   6
   3  -4 -15 1931.97 209.578  12
   3  -4 -15 2118.14 181.778  10
   3  -4 -14 794.711 138.966   6
   3  -4 -14 863.890 147.449  12
   3  -4 -14 1026.93 142.588  10
   3  -4 -13 20.9829 36.7834   6
   3  -4 -13 11.8898 46.6762  12
   3  -4 -13 147.515 67.5529  10
   3  -4 -12 666.734 122.056   6
   3  -4 -12 596.541 118.040  12
   3  -4 -12 592.095 114.545  10
   3  -4 -12 558.845 75.5027  11
   3  -4 -11 335.789 91.3491   6
   3  -4 -11 346.620 89.7412  12
   3  -4 -11 384.553 89.3420  10
   3  -4 -11 332.684 59.7129  11
   3  -4 -10 25034.1 657.466   6
   3  -4 -10 26334.0 1069.29   4
   3  -4 -10 24368.1 682.772  12
   3  -4 -10 23548.9 614.115  10
   3  -4 -10 25170.3 466.353  11
   3  -4  -9 5126.21 451.048   4
   3  -4  -9 5227.95 474.305   5
   3  -4  -8 10143.9 639.170   5
   3  -4  -7 4967.51 436.351   5
   3  -4  -6 41.3193 41.4850   2
   3  -4  -6 56.4410 55.5547   5
   3  -4  -5 1483.97 153.631   2
   3  -4  -5 1784.82 245.369   5
   3  -4  -4 1128.94 122.825   2
   3  -4  -4 1280.19 199.280   5
   3  -4  -3 2128.12 253.357   5
   3  -4  -3 1881.61 152.231   2
   3  -4  -2 619.438 134.438   5
   3  -4  -2 763.442 95.4862   2
   3  -4  -1 946.661 120.478   3
   3  -4  -1 852.803 101.989   2
   3  -4   0 3420.37 247.349   3
   3  -4   0 3032.85 189.636   2
   3  -4   1 2613.45 217.808   3
   3  -4   1 2481.04 177.209   2
   3  -4   2 441.007 92.3094   3
   3  -4   2 492.834 90.4594   2
   3  -4   3 3323.81 263.107   3
   3  -4   3 3750.50 254.515   2
   3  -4   4 5407.06 351.078   3
   3  -4   5 2707.02 259.879   3
   3  -4   6 3260.63 297.856   3
   3  -4   7 241.559 93.7109   3
   3  -4   8 508.257 138.892   3
   3  -4   9 9194.10 579.035   3
   3  -4  10 4390.81 415.551   3
  -3   4 -10 4240.67 292.994   7
   3  -4  10 4377.67 258.285   9
  -3   4 -11 2107.64 217.245   7
   3  -4  11 2323.78 193.702   9
  -3   4 -12 130.900 55.1751   7
   3  -4  12 73.1326 38.0407   9
  -3   4 -13 604.608 120.061   7
   3  -4  13 904.439 150.547   9
  -3   4 -14 6.05497 41.2135   7
   3  -4  14 72.4383 48.2660   9
  -3   4 -15 10.7259 40.8367   7
  -3   4 -16 114.304 47.4805   7
  -3   4 -16 134.439 38.2028  10
  -3   4 -17 30.5397 21.3711   7
  -3   4 -17 102.007 26.9855  13
   3  -3 -17 4823.15 164.694  10
   3  -3 -16 5349.54 306.600  12
   3  -3 -16 5798.51 266.293  10
   3  -3 -15 65.6657 46.8337  12
   3  -3 -15 65.9964 41.9425  10
   3  -3 -14 1161.26 168.085   6
   3  -3 -14 1227.76 171.067  12
   3  -3 -14 1276.51 159.781  10
   3  -3 -13 320.487 91.4589   6
   3  -3 -13 328.738 93.1725  12
   3  -3 -13 329.488 87.0903  10
   3  -3 -12 640.599 122.347   6
   3  -3 -12 731.717 134.236  12
   3  -3 -12 704.227 118.891  10
   3  -3 -11 422.013 91.3677   6
   3  -3 -11 556.360 149.296   4
   3  -3 -11 410.341 96.8924  12
   3  -3 -11 487.356 101.515  10
   3  -3 -11 349.828 46.6375  11
   3  -3 -10 217.074 60.7443   6
   3  -3 -10 286.149 119.703   4
   3  -3 -10 235.946 53.8210  12
   3  -3 -10 260.017 65.8263  10
   3  -3  -9 1405.85 240.666   4
   3  -3  -8 1393.96 231.756   4
   3  -3  -8 1503.99 239.639   5
   3  -3  -7 114.955 77.8525   4
   3  -3  -7 92.9703 57.9076   2
   3  -3  -7 78.3041 61.7586   5
   3  -3  -6 295.389 84.4035   2
   3  -3  -6 326.311 112.573   5
   3  -3  -5 711.245 111.066   2
   3  -3  -5 845.668 163.139   5
   3  -3  -4 1418.72 143.439   2
   3  -3  -4 1561.33 207.254   5
   3  -3  -3 6236.54 289.157   2
   3  -3  -3 6772.96 415.007   5
   3  -3  -2 1903.15 216.125   5
   3  -3  -2 1813.48 156.059   2
   3  -3  -1 819.098 142.362   5
   3  -3  -1 742.436 97.2241   2
   3  -3   0 375.120 71.1682   2
   3  -3   0 516.039 96.0701   3
   3  -3   1 9113.20 404.228   3
   3  -3   1 8589.11 354.278   2
   3  -3   2 22733.8 666.531   3
   3  -3   2 23104.9 622.136   2
   3  -3   3 18318.6 601.339   3
   3  -3   4 1966.69 208.182   3
   3  -3   5-10.1001 46.1000   3
   3  -3   6 19.0462 39.6786   3
   3  -3   7 2156.63 249.470   3
   3  -3   8 30.8017 52.3775   3
   3  -3   9 1330.58 212.730   3
   3  -3  10 137.255 97.3050   3
  -3   3 -10 49.8067 40.3250   7
   3  -3  11 19.5238 75.8423   3
  -3   3 -11 96.1296 32.8290   8
  -3   3 -11 133.593 60.5447   7
  -3   3 -12 3282.17 270.124   7
   3  -3  12 3063.62 219.852   9
  -3   3 -13 20.3323 46.2219   7
   3  -3  13-69.7961 46.4584   9
  -3   3 -14 42.9578 47.8340   7
   3  -3  14 59.5714 44.3343   9
  -3   3 -15 330.975 93.5950   7
  -3   3 -16 374.606 84.5225   7
  -3   3 -16 341.478 55.0883  10
  -3   3 -17 86.9416 39.8791   7
  -3   3 -18 127.156 33.6404   7
   3  -2 -17 44.2649 30.4291  10
   3  -2 -16 285.621 75.8820  12
   3  -2 -16 264.608 63.6019  10
   3  -2 -15 124.977 66.3829  12
   3  -2 -15 134.384 62.0930  10
   3  -2 -14 74.9965 57.0527   6
   3  -2 -14-2.32215 45.8400  12
   3  -2 -14 23.5884 41.2718  10
   3  -2 -13 353.891 102.716   6
   3  -2 -13 275.800 85.9355  12
   3  -2 -13 302.763 85.5719  10
   3  -2 -12 853.241 142.471   6
   3  -2 -12 905.477 140.541  12
   3  -2 -12 870.922 142.705  10
   3  -2 -11 90.0744 46.4883   6
   3  -2 -11 59.6864 50.6301   4
   3  -2 -11 51.1270 38.4957  12
   3  -2 -11 114.316 59.6997  10
   3  -2 -10 1872.27 286.927   4
   3  -2 -10 1763.32 167.590   6
   3  -2 -10 1512.70 159.461  10
   3  -2  -9 231.781 96.7327   4
   3  -2  -8 485.849 142.683   4
   3  -2  -7 1199.37 174.468   2
   3  -2  -7 1323.81 216.536   4
   3  -2  -7 1512.88 221.028   5
   3  -2  -6 7888.54 387.722   2
   3  -2  -6 7927.54 499.540   4
   3  -2  -6 8210.99 484.848   5
   3  -2  -5 941.458 128.410   2
   3  -2  -5 894.912 155.739   5
   3  -2  -4 2334.26 184.883   2
   3  -2  -4 2379.93 236.903   5
   3  -2  -3 622.896 119.229   5
   3  -2  -3 679.270 100.875   2
   3  -2  -2 4061.04 279.411   5
   3  -2  -2 3657.75 226.519   2
   3  -2  -1 4357.47 252.515   2
   3  -2  -1 4585.86 292.981   5
   3  -2   0 9516.54 228.730   1
   3  -2   0 8339.03 349.338   2
   3  -2   1 91.4514 47.9126   2
   3  -2   1 19.3711 42.8353   3
   3  -2   2 74.0506 47.4029   3
   3  -2   3 5297.76 330.385   3
   3  -2   4 670.555 127.566   3
   3  -2   5 35685.2 915.366   3
   3  -2   6-29.0980 35.6023   3
   3  -2   7 479.995 122.349   3
   3  -2   8 22.3301 48.1476   3
   3  -2   9 433.251 116.595   3
   3  -2  10 1.13626 53.4410   3
   3  -2  11 520.620 145.987   3
  -3   2 -11 378.213 68.9660   8
  -3   2 -11 467.878 92.5651   7
  -3   2 -12 8429.96 418.225   7
  -3   2 -12 8449.26 311.862   8
  -3   2 -13 2886.40 256.761   7
  -3   2 -14 69.3762 50.1209   7
   3  -2  14 82.5783 38.0712   9
  -3   2 -15 110.925 53.2289   7
   3  -2  15 89.4704 50.1557   9
  -3   2 -16 22.3367 41.9336   7
  -3   2 -17-24.1621 28.2580   7
  -3   2 -18-16.2300 24.8498   7
   3  -1 -17 582.721 71.5879  10
   3  -1 -16 55.0963 33.5564  10
   3  -1 -15-16.3246 39.4677  12
   3  -1 -15-9.82928 44.1510  10
   3  -1 -14 42.0490 44.2220  12
   3  -1 -14 27.9076 43.5841  10
   3  -1 -13 3668.90 292.698   6
   3  -1 -13 3793.03 304.509  12
   3  -1 -13 3760.60 289.530  10
   3  -1 -12 20.0438 47.0795   6
   3  -1 -12 39.8613 50.5513  12
   3  -1 -12-41.8136 52.4058  10
   3  -1 -11 522.986 112.108   6
   3  -1 -11 453.487 132.795   4
   3  -1 -11 557.739 108.911  12
   3  -1 -11 625.734 115.559  10
   3  -1 -10 54.2129 43.9383   6
   3  -1 -10 17.8635 33.3700  12
   3  -1 -10 86.5977 54.4025  10
   3  -1  -9 1763.20 265.460   4
   3  -1  -8 45.0078 53.8140   4
   3  -1  -7 565.374 117.739   2
   3  -1  -7 532.898 128.727   4
   3  -1  -6 947.744 143.121   2
   3  -1  -6 948.583 167.225   4
   3  -1  -6 1023.55 166.352   5
   3  -1  -5 22409.1 792.674   4
   3  -1  -5 23360.0 633.600   2
   3  -1  -5 23323.3 736.487   5
   3  -1  -4 53998.8 928.280   2
   3  -1  -4 54423.9 1031.85   5
   3  -1  -3 900.617 121.051   2
   3  -1  -3 949.735 139.469   5
   3  -1  -2 5047.59 272.656   2
   3  -1  -2 5286.90 290.034   5
   3  -1  -1 1561.54 150.009   5
   3  -1  -1 1696.92 161.397   2
   3  -1   0 249.488 71.9803   2
   3  -1   0 429.711 80.1538   5
   3  -1   0 421.200 44.3530   1
   3  -1   1 3958.28 193.622   1
   3  -1   1 3486.86 251.881   2
   3  -1   2 1836.89 188.965   3
   3  -1   2 1659.51 145.751   1
   3  -1   3 1431.99 175.574   3
   3  -1   4 4001.73 298.223   3
   3  -1   5 5729.08 372.974   3
   3  -1   6 648.907 134.194   3
   3  -1   7 495.859 118.690   3
   3  -1   8 180.071 71.6966   3
   3  -1   9 33.6393 55.2764   3
   3  -1  10 2333.36 292.407   3
   3  -1  11 4.72762 56.0302   1
  -3   1 -11 59.3646 49.1589   7
  -3   1 -12 17215.7 590.528   7
  -3   1 -12 16397.7 435.763   8
  -3   1 -13 5208.33 336.214   7
  -3   1 -14 7631.77 419.636   7
  -3   1 -15 91.0550 49.1791   7
   3  -1  15 6.82156 36.3023   9
  -3   1 -16-5.64980 40.9134   7
  -3   1 -17 65.3301 38.2416   7
  -3   1 -18-2.72440 23.7861   7
   3   0 -17 11.3993 21.6965  10
   3   0 -16 117.049 47.3260  10
   3   0 -15 28.9723 42.4919  10
   3   0 -14 852.482 144.479  12
   3   0 -14 945.028 148.576  10
   3   0 -13 1910.59 214.645  12
   3   0 -13 2129.66 220.036  10
   3   0 -12 10176.1 462.591   6
   3   0 -12 9989.87 480.071  12
   3   0 -12 10255.1 475.177  10
   3   0 -11 2981.78 236.116   6
   3   0 -11 2916.92 335.114   4
   3   0 -11 2798.90 250.603  12
   3   0 -11 2800.46 237.050  10
   3   0 -10 59.8713 50.3526   6
   3   0 -10 107.747 92.4528   4
   3   0 -10 13.3267 42.4321  12
   3   0 -10 92.1184 49.5076  10
   3   0  -9 566.763 147.202   4
   3   0  -8 677.510 153.999   4
   3   0  -7 824.539 142.311   2
   3   0  -7 898.976 165.838   4
   3   0  -6 13850.3 520.235   2
   3   0  -6 13474.0 621.816   4
  -3   0   6 14843.1 383.963   3
   3   0  -5 6921.00 426.856   4
   3   0  -5 6864.75 344.945   2
   3   0  -4 120204. 1407.13   2
   3   0  -4 115587. 1402.03   5
   3   0  -3 1223.59 142.115   2
   3   0  -3 1016.75 121.131   5
   3   0  -2 3357.09 230.624   2
   3   0  -2 3738.42 210.565   5
   3   0  -1 1681.66 78.1320   1
   3   0  -1 1659.15 162.179   2
   3   0  -1 1868.34 138.761   5
   3   0   0 6668.14 247.604   5
   3   0   0 6858.02 342.381   2
   3   0   0 6757.41 210.053   1
   3   0   1 3603.66 259.867   2
   3   0   1 4471.80 205.755   1
   3   0   2 1866.32 153.435   1
   3   0   3 237.361 66.7089   1
   3   0   3 243.974 86.3842   3
   3   0   4 6364.43 384.667   3
   3   0   4 7234.76 384.667   1
   3   0   5 70688.6 1318.90   3
   3   0   5 71898.2 1352.31   1
   3   0   6 69943.0 1364.98   3
   3   0   7 24454.2 839.633   3
   3   0   8 446.488 140.633   1
   3   0   8 475.970 130.066   3
   3   0   9 542.094 163.092   1
   3   0   9 518.645 138.255   3
   3   0  10 140.460 96.5290   1
   3   0  10 129.868 63.8126   3
   3   0  11-240.439 96.1289   3
   3   0  11 27.7398 81.1883   1
   3   0  12 174.780 85.6157   1
  -3   0 -12 112.690 61.4564   7
  -3   0 -12 122.616 49.5333   8
  -3   0 -13 6878.45 386.121   7
  -3   0 -13 6662.46 281.249   8
  -3   0 -14 6779.99 389.796   7
  -3   0 -15 613.435 117.648   7
  -3   0 -16 220.331 73.3565   7
  -3   0 -17 32.4155 37.6491   7
  -3   0 -18 24.7039 23.3413   7
  -3   0 -19 62.8867 25.8352   7
   3   1 -17 133.403 34.4046  10
   3   1 -16 80.8761 33.7122  10
   3   1 -15 105.531 52.2390  10
   3   1 -14 39.5168 47.0910  10
   3   1 -13 5504.34 354.593  12
   3   1 -13 6049.84 362.903  10
   3   1 -12 220.794 74.5217  12
   3   1 -12 399.746 101.916  10
   3   1 -11 24813.1 667.506   6
   3   1 -11 23791.6 722.120  12
   3   1 -11 24848.1 725.278  10
   3   1 -10 1213.15 142.809   6
   3   1 -10 1265.11 212.760   4
   3   1 -10 1308.57 157.916  12
   3   1 -10 1450.16 168.668  10
   3   1  -9 193.597 84.1453   4
   3   1  -8 1559.29 226.926   4
   3   1  -7 290.961 90.7144   2
   3   1  -7 265.464 91.4294   4
  -3  -1   6 65.5813 37.5932   3
   3   1  -6 24.2729 28.4119   2
   3   1  -6 29.3202 34.5537   4
   3   1  -5 1185.25 176.199   4
   3   1  -5 1319.40 152.994   2
   3   1  -4 16466.1 522.273   2
   3   1  -3 3603.49 244.886   2
   3   1  -2 1035.69 127.922   2
   3   1  -2 1109.30 101.932   5
   3   1  -1 10338.0 288.428   1
   3   1  -1 10259.8 413.620   2
   3   1  -1 10397.0 258.949   5
   3   1   0 7758.11 368.391   2
   3   1   0 8183.86 278.574   1
   3   1   0 8138.25 189.745   5
   3   1   1 170.317 64.3700   2
   3   1   1 115.845 39.7700   1
   3   1   1 124.211 24.0636   5
   3   1   2 1447.54 140.884   1
   3   1   3 3084.32 229.355   1
   3   1   4 160.704 58.6889   1
   3   1   5 22061.2 753.065   1
   3   1   6 51662.3 1183.64   3
   3   1   6 51871.2 1251.76   1
   3   1   7 1512.06 213.982   3
   3   1   7 1443.87 232.433   1
   3   1   8 614.794 148.625   3
   3   1   8 520.769 146.098   1
   3   1   9 1507.51 223.545   3
   3   1   9 1552.49 267.767   1
   3   1  10 1637.15 240.978   3
   3   1  10 1755.61 300.835   1
   3   1  11-33.0238 59.5856   1
   3   1  12 156.649 101.274   1
  -3  -1 -12 160.164 50.8553   8
  -3  -1 -12 17.3167 30.3644   7
  -3  -1 -13 497.709 86.1636   8
  -3  -1 -13 518.333 109.280   7
  -3  -1 -14 2417.43 237.050   7
  -3  -1 -15 739.955 130.636   7
  -3  -1 -16-36.2516 42.9373   7
  -3  -1 -17-8.65026 27.8723   7
  -3  -1 -18 347.567 68.8832   7
  -3  -1 -19 232.691 44.1126   7
   3   2 -17 307.829 44.5470  10
   3   2 -16 18.9648 28.2335  10
   3   2 -15 232.403 67.6929  10
   3   2 -14 59.3310 53.8078  10
   3   2 -13 150.724 76.5767  10
   3   2 -12 521.915 114.132  10
   3   2 -11 7221.54 396.907  12
   3   2 -11 7717.97 405.966  10
   3   2 -10 622.010 129.237   4
   3   2 -10 620.336 118.841  12
   3   2 -10 809.867 129.749  10
   3   2  -9 176.915 75.2309   4
   3   2  -9 310.865 81.7775  10
   3   2  -8 201.369 64.2209   4
  -3  -2   7 245.404 70.0822   3
   3   2  -7 201.969 66.5784   2
   3   2  -7 147.589 64.7962   4
   3   2  -6 1011.55 144.516   2
   3   2  -6 1059.97 168.199   4
  -3  -2   6 1196.82 136.098   3
  -3  -2   5 48.7045 45.3203   3
   3   2  -5 38.3556 31.4078   2
   3   2  -4 13539.5 464.545   2
   3   2  -3 9932.51 401.532   2
   3   2  -2 5064.62 286.845   2
   3   2  -1 43.6440 31.8399   1
   3   2  -1 28.6782 38.1610   2
   3   2   0 246.709 69.2272   2
   3   2   0 193.955 55.4844   1
   3   2   1 1782.56 184.572   2
   3   2   1 1745.83 156.979   1
   3   2   2 10089.1 394.196   1
   3   2   3 81.3402 46.6312   1
   3   2   4 6747.58 379.516   1
   3   2   5 2121.21 233.732   1
   3   2   6 77.5644 68.5694   1
   3   2   7 14867.8 725.343   1
   3   2   8 101.392 73.5193   1
   3   2   9 45.9080 80.9597   1
   3   2  10 989.351 221.071   1
   3   2  11 857.039 208.443   1
   3   2  12 730.709 203.168   1
  -3  -2 -12 909.757 136.229   7
  -3  -2 -12 548.652 86.2482   8
  -3  -2 -13 228.099 63.9456   8
  -3  -2 -13 274.545 85.2865   7
  -3  -2 -14 438.570 78.1805   8
  -3  -2 -14 506.549 108.958   7
  -3  -2 -15 424.342 99.9582   7
  -3  -2 -16 576.600 111.771   7
  -3  -2 -17 367.787 83.0400   7
  -3  -2 -18 235.965 57.7579   7
  -3  -2 -19 48.7357 25.3900   7
   3   3 -16 18.6208 28.9295  10
   3   3 -15-23.8442 39.3576  10
   3   3 -14 54.4260 62.8269  10
   3   3 -13 449.505 103.600  10
   3   3 -12 143.229 68.2269  10
   3   3 -11 1300.50 168.734  10
   3   3 -10 88.6717 50.6470  10
   3   3  -9 80.9929 53.3485  10
  -3  -3   8 669.466 119.393   3
   3   3  -8 443.730 121.588   4
  -3  -3   7 1406.86 165.732   3
   3   3  -6 757.743 123.158   2
  -3  -3   6 717.256 117.050   3
  -3  -3   5 453.111 92.3384   3
   3   3  -5 344.686 79.9841   2
   3   3  -4-37.1823 40.5914   2
   3   3  -3 6809.26 322.192   2
   3   3  -2 6269.01 312.185   2
   3   3  -1 18860.1 550.586   1
   3   3  -1 18900.7 564.352   2
   3   3   0 20552.9 585.240   1
   3   3   0 19900.4 597.052   2
   3   3   1 545.651 106.939   2
   3   3   1 516.132 99.3065   1
   3   3   2 1722.15 181.613   1
   3   3   3 564.384 108.788   1
   3   3   4 3118.31 267.071   1
   3   3   5 5312.98 375.111   1
   3   3   6 7.33755 53.2214   1
   3   3   7 163.594 83.4502   1
   3   3   8 1332.52 236.310   1
   3   3   9 914.546 203.097   1
   3   3  10 1874.15 302.102   1
   3   3  11 93.6445 78.0908   1
   3   3  12 1110.35 244.182   1
  -3  -3 -12 939.214 136.987   7
  -3  -3 -12 926.740 120.717   8
  -3  -3 -13 52.6663 43.0302   7
  -3  -3 -13 26.8666 34.6350   8
  -3  -3 -14 1277.66 170.352   7
  -3  -3 -14 1069.60 125.267   8
  -3  -3 -15 866.305 142.756   7
  -3  -3 -15 775.793 99.5889   8
  -3  -3 -16 38.4147 35.0256   7
  -3  -3 -17 1176.92 141.345   7
  -3  -3 -18 7582.36 306.716   7
  -3  -3 -19 1212.90 98.9207   7
   3   4 -16 0.07462 19.4539  10
   3   4 -15 406.739 73.0463  10
   3   4 -14 135.787 53.8353  10
   3   4 -13 347.550 95.3205  10
   3   4 -12 88.4172 47.8221  10
   3   4 -11 291.225 79.9984  10
   3   4 -10 2694.50 243.519  10
   3   4  -9 1018.06 152.633  10
  -3  -4   8 248.739 80.6180   3
   3   4  -8 267.145 59.7226  10
  -3  -4   7 5479.96 340.434   3
   3   4  -6 1245.55 156.698   2
  -3  -4   6 1491.43 172.618   3
   3   4  -5 1695.76 164.807   2
  -3  -4   5 2198.17 204.742   3
  -3  -4   4 119.847 62.9814   3
   3   4  -4 32.4231 26.8462   2
   3   4  -3 6817.40 310.763   2
   3   4  -2 5505.02 283.901   2
   3   4  -1 404.062 81.2690   2
   3   4  -1 262.364 78.0108   1
   3   4   0 71.4997 40.8278   2
   3   4   0 42.3861 48.6746   1
   3   4   1 9630.12 461.528   1
   3   4   1 9241.02 420.358   2
   3   4   2 10.5963 39.1503   1
   3   4   3 73.4790 51.4244   1
   3   4   4 2460.51 253.055   1
   3   4   5 141.244 65.4591   1
   3   4   6 5358.27 407.576   1
   3   4   7 576.586 145.575   1
   3   4   8 4823.58 437.513   1
   3   4   9 1156.40 231.573   1
   3   4  10 2219.04 322.862   1
   3   4  11 36546.6 1361.34   1
   3   4  12 61.1332 73.5133   1
  -3  -4 -12 222.882 65.8264   7
  -3  -4 -12 237.424 70.6352   8
  -3  -4 -13 22.9960 40.4586   7
  -3  -4 -13 33.7384 39.8056   8
  -3  -4 -14-9.30438 37.9640   7
  -3  -4 -14 0.34201 38.0860   8
  -3  -4 -15 437.522 74.2431   8
  -3  -4 -15 590.149 118.544   7
  -3  -4 -16 304.583 84.0289   7
  -3  -4 -17 604.871 105.560   7
  -3  -4 -18 6331.15 279.695   7
  -3  -4 -19 7266.79 235.981   7
   3   5 -15 1520.10 117.868  10
   3   5 -14 3987.13 230.444  10
   3   5 -13 78.1528 47.1935  10
   3   5 -12 186.400 61.2571  10
   3   5 -11 324.580 87.7052  10
   3   5 -10 894.567 143.803  10
   3   5  -9 151.720 60.6241  10
  -3  -5   8 704.971 116.110   3
   3   5  -8 820.384 117.139  13
   3   5  -8 750.073 119.896  10
  -3  -5   7 51403.6 1069.20   3
  -3  -5   6 5191.17 336.037   3
  -3  -5   5 398.749 100.031   3
   3   5  -4 494.469 82.4230   2
  -3  -5   4 438.921 101.223   3
   3   5  -3-21.5867 29.5766   2
   3   5  -2 1088.68 121.207   2
   3   5  -1 349.081 75.1191   2
   3   5  -1 294.554 95.0300   1
   3   5   0 5861.12 396.285   1
   3   5   0 5036.15 285.534   2
   3   5   1 4345.43 340.397   1
   3   5   1 4207.39 277.456   2
   3   5   2 2741.80 277.850   1
   3   5   2 2949.42 248.714   2
   3   5   3 17229.8 704.424   1
   3   5   4 6864.64 452.844   1
   3   5   5 1171.39 193.442   1
   3   5   6 4.30550 45.2517   1
   3   5   7 331.860 110.570   1
   3   5   8 6.24027 47.8443   1
   3   5   9 27.7171 48.8025   1
   3   5  10 11200.8 723.217   1
   3   5  11 46124.8 1513.64   1
  -3  -5 -11 42766.4 839.354   8
  -3  -5 -12 9858.76 422.600   8
  -3  -5 -13 28.7146 46.9266   7
  -3  -5 -13-4.23205 36.5844   8
  -3  -5 -14 219.715 78.1852   7
  -3  -5 -14 122.931 40.1134   8
  -3  -5 -15 213.656 67.2092   8
  -3  -5 -15 52.2461 43.4780   7
  -3  -5 -16-36.4781 41.0548   7
  -3  -5 -17 888.861 125.198   7
  -3  -5 -18 3093.06 192.071   7
  -3  -5 -19 2802.48 141.163   7
   3   6 -15 37.6263 21.6777  10
   3   6 -14 15207.3 385.797  10
   3   6 -13 125.960 49.8478  10
   3   6 -12 229.106 69.2825  10
   3   6 -11-22.9426 47.3736  10
   3   6 -10 77.0511 45.0131  13
   3   6 -10 29.6340 35.1448  10
   3   6  -9 63.2870 39.9262  13
   3   6  -9 56.4113 51.9165  10
   3   6  -8 2476.44 204.338  13
   3   6  -8 2481.87 204.440  10
   3   6  -7 52456.9 903.027  13
   3   6  -7 51725.2 821.505  10
  -3  -6   6 22881.5 742.828   3
  -3  -6   5 1405.33 180.072   3
  -3  -6   4 8.86700 39.2909   3
  -3  -6   3 6.21823 35.8223   3
   3   6  -1 1343.15 210.123   1
   3   6  -1 1485.71 135.061   2
   3   6   0 1745.32 237.594   1
   3   6   0 1613.05 152.636   2
   3   6   1 520.294 96.0624   2
   3   6   1 535.397 131.092   1
   3   6   2 1357.29 211.246   1
   3   6   2 1192.94 154.423   2
   3   6   3 38956.9 1138.43   1
   3   6   4 2330.43 285.033   1
   3   6   5 417.851 121.501   1
   3   6   6 347.487 123.587   1
   3   6   7 66.5379 48.0536   1
   3   6   8 536.016 149.185   1
   3   6   9 1704.85 269.509   1
   3   6  10 23385.4 1049.13   1
  -3  -6 -10 22246.7 606.039   8
   3   6  11 5065.28 503.199   1
  -3  -6 -11 4754.40 299.218   8
  -3  -6 -12 14302.9 521.935   8
  -3  -6 -13 689.041 114.486   8
  -3  -6 -14-1.27104 36.3902   7
  -3  -6 -14-2.91301 44.6425   8
  -3  -6 -15 828.897 136.258   7
  -3  -6 -15 661.650 101.917   8
  -3  -6 -16 32.9606 27.5150   8
  -3  -6 -16-44.1787 36.0082   7
  -3  -6 -17 151.377 55.4182   7
  -3  -6 -18 1149.80 113.472   7
  -3  -6 -19 3034.83 139.001   7
   3   7 -14 18101.8 330.248  10
   3   7 -13 7740.61 274.519  10
   3   7 -12 74.8553 36.8693  10
   3   7 -11 186.577 63.8448  13
   3   7 -11 48.1937 36.2690  10
   3   7 -10 119.910 65.2637  13
   3   7 -10 84.3879 41.0368  10
   3   7  -9 219.779 67.5338  13
   3   7  -9 164.372 61.0446  10
   3   7  -8 4413.85 288.724  13
   3   7  -8 3851.48 249.484  10
   3   7  -7 2266.11 202.700  13
   3   7  -7 2330.69 175.082  10
   3   7  -6 14022.2 493.212  13
  -3  -7   6 14976.7 605.880   3
   3   7  -5 1432.44 150.863  13
  -3  -7   5 1659.02 207.474   3
  -3  -7   4 3.27038 39.5746   3
  -3  -7   3 1118.97 167.816   3
  -3  -7   2 1243.08 173.559   3
   3   7   0 317.729 120.523   1
   3   7   1 206.811 94.8225   1
   3   7   2 679.028 155.627   1
   3   7   3 17779.2 818.011   1
   3   7   4 4553.14 418.424   1
   3   7   5 607.437 159.137   1
   3   7   6 3808.03 395.077   1
   3   7   7 126.022 60.5859   1
   3   7   8-24.6876 49.5827   1
   3   7   9 178.863 103.451   1
   3   7  10 184.700 104.877   1
  -3  -7 -10 213.615 70.6180   8
  -3  -7 -11 10387.1 447.364   8
  -3  -7 -12 10931.2 466.827   8
  -3  -7 -13 27.7986 42.6962   8
  -3  -7 -14-19.4240 35.0376   8
  -3  -7 -15 89.6988 54.2114   7
  -3  -7 -15 2.76037 36.9098   8
  -3  -7 -16 83.9322 37.4487   8
  -3  -7 -16 144.959 62.0347   7
  -3  -7 -17 201.948 55.5029   7
  -3  -7 -18 196.350 47.0331   7
  -3  -7 -19 121.973 26.3766   7
   3   8 -13 4250.66 150.265  10
   3   8 -12 737.198 83.5832  10
   3   8 -11 38.5410 36.8873  13
   3   8 -11 2.80088 31.7981  10
   3   8 -10 1132.46 145.002  13
   3   8 -10 986.004 113.244  10
   3   8  -9 126.266 62.8172  13
   3   8  -9 88.4756 43.0210  10
   3   8  -8 560.205 113.394  13
   3   8  -8 439.872 88.8456  10
   3   8  -7 27.4853 53.9940  13
   3   8  -6 7990.19 392.865  13
   3   8  -5 25.8201 49.4906  13
   3   8  -4 110.946 53.2327  13
  -3  -8   4 43.8925 56.7756   3
   3   8  -3 75.5636 47.7956  13
  -3  -8   3 113.225 67.5189   3
  -3  -8   2 569.598 122.895   3
  -3  -8   1 149.053 74.8148   3
  -3  -8   0 120.184 71.5347   3
   3   8   0-46.0047 75.3656   1
   3   8   1 606.366 158.583   1
   3   8   2 1172.50 229.490   1
   3   8   3 1056.40 210.987   1
   3   8   4 14321.3 782.457   1
   3   8   5-40.0882 76.8805   1
   3   8   6 73.4076 78.1331   1
   3   8   7 148.149 107.703   1
   3   8   8 74.3268 58.1025   1
  -3  -8  -8 88.6861 38.2713   8
   3   8   9 86.0396 62.9969   1
  -3  -8  -9 23.7155 35.5878   8
  -3  -8 -10 345.164 79.2345   8
  -3  -8 -11 64.5127 57.3137   8
  -3  -8 -12 722.956 132.275   8
  -3  -8 -13 2696.44 243.851   8
  -3  -8 -14 133.081 55.4852   8
  -3  -8 -15 1273.74 162.244   7
  -3  -8 -15 976.856 122.879   8
  -3  -8 -16 40.9195 49.6601   7
  -3  -8 -16 44.1101 21.0552   8
  -3  -8 -17 436.073 77.2872   7
  -3  -8 -18 144.820 38.3666   7
   3   9 -11 80.2311 37.3065  13
   3   9 -11 4.77622 19.0093  10
   3   9 -10 0.35444 53.6278  13
   3   9 -10 27.4269 24.2796  10
   3   9  -9 258.579 88.6818  13
   3   9  -9 137.227 39.5373  10
   3   9  -8 579.963 117.812  13
   3   9  -7 132.030 62.5166  13
   3   9  -6 678.132 125.046  13
   3   9  -5 229.346 88.7072  13
   3   9  -4 34.9594 56.2889  13
   3   9  -3 723.177 131.414  13
  -3  -9   3 555.868 124.926   3
   3   9  -2 373.031 105.754  13
  -3  -9   2 231.310 102.930   3
   3   9  -1 1157.45 165.287  13
  -3  -9   1 866.388 164.021   3
   3   9   0 182.446 71.3745  13
  -3  -9   0 233.090 91.0924   3
   3   9   1 504.863 162.514   1
  -3  -9  -1 512.540 119.781   3
   3   9   2 789.860 191.092   1
  -3  -9  -2 842.787 148.499   3
   3   9   3-30.8589 47.4687   1
   3   9   4 580.690 167.470   1
   3   9   5 170.281 115.269   1
   3   9   6 490.679 161.277   1
  -3  -9  -6 444.812 90.8742   8
   3   9   7 9690.33 682.417   1
  -3  -9  -7 9268.83 399.684   8
   3   9   8 1205.61 245.157   1
  -3  -9  -8 1298.19 155.250   8
  -3  -9  -9-21.2069 56.8937   8
  -3  -9 -10 72.7322 45.3841   8
  -3  -9 -11 68.7532 51.8380   8
  -3  -9 -12 238.512 85.2611   8
  -3  -9 -13 1258.35 165.851   8
  -3  -9 -14 241.575 76.4046   8
  -3  -9 -15 4302.66 279.912   7
  -3  -9 -15 4213.22 248.247   8
  -3  -9 -16 3614.33 232.957   7
  -3  -9 -16 3024.86 170.383   8
  -3  -9 -17 171.239 43.6044   7
  -3  -9 -18-2.63124 14.7456   7
   3  10 -11 52.1881 26.2415  13
   3  10 -10 2225.73 176.638  13
   3  10  -9 726.911 121.571  13
   3  10  -8 85.3948 66.0067  13
   3  10  -7 79.2289 69.7157  13
   3  10  -6 53.3070 62.2603  13
   3  10  -5 126.746 84.3106  13
   3  10  -4 29.9685 63.3499  13
   3  10  -3 129.656 81.9818  13
   3  10  -2 83.9321 76.5803  13
   3  10  -1 2096.99 230.428  13
   3  10   0 9356.77 497.008  13
  -3 -10   0 8734.04 462.620   3
   3  10   1-77.2549 79.7123  13
  -3 -10  -1-240.611 77.1708   3
   3  10   2 25.8715 57.4040  13
  -3 -10  -2 105.607 64.4373   3
   3  10   2 5.50054 68.2415   1
  -3 -10  -3 967.206 110.512   8
   3  10   3 1201.74 187.727  13
  -3 -10  -3 1134.77 151.170   3
   3  10   3 1153.65 246.934   1
  -3 -10  -4 1542.30 145.595   8
   3  10   4 1354.20 261.006   1
  -3 -10  -5-3.86494 43.8601   8
   3  10   5 258.910 115.671  13
   3  10   5 115.343 102.444   1
  -3 -10  -6 207.900 68.7489   8
   3  10   6 248.051 85.1398  13
   3  10   6 6.55618 43.0516   1
  -3 -10  -7 14286.6 515.758   8
  -3 -10  -8 544.984 115.591   8
  -3 -10  -9 7644.94 411.991   8
  -3 -10 -10-15.7645 45.0332   8
  -3 -10 -11 163.458 71.0651   8
  -3 -10 -12 6.40548 51.1958   8
  -3 -10 -13 369.256 95.1025   8
  -3 -10 -14 34.3415 35.5499   8
  -3 -10 -15 466.600 88.6302   7
  -3 -10 -15 346.880 71.6374   8
  -3 -10 -16 2007.73 154.991   7
  -3 -10 -16 1973.39 136.852   8
  -3 -10 -17 56.1959 26.9604   7
   3  11 -10 5094.42 220.818  13
   3  11  -9 3255.61 220.959  13
   3  11  -8 1699.65 182.940  13
   3  11  -7 344.847 96.4067  13
   3  11  -6 74.0347 64.9238  13
   3  11  -5 7.20710 47.4926  13
   3  11  -4 2548.12 268.781  13
   3  11  -3 116.518 70.2856  13
   3  11  -2 847.277 157.888  13
   3  11  -1 681.335 150.979  13
   3  11   0 16203.2 685.237  13
   3  11   1 1163.56 186.333  13
   3  11   2 2473.80 268.822  13
  -3 -11  -3-14.8800 36.7482   8
   3  11   3-3.00135 53.3333  13
  -3 -11  -4 127.048 41.6283   8
   3  11   4 126.170 90.2448  13
  -3 -11  -5 131.077 56.2619   8
   3  11   5 318.929 103.800  13
  -3 -11  -6 888.047 125.395   8
   3  11   6 955.025 174.939  13
  -3 -11  -7 17634.1 582.141   8
  -3 -11  -8 27259.5 750.278   8
  -3 -11  -9 2577.31 238.117   8
  -3 -11 -10 281.178 81.7238   8
  -3 -11 -11 100.633 51.3200   8
  -3 -11 -12 28.8973 51.4939   8
  -3 -11 -13 89.6819 56.4303   8
  -3 -11 -14 926.904 122.059   8
  -3 -11 -15 31.3621 30.9720   7
  -3 -11 -15 66.2373 36.7084   8
  -3 -11 -16 3247.16 163.482   7
  -3 -11 -16 2720.67 122.035   8
   3  12  -9 4700.23 213.763  13
   3  12  -8 249.539 71.9023  13
   3  12  -7 21.4133 53.5415  13
   3  12  -6 37.3247 62.3161  13
   3  12  -5 61.7809 57.8069  13
   3  12  -4 538.953 131.678  13
   3  12  -3 273.117 99.8671  13
   3  12  -2 820.858 156.313  13
   3  12  -1 918.314 178.238  13
   3  12   0 33139.1 1003.83  13
   3  12   1 17031.1 729.576  13
   3  12   2 1125.70 182.499  13
  -3 -12  -3 483.458 81.9306   8
   3  12   3 518.784 131.881  13
  -3 -12  -4 419.182 82.4533   8
   3  12   4 581.854 140.197  13
  -3 -12  -5 399.348 90.4798   8
   3  12   5 436.579 115.220  13
  -3 -12  -6 103.513 56.5259   8
  -3 -12  -7 3251.38 247.427   8
  -3 -12  -8 13430.6 513.971   8
  -3 -12  -9 757.965 131.922   8
  -3 -12 -10 841.035 136.998   8
  -3 -12 -11 335.255 91.1233   8
  -3 -12 -12 110.239 53.9423   8
  -3 -12 -13 168.863 53.3235   8
  -3 -12 -14-39.2697 31.2394   8
  -3 -12 -15 205.044 42.5917   7
  -3 -12 -15 200.216 42.4178   8
   3  13  -7 743.407 98.7755  13
   3  13  -6 11.7515 50.0378  13
   3  13  -5 153.508 66.5253  13
   3  13  -4 218.856 84.1807  13
   3  13  -3 235.713 82.8687  13
   3  13  -2 1773.09 220.837  13
   3  13  -1 56.1443 56.7495  13
   3  13   0 3436.66 328.844  13
   3  13   1 25090.3 876.086  13
   3  13   2 1038.60 191.880  13
  -3 -13  -3 1436.35 137.656   8
   3  13   3 1761.90 232.811  13
  -3 -13  -4 254.390 69.5394   8
   3  13   4 252.329 107.041  13
  -3 -13  -5 744.358 109.368   8
   3  13   5 623.555 134.916  13
  -3 -13  -6 465.186 91.4090   8
  -3 -13  -7 293.378 68.8511   8
  -3 -13  -8 775.978 117.390   8
  -3 -13  -9 3140.88 250.773   8
  -3 -13 -10 581.081 109.711   8
  -3 -13 -11 244.966 74.3612   8
  -3 -13 -12 210.849 74.9762   8
  -3 -13 -13 349.018 70.2008   8
  -3 -13 -14 801.857 73.3810   7
  -3 -13 -14 633.548 76.2262   8
   3  14  -6 99.1726 44.5444  13
   3  14  -5 550.869 94.8462  13
   3  14  -4 666.416 121.105  13
   3  14  -3 839.661 137.061  13
   3  14  -2 441.355 117.033  13
   3  14  -1 136.735 82.9569  13
   3  14   0 396.119 124.147  13
   3  14   1 1803.88 222.380  13
   3  14   2 62.7471 78.5181  13
  -3 -14  -3 15.0854 22.1392   8
   3  14   3-25.8669 55.5952  13
  -3 -14  -4-4.40849 27.0213   8
   3  14   4 18.9305 50.1130  13
  -3 -14  -5 25.0065 29.9322   8
  -3 -14  -6 109.476 42.6535   8
  -3 -14  -7 1020.92 123.504   8
  -3 -14  -8 40.5601 30.4142   8
  -3 -14  -9 80.8655 47.7765   8
  -3 -14 -10 1435.59 147.375   8
  -3 -14 -11 112.588 51.8465   8
  -3 -14 -12 234.559 57.1612   8
  -3 -14 -13-1.17549 18.3679   8
   3  15  -3 280.252 72.6407  13
   3  15  -2 238.393 75.2581  13
   3  15  -1 178.410 75.6746  13
   3  15   0 1173.13 154.628  13
   3  15   1-60.0139 57.6145  13
   3  15   2 519.172 105.955  13
  -3 -15  -4 558.573 69.6940   8
  -3 -15  -5 1407.38 119.126   8
  -3 -15  -6 14.9682 25.2687   8
  -3 -15  -7 160.022 46.0505   8
  -3 -15  -8 66.7599 26.2460   8
  -3 -15  -9 93.1283 47.3166   8
  -3 -15 -10 226.466 50.5508   8
  -3 -15 -11 159.826 40.1283   8
  -3 -15 -12 76.3208 23.5013   8
  -3 -16  -6 1459.78 89.3816   8
  -3 -16  -7 39.4239 23.9705   8
  -3 -16  -8-26.6794 20.8015   8
  -3 -16  -9 40.5383 17.7971   8
   4 -16  -2 196.003 32.9608   8
   4 -16  -1-1.25713 17.7483   8
   4 -15  -6 101.659 30.5627   8
   4 -15  -5 82.7408 35.3668   8
   4 -15  -5 34.3329 23.6799   6
   4 -15  -4 2370.19 122.422   6
   4 -15  -4 2818.39 159.052   8
   4 -15  -3 580.972 79.2400   8
   4 -15  -3 410.494 55.0033   6
   4 -15  -2 65.4346 34.4197   8
   4 -15  -2 41.9493 24.4190   6
   4 -15  -1 247.194 54.0276   8
   4 -15  -1 112.299 28.1134   6
   4 -15   0 882.544 73.1015   6
   4 -15   0 1192.32 110.752   8
   4 -15   1 191.367 47.9263   8
   4 -15   1 121.939 27.8459   6
   4 -15   2 476.897 62.8466   8
   4 -15   3 41.6241 23.5585   8
   4 -14  -9 184.075 33.1478   6
   4 -14  -8 546.423 67.5321   6
   4 -14  -8 471.563 58.5605  12
   4 -14  -7 1480.13 121.219   6
   4 -14  -7 1441.10 114.305  12
   4 -14  -6 82.5218 34.3751   8
   4 -14  -6 47.6300 37.2490   6
   4 -14  -6 106.055 40.8605  12
   4 -14  -5 38.0805 25.9705   8
   4 -14  -5 76.7034 41.4551   6
   4 -14  -5-6.02113 31.6150  12
   4 -14  -4 21.6840 33.7928   8
   4 -14  -4 10.8926 29.2130   6
   4 -14  -4 34.8771 28.4742  12
   4 -14  -3 481.202 91.8678   8
   4 -14  -3 419.460 79.4367   6
   4 -14  -2 352.649 73.6994   6
   4 -14  -1 128.458 52.9434   6
   4 -14  -1 224.187 57.0653   9
   4 -14   0 2937.52 203.487   6
   4 -14   0 3638.77 222.909   9
   4 -14   1 149.777 49.3671   6
   4 -14   1 163.206 51.4983   9
   4 -14   2 2523.33 174.552   9
   4 -14   3 2635.64 167.521   9
   4 -14   4-8.95269 24.6233   9
   4 -14   5-29.5071 26.1906   9
   4 -14   6 19.7758 14.7041   9
   4 -13 -11 341.565 49.9630   6
   4 -13 -11 326.438 45.7487  12
   4 -13 -10 165.040 39.6178   6
   4 -13 -10 136.595 37.2710  12
   4 -13  -9 1790.78 140.079   6
   4 -13  -9 1840.62 144.277  12
   4 -13  -8-1.19141 26.0906   6
   4 -13  -8 40.8308 27.3175  12
   4 -13  -7 103.807 48.7185   6
   4 -13  -7 56.8551 45.9841  12
   4 -13  -6 1967.61 178.261   6
   4 -13  -6 2125.52 161.226   8
   4 -13  -6 1936.63 171.999  12
   4 -13  -5 519.136 92.1190   8
   4 -13  -5 655.487 110.396   6
   4 -13  -5 561.757 96.1674  12
   4 -13  -4 497.300 98.9249   8
   4 -13  -4 407.666 91.7905   6
   4 -13  -4 412.477 87.8582  12
   4 -13  -3-79.5610 59.0330   6
   4 -13  -3 66.8107 44.9043  12
   4 -13  -2 265.760 85.8738   6
   4 -13  -2 301.509 75.5728   9
   4 -13  -1 91.4421 43.2990   9
   4 -13   0 38.4898 45.3558   9
   4 -13   1 1828.45 173.976   9
   4 -13   2 9366.84 381.605   9
   4 -13   3 962.500 121.467   9
   4 -13   4 1152.33 124.273   9
   4 -13   5 93.5353 39.9072   9
   4 -13   6 400.359 64.3159   9
   4 -13   7-26.5157 24.0372   9
   4 -13   8-0.65605 12.1406   9
   4 -12 -13 298.235 41.8920   6
   4 -12 -12 140.002 39.8529   6
   4 -12 -12 127.588 41.0316  12
   4 -12 -11 279.740 57.2342   6
   4 -12 -11 330.531 62.4581  12
   4 -12 -10 175.190 62.9679   6
   4 -12 -10 177.671 59.1618  12
   4 -12  -9 0.21177 33.8258   6
   4 -12  -9 140.567 54.2106  12
   4 -12  -8 308.634 81.6076   6
   4 -12  -8 301.690 76.6948  12
   4 -12  -7 6138.42 336.886   6
   4 -12  -7 6089.08 325.934  12
   4 -12  -6 427.758 90.7963   8
   4 -12  -6 413.895 101.087   6
   4 -12  -6 354.268 89.2703  12
   4 -12  -5 1538.81 183.716   6
   4 -12  -5 1337.51 143.373   8
   4 -12  -5 1331.78 155.257  12
   4 -12  -4 318.366 102.540   6
   4 -12  -4 249.985 74.8628  12
   4 -12  -3-27.8082 49.4688   6
   4 -12  -3 53.9799 36.4946   9
   4 -12  -2 68.1752 35.9174   9
   4 -12  -1 1008.03 140.097   9
   4 -12   0 746.025 120.912   9
   4 -12   1 10230.6 426.065   9
   4 -12   2 12030.4 460.614   9
   4 -12   3 1891.73 184.131   9
   4 -12   4 4968.46 283.949   9
   4 -12   5 773.598 109.546   9
   4 -12   6 75.9486 43.0924   9
   4 -12   7 45.1178 36.1045   9
   4 -12   8-25.8648 26.5681   9
   4 -12   9 302.670 43.3817   9
   4 -11 -14 3938.18 151.891   6
   4 -11 -13 1539.41 118.628   6
   4 -11 -13 1346.17 105.312  12
   4 -11 -12 303.561 65.6686   6
   4 -11 -12 342.343 68.6550  12
   4 -11 -11 40.8540 32.5645   6
   4 -11 -11 65.3960 36.0445  12
   4 -11 -10 13.3353 37.7623   6
   4 -11 -10-21.9355 41.8263  12
   4 -11  -9 486.645 96.0767   6
   4 -11  -9 352.420 80.9788  12
   4 -11  -8 4621.70 302.145   6
   4 -11  -8 4394.76 288.231  12
   4 -11  -7 12736.8 514.451   6
   4 -11  -7 12679.9 496.980  12
   4 -11  -6 10344.3 471.033   6
   4 -11  -6 10470.3 450.582  12
   4 -11  -5 9509.04 454.892   6
   4 -11  -5 9559.56 424.573  12
   4 -11  -4 796.599 142.159   6
   4 -11  -4 513.946 87.6404   9
   4 -11  -4 802.664 123.512  12
   4 -11  -3 290.434 72.1385   9
   4 -11  -2 191.085 70.5439   9
   4 -11  -1 601.486 107.774   9
   4 -11   0 1016.37 134.694   9
   4 -11   1 1660.72 179.232   9
   4 -11   2 17208.5 562.902   9
   4 -11   3 4387.98 286.047   9
   4 -11   4 589.174 105.744   9
   4 -11   5 18.9685 35.7682   9
   4 -11   6-35.1859 46.9539   9
  -4  11  -7 196.896 55.4758  13
   4 -11   7 146.560 42.6905   9
  -4  11  -8 42.5080 33.1308  13
   4 -11   8 17.2736 32.1169   9
  -4  11  -9 299.605 59.8200  13
   4 -11   9 358.979 65.2968   9
  -4  11 -10 402.103 56.8207  13
   4 -11  10 574.356 63.2154   9
   4 -10 -15 3908.31 145.712   6
   4 -10 -14 5241.36 217.632   6
   4 -10 -14 4820.54 189.335  12
   4 -10 -13 178.889 53.9774   6
   4 -10 -13 161.131 42.8906  12
   4 -10 -12 158.005 59.2702   6
   4 -10 -12 175.488 58.5689  12
   4 -10 -11 13.7071 33.5111   6
   4 -10 -11 70.8095 46.6922  12
   4 -10 -10 14.9729 39.4258   6
   4 -10 -10 38.9730 34.6736  12
   4 -10  -9 182.144 75.0814   6
   4 -10  -9 78.9382 47.5526  12
   4 -10  -8 718.003 126.950   6
   4 -10  -8 792.075 124.148  12
   4 -10  -7 18366.1 624.648   6
   4 -10  -7 19075.2 611.771  12
   4 -10  -6 2765.26 247.488   6
   4 -10  -6 2738.22 231.989  12
   4 -10  -5 1724.89 196.602   6
   4 -10  -5 1567.90 171.405  12
   4 -10  -4 2669.50 246.003   6
   4 -10  -3 563.598 95.8140   9
   4 -10  -2 243.991 62.8381  14
   4 -10  -2 110.664 41.7644   9
   4 -10  -1-21.0618 61.7783  14
   4 -10  -1-6.81309 41.0473   9
   4 -10   0 561.006 109.157  14
   4 -10   0 1035.22 132.993   9
   4 -10   1 142.814 61.3828  14
   4 -10   1 434.587 88.5563   9
   4 -10   2 674.624 132.533  14
   4 -10   2 779.371 117.820   9
   4 -10   3 5732.02 348.203  14
   4 -10   3 6018.10 330.729   9
   4 -10   4 12.4268 50.4245  14
   4 -10   4 105.986 58.6797   9
   4 -10   5 568.988 106.238   9
   4 -10   6 1512.58 166.524   9
   4 -10   7 317.855 72.8715   9
   4 -10   8 56.3785 41.1311   9
   4 -10   9 191.946 55.3891   9
   4 -10  10 18.3391 26.9305   9
  -4  10 -11 83.1815 40.7917  13
   4 -10  11 54.0657 31.2325   9
  -4  10 -12 196.192 40.9457  13
   4  -9 -15 2704.10 149.148   6
   4  -9 -15 2205.21 112.737  12
   4  -9 -14 328.331 67.5025   6
   4  -9 -14 312.556 60.2381  12
   4  -9 -13 19.0513 34.0169   6
   4  -9 -13 19.5343 40.2999  12
   4  -9 -12 39.6232 35.7443   6
   4  -9 -12 96.4921 47.6668  12
   4  -9 -11 205.811 75.2001   6
   4  -9 -11 158.655 62.2712  12
   4  -9 -10 14.4576 37.5738   6
   4  -9 -10 1393.77 165.469  12
   4  -9  -9 1633.41 188.109   6
   4  -9  -9 1511.47 173.860  12
   4  -9  -9 2013.99 195.369  11
   4  -9  -8 378.956 101.062   6
   4  -9  -8 412.682 100.044  12
   4  -9  -8 432.641 121.534  11
   4  -9  -7 3051.72 256.762   6
   4  -9  -7 3159.19 248.730  12
   4  -9  -7 3114.12 242.491  11
   4  -9  -6 4244.60 309.225   6
   4  -9  -6 3946.91 269.307  12
   4  -9  -6 4823.57 273.791  11
   4  -9  -5 261.372 83.1359   6
   4  -9  -5 430.096 105.109  11
   4  -9  -4 2944.71 410.061   5
   4  -9  -4 3112.54 214.393  11
   4  -9  -3 2327.35 365.582   5
   4  -9  -3 2429.07 181.308  11
   4  -9  -2 1349.33 287.765   5
   4  -9  -2 1378.16 133.124  14
   4  -9  -2 1622.29 136.728   9
   4  -9  -1 33.5904 78.9465   5
   4  -9  -1 90.0722 38.0207  14
   4  -9  -1 61.8599 38.6674   9
   4  -9   0 92.9124 122.252   5
   4  -9   0 90.1944 58.1336  14
   4  -9   0-23.8697 47.1508   9
   4  -9   1-67.5530 123.656   5
   4  -9   1 7.10029 40.8647  14
   4  -9   1 21.0927 34.5482   9
   4  -9   2 378.193 102.275  14
   4  -9   2 519.253 98.2126   9
   4  -9   3 1493.19 174.985  14
   4  -9   3 1686.24 170.761   9
   4  -9   4 300.567 75.3080  14
   4  -9   4 333.330 86.1744   9
   4  -9   5 1529.89 173.524  14
   4  -9   5 2020.23 195.168   9
   4  -9   6 292.592 74.9235  14
   4  -9   6 500.613 103.107   9
   4  -9   7 499.203 98.3463   9
   4  -9   8 125.264 56.1535   9
   4  -9   9 431.084 84.8821   9
   4  -9  10 304.087 65.8806   9
   4  -9  11 185.132 46.3378   9
   4  -9  12 448.272 54.2486   9
  -4   9 -13 118.030 34.9983  13
   4  -8 -15 186.437 50.3286   6
   4  -8 -15 203.892 43.3139  12
   4  -8 -14-42.7365 41.7235   6
   4  -8 -14-65.7181 44.1497  12
   4  -8 -13 1300.41 163.500   6
   4  -8 -13 1424.91 154.269  12
   4  -8 -12 25.8990 39.3130   6
   4  -8 -12 89.3345 56.7866  12
   4  -8 -11 138.935 67.0690   6
   4  -8 -11 124.559 62.7803  12
   4  -8 -10 5030.10 329.986   6
   4  -8 -10 4893.35 320.615  12
   4  -8 -10 4737.85 296.955  11
   4  -8  -9 3631.32 289.481   6
   4  -8  -9 3747.04 280.848  12
   4  -8  -9 3060.26 261.144  11
   4  -8  -8 1725.49 196.032   6
   4  -8  -8 1613.43 177.262  12
   4  -8  -8 1339.30 173.723  11
   4  -8  -7 17.1158 37.2363   6
   4  -8  -7-51.7706 41.3097  12
   4  -8  -7-30.7362 34.8271  11
   4  -8  -6 1793.80 316.593   5
   4  -8  -6 1750.28 196.369   6
   4  -8  -6 1895.10 173.168  11
   4  -8  -5 319.581 152.457   5
   4  -8  -5 212.768 71.0541   6
   4  -8  -5 201.250 61.5707  11
   4  -8  -4 123.994 68.5538   5
   4  -8  -4 132.158 54.4660  11
   4  -8  -3 620.394 194.277   5
   4  -8  -2 1563.06 286.557   5
   4  -8  -1 755.492 205.435   5
   4  -8   0 2.97063 83.1322   5
   4  -8   2 189.143 68.6346  14
   4  -8   2 111.353 49.0036   9
   4  -8   3 252.790 103.118   3
   4  -8   3 156.175 63.7473  14
   4  -8   3 212.226 68.3909   9
   4  -8   4 1597.97 238.463   3
   4  -8   4 1766.34 174.260  14
   4  -8   4 1860.69 177.581   9
   4  -8   5 960.055 134.244  14
   4  -8   5 958.712 133.257   9
  -4   8  -6 5018.89 344.476   7
   4  -8   6 4939.49 291.157  14
   4  -8   6 5138.46 307.816   9
  -4   8  -7 697.776 132.448   7
   4  -8   7 418.239 88.3937  14
   4  -8   7 767.132 122.903   9
  -4   8  -8 3928.15 309.061   7
   4  -8   8 3347.35 251.188  14
   4  -8   8 4300.44 279.372   9
  -4   8  -9 331.898 93.2323   7
   4  -8   9 579.337 106.571   9
  -4   8 -10 924.590 144.168   7
   4  -8  10 1144.14 133.824   9
  -4   8 -11 275.732 79.7565   7
   4  -8  11 425.130 79.2996   9
   4  -8  12 182.585 43.4701   9
   4  -8  13 1.71325 18.1606   9
  -4   8 -14 177.753 42.9203  13
   4  -7 -16 23.5798 17.9601  12
   4  -7 -15 295.887 67.9125   6
   4  -7 -15 273.793 55.4581  12
   4  -7 -14 32.1494 33.3856   6
   4  -7 -14 127.108 49.7888  12
   4  -7 -13-4.64367 39.2530   6
   4  -7 -13 59.7744 39.8267  12
   4  -7 -12 2550.43 235.402   6
   4  -7 -12 2576.88 228.326  12
   4  -7 -12 2566.68 191.518  11
   4  -7 -11 561.112 133.344   6
   4  -7 -11 554.141 113.619  12
   4  -7 -11 566.003 109.284  11
   4  -7 -10 289.394 86.6254   6
   4  -7 -10 243.325 80.0234  12
   4  -7 -10 243.129 69.0766  11
   4  -7  -9 14285.5 550.416   6
   4  -7  -9 14357.4 527.492  12
   4  -7  -9 13646.9 477.878  11
   4  -7  -8 2144.71 215.549   6
   4  -7  -8 2017.59 190.329  12
   4  -7  -8 1971.51 182.577  11
   4  -7  -7 3357.05 253.842   6
   4  -7  -7 3441.77 417.010   5
   4  -7  -7 3074.49 211.790  11
   4  -7  -6 1907.67 189.620   6
   4  -7  -6 2175.57 344.193   5
   4  -7  -6 1922.34 161.994  11
   4  -7  -5 342.769 141.868   5
   4  -7  -4 179.225 70.7134   5
   4  -7  -3 1039.00 213.027   5
   4  -7  -2 3910.25 418.573   5
   4  -7  -1 2928.66 358.746   5
   4  -7   0 12146.4 757.531   5
   4  -7   2 1156.05 188.509   3
   4  -7   3 50.9598 53.3683   3
   4  -7   4-50.7113 52.8646   3
   4  -7   4-17.9687 41.3602  14
   4  -7   4-20.7572 35.4126   9
  -4   7  -5 1295.12 154.604   7
   4  -7   5 1227.18 218.798   3
   4  -7   5 1382.98 139.031  14
   4  -7   5 1329.67 151.061   9
  -4   7  -6-15.9055 39.4746   7
   4  -7   6 145.629 57.8050   3
   4  -7   6 95.1729 52.8491  14
   4  -7   6 18.0268 34.2020   9
  -4   7  -7 6589.17 388.385   7
   4  -7   7 5901.58 308.221  14
   4  -7   7 6331.70 329.442   9
  -4   7  -8 18676.5 662.937   7
   4  -7   8 17002.7 540.234  14
   4  -7   8 19049.6 584.602   9
  -4   7  -9 3085.43 272.370   7
   4  -7   9 2617.02 214.491  14
   4  -7   9 3300.51 242.243   9
  -4   7 -10 138.280 64.7741   7
   4  -7  10 129.373 67.4779   9
  -4   7 -11 49.5857 50.9859   7
   4  -7  11 48.7580 48.8406   9
  -4   7 -12 55.2037 54.9407   7
   4  -7  12 54.3343 38.0076   9
  -4   7 -13 53.8832 33.6851   7
   4  -7  13 102.548 32.1735   9
   4  -7  14 255.527 35.0099   9
  -4   7 -15 579.750 65.0396  13
   4  -6 -16 294.068 47.3260  12
   4  -6 -15 194.435 58.5278   6
   4  -6 -15 103.964 36.0464  12
   4  -6 -14 32.9051 47.1296   6
   4  -6 -14 22.3751 38.7391  12
   4  -6 -13 137.898 61.2904   6
   4  -6 -13 118.302 48.0552  12
   4  -6 -13 218.028 59.3982  11
   4  -6 -12 341.793 85.7755   6
   4  -6 -12 338.821 90.3196  12
   4  -6 -12 330.324 83.7866  10
   4  -6 -12 300.470 72.5465  11
   4  -6 -11 395.426 123.735   6
   4  -6 -11 538.036 127.443  12
   4  -6 -11 372.129 96.6545  11
   4  -6 -10 279.132 84.9341   6
   4  -6 -10 302.444 83.0553  12
   4  -6 -10 292.303 73.6364  11
   4  -6 -10 348.846 90.9724  10
   4  -6  -9 27242.7 731.657   6
   4  -6  -9 26281.1 677.544  12
   4  -6  -9 28013.5 729.056  10
   4  -6  -9 26637.4 609.567  11
   4  -6  -8 10410.3 687.973   5
   4  -6  -8 9814.29 445.585   6
   4  -6  -8 10760.2 440.759  10
   4  -6  -8 9961.94 367.773  11
   4  -6  -7 785.297 191.540   5
   4  -6  -7 750.362 112.881   6
   4  -6  -7 766.465 94.8529  11
   4  -6  -7 876.557 121.525  10
   4  -6  -6 1295.64 238.264   5
   4  -6  -5 327.686 83.4864   2
   4  -6  -5 366.982 151.232   5
   4  -6  -4 30.7403 26.8647   2
   4  -6  -4 6.74855 56.5740   5
   4  -6  -3 162.325 54.9731   2
   4  -6  -3 123.840 97.8599   5
   4  -6  -2 9630.34 631.799   5
   4  -6  -1 50646.9 1438.73   5
   4  -6   0 9234.98 473.847   3
   4  -6   1 941.104 158.172   3
   4  -6   2 617.031 138.833   3
   4  -6   3 685.105 156.757   3
   4  -6   4 751.059 157.167   3
   4  -6   5 153.071 102.556   3
   4  -6   6 276.187 100.545   3
   4  -6   6 197.448 45.7330  14
   4  -6   6 274.814 57.6383   9
  -4   6  -7 10515.2 450.295   7
   4  -6   7 10349.9 654.578   3
   4  -6   7 9759.50 340.075  14
   4  -6   7 10520.4 414.672   9
  -4   6  -8 519.423 110.216   7
   4  -6   8 635.741 106.841  14
   4  -6   8 838.580 119.681   9
  -4   6  -9 1111.55 161.057   7
   4  -6   9 982.072 129.626  14
   4  -6   9 1202.25 153.696   9
  -4   6 -10 1549.38 194.148   7
   4  -6  10 1821.71 182.807   9
  -4   6 -11 194.964 73.8774   7
   4  -6  11 152.616 58.2987   9
  -4   6 -12 52.7656 47.7512   7
   4  -6  12 93.8312 53.2565   9
  -4   6 -13 302.386 86.4798   7
   4  -6  13 365.096 71.8032   9
  -4   6 -14 88.5968 51.5978   7
   4  -6  14 168.841 45.6640   9
  -4   6 -15 2718.69 173.084   7
   4  -5 -16 641.436 73.8987  12
   4  -5 -15 243.439 66.1989   6
   4  -5 -15 144.415 48.0882  12
   4  -5 -14 306.817 79.0754   6
   4  -5 -14 327.468 79.5162  12
   4  -5 -14 374.969 86.9300  10
   4  -5 -13 101.446 64.9229   6
   4  -5 -13 187.954 69.6677  12
   4  -5 -13 70.4489 55.1767  10
   4  -5 -13 107.825 42.0742  11
   4  -5 -12 349.896 82.3033   6
   4  -5 -12 288.217 79.9704  12
   4  -5 -12 332.474 87.1485  10
   4  -5 -12 289.845 69.8421  11
   4  -5 -11 147.805 68.1698   6
   4  -5 -11 183.008 68.6711  12
   4  -5 -11 257.857 78.4113  10
   4  -5 -11 182.548 53.8165  11
   4  -5 -10 25019.8 719.898   6
   4  -5 -10 23538.5 675.675  12
   4  -5 -10 24607.5 559.220  11
   4  -5  -9 1555.37 175.297   6
   4  -5  -9 1667.42 267.837   5
   4  -5  -9 1272.45 145.563  12
   4  -5  -9 1564.18 176.273  10
   4  -5  -9 1419.76 131.830  11
   4  -5  -8 33947.2 782.497   6
   4  -5  -8 35210.6 1252.49   5
   4  -5  -8 35193.3 783.019  10
   4  -5  -8 35274.0 652.484  11
   4  -5  -7 21.3869 53.6177   5
   4  -5  -6 1550.42 186.643   2
   4  -5  -6 1869.07 288.188   5
   4  -5  -5 10.5609 42.3818   2
   4  -5  -5 16.8072 76.4690   5
   4  -5  -4 41.1952 36.5787   2
   4  -5  -4-41.5432 44.3771   5
   4  -5  -3 4000.23 248.323   2
   4  -5  -3 4735.29 422.361   5
   4  -5  -2 2073.38 273.016   5
   4  -5  -2 1924.24 170.216   2
   4  -5  -1 52936.4 1375.33   5
   4  -5  -1 52707.2 884.116   2
   4  -5   0 7555.59 335.324   2
   4  -5   1 491.336 88.4397   2
   4  -5   1 597.827 131.730   3
   4  -5   2 2553.36 273.348   3
   4  -5   3 330.526 98.6352   3
   4  -5   4 43.8654 47.2724   3
   4  -5   5 69.6876 69.4887   3
   4  -5   6 300.858 105.929   3
   4  -5   7 1002.51 195.997   3
   4  -5   7 1106.34 131.312   9
  -4   5  -8 8075.34 381.738   7
   4  -5   8 8056.93 572.845   3
   4  -5   8 8441.91 283.198  14
   4  -5   8 8278.92 373.455   9
  -4   5  -9 10209.6 461.512   7
   4  -5   9 9996.70 332.330  14
   4  -5   9 10408.1 420.752   9
  -4   5 -10-15.0598 58.4725   7
   4  -5  10 13.2712 50.5556   9
  -4   5 -11 165.459 63.3801   7
   4  -5  11 235.563 69.3303   9
  -4   5 -12 58.4110 39.3389   7
   4  -5  12 49.7256 44.3573   9
  -4   5 -13 75.5888 51.0348   7
   4  -5  13 68.5680 50.6615   9
  -4   5 -14 764.318 122.822   7
   4  -5  14 722.743 91.3608   9
  -4   5 -15 494.018 88.6184   7
   4  -5  15 508.369 56.7195   9
  -4   5 -16 650.725 77.5262   7
   4  -4 -15 54.3467 40.0968  12
   4  -4 -15 75.7856 41.6479  10
   4  -4 -14 993.358 146.122   6
   4  -4 -14 925.359 130.937  12
   4  -4 -14 1156.55 144.245  10
   4  -4 -13 109.587 62.9264   6
   4  -4 -13 167.248 59.0059  12
   4  -4 -13 123.690 41.4965  11
   4  -4 -13 175.947 67.6926  10
   4  -4 -12 235.059 80.5248   6
   4  -4 -12 211.072 63.5492  12
   4  -4 -12 351.393 94.7702  10
   4  -4 -12 166.520 49.8864  11
   4  -4 -11 25.4942 45.0661   6
   4  -4 -11 11.2196 40.2238  12
   4  -4 -11 115.892 75.6261  10
   4  -4 -11 14.5584 27.3316  11
   4  -4 -10 1.58549 61.4251   6
   4  -4 -10 30.0836 37.7893  12
   4  -4 -10-40.7948 46.5779  11
   4  -4 -10 144.212 86.2416  10
   4  -4  -9 3859.76 264.406   6
   4  -4  -9 3448.84 229.088  12
   4  -4  -9 3704.96 270.726  10
   4  -4  -9 3804.86 212.763  11
   4  -4  -8 382.357 137.787   5
   4  -4  -8 396.085 87.1626   6
   4  -4  -8 654.551 123.835  10
   4  -4  -8 394.368 77.0079  11
   4  -4  -7 73.1564 61.1854   2
   4  -4  -7 145.048 92.7891   5
   4  -4  -6 34.3947 48.6650   2
   4  -4  -6 3.84948 51.0683   5
   4  -4  -5 658.451 116.961   2
   4  -4  -5 849.273 181.018   5
   4  -4  -4 45.1983 37.3682   2
   4  -4  -4-9.01535 46.6069   5
   4  -4  -3 814.731 116.040   2
   4  -4  -3 1060.60 190.270   5
   4  -4  -2 118.386 40.3850   2
   4  -4  -2 89.1030 58.1515   5
   4  -4  -1 27870.7 938.200   5
   4  -4  -1 26844.6 674.898   2
   4  -4   0 12621.6 623.117   5
   4  -4   0 12268.2 463.296   2
   4  -4   1 89.2027 57.4469   2
   4  -4   1-2.20148 58.6844   3
   4  -4   2 1803.71 217.974   3
   4  -4   2 1800.97 189.429   2
   4  -4   3 1119.30 175.060   3
   4  -4   3 1085.08 159.215   2
   4  -4   4 242.501 76.8152   2
   4  -4   4 287.179 91.1656   3
   4  -4   5-10.3437 44.8827   2
   4  -4   5 31.8914 55.9996   3
   4  -4   6-17.9056 52.3221   3
   4  -4   7 44.0278 49.0815   3
   4  -4   8 706.251 167.934   3
  -4   4  -8 626.938 100.889   8
   4  -4   8 665.798 102.375   9
   4  -4   9 914.335 194.938   3
  -4   4  -9 1272.40 149.512   7
   4  -4   9 1056.85 133.802   9
  -4   4 -10 300.820 81.1484   7
   4  -4  10 277.565 62.2547   9
  -4   4 -11 395.405 100.592   7
   4  -4  11 324.665 80.3815   9
  -4   4 -12 88.4511 60.6806   7
   4  -4  12 42.3216 38.9400   9
  -4   4 -13 13.3239 36.7636   7
   4  -4  13 44.8194 50.3278   9
  -4   4 -14-15.7079 32.5634   7
   4  -4  14 13.1532 30.9781   9
  -4   4 -15-4.32440 30.0554   7
   4  -4  15 85.2687 40.4186   9
  -4   4 -16 2034.83 155.776   7
  -4   4 -17 7.39206 16.6105   7
   4  -3 -16 1511.53 115.603  10
   4  -3 -15 147.909 54.7195  12
   4  -3 -15 60.6221 42.0425  10
   4  -3 -14 70.3452 41.2492   6
   4  -3 -14 44.3438 34.6875  12
   4  -3 -14 42.9811 58.6538  10
   4  -3 -13 614.019 120.330   6
   4  -3 -13 546.853 109.727  12
   4  -3 -13 764.960 136.308  10
   4  -3 -12-16.2759 52.6159   6
   4  -3 -12-0.65963 47.7932  12
   4  -3 -12-2.16411 58.8168  10
   4  -3 -12-21.7069 35.1271  11
   4  -3 -11 401.338 95.3709   6
   4  -3 -11 396.438 101.477  12
   4  -3 -11 436.214 103.473  10
   4  -3 -11 342.891 64.7400  11
   4  -3 -10-25.1001 35.8103   6
   4  -3 -10-18.1948 39.2615  12
   4  -3 -10-4.28931 36.6667  10
   4  -3 -10 76.9373 45.0429  11
   4  -3  -9 532.809 101.661   6
   4  -3  -9 383.302 92.3306  10
   4  -3  -9 473.877 77.5976  11
   4  -3  -8 2939.62 339.542   5
   4  -3  -7 81.9835 56.3073   2
   4  -3  -7-31.8786 48.2008   5
   4  -3  -6 1070.01 165.255   2
   4  -3  -6 1388.17 220.820   5
   4  -3  -5 760.843 128.772   2
   4  -3  -5 1072.90 188.553   5
   4  -3  -4 758.668 165.160   5
   4  -3  -4 541.936 110.972   2
   4  -3  -3 1688.73 176.995   2
   4  -3  -3 1531.16 215.333   5
   4  -3  -2 329.243 82.1081   2
   4  -3  -2 341.115 98.5160   5
   4  -3  -1 11308.4 544.858   5
   4  -3  -1 10405.2 440.385   2
   4  -3   0 8211.87 407.490   2
   4  -3   0 7728.36 463.696   5
   4  -3   1 1825.34 194.511   2
   4  -3   2 1485.91 195.484   3
   4  -3   2 1235.78 171.258   2
   4  -3   3 188.092 80.6141   2
   4  -3   3 172.485 86.7069   3
   4  -3   4 507.577 131.300   3
   4  -3   5 9198.17 531.420   3
   4  -3   6 563.551 133.182   3
   4  -3   7 2186.15 272.216   3
   4  -3   8 64.3758 86.8357   3
   4  -3   9 3244.57 359.282   3
  -4   3  -9 3038.88 210.212   7
  -4   3  -9 3041.06 215.572   8
   4  -3  10 665.642 159.411   3
  -4   3 -10 756.377 114.558   7
  -4   3 -10 646.465 111.459   8
  -4   3 -11 141.849 71.6695   7
  -4   3 -11 153.470 62.4997   8
  -4   3 -12 1409.96 175.403   7
   4  -3  12 1300.19 157.647   9
  -4   3 -13 2090.96 216.324   7
   4  -3  13 2202.84 197.259   9
  -4   3 -14 89.4132 56.3740   7
   4  -3  14 138.009 55.2497   9
  -4   3 -15 578.900 104.097   7
   4  -3  15 774.765 92.6453   9
  -4   3 -16 118.635 53.3040   7
   4  -3  16 82.6589 27.6413   9
  -4   3 -17 231.138 46.8808   7
   4  -2 -16 561.720 72.2492  10
   4  -2 -15 88.4618 45.9453  10
   4  -2 -14 645.634 107.144  12
   4  -2 -14 881.737 139.534  10
   4  -2 -13 50.3050 52.6606   6
   4  -2 -13 75.6135 39.3223  12
   4  -2 -12 1377.73 173.705   6
   4  -2 -12 1346.70 165.635  12
   4  -2 -12 1685.86 206.581  10
   4  -2 -12 1301.46 112.170  11
   4  -2 -11 89.3622 51.4374   6
   4  -2 -11 105.251 44.3476  12
   4  -2 -11 107.838 52.1067  10
   4  -2 -11 153.847 44.8512  11
   4  -2 -10 541.783 101.446   6
   4  -2 -10 531.406 105.084  12
   4  -2 -10 520.536 102.860  10
   4  -2 -10 707.153 90.5888  11
   4  -2  -9 196.738 59.2867   6
   4  -2  -9 194.081 69.4135  10
   4  -2  -9 126.474 34.3461  11
   4  -2  -8 60.5124 52.8046   2
   4  -2  -7 199.822 81.6643   2
   4  -2  -7 352.529 128.173   5
   4  -2  -6 554.793 118.137   2
   4  -2  -6 645.785 138.309   5
   4  -2  -5 1620.14 185.485   2
   4  -2  -5 1624.36 213.426   5
   4  -2  -4 5840.20 345.050   2
   4  -2  -4 6570.43 424.414   5
   4  -2  -3 1708.22 182.579   2
   4  -2  -3 1909.47 214.503   5
   4  -2  -2 5568.22 330.602   2
   4  -2  -2 6017.92 368.005   5
   4  -2  -1 1427.01 177.354   5
   4  -2  -1 1446.01 172.114   2
   4  -2   0 221.268 79.3947   2
   4  -2   0 155.675 62.4916   5
   4  -2   1 10872.9 503.916   2
   4  -2   2 1385.21 136.811   1
   4  -2   2 1774.64 231.308   2
   4  -2   3 3008.39 287.084   3
   4  -2   3 2617.55 217.635   1
   4  -2   3 2749.11 269.109   2
   4  -2   4 11909.8 600.195   3
   4  -2   5 96432.4 1730.75   3
   4  -2   6 6953.02 472.695   3
   4  -2   7 8316.51 537.683   3
   4  -2   8 89.6406 82.7569   3
   4  -2   9 288.031 99.2075   1
   4  -2   9 381.946 131.971   3
   4  -2  10-28.0302 52.2862   1
   4  -2  10 46.9909 55.9196   3
  -4   2 -10 65.0438 40.0108   8
  -4   2 -10 17.3377 32.2589   7
  -4   2 -11 173.161 63.3880   8
  -4   2 -11 84.3931 53.5596   7
  -4   2 -12-3.37703 37.0457   7
  -4   2 -12 25.5785 43.8003   8
  -4   2 -13 104.657 50.1108   7
  -4   2 -14 2356.03 224.013   7
   4  -2  14 2365.22 198.884   9
  -4   2 -15 892.401 130.928   7
   4  -2  15 998.710 113.045   9
  -4   2 -16 47.1083 36.7382   7
   4  -2  16 56.0081 37.6582   9
  -4   2 -17 351.617 65.6328   7
  -4   2 -18 103.048 25.7071   7
   4  -1 -16 372.317 63.1728  10
   4  -1 -15 85.4481 44.3086  10
   4  -1 -14 41.2593 42.6336  10
   4  -1 -13 73.9377 44.7218  12
   4  -1 -13 16.5590 42.7079  10
   4  -1 -12 3312.40 256.493   6
   4  -1 -12 3410.94 258.276  12
   4  -1 -12 3659.50 287.645  10
   4  -1 -11 548.557 110.708   6
   4  -1 -11 501.001 98.0786  12
   4  -1 -11 608.990 121.506  10
   4  -1 -11 655.850 81.0619  11
   4  -1 -10 19.8075 48.5920   6
   4  -1 -10 71.1607 56.6931  12
   4  -1 -10 63.1009 61.5565  10
   4  -1 -10-47.9165 36.5814  11
   4  -1  -9 175.350 63.0930   6
   4  -1  -9 240.887 53.6797  11
   4  -1  -9 281.278 87.7777  10
   4  -1  -8 1098.08 182.746   2
   4  -1  -7 19.9177 33.9692   2
   4  -1  -6 1565.58 196.171   2
   4  -1  -5 6600.15 376.840   2
   4  -1  -5 7048.96 420.151   5
   4  -1  -4 44169.2 961.404   2
   4  -1  -4 46505.2 999.822   5
   4  -1  -3 542.002 108.073   2
   4  -1  -3 691.498 119.164   5
   4  -1  -2 1989.59 206.627   2
   4  -1  -2 1993.60 188.432   5
   4  -1  -1 108.522 48.4162   2
   4  -1  -1 151.402 61.8253   5
   4  -1   0 1238.07 141.906   5
   4  -1   0 1120.22 162.252   2
   4  -1   1 305.209 95.7739   2
   4  -1   1 338.789 84.0795   5
   4  -1   2 1309.26 135.409   1
   4  -1   2 1239.00 180.021   2
   4  -1   3 7897.68 373.588   1
   4  -1   4 1368.36 171.228   1
   4  -1   5 144382. 2100.37   3
   4  -1   5 136666. 1852.39   1
   4  -1   6 110557. 1891.77   3
   4  -1   6 98044.4 1696.29   1
   4  -1   7 730.301 157.329   3
   4  -1   7 719.611 160.169   1
   4  -1   8-3.89000 55.5450   1
   4  -1   8 10.4988 39.9274   3
   4  -1   9 120.026 79.1024   1
   4  -1   9 249.418 89.8645   3
   4  -1  10 184.458 100.625   1
  -4   1 -10 200.819 51.8638   8
  -4   1 -10 352.400 72.5346   7
   4  -1  11 518.086 157.974   1
   4  -1  11 715.256 161.797   3
  -4   1 -11 548.300 95.1365   7
  -4   1 -11 575.579 113.047   8
  -4   1 -12 87.0310 54.7793   8
  -4   1 -12 69.1106 60.3944   7
  -4   1 -13 2132.82 206.951   7
  -4   1 -13 1953.58 174.970   8
  -4   1 -14 632.044 115.345   7
  -4   1 -14 651.118 95.7673   8
  -4   1 -15 366.094 92.1574   7
   4  -1  15 191.144 51.7385   9
  -4   1 -16 22.9727 45.0229   7
   4  -1  16 96.1546 37.9388   9
  -4   1 -17 335.844 68.4244   7
  -4   1 -18-17.7031 22.4875   7
   4   0 -16 332.858 58.3128  10
   4   0 -15 105.858 50.0087  10
   4   0 -14 244.362 78.0914  10
   4   0 -13 807.241 135.961  10
   4   0 -12 38.1900 36.7697  12
   4   0 -12 52.7317 43.0641  10
   4   0 -11 7101.68 352.796   6
   4   0 -11 6142.58 338.894  12
   4   0 -11 6881.92 390.886  10
   4   0 -11 6706.14 241.664  11
   4   0 -10 188.955 56.6107   6
   4   0 -10 168.260 64.6150  12
   4   0 -10 120.259 40.0303  11
   4   0 -10 229.039 67.6936  10
   4   0  -9 426.663 82.7105   6
   4   0  -9 394.332 65.9413  11
   4   0  -9 483.194 103.739  10
   4   0  -8 1339.40 196.468   2
   4   0  -7 282.409 88.7746   2
   4   0  -6 1325.20 183.909   2
   4   0  -5 2267.59 224.034   2
   4   0  -4 172204. 1936.91   2
   4   0  -4 175312. 1774.40   5
   4   0  -3 215.807 115.590   2
   4   0  -3 243.514 102.556   5
   4   0  -2 4496.36 313.449   2
   4   0  -2 5027.93 252.344   5
   4   0  -1 5015.48 339.186   2
   4   0  -1 5661.05 251.195   5
   4   0   0 5856.42 375.891   2
   4   0   0 6722.23 260.331   5
   4   0   1 2778.89 169.084   5
   4   0   1 2718.00 270.333   2
   4   0   1 2884.24 171.817   1
   4   0   2 7272.90 448.803   2
   4   0   2 7885.55 339.623   1
   4   0   3 9832.97 419.153   1
   4   0   4 17736.7 620.301   1
   4   0   5 8684.45 470.020   1
   4   0   6 116353. 1881.91   1
   4   0   7 3345.43 337.375   1
   4   0   8 1055.52 204.138   1
   4   0   9-11.8214 71.2954   1
   4   0  10 915.840 202.466   1
   4   0  11 754.666 190.167   1
  -4   0 -11 1005.56 124.478   7
  -4   0 -11 855.372 126.409   8
  -4   0 -12 108.662 55.4802   8
  -4   0 -12 148.735 63.1348   7
  -4   0 -13 2954.55 241.272   7
  -4   0 -13 3102.26 224.082   8
  -4   0 -14-14.7580 32.4969   8
  -4   0 -14 14.8850 41.7763   7
  -4   0 -15 782.537 123.396   7
  -4   0 -15 892.000 106.012   8
  -4   0 -16 221.043 60.1439   7
   4   0  16 244.613 57.6101   9
  -4   0 -17-22.0059 27.0433   7
   4   0  17-22.5648 21.3898   9
  -4   0 -18 38.5276 29.8943   7
   4   1 -16 81.2234 32.8108  10
   4   1 -15 255.558 67.4611  10
   4   1 -14 46.7383 46.0946  10
   4   1 -13 19.4304 40.6966  10
   4   1 -12 29.0811 56.3702  10
   4   1 -11 1130.27 143.084  12
   4   1 -11 1365.69 177.289  10
   4   1 -10 75.2824 39.7391   6
   4   1 -10 71.1368 65.0508  12
   4   1 -10-13.8895 37.1371  10
   4   1 -10 32.8808 25.9041  11
   4   1  -9 492.030 69.9054  11
   4   1  -9 557.299 110.344  10
   4   1  -8 662.412 139.037   2
   4   1  -8 612.170 99.6701  10
   4   1  -7 9.68301 31.6110   2
   4   1  -6 148.039 64.5822   2
   4   1  -5 1387.26 176.869   2
   4   1  -4 152651. 1816.92   2
   4   1  -3 96290.6 1467.93   2
   4   1  -2 1146.31 163.467   2
   4   1  -1 6084.20 374.894   2
   4   1   0 1236.23 179.248   2
   4   1   1 378.493 108.241   2
   4   1   1 429.558 78.2461   1
   4   1   2 1096.33 181.284   2
   4   1   2 1231.39 138.709   1
   4   1   3 94.0890 55.3776   1
   4   1   4 941.864 146.432   1
   4   1   5 75.6790 59.4012   1
   4   1   6 33591.3 1027.26   1
   4   1   7 3443.86 349.737   1
   4   1   8 942.895 197.228   1
   4   1   9-46.3138 63.1006   1
   4   1  10 636.716 178.780   1
   4   1  11 573.991 168.949   1
  -4  -1 -11 703.541 116.101   8
  -4  -1 -11 715.763 106.980   7
  -4  -1 -12 601.477 135.690   7
  -4  -1 -12 294.811 81.8201   8
  -4  -1 -13 2347.33 210.846   7
  -4  -1 -13 2367.73 198.808   8
  -4  -1 -14 1031.67 144.091   7
  -4  -1 -14 1141.25 130.602   8
  -4  -1 -15 18.7296 26.5253   8
  -4  -1 -15 30.1207 35.8355   7
  -4  -1 -16 21.8802 25.3995   7
  -4  -1 -17 38.2571 34.0389   7
   4   1  17 17.6448 24.1846   9
  -4  -1 -18 688.950 79.4026   7
   4   2 -16 60.1078 28.4045  10
   4   2 -15 46.9303 40.7336  10
   4   2 -14 235.346 67.1498  10
   4   2 -13 335.584 84.4560  10
   4   2 -12 4718.43 316.296  10
   4   2 -11 115.809 53.1309  10
   4   2 -10 8.25159 47.2738  10
   4   2  -9 1182.65 149.982  10
   4   2  -9 988.080 100.613  11
   4   2  -8 66.1132 40.9221  10
   4   2  -8 36.3058 23.3874  11
   4   2  -7-16.0572 49.8616   2
  -4  -2   6 144.916 60.7807   3
   4   2  -6 29.8450 31.2697   2
   4   2  -5 13038.3 524.219   2
   4   2  -4 18735.2 632.188   2
   4   2  -3 71202.4 1250.68   2
   4   2  -2 14836.3 570.430   2
   4   2  -1 29.1628 74.5290   2
   4   2   0 7025.85 312.162   1
   4   2   0 6106.66 393.231   2
   4   2   1 4814.92 386.532   2
   4   2   1 4916.07 287.869   1
   4   2   2 84.4262 55.5180   2
   4   2   2 55.3118 41.3638   1
   4   2   3 11.2845 31.8326   1
   4   2   4 1611.16 205.508   1
   4   2   5 212.039 87.4728   1
   4   2   6 3847.71 355.164   1
   4   2   7 328.790 124.609   1
   4   2   8 108.471 84.5641   1
   4   2   9-14.3288 54.3168   1
   4   2  10 587.932 179.709   1
   4   2  11-22.6391 63.6725   1
  -4  -2 -11 61.5822 33.7001   8
  -4  -2 -11 13.8817 30.1661   7
  -4  -2 -12 180.642 64.3262   8
  -4  -2 -12 228.356 70.1438   7
  -4  -2 -13 238.603 69.4637   8
  -4  -2 -13 185.954 66.9967   7
  -4  -2 -14 2666.36 223.731   7
  -4  -2 -14 2717.18 204.985   8
  -4  -2 -15 6.18928 31.2577   8
  -4  -2 -15 17.8153 41.8264   7
  -4  -2 -16 911.182 122.080   7
  -4  -2 -16 954.342 96.6065   8
  -4  -2 -17 43.3261 33.0856   7
  -4  -2 -18 753.109 84.2371   7
   4   3 -15 613.060 78.3158  10
   4   3 -14-11.3888 34.9285  10
   4   3 -13 200.076 66.1607  10
   4   3 -12 37.3292 37.7397  10
   4   3 -11 3438.25 266.761  10
   4   3 -10 228.410 77.9815  10
   4   3  -9 975.417 99.4997  11
   4   3  -9 864.876 136.046  10
   4   3  -8 222.906 52.5944  11
   4   3  -8 235.464 73.6760  10
   4   3  -7 2646.48 250.142   2
   4   3  -7 2925.00 201.494  10
  -4  -3   6 235.376 64.9855   3
   4   3  -6 278.355 85.1232   2
  -4  -3   5 1243.48 163.434   3
   4   3  -5 1081.81 153.833   2
   4   3  -4 30.8130 44.3047   2
   4   3  -3 5519.32 343.642   2
   4   3  -2 1518.02 182.974   2
   4   3  -1 2699.23 216.693   1
   4   3  -1 2631.58 244.447   2
   4   3   0 13.8265 64.9277   2
   4   3   0 47.1815 62.1095   1
   4   3   1 20.5597 60.1121   2
   4   3   1 154.869 84.0725   1
   4   3   2 14584.9 647.327   2
   4   3   2 15324.9 586.290   1
   4   3   3 5785.71 379.163   1
   4   3   4 59.4113 41.9443   1
   4   3   5 1142.91 187.878   1
   4   3   6 1377.24 209.534   1
   4   3   7 375.764 127.505   1
   4   3   8 2567.95 323.497   1
   4   3   9 420.008 125.363   1
   4   3  10 1310.09 254.445   1
  -4  -3 -10 1368.07 155.370   8
  -4  -3 -11 210.766 51.8522   8
  -4  -3 -11 265.420 70.1858   7
  -4  -3 -12 215.548 67.8917   8
  -4  -3 -12 287.207 69.1185   7
  -4  -3 -13 258.594 70.5527   8
  -4  -3 -13 218.240 67.0016   7
  -4  -3 -14 52.1040 42.4157   8
  -4  -3 -14 72.5965 53.1852   7
  -4  -3 -15 340.957 68.6113   8
  -4  -3 -15 371.626 82.1098   7
  -4  -3 -16 491.376 73.3196   8
  -4  -3 -16 396.131 83.1111   7
  -4  -3 -17 275.193 61.8831   7
  -4  -3 -18 68.3801 26.8666   7
   4   3  18-14.1720 19.4186   9
   4   4 -15 124.525 31.3440  10
   4   4 -14 1789.19 143.691  10
   4   4 -13 139.831 53.1995  10
   4   4 -12 92.9538 50.6845  10
   4   4 -11 9.72691 36.2919  10
   4   4 -10 37.2895 38.4456  10
   4   4  -9 115.504 59.9050  10
   4   4  -8 561.692 75.5289  11
   4   4  -8 508.520 121.452  10
  -4  -4   7 2285.08 205.836   3
   4   4  -7 2293.52 181.757  10
   4   4  -7 2336.35 168.904  11
  -4  -4   6 535.221 116.130   3
   4   4  -6 363.219 85.7444   2
  -4  -4   5 184.113 74.0007   3
   4   4  -5 69.9255 51.8234   2
   4   4  -4 16.6131 29.7691   2
   4   4  -3 25.7613 39.6775   2
   4   4  -2-11.2911 24.7864   2
   4   4  -1 275.853 87.7819   2
   4   4  -1 220.375 84.5286   1
   4   4   0 934.431 154.967   1
   4   4   0 965.549 150.138   2
   4   4   1 34.2183 33.4026   2
   4   4   1 79.1508 53.1600   1
   4   4   2 14721.9 619.830   1
   4   4   2 14096.7 627.591   2
   4   4   3 25788.5 868.891   1
   4   4   4 221.239 80.2587   1
   4   4   5 489.443 141.319   1
   4   4   6 90.5721 52.7326   1
   4   4   7 669.626 160.036   1
   4   4   8 94.1090 76.2136   1
   4   4   9 650.056 175.206   1
   4   4  10 1926.26 302.372   1
   4   4  10 1771.89 208.176  13
  -4  -4 -10 1756.06 176.970   8
   4   4  11 521.411 168.548   1
  -4  -4 -11 802.414 115.623   7
  -4  -4 -11 602.932 113.409   8
  -4  -4 -12 911.372 129.386   7
  -4  -4 -12 736.380 114.551   8
  -4  -4 -13-16.9297 36.1252   7
  -4  -4 -13-11.1146 47.4384   8
  -4  -4 -14 236.713 73.8373   8
  -4  -4 -14 134.246 54.5110   7
  -4  -4 -15 226.096 64.3632   8
  -4  -4 -15 349.505 84.4554   7
  -4  -4 -16 1754.52 164.227   7
  -4  -4 -16 1817.85 141.817   8
  -4  -4 -17 322.760 64.3599   7
  -4  -4 -18 5416.01 213.023   7
   4   4  18 4093.02 137.817   9
   4   5 -14 1899.56 125.700  10
   4   5 -13 121.675 50.0684  10
   4   5 -12 514.000 87.7858  10
   4   5 -11 58.1357 45.8186  10
   4   5 -10 23.7908 39.3941  10
   4   5  -9 89.1952 63.1408  10
   4   5  -8 17.9658 25.7667  11
   4   5  -8 12.5283 30.2816  10
   4   5  -7 17404.6 492.303  10
   4   5  -7 18856.4 493.105  11
  -4  -5   6 4292.43 304.893   3
   4   5  -6 3433.96 199.643  10
  -4  -5   5 34.8679 41.6440   3
  -4  -5   4 385.361 100.082   3
   4   5  -4 239.052 69.2413   2
   4   5  -3 21.0497 20.1129   2
   4   5  -2 199.726 73.0624   2
   4   5  -1 538.934 110.992   2
   4   5  -1 393.167 108.535   1
   4   5   0 6023.74 413.970   1
   4   5   0 6065.72 365.918   2
   4   5   1 528.682 117.210   2
   4   5   1 408.592 112.945   1
   4   5   2 2626.77 288.081   1
   4   5   2 2602.64 277.585   2
   4   5   3 47626.3 1248.19   1
   4   5   3 42954.0 1120.20   2
   4   5   4 339.547 119.060   1
   4   5   5 3605.48 363.956   1
   4   5   6 43.3898 49.4645   1
   4   5   7 23.8651 50.5477   1
   4   5   8 1066.83 221.097   1
   4   5   9 46.5684 69.6730   1
   4   5  10 34449.6 1297.91   1
   4   5  10 33770.2 939.271  13
  -4  -5 -10 31322.4 770.852   8
  -4  -5 -11 385.522 85.7162   7
  -4  -5 -11 255.628 77.5921   8
  -4  -5 -12 17825.7 562.540   7
  -4  -5 -12 18033.3 595.626   8
  -4  -5 -13 255.121 80.5502   7
  -4  -5 -13 199.897 66.4692   8
  -4  -5 -14 84.7053 43.3071   8
  -4  -5 -14 96.3271 43.2082   7
  -4  -5 -15 163.499 54.7591   8
  -4  -5 -15 232.975 66.6465   7
  -4  -5 -16 147.619 41.8872   8
  -4  -5 -16 120.931 54.2282   7
  -4  -5 -17 512.275 79.2571   7
  -4  -5 -17 496.894 55.0870   8
  -4  -5 -18 1385.45 104.322   7
   4   6 -13 723.353 79.5489  10
   4   6 -12 46.5652 25.8033  10
   4   6 -11-31.7121 36.1671  10
   4   6 -10-8.84836 36.0321  10
   4   6  -9 509.104 89.5111  10
   4   6  -8 930.072 136.660  13
   4   6  -8 632.738 104.588  10
   4   6  -8 707.205 92.6310  11
   4   6  -7 1020.99 147.639  13
   4   6  -7 868.219 112.921  10
   4   6  -7 863.935 107.183  11
   4   6  -6 717.607 240.230  13
   4   6  -5 6523.75 350.206  13
  -4  -6   5 7046.15 412.344   3
  -4  -6   4 73.8201 59.4650   3
  -4  -6   3 1071.57 164.891   3
   4   6  -1 672.062 113.437   2
   4   6   0 1576.56 230.571   1
   4   6   0 1808.39 185.517   2
   4   6   1 35.9325 37.2543   2
   4   6   1 15.4267 63.6404   1
   4   6   2 10595.2 601.516   1
   4   6   2 10641.7 520.833   2
   4   6   3 52783.7 1370.32   1
   4   6   3 47035.1 1143.23   2
   4   6   4 7660.45 539.426   1
   4   6   4 6438.38 445.174   2
   4   6   5 357.662 131.926   1
   4   6   6 48.6542 54.4241   1
   4   6   7 974.871 205.592   1
   4   6   8 263.654 133.589   1
  -4  -6  -9 3.50889 38.8248   8
   4   6   9 6.82920 87.1572   1
   4   6   9-50.0257 95.4247  13
   4   6  10 15750.6 880.296   1
  -4  -6 -10 14576.5 530.058   8
  -4  -6 -11 18895.8 618.465   8
  -4  -6 -12 470.186 89.1813   7
  -4  -6 -12 405.579 100.560   8
  -4  -6 -13 2246.53 203.051   7
  -4  -6 -13 2120.23 212.006   8
  -4  -6 -14 112.470 56.6355   8
  -4  -6 -14 126.325 59.1659   7
  -4  -6 -15-12.5742 33.6689   8
  -4  -6 -15 12.9470 36.5633   7
  -4  -6 -16 238.314 53.6134   8
  -4  -6 -16 283.563 66.2614   7
  -4  -6 -17 39.7632 26.4967   8
  -4  -6 -17-26.8274 21.4639   7
  -4  -6 -18 32.2871 20.0096   7
   4   7 -12 384.522 55.7348  10
   4   7 -11 155.203 44.6171  10
   4   7 -10 100.753 43.2394  10
   4   7  -9 353.198 104.059  13
   4   7  -9 332.237 71.4705  10
   4   7  -8 625.687 120.849  13
   4   7  -8 385.409 72.6403  10
   4   7  -7 4517.73 321.025  13
   4   7  -7 4027.90 230.163  11
   4   7  -6 23809.4 735.968  13
   4   7  -5 1032.21 156.042  13
  -4  -7   4 99.2801 62.4389   3
   4   7  -4 25.7004 38.4973  13
  -4  -7   3 734.858 154.413   3
   4   7  -3 726.450 126.725  13
  -4  -7   2 67.8454 57.1972   3
   4   7   0 138.068 82.8036   1
   4   7   1 2410.59 312.561   1
   4   7   2 14797.4 767.095   1
   4   7   3 599.429 174.527   1
   4   7   4 1166.74 240.370   1
   4   7   4 837.243 151.255   2
   4   7   5 114.093 93.9777   1
   4   7   6 44.7948 76.8184   1
   4   7   7 119.592 110.410   1
   4   7   8 3359.33 400.837   1
   4   7   8 3228.58 319.664  13
  -4  -7  -8 3161.09 240.121   8
   4   7   9 1475.03 283.821   1
   4   7   9 1093.77 194.606  13
  -4  -7  -9 1298.45 170.561   8
   4   7  10 2389.85 263.958  13
  -4  -7 -10 2449.55 228.174   8
   4   7  11 13561.3 594.042  13
  -4  -7 -11 13144.0 531.311   8
  -4  -7 -12 125.951 69.9600   8
  -4  -7 -13 1521.17 168.274   7
  -4  -7 -13 1476.47 178.973   8
  -4  -7 -14 914.168 127.993   7
  -4  -7 -14 716.920 120.737   8
  -4  -7 -15 36.0834 41.8933   8
  -4  -7 -15 84.1523 42.4535   7
  -4  -7 -16 55.0232 36.9986   8
  -4  -7 -16 9.82205 25.9552   7
  -4  -7 -17 55.1938 21.5883   8
  -4  -7 -17 114.657 35.3580   7
  -4  -7 -18 14.2855 17.4343   7
   4   8 -11-40.1156 23.8827  10
   4   8 -10 207.045 43.9970  10
   4   8  -9-22.7923 50.0166  13
   4   8  -8 573.385 111.225  13
   4   8  -7 909.387 146.966  13
   4   8  -7 575.421 90.8600  11
   4   8  -6 4361.71 318.765  13
   4   8  -5 29.3797 54.9165  13
   4   8  -4 2500.00 246.825  13
   4   8  -3 1321.07 177.866  13
   4   8  -2 1599.84 201.189  13
  -4  -8   2 1660.29 222.204   3
   4   8  -1 104.436 58.2246  13
  -4  -8   1 119.475 75.9700   3
   4   8   0 545.036 119.823  13
   4   8   1 166.782 87.1794  13
   4   8   1 364.656 132.057   1
   4   8   2 581.409 175.289   1
   4   8   3 39.7683 94.1317   1
   4   8   4 1450.84 265.720   1
   4   8   5 496.272 137.305  13
   4   8   5 590.459 178.545   1
  -4  -8  -6 205.242 64.5642   8
   4   8   6 78.9623 73.6436  13
   4   8   6 252.236 115.419   1
  -4  -8  -7 154.838 61.2883   8
   4   8   7 243.890 123.259   1
   4   8   7 180.643 78.9600  13
   4   8   8 2292.73 339.738   1
   4   8   8 2477.29 305.640  13
  -4  -8  -8 2480.54 227.681   8
  -4  -8  -9 38.1714 74.7994   8
   4   8   9 0.39621 74.6679  13
   4   8  10 1705.49 236.022  13
  -4  -8 -10 1849.66 214.441   8
  -4  -8 -11 5835.69 364.470   8
  -4  -8 -12 2125.90 225.363   8
  -4  -8 -13 278.746 74.1684   7
  -4  -8 -13 162.674 59.5438   8
  -4  -8 -14 116.554 51.6952   7
  -4  -8 -14 42.8957 37.0196   8
  -4  -8 -15 1464.43 145.859   7
  -4  -8 -15 1426.40 147.234   8
  -4  -8 -16 41.0603 35.3673   8
  -4  -8 -16 21.3322 28.2692   7
  -4  -8 -17 4.24099 16.2587   8
  -4  -8 -17 34.1504 20.9169   7
   4   9 -10 128.749 41.7286  13
   4   9  -9 503.734 91.0514  13
   4   9  -8 791.700 133.417  13
   4   9  -7 47.2865 56.0551  13
   4   9  -6-4.05706 55.7991  13
   4   9  -5 1325.46 179.000  13
   4   9  -4 40.6670 70.1221  13
   4   9  -3 1416.94 195.362  13
   4   9  -2 373.117 103.814  13
   4   9  -1 1248.94 194.610  13
   4   9   0 351.404 116.011  13
  -4  -9   0 352.652 105.892   3
   4   9   1 42.3525 60.8638  13
  -4  -9  -1 139.428 79.6468   3
   4   9   2 297.174 89.0877  13
   4   9   2 390.798 143.068   1
   4   9   3 27.8404 58.4200  13
   4   9   3 97.6618 80.2029   1
  -4  -9  -4 834.249 105.666   8
   4   9   4 1139.39 249.374   1
   4   9   4 1243.94 229.343  13
   4   9   5 2106.46 325.577   1
   4   9   5 2773.58 326.289  13
  -4  -9  -5 2380.10 192.242   8
   4   9   6 2371.59 333.317   1
   4   9   6 3038.93 351.026  13
  -4  -9  -6 2428.35 214.800   8
  -4  -9  -7 762.530 124.254   8
   4   9   7 736.332 198.488  13
   4   9   8 6421.15 499.507  13
  -4  -9  -8 5510.46 337.965   8
   4   9   9 2771.96 302.064  13
  -4  -9  -9 2534.96 244.172   8
  -4  -9 -10 1201.19 176.476   8
  -4  -9 -11 277.379 101.730   8
  -4  -9 -12-1.62877 37.6389   8
  -4  -9 -13 344.645 92.3138   8
  -4  -9 -14 18.4724 40.1369   7
  -4  -9 -14-56.7313 46.1467   8
  -4  -9 -15 5.56452 39.1622   8
  -4  -9 -15 78.6648 41.5886   7
  -4  -9 -16 155.720 43.2554   8
  -4  -9 -16 161.647 41.5511   7
  -4  -9 -17 2551.63 107.273   7
  -4  -9 -17 2287.69 90.7267   8
   4  10  -9 2.22887 39.1102  13
   4  10  -8 153.465 58.7900  13
   4  10  -7 712.403 127.256  13
   4  10  -6-14.8505 48.0100  13
   4  10  -6-7.37040 28.3216  11
   4  10  -5 234.137 83.0228  13
   4  10  -4 1819.92 222.466  13
   4  10  -3 207.843 86.0695  13
   4  10  -2 478.193 124.727  13
   4  10  -1 5782.28 423.328  13
   4  10   0 1046.63 184.235  13
   4  10   1-49.1792 75.4961  13
   4  10   2 732.974 184.881  13
   4  10   3 20.2596 59.1648  13
  -4 -10  -4 192.192 48.8659   8
   4  10   4 361.708 132.397  13
  -4 -10  -5 119.504 52.0902   8
   4  10   5 78.1038 79.2065  13
   4  10   6 1722.32 277.938  13
  -4 -10  -6 1220.86 153.665   8
   4  10   7 1823.54 283.292  13
  -4 -10  -7 1657.53 181.070   8
   4  10   8 4769.85 429.544  13
  -4 -10  -8 3968.62 286.614   8
   4  10   9 16507.7 713.909  13
  -4 -10  -9 14706.3 569.070   8
  -4 -10 -10 1105.60 160.244   8
  -4 -10 -11 439.538 113.816   8
  -4 -10 -12 44.1233 51.3845   8
  -4 -10 -13-0.86655 39.1935   8
  -4 -10 -14 306.265 61.9255   7
  -4 -10 -14 326.854 78.4144   8
  -4 -10 -15 85.6374 39.6324   8
  -4 -10 -15 85.9838 33.7991   7
  -4 -10 -16 3163.88 128.031   7
  -4 -10 -16 2992.42 144.433   8
   4  11  -8 206.430 61.2845  13
   4  11  -7-3.72202 47.8474  13
   4  11  -6 28.7516 44.6065  13
   4  11  -5-14.1926 52.7146  13
   4  11  -4 256.739 83.0794  13
   4  11  -3 517.487 120.850  13
   4  11  -2 504.225 132.690  13
   4  11  -1 8899.27 536.008  13
   4  11   0 14000.0 691.899  13
   4  11   1 2597.89 302.582  13
   4  11   2 183.902 108.409  13
   4  11   3 895.196 190.735  13
  -4 -11  -4 62.6164 39.4210   8
   4  11   4 117.567 91.0387  13
  -4 -11  -5 525.730 89.1744   8
   4  11   5 545.768 153.407  13
  -4 -11  -6 638.216 111.325   8
   4  11   6 1017.74 211.773  13
   4  11   7 12800.0 711.194  13
  -4 -11  -7 9882.15 422.029   8
   4  11   8 7937.08 518.952  13
  -4 -11  -8 6410.23 365.351   8
  -4 -11  -9 15045.3 556.726   8
  -4 -11 -10 3397.73 267.416   8
  -4 -11 -11 542.061 114.638   8
  -4 -11 -12 17.0962 39.6376   8
  -4 -11 -13-6.06763 25.2415   7
  -4 -11 -13-36.0023 47.5947   8
  -4 -11 -14 342.058 52.1766   7
  -4 -11 -14 342.180 72.0024   8
  -4 -11 -15 818.004 64.0605   7
  -4 -11 -15 812.759 87.5838   8
  -4 -11 -16 3486.37 121.608   8
   4  12  -7 339.363 73.4977  13
   4  12  -6 82.8354 53.6272  13
   4  12  -5 106.334 49.8389  13
   4  12  -4 43.0111 63.1439  13
   4  12  -3 224.281 79.2240  13
   4  12  -2 4268.18 370.325  13
   4  12  -1 4917.20 395.414  13
   4  12   0 4558.75 403.484  13
   4  12   1 5177.23 433.546  13
   4  12   2 997.903 189.888  13
   4  12   3 1423.64 232.566  13
  -4 -12  -4 57.0111 38.5252   8
   4  12   4-11.1760 63.4751  13
  -4 -12  -5 145.715 46.6942   8
   4  12   5 0.95193 73.6435  13
  -4 -12  -6 239.009 72.1452   8
   4  12   6 339.876 120.495  13
  -4 -12  -7 500.174 100.580   8
   4  12   7 734.242 171.566  13
  -4 -12  -8 1235.27 145.342   8
  -4 -12  -9 3984.82 270.407   8
  -4 -12 -10 544.802 106.279   8
  -4 -12 -11-20.9440 37.5711   8
  -4 -12 -12 387.648 85.3324   8
  -4 -12 -13 23.9079 34.7426   8
  -4 -12 -14 298.918 56.3972   8
  -4 -12 -15 202.583 36.0390   8
   4  13  -6-15.1616 31.3465  13
   4  13  -5 61.8798 48.8070  13
   4  13  -4 401.679 104.214  13
   4  13  -4 107.119 25.2187  11
   4  13  -3-16.8838 53.3455  13
   4  13  -2 2264.32 250.297  13
   4  13  -1 287.238 109.684  13
   4  13   0 4282.62 367.584  13
   4  13   1 2324.09 277.142  13
   4  13   2 14.0755 83.5731  13
   4  13   3-8.23995 63.2550  13
   4  13   4 106.948 80.5836  13
  -4 -13  -5-17.9657 34.3645   8
   4  13   5-45.7144 60.9377  13
  -4 -13  -6 568.814 87.1379   8
   4  13   6 938.832 178.141  13
  -4 -13  -7 74.6860 47.0071   8
  -4 -13  -8 2137.79 176.325   8
  -4 -13  -9 8.36451 33.2795   8
  -4 -13 -10 54.9080 29.2740   8
  -4 -13 -11 1365.86 136.256   8
  -4 -13 -12 72.2431 39.5531   8
  -4 -13 -13 146.152 39.2743   8
  -4 -13 -14 275.994 41.9304   8
   4  14  -4 29.3813 34.9062  13
   4  14  -3 172.025 63.1283  13
   4  14  -2 540.382 107.803  13
   4  14  -1 525.569 123.196  13
   4  14   0 1433.53 192.555  13
   4  14   1 779.973 145.669  13
   4  14   2 2471.86 265.047  13
   4  14   3 16.0227 56.3232  13
   4  14   4 252.666 87.0200  13
  -4 -14  -5 125.140 37.0264   8
   4  14   5 250.660 95.7541  13
  -4 -14  -6 175.609 46.1358   8
  -4 -14  -7 80.4409 29.6761   8
  -4 -14  -8 244.741 53.9193   8
  -4 -14  -9 833.121 95.7471   8
  -4 -14 -10 277.007 56.6992   8
  -4 -14 -11 1.18484 18.7387   8
  -4 -14 -12 730.841 71.0439   8
   4  15  -1 224.928 67.2039  13
   4  15   0 643.812 108.173  13
   4  15   1 833.862 127.023  13
   4  15   2 533.826 100.446  13
   4  15   3 463.728 96.6188  13
   4  15   4 70.4327 46.3865  13
  -4 -15  -6 1463.30 87.3019   8
  -4 -15  -7 49.5016 23.2958   8
  -4 -15  -8 14.3894 22.2948   8
  -4 -15  -9 189.334 38.0504   8
  -4 -15 -10 1.63818 15.9833   8
   5 -15  -1 25.7962 17.8016   8
   5 -15   0 83.2761 22.9679   8
   5 -14  -7 190.303 39.4982   6
   5 -14  -6 706.699 78.0777   6
   5 -14  -5 52.3084 33.6071   6
   5 -14  -4 82.2379 30.5330   8
   5 -14  -4 108.841 39.4214   6
   5 -14  -3 428.062 60.5657   8
   5 -14  -3 414.041 72.8513   6
   5 -14  -2 306.624 58.9275   8
   5 -14  -2 291.569 64.2028   6
   5 -14  -1 774.267 98.1799   6
   5 -14  -1 696.196 86.8765   8
   5 -14   0 54.1953 39.2724   6
   5 -14   1 36.2737 32.0044   6
   5 -14   2 305.631 55.6442   6
   5 -14   2 443.479 56.3559   9
   5 -14   3 1145.68 95.9499   6
   5 -14   3 1648.12 100.217   9
   5 -14   4 655.655 57.4255   6
   5 -14   4 1440.22 84.9287   9
   5 -13 -10 42.3414 24.5369   6
   5 -13  -9 160.950 40.7745   6
   5 -13  -8 74.0322 36.4159   6
   5 -13  -7 1016.83 114.599   6
   5 -13  -6 173.642 58.1513   6
   5 -13  -5 1074.97 134.005   6
   5 -13  -4 738.699 114.802   6
   5 -13  -4 693.638 87.8303   8
   5 -13  -3 633.971 113.674   6
   5 -13  -2 221.105 70.0307   6
   5 -13  -1-6.73977 44.0225   6
   5 -13  -1-25.6454 32.4808   9
   5 -13   0 102.270 55.5308   6
   5 -13   0 50.4312 29.9723   9
   5 -13   1-16.1789 32.1045   9
   5 -13   2 189.381 46.8294   9
   5 -13   3 10262.0 324.454   9
   5 -13   4 11458.1 324.126   9
   5 -13   5 1835.69 119.730   9
   5 -13   6 162.568 31.6094   9
   5 -12 -11 469.716 59.7559   6
   5 -12 -10-0.04799 22.1479   6
   5 -12  -9 7033.32 287.594   6
   5 -12  -8 9546.49 364.062   6
   5 -12  -7 66.1011 51.8966   6
   5 -12  -6 931.589 132.801   6
   5 -12  -5 4128.80 283.550   6
   5 -12  -4 1325.46 172.777   6
   5 -12  -3 0.82872 39.3758   6
   5 -12  -2 353.603 100.162   6
   5 -12  -2 384.019 73.2367   9
   5 -12  -1 24.5481 39.1062   6
   5 -12  -1-32.8304 52.0206   9
   5 -12   0 150.119 50.0532   9
   5 -12   1 130.238 51.9769   9
   5 -12   2 2110.66 174.968   9
   5 -12   3 4939.04 262.079   9
   5 -12   4 10320.7 361.508   9
   5 -12   5 3096.97 188.891   9
   5 -12   6 767.234 90.6499   9
   5 -12   7 806.228 81.8740   9
   5 -12   8 1708.15 99.8961   9
   5 -11 -12 583.562 67.1219   6
   5 -11 -11 46.2995 35.1432   6
   5 -11 -10 388.764 77.2718   6
   5 -11  -9 2141.07 181.672   6
   5 -11  -8 22459.2 623.178   6
   5 -11  -7 1358.27 165.167   6
   5 -11  -6 227.195 72.9108   6
   5 -11  -5 3653.28 287.837   6
   5 -11  -4 2196.74 229.414   6
   5 -11  -3 448.164 106.491   6
   5 -11  -2 523.437 117.933   6
   5 -11  -2 526.249 90.2273   9
   5 -11  -1 231.685 66.6228   9
   5 -11   0 2024.53 182.442   9
   5 -11   1 110.954 58.3704   9
   5 -11   2 358.096 82.5192   9
   5 -11   3 27.6261 38.1186   9
   5 -11   4 1230.72 143.660   9
   5 -11   5 5202.57 278.732   9
   5 -11   6 49.6818 35.2123   9
   5 -11   7 594.262 86.1573   9
   5 -11   8 798.609 91.8949   9
   5 -11   9 11165.9 279.576   9
   5 -11  10-17.1738 14.7719   9
   5 -10 -13 137.138 37.1317   6
   5 -10 -12 299.744 58.9853   6
   5 -10 -11 134.983 49.5833   6
   5 -10 -10 230.942 64.7268   6
   5 -10  -9 33.3806 45.0537   6
   5 -10  -8 15827.1 556.453   6
   5 -10  -7 4023.66 293.878   6
   5 -10  -6 274.247 84.3943   6
   5 -10  -5 359.731 91.9994   6
   5 -10  -4 7784.13 424.010   6
   5 -10  -3 307.927 90.6666   6
   5 -10  -2 37.3427 41.4564  14
   5 -10  -1-41.0306 68.7182  14
   5 -10  -1 47.1336 47.1902   9
   5 -10   0 614.310 112.805  14
   5 -10   0 914.108 125.184   9
   5 -10   1-47.4946 71.8008  14
   5 -10   1 16.2122 38.1659   9
   5 -10   2 798.990 127.195  14
   5 -10   2 1058.96 135.985   9
   5 -10   3 79.9353 57.3933  14
   5 -10   3 168.697 49.2550   9
   5 -10   4 1715.37 192.729  14
   5 -10   4 2295.31 199.855   9
   5 -10   5 136.363 50.5570  14
   5 -10   5 337.558 74.9377   9
   5 -10   6-15.9080 41.1735   9
   5 -10   7 4.24067 37.3165   9
   5 -10   8 25.5438 36.5354   9
   5 -10   9 2073.70 148.148   9
  -5  10 -10 1147.56 91.3189  13
   5 -10  10 1412.19 105.067   9
   5 -10  11 255.338 37.2878   9
   5  -9 -14-12.3298 21.0576   6
   5  -9 -13 512.368 70.7773   6
   5  -9 -12 150.932 52.9411   6
   5  -9 -11 312.827 76.1176   6
   5  -9 -10 448.720 92.9539   6
   5  -9  -9 4379.85 293.838   6
   5  -9  -9 4406.57 281.118  11
   5  -9  -8 5970.50 356.120   6
   5  -9  -8 5827.88 317.150  11
   5  -9  -7 5139.10 331.948   6
   5  -9  -7 5217.83 297.860  11
   5  -9  -6 55.0560 57.4223   6
   5  -9  -6 141.595 68.5328  11
   5  -9  -5 75.5712 50.6802   6
   5  -9  -5 269.465 88.1736  11
   5  -9  -4 7.75687 48.4129   6
   5  -9  -4 158.313 78.3544  11
   5  -9  -3 23.7554 55.0348   6
   5  -9  -3 144.494 76.8284  11
   5  -9  -2 71.1809 46.8809  14
   5  -9  -1 73.4123 50.1472  14
   5  -9  -1 19.1641 30.7322   9
   5  -9   0 697.058 118.667  14
   5  -9   0 739.942 107.242   9
   5  -9   1 248.657 93.0209  14
   5  -9   1 292.841 60.4710   9
   5  -9   2 19.0032 54.3102  14
   5  -9   2 22.5660 33.9014   9
   5  -9   3 768.872 124.067  14
   5  -9   3 935.384 130.726   9
   5  -9   4 16.8732 57.7471  14
   5  -9   4 53.5381 44.8186   9
   5  -9   5-7.85940 53.1142  14
   5  -9   5-13.9634 39.1133   9
   5  -9   6 279.525 90.9218  14
   5  -9   6 519.692 99.6602   9
   5  -9   7 54.9058 51.1742  14
   5  -9   7 189.305 68.3287   9
   5  -9   8 248.412 74.1647   9
   5  -9   9 857.732 112.635   9
   5  -9  10 273.783 59.8431   9
   5  -9  11-3.65396 26.0105   9
  -5   9 -12 56.1765 24.0720  13
   5  -9  12 31.9837 17.5925   9
   5  -8 -14 94.7892 36.8523   6
   5  -8 -13 190.646 51.2952   6
   5  -8 -12 1244.01 136.857   6
   5  -8 -11 2.20752 35.8295   6
   5  -8 -11 179.986 79.1666  11
   5  -8 -10 65.3855 49.2285   6
   5  -8 -10 173.837 80.3740  11
   5  -8  -9 3308.04 259.650   6
   5  -8  -9 3033.88 239.871  11
   5  -8  -8 1367.76 173.425   6
   5  -8  -8 1312.20 158.432  11
   5  -8  -7 3.59102 38.0507   6
   5  -8  -7 36.4469 47.7828  11
   5  -8  -6 449.196 112.747   6
   5  -8  -6 460.860 94.0929  11
   5  -8  -5-34.6989 45.6215   6
   5  -8  -5 42.8647 39.0225  11
   5  -8  -4 972.995 148.634   6
   5  -8  -4 1003.12 123.184  11
   5  -8  -3 497.802 84.7821  11
   5  -8  -2 43.5279 51.9122  14
   5  -8  -2 17.8815 47.7881  11
   5  -8  -1-317.690 131.694   5
   5  -8  -1 86.7923 43.4010  14
   5  -8   0 5018.48 484.859   5
   5  -8   0 4860.55 248.524  14
   5  -8   0 4748.99 239.271   9
   5  -8   1 3258.50 212.140  14
   5  -8   1 3985.73 237.043   9
   5  -8   2 111.569 56.3616  14
   5  -8   2 63.2141 47.9550   9
   5  -8   3 95.9675 70.0435  14
   5  -8   3 85.8315 52.4092   9
   5  -8   4 125.650 69.0668  14
   5  -8   4 139.811 59.5115   9
   5  -8   5 943.190 137.179  14
   5  -8   5 938.579 134.730   9
   5  -8   6 1208.79 149.125  14
   5  -8   6 1226.96 150.611   9
   5  -8   7 915.379 126.687  14
   5  -8   7 1128.82 145.854   9
   5  -8   8 950.612 140.642  14
   5  -8   8 1348.45 159.486   9
   5  -8   9 916.308 131.801   9
   5  -8  10 821.953 112.620   9
   5  -8  11 83.8244 44.7893   9
   5  -8  12 184.799 41.4514   9
   5  -8  13 255.016 34.3278   9
   5  -7 -14 275.936 56.4126   6
   5  -7 -13 10.9772 35.2061   6
   5  -7 -12 36.3603 41.7750   6
   5  -7 -12 212.278 70.9340  11
   5  -7 -11 123.386 55.3967   6
   5  -7 -11 148.451 59.1043  11
   5  -7 -10 49.1264 45.6309   6
   5  -7 -10 80.9123 52.8459  11
   5  -7  -9 737.611 128.410   6
   5  -7  -9 779.038 120.180  11
   5  -7  -8 13137.6 525.117   6
   5  -7  -8 13257.2 469.599  11
   5  -7  -7 6710.77 373.313   6
   5  -7  -7 6968.06 325.949  11
   5  -7  -6 5381.26 331.690   6
   5  -7  -6 5568.21 276.507  11
   5  -7  -5 1010.72 208.451   5
   5  -7  -5 805.924 130.080   6
   5  -7  -5 851.538 105.997  11
   5  -7  -4 65.8106 73.2128   5
   5  -7  -4-15.2802 48.6525   6
   5  -7  -4 36.7598 36.5383  11
   5  -7  -3 21.4400 87.8070   5
   5  -7  -3 20.3965 25.4614  11
   5  -7  -2 504.486 144.878   5
   5  -7  -2 462.277 63.0250  14
   5  -7  -2 754.014 89.1073  11
   5  -7  -1-68.5884 132.869   5
   5  -7  -1 122.554 38.6928  14
   5  -7   0 2371.48 338.455   5
   5  -7   0 2687.00 163.336  14
   5  -7   1 14567.0 392.197  14
   5  -7   1 15181.6 427.136   9
   5  -7   2 3386.32 404.098   5
   5  -7   2 2976.13 185.942  14
   5  -7   2 3624.58 221.749   9
   5  -7   3 13.5758 33.0678  14
   5  -7   3-25.1172 46.0893   9
   5  -7   4-40.7311 39.2754  14
   5  -7   4 28.8914 39.2040   9
   5  -7   5 2483.19 196.231  14
   5  -7   5 2221.69 197.624   9
   5  -7   6 10666.6 392.422  14
   5  -7   6 11212.9 447.212   9
   5  -7   7 1884.41 175.928  14
   5  -7   7 1809.51 182.692   9
  -5   7  -8 831.940 132.267   7
   5  -7   8 797.423 118.020  14
   5  -7   8 797.254 124.028   9
  -5   7  -9 717.763 119.025   7
   5  -7   9 502.480 91.5522  14
   5  -7   9 732.664 140.812   9
  -5   7 -10 1785.57 180.111   7
   5  -7  10 2168.19 191.879   9
   5  -7  11 1930.91 166.588   9
   5  -7  12 558.541 83.3985   9
   5  -7  13 367.339 57.5643   9
   5  -7  14 1179.16 63.8132   9
   5  -6 -14 49.2453 34.7834   6
   5  -6 -13 175.475 60.4324   6
   5  -6 -13 325.841 68.0891  11
   5  -6 -12 80.4808 46.6474   6
   5  -6 -12 134.049 51.0677  11
   5  -6 -11 9446.63 427.312   6
   5  -6 -11 9361.85 368.007  11
   5  -6 -10 11.9569 41.1256   6
   5  -6 -10 1.59317 35.2877  11
   5  -6  -9 286.636 84.5313   6
   5  -6  -9 306.129 71.8235  11
   5  -6  -8 7176.81 381.844   6
   5  -6  -8 6892.46 341.748  11
   5  -6  -7 36472.5 846.518   6
   5  -6  -7 36989.7 740.693  11
   5  -6  -6 2273.86 299.865   5
   5  -6  -6 2453.65 220.371   6
   5  -6  -6 2404.01 177.031  11
   5  -6  -5 48.4848 34.6340   6
   5  -6  -5 31.7995 41.2677  11
   5  -6  -4 44.8419 54.2753   6
   5  -6  -4-51.9336 47.8892  11
   5  -6  -3 213.440 73.7327   5
   5  -6  -3 156.412 40.7183  11
   5  -6  -2 620.919 168.032   5
   5  -6  -1 2067.64 291.220   5
   5  -6   0 153.000 65.6158   5
   5  -6   1 7483.68 565.920   5
   5  -6   2 2741.94 157.645  14
   5  -6   3 438.236 125.281   3
   5  -6   3 397.157 64.1544  14
   5  -6   3 399.192 80.1864   9
   5  -6   4 1064.08 187.847   3
   5  -6   4 1544.76 131.828  14
   5  -6   4 1423.34 145.707   9
   5  -6   5 187.767 79.1772   3
   5  -6   5 178.246 61.0226   9
   5  -6   6 52073.7 779.298  14
   5  -6   6 51487.0 938.455   9
   5  -6   7 444.997 82.2067  14
   5  -6   7 322.922 85.1594   9
  -5   6  -8 2401.95 216.949   7
   5  -6   8 2672.59 195.628  14
   5  -6   8 2708.10 221.426   9
  -5   6  -9 799.282 129.372   7
   5  -6   9 858.126 109.001  14
   5  -6   9 843.741 128.128   9
  -5   6 -10 1646.38 178.296   7
   5  -6  10 1415.79 152.584  14
  -5   6 -11 1270.38 151.295   7
   5  -6  11 1655.53 171.388   9
  -5   6 -12 800.842 112.297   7
   5  -6  12 993.424 122.219   9
  -5   6 -13 30.4845 24.4674   7
   5  -6  13 50.5400 42.5381   9
   5  -6  14 736.928 72.4552   9
   5  -5 -14 44.9913 38.5998   6
   5  -5 -13 135.691 51.1168   6
   5  -5 -13 93.3608 44.6868  11
   5  -5 -12-8.42426 39.1079   6
   5  -5 -12 10.1588 51.1132  10
   5  -5 -12 28.1855 33.6067  11
   5  -5 -11 3498.44 260.334   6
   5  -5 -11 3712.97 278.205  10
   5  -5 -11 3666.38 220.921  11
   5  -5 -10 4591.30 301.340   6
   5  -5 -10 4916.23 322.333  10
   5  -5 -10 4726.35 265.804  11
   5  -5  -9 1097.82 159.555   6
   5  -5  -9 797.939 116.451  11
   5  -5  -9 936.965 144.523  10
   5  -5  -8 914.742 134.304   6
   5  -5  -8 846.599 137.852  10
   5  -5  -8 772.539 112.891  11
   5  -5  -7 36239.2 829.182   6
   5  -5  -7 35349.2 1149.03   5
   5  -5  -7 34858.7 830.387  10
   5  -5  -7 35534.0 708.007  11
   5  -5  -6 797.148 128.494   2
   5  -5  -6 1077.22 200.560   5
   5  -5  -6 1132.31 146.563   6
   5  -5  -6 1159.75 153.706  10
   5  -5  -6 1170.12 128.699  11
   5  -5  -5 303.969 81.9559   2
   5  -5  -5 207.494 83.9380   5
   5  -5  -5 257.479 63.7299   6
   5  -5  -5 224.836 57.7386  11
   5  -5  -4 284.591 76.8825   2
   5  -5  -4 532.781 157.717   5
   5  -5  -3 46.9471 34.6928   2
   5  -5  -3 167.732 99.6343   5
   5  -5  -2 314.335 76.8995   2
   5  -5  -2 496.730 140.582   5
   5  -5  -1 2638.07 317.172   5
   5  -5  -1 2919.26 229.892   2
   5  -5   0 1918.93 266.236   5
   5  -5   0 2167.45 201.204   2
   5  -5   1 1370.99 233.791   5
   5  -5   4 575.569 141.894   3
   5  -5   5 598.824 145.734   3
   5  -5   5 636.699 86.7239  14
   5  -5   5 564.672 98.6490   9
   5  -5   6 57495.9 771.896  14
   5  -5   6 57468.1 960.816   9
   5  -5   7 28097.2 548.756  14
   5  -5   7 28001.0 689.692   9
   5  -5   8 3051.66 193.245  14
   5  -5   8 3307.55 244.860   9
  -5   5  -9 464.973 94.2584   7
   5  -5   9 573.913 100.768  14
   5  -5   9 604.618 113.892   9
  -5   5 -10 60.2369 36.6957   7
   5  -5  10 168.811 62.7377  14
   5  -5  10 154.847 67.8083   9
  -5   5 -11-51.8173 61.4599   7
   5  -5  11 20.0746 42.3468   9
  -5   5 -12 9.69227 42.6345   7
   5  -5  12 85.1856 58.3555   9
  -5   5 -13 249.060 66.0081   7
   5  -5  13 366.968 77.4575   9
  -5   5 -14 19.2819 22.6198   7
   5  -5  14 50.4121 35.7631   9
   5  -5  15 290.028 40.6872   9
   5  -4 -14 28.1496 32.8121   6
   5  -4 -13 215.791 64.3823   6
   5  -4 -13 414.619 93.3499  10
   5  -4 -13 289.664 57.6872  11
   5  -4 -12 12.9506 38.5752   6
   5  -4 -12 92.1360 45.8240  10
   5  -4 -12 44.2126 26.0679  11
   5  -4 -11 952.459 139.792   6
   5  -4 -11 1145.82 163.582  10
   5  -4 -11 978.823 110.384  11
   5  -4 -10 2894.22 234.659   6
   5  -4 -10 2859.65 248.130  10
   5  -4 -10 2830.44 195.734  11
   5  -4  -9 1080.82 141.131   6
   5  -4  -9 1162.29 159.866  10
   5  -4  -9 1265.01 137.621  11
   5  -4  -8 223.287 73.0681   6
   5  -4  -8 203.859 68.7757  10
   5  -4  -8 277.184 75.1037  11
   5  -4  -7 13572.8 481.951   6
   5  -4  -7 13097.6 684.099   5
   5  -4  -7 13191.1 499.668  10
   5  -4  -7 13852.5 425.804  11
   5  -4  -6 4954.57 339.831   2
   5  -4  -6 5076.74 424.789   5
   5  -4  -6 5630.21 288.962   6
   5  -4  -6 5281.34 308.819  10
   5  -4  -6 5430.98 258.831  11
   5  -4  -5-20.6129 40.0026   2
   5  -4  -5-124.466 73.5152   5
   5  -4  -4 787.459 129.661   2
   5  -4  -4 842.109 174.450   5
   5  -4  -3 130.818 48.7670   2
   5  -4  -3 179.959 80.7808   5
   5  -4  -2 386.918 88.0964   2
   5  -4  -2 354.820 106.300   5
   5  -4  -1 41.6276 50.0196   2
   5  -4  -1 2.23106 47.8079   5
   5  -4   0 412.066 95.9903   2
   5  -4   0 517.008 124.819   5
   5  -4   1 754.698 137.926   2
   5  -4   1 808.329 168.775   5
   5  -4   2 105.113 48.9334   2
   5  -4   3 385.236 98.6053   2
   5  -4   4 145.504 70.1029   2
   5  -4   5 1245.26 208.702   3
   5  -4   6 3512.43 365.900   3
   5  -4   6 4352.04 196.157  14
   5  -4   6 3873.32 238.427   9
   5  -4   7 10062.4 626.017   3
   5  -4   7 11531.4 324.026  14
   5  -4   7 10720.3 422.351   9
   5  -4   8 2091.34 146.045  14
   5  -4   8 2067.88 190.822   9
  -5   4  -9 4011.24 256.875   7
   5  -4   9 4329.68 214.484  14
   5  -4   9 4137.55 282.316   9
  -5   4 -10 265.536 75.9615   7
   5  -4  10 275.785 72.6888  14
   5  -4  10 305.980 79.3322   9
  -5   4 -11 1957.94 193.792   7
   5  -4  11 2143.80 207.436   9
  -5   4 -12 136.353 52.6677   7
   5  -4  12 181.448 67.4068   9
  -5   4 -13 1086.39 135.125   7
   5  -4  13 1203.46 140.209   9
  -5   4 -14 750.700 102.508   7
   5  -4  14 827.288 100.919   9
  -5   4 -15 51.8966 27.7906   7
   5  -4  15 134.228 40.6819   9
  -5   4 -16 6.22988 12.7364   7
   5  -3 -14 247.609 67.6212  10
   5  -3 -13 341.353 81.2511   6
   5  -3 -13 312.663 83.2062  10
   5  -3 -13 261.353 50.2596  11
   5  -3 -12 1552.84 171.421   6
   5  -3 -12 1604.08 184.700  10
   5  -3 -12 1541.46 125.818  11
   5  -3 -11 230.335 70.3660   6
   5  -3 -11 230.287 90.6481  10
   5  -3 -11 106.707 32.7731  11
   5  -3 -10 3242.00 243.264   6
   5  -3 -10 3199.16 267.053  10
   5  -3 -10 3307.53 205.840  11
   5  -3  -9 428.877 93.6909   6
   5  -3  -9 355.669 88.6832  10
   5  -3  -9 449.270 79.0610  11
   5  -3  -8 562.561 101.014   6
   5  -3  -8 634.624 116.711  10
   5  -3  -8 659.344 93.2996  11
   5  -3  -7 5.13801 34.8498   2
   5  -3  -7 6.85359 44.5009   6
   5  -3  -7 7.51020 43.4721  10
   5  -3  -7 23.9769 28.8256  11
   5  -3  -6 234.716 88.0573   2
   5  -3  -6 170.119 46.7344  11
   5  -3  -6 127.966 49.6916  10
   5  -3  -5 255.702 84.5089   2
   5  -3  -4 387.897 94.9925   2
   5  -3  -4 580.675 134.933   5
   5  -3  -3 123.544 77.2283   2
   5  -3  -3 267.958 92.6773   5
   5  -3  -2 46.2724 34.5381   2
   5  -3  -2 122.080 79.6257   5
   5  -3  -1 5488.83 364.100   2
   5  -3  -1 5891.57 413.049   5
   5  -3   0 776.350 136.218   2
   5  -3   0 672.025 137.671   5
   5  -3   1 2350.25 260.287   5
   5  -3   1 2357.98 249.349   2
   5  -3   2 5.44533 37.9890   2
   5  -3   3 607.200 141.461   2
   5  -3   4 634.960 148.247   2
   5  -3   5 4475.84 378.316   2
   5  -3   6 1550.33 237.867   3
   5  -3   6 1449.67 215.272   2
   5  -3   7 3122.75 341.152   3
   5  -3   7 2695.16 273.435   1
   5  -3   7 2827.99 289.057   2
   5  -3   7 3653.36 174.173  14
  -5   3  -7 3612.33 233.682   8
   5  -3   8 856.928 158.551   1
   5  -3   8 1119.56 214.012   3
   5  -3   8 1248.00 106.936  14
  -5   3  -8 1152.73 139.411   8
  -5   3  -9 276.672 70.1182   8
   5  -3   9 548.270 76.5545  14
  -5   3 -10 100.968 48.8900   7
  -5   3 -10 85.2572 56.6003   8
   5  -3  10 68.6277 39.5080   9
  -5   3 -11 63.1789 63.3310   7
   5  -3  11 1.43311 61.0329   9
  -5   3 -12 380.791 90.0897   7
   5  -3  12 411.746 89.4801   9
  -5   3 -13-25.9380 38.0722   7
   5  -3  13 43.4841 42.7231   9
  -5   3 -14-3.27541 27.8110   7
   5  -3  14-15.5746 38.1474   9
  -5   3 -15 3285.71 196.297   7
   5  -3  15 3798.46 191.724   9
  -5   3 -16 378.985 55.4327   7
   5  -3  16 381.438 48.2197   9
   5  -2 -15 47.4214 37.4708  10
   5  -2 -14 134.105 53.7099  10
   5  -2 -13 50.4758 48.9479  10
   5  -2 -13 58.6647 23.8059  11
   5  -2 -12 205.778 67.0903   6
   5  -2 -12 169.103 43.1864  11
   5  -2 -11 226.829 69.0014   6
   5  -2 -11 226.938 87.2672  10
   5  -2 -11 240.574 54.2899  11
   5  -2 -10 388.930 86.1467   6
   5  -2 -10 382.059 95.4547  10
   5  -2 -10 331.751 65.7446  11
   5  -2  -9 755.783 109.673   6
   5  -2  -9 930.331 153.139  10
   5  -2  -9 889.633 106.052  11
   5  -2  -8 504.009 86.9138   6
   5  -2  -8 569.034 110.878  10
   5  -2  -8 568.211 82.5391  11
   5  -2  -7 5073.93 369.571   2
   5  -2  -7 5313.19 258.926   6
   5  -2  -7 5353.49 313.950  10
   5  -2  -7 5251.32 261.169  11
   5  -2  -6 4375.74 331.439   2
   5  -2  -6 4445.02 270.449  10
   5  -2  -6 4178.55 223.717  11
   5  -2  -5 2720.26 253.246   2
   5  -2  -4 1097.22 163.475   2
   5  -2  -3 3900.15 305.725   2
   5  -2  -2 1505.44 192.689   2
   5  -2  -1 2805.97 267.978   2
   5  -2   0 700.124 136.493   2
   5  -2   1 565.075 130.384   2
   5  -2   2 121.481 58.9620   2
   5  -2   3 9737.82 558.209   2
   5  -2   4 91.8994 37.2044   2
   5  -2   5 564.234 143.287   2
   5  -2   6 69.0443 45.9844   1
   5  -2   7 50.8593 45.6476   1
   5  -2   8 5894.34 218.665  14
  -5   2  -8 6241.12 316.441   8
  -5   2  -9 538.213 97.7563   8
   5  -2   9 606.607 76.5540  14
   5  -2   9 380.187 95.5261   1
  -5   2 -10 113.554 50.9253   8
  -5   2 -11 9.46004 40.3875   7
  -5   2 -11-18.0345 29.5048   8
  -5   2 -12 522.461 96.5658   7
  -5   2 -12 570.000 103.065   8
  -5   2 -13 268.799 69.9681   7
   5  -2  13 156.734 56.7745   9
  -5   2 -14 26.7208 35.9261   7
   5  -2  14-15.5463 37.2720   9
  -5   2 -15 4903.07 250.634   7
   5  -2  15 5079.65 242.006   9
  -5   2 -16 448.329 67.4292   7
   5  -2  16 488.588 61.6339   9
   5  -1 -15 100.708 40.9596  10
   5  -1 -14 162.072 54.8587  10
   5  -1 -13 56.8835 51.2833  10
   5  -1 -12 156.706 52.2071   6
   5  -1 -12 230.039 45.2329  11
   5  -1 -11 164.353 68.0037   6
   5  -1 -11 275.890 87.0320  10
   5  -1 -11 246.929 57.4017  11
   5  -1 -10 7733.12 350.979   6
   5  -1 -10 7878.41 420.587  10
   5  -1 -10 7508.10 297.279  11
   5  -1  -9 159.071 57.8754   6
   5  -1  -9 61.0782 26.8650  11
   5  -1  -9 172.501 70.2933  10
   5  -1  -8 11.8616 40.1483  11
   5  -1  -8 39.8258 47.6485  10
   5  -1  -7 1368.29 194.379   2
   5  -1  -7 1502.38 142.224  11
   5  -1  -7 1628.46 175.282  10
   5  -1  -6 119.440 66.8809   2
   5  -1  -6 79.8280 28.6989  11
   5  -1  -6 128.639 49.7503  10
   5  -1  -5 325.589 96.9404   2
   5  -1  -4 120.380 59.7507   2
   5  -1  -3 2363.73 245.453   2
   5  -1  -2 24861.2 811.166   2
   5  -1  -1 18495.7 705.353   2
   5  -1   0 7.47830 33.3299   2
   5  -1   1 1013.70 171.687   2
   5  -1   2 1554.81 225.029   2
   5  -1   3 11295.0 612.643   2
   5  -1   4 855.041 176.358   2
   5  -1   5 131.522 72.2980   1
   5  -1   6 583.572 131.588   1
   5  -1   7 307.357 98.3787   1
   5  -1   8 12618.1 644.361   1
  -5   1  -8 14377.8 465.154   8
   5  -1   9 24.3635 41.5565   1
  -5   1  -9 261.828 61.5382   8
  -5   1 -10 142.806 55.7975   8
  -5   1 -11 139.167 49.2528   7
  -5   1 -11 95.4231 52.1870   8
  -5   1 -12 3403.61 236.228   7
  -5   1 -12 3794.15 261.576   8
  -5   1 -13 184.647 55.4959   7
  -5   1 -13 161.877 53.3634   8
  -5   1 -14 85.9995 44.0211   7
   5  -1  14 54.8154 45.7052   9
  -5   1 -15 3303.95 207.641   7
   5  -1  15 3533.95 216.881   9
  -5   1 -16 2260.94 153.072   7
   5  -1  16 2554.78 150.581   9
  -5   1 -17 53.6753 23.9699   7
   5  -1  17 44.0027 19.2330   9
   5   0 -15 126.348 38.6402  10
   5   0 -14 1576.54 147.822  10
   5   0 -13 2768.66 221.941  10
   5   0 -12-16.3421 57.4753  10
   5   0 -12-63.0312 31.1580  11
   5   0 -11 711.328 121.584  10
   5   0 -11 692.727 81.8100  11
   5   0 -10 5955.22 368.801  10
   5   0 -10 5626.25 253.049  11
   5   0  -9 585.092 85.8897  11
   5   0  -9 589.972 110.996  10
   5   0  -8 2591.08 222.854  10
   5   0  -8 2678.30 188.323  11
   5   0  -7 105.468 51.5810  11
   5   0  -7 16.4341 50.4244  10
   5   0  -6 97.3249 59.1497   2
   5   0  -6 145.988 48.7285  11
   5   0  -6 47.5324 34.8200  10
   5   0  -5 1250.05 182.581   2
   5   0  -4 583.544 125.252   2
   5   0  -3 11794.2 561.851   2
   5   0  -2 9537.38 503.042   2
   5   0  -1 27108.4 873.637   2
   5   0   0 2351.42 264.330   2
   5   0   1 369.931 102.990   2
   5   0   2 64.8859 53.5320   2
   5   0   3 19978.0 829.392   2
   5   0   4 23543.9 927.621   2
   5   0   5 9775.00 493.585   1
   5   0   6 30.5078 39.2184   1
   5   0   7 2627.11 291.267   1
   5   0   8 285.550 116.637   1
   5   0   9 330.777 107.532   1
  -5   0  -9 166.383 60.5307   8
  -5   0 -10 3517.81 253.125   8
  -5   0 -11 18.0088 37.6970   8
  -5   0 -12 3980.88 245.474   7
  -5   0 -12 4371.77 281.342   8
  -5   0 -13 2013.89 181.646   7
  -5   0 -13 2188.93 196.007   8
  -5   0 -14-19.7544 25.8108   7
  -5   0 -14 55.2160 42.9917   8
  -5   0 -15 781.020 103.235   7
  -5   0 -16 1609.02 132.034   7
   5   0  16 1525.66 125.480   9
  -5   0 -17 39.5994 20.3910   7
   5   0  17 37.5571 26.3969   9
   5   1 -15 113.628 33.7511  10
   5   1 -14 580.857 85.9105  10
   5   1 -13 7209.37 344.279  10
   5   1 -12 73.7767 61.9092  10
   5   1 -11 87.2416 46.9156  10
   5   1 -11 73.0478 30.0981  11
   5   1 -10 1305.29 168.337  10
   5   1 -10 1309.75 121.862  11
   5   1  -9 1549.96 183.243  10
   5   1  -9 1294.42 124.707  11
   5   1  -8 202.471 56.0811  11
   5   1  -8 192.275 73.9632  10
   5   1  -7 397.817 107.837   2
   5   1  -7 462.719 84.8645  11
   5   1  -7 553.622 102.855  10
   5   1  -6 4696.60 348.401   2
   5   1  -6 4381.68 253.283  10
   5   1  -6 4560.85 256.745  11
   5   1  -5 2409.68 245.369   2
   5   1  -4 1438.22 191.475   2
   5   1  -3 2093.06 237.282   2
   5   1  -2 1881.04 226.466   2
   5   1  -1 13194.5 617.343   2
   5   1   0 2885.13 293.721   2
   5   1   1 1764.21 234.434   2
   5   1   2 18.1357 50.0783   2
   5   1   3 3834.84 370.170   2
   5   1   4 37431.6 1188.38   2
   5   1   4 37935.6 927.997   1
   5   1   5 158.591 59.8793   1
   5   1   6 1648.74 220.454   1
   5   1   7 634.239 146.494   1
   5   1   8 128.291 67.7024   1
   5   1   9 1111.05 202.765   1
  -5  -1  -9 1269.87 147.182   8
   5   1  10 870.489 180.179   1
  -5  -1 -10 1037.26 139.083   8
  -5  -1 -11 213.185 67.2082   8
  -5  -1 -12 6081.69 291.500   7
  -5  -1 -12 6682.04 351.733   8
  -5  -1 -13 1410.13 148.517   7
  -5  -1 -13 1532.20 165.398   8
  -5  -1 -14 163.628 51.9999   8
  -5  -1 -14 249.335 67.1351   7
  -5  -1 -15 16.3791 23.7941   7
  -5  -1 -15 62.1281 37.7968   8
  -5  -1 -16 13.9298 22.7039   7
   5   1  16-59.0138 46.0897   9
  -5  -1 -17 120.290 34.9143   7
   5   1  17 60.6563 27.6950   9
   5   2 -15 386.716 48.2072  10
   5   2 -14 114.899 46.8063  10
   5   2 -13 4623.51 258.320  10
   5   2 -12 1310.37 153.535  10
   5   2 -11 206.289 64.5589  10
   5   2 -11 180.532 39.4186  11
   5   2 -10 106.053 41.9954  11
   5   2 -10 162.873 78.0765  10
   5   2  -9 96.3194 27.7791  11
   5   2  -9 266.822 83.4283  10
   5   2  -8 22.4825 32.5684  11
   5   2  -8-16.5977 57.1235  10
   5   2  -7 53.5396 38.4949  11
   5   2  -7 60.7262 52.8735  10
   5   2  -6 321.474 90.4037   2
   5   2  -6 260.738 66.8665  11
   5   2  -6 254.142 62.6193  10
   5   2  -5 289.450 89.2244   2
   5   2  -4 405.091 100.274   2
   5   2  -3 39.3781 46.5094   2
   5   2  -2 1591.42 205.439   2
   5   2  -1 3562.38 323.944   2
   5   2   0 1095.18 184.611   2
   5   2   1 139.465 65.3624   2
   5   2   2 1038.26 189.307   2
   5   2   3 764.030 170.459   2
   5   2   3 916.766 144.371   1
   5   2   4 5058.61 434.548   2
   5   2   4 5131.65 360.705   1
   5   2   5 2552.21 269.114   1
   5   2   6-67.5984 51.5293   1
   5   2   7 3802.63 358.709   1
   5   2   8 454.266 126.454   1
   5   2   9 4126.76 400.510   1
  -5  -2  -9 4377.47 276.605   8
   5   2  10 2583.74 322.274   1
  -5  -2 -10 2737.66 222.748   8
  -5  -2 -11 727.486 119.850   8
  -5  -2 -12 145.670 70.5044   8
  -5  -2 -13 482.872 95.3244   8
  -5  -2 -13 484.393 84.2790   7
  -5  -2 -14 144.686 48.6327   8
  -5  -2 -14 35.7184 35.9055   7
  -5  -2 -15 31.1095 33.8780   8
  -5  -2 -15 0.53055 22.4920   7
  -5  -2 -16 201.336 46.7233   7
  -5  -2 -16 245.216 50.4358   8
  -5  -2 -17 50.2616 25.3582   7
   5   2  17 4.94783 23.6302   9
   5   3 -14 482.074 64.4206  10
   5   3 -13 1244.47 122.146  10
   5   3 -12 746.463 108.883  10
   5   3 -11 100.233 59.2472  10
   5   3 -10 145.172 41.4772  11
   5   3 -10 237.854 65.3310  10
   5   3  -9-44.3934 38.5667  11
   5   3  -9 7.32601 37.9626  10
   5   3  -8 148.745 46.4727  11
   5   3  -8 182.661 64.7271  10
   5   3  -7 224.018 61.6614  11
   5   3  -7 170.959 53.2726  10
   5   3  -6 1504.89 185.827   2
   5   3  -6 1478.42 146.481  10
   5   3  -6 1394.36 145.047  11
  -5  -3   5 4739.10 305.617   3
   5   3  -5 4908.68 335.681   2
   5   3  -5 4341.14 260.241  11
   5   3  -4 381.028 101.514   2
   5   3  -3 4079.96 320.413   2
   5   3  -2 59.9014 41.9984   2
   5   3  -1 229.024 81.5719   2
   5   3   0-6.68641 32.9172   2
   5   3   1 2375.03 273.037   2
   5   3   2 110.648 70.5000   2
   5   3   3 6855.17 502.440   2
   5   3   3 7145.38 430.869   1
   5   3   4 106.436 73.6665   2
   5   3   4 60.3942 45.6726   1
   5   3   5 180.437 70.3027   1
   5   3   6 243.806 80.1785   1
   5   3   7 16.7512 58.4792   1
  -5  -3  -8 739.684 111.186   8
   5   3   8 478.834 129.292  13
   5   3   8 585.982 148.642   1
  -5  -3  -9-2.58167 33.3530   8
   5   3   9 75.6491 81.8704  13
   5   3   9 107.181 72.6870   1
  -5  -3 -10 73.7459 62.8925   8
  -5  -3 -11 212.030 68.8778   8
  -5  -3 -12 3964.03 276.804   8
  -5  -3 -13 163.338 70.2737   8
  -5  -3 -13 176.450 57.3234   7
  -5  -3 -14 1620.05 150.047   7
  -5  -3 -14 1647.32 165.904   8
  -5  -3 -15 375.789 76.2832   8
  -5  -3 -15 386.247 72.1170   7
  -5  -3 -16 61.9012 34.7727   8
  -5  -3 -16 78.0228 36.0799   7
  -5  -3 -17 25.4191 16.1569   7
   5   4 -14 68.1951 22.5904  10
   5   4 -13 14.1861 22.7389  10
   5   4 -12 393.775 72.4613  10
   5   4 -11 60.1344 38.9174  10
   5   4 -10 492.200 66.0873  11
   5   4 -10 540.647 99.1269  10
   5   4  -9 1154.65 118.843  11
   5   4  -9 1037.01 134.626  10
   5   4  -8 689.567 114.972  10
   5   4  -8 727.060 101.991  11
   5   4  -7 4721.02 276.957  10
   5   4  -7 5513.00 289.298  11
   5   4  -6 706.292 108.173  11
   5   4  -6 680.915 102.284  10
   5   4  -5 1148.41 154.642   2
  -5  -4   5 1012.77 149.247   3
   5   4  -5 1184.21 138.552  11
   5   4  -4 12428.9 510.447   2
   5   4  -3 221.628 76.1317   2
   5   4  -2 1368.43 186.790   2
   5   4  -1 393.076 104.341   2
   5   4   0 20.4915 48.3028   2
   5   4   1-13.3703 44.5541   2
   5   4   2 1218.55 207.512   2
   5   4   3 11.6826 30.0317   1
   5   4   3 68.9636 44.6299   2
   5   4   4 647.679 170.908   2
   5   4   4 665.576 149.003   1
   5   4   5-70.5889 57.2338   1
   5   4   6 155.315 79.6318   1
   5   4   7-12.2449 80.5332   1
   5   4   8 1079.16 216.931   1
   5   4   8 863.659 174.452  13
  -5  -4  -8 1084.15 139.882   8
   5   4   9 17834.7 854.226   1
   5   4   9 17405.1 757.936  13
  -5  -4  -9 17259.5 570.826   8
  -5  -4 -10-43.9893 57.4552   8
  -5  -4 -11 765.134 122.999   8
  -5  -4 -12 417.306 89.4347   8
  -5  -4 -13 2775.90 228.544   8
  -5  -4 -14 21.2745 33.4278   8
  -5  -4 -14 53.3531 34.5143   7
  -5  -4 -15 100.160 44.8909   8
  -5  -4 -15 79.9421 39.5162   7
  -5  -4 -16 183.022 45.4394   8
  -5  -4 -16 127.172 41.4160   7
  -5  -4 -17-3.40703 14.4409   7
  -5  -4 -17 27.5378 19.7746   8
   5   5 -13 38.5404 21.7480  10
   5   5 -12 17.0926 25.1798  10
   5   5 -11 313.952 62.9004  10
   5   5 -10-52.5241 37.6720  10
   5   5  -9 128.162 43.1498  11
   5   5  -9 195.926 61.5357  10
   5   5  -8 69.7774 38.6432  11
   5   5  -8 96.8613 50.4500  10
   5   5  -7 1139.32 131.509  10
   5   5  -7 1230.88 139.258  11
   5   5  -6 1002.96 129.416  11
   5   5  -5 2515.75 206.147  11
  -5  -5   4 77215.3 1349.44   3
   5   5  -4 79120.6 1321.58  13
   5   5  -3 2783.00 230.699   2
   5   5  -3 2764.79 251.439  13
   5   5  -2 153.913 56.6724   2
   5   5  -1 903.541 152.569   2
   5   5   0 50.1712 39.2563   2
   5   5   1 4921.44 386.968   2
   5   5   2 1909.00 242.908   1
   5   5   2 1876.33 244.015   2
   5   5   3 1767.14 247.336   1
   5   5   3 1738.67 241.294   2
   5   5   4 1104.89 195.526   1
   5   5   4 1171.57 207.569   2
   5   5   5 320.021 114.445   2
   5   5   5 156.240 69.3592   1
   5   5   6-42.7393 52.9552   1
   5   5   7 1240.66 221.937   1
   5   5   7 1119.87 207.577  13
  -5  -5  -7 1140.93 136.803   8
  -5  -5  -8 24.7076 34.5042   8
   5   5   8 27.8907 59.6718   1
   5   5   8 1.53874 77.9997  13
   5   5   9 23525.6 992.188   1
  -5  -5  -9 22748.4 660.130   8
   5   5  10 9093.30 545.456  13
  -5  -5 -10 9205.65 429.682   8
  -5  -5 -11 957.507 135.190   8
  -5  -5 -12 485.400 103.760   8
  -5  -5 -13 4979.64 310.828   8
  -5  -5 -14 81.7214 46.6234   8
  -5  -5 -14 102.499 37.5327   7
  -5  -5 -15 23.2833 35.7668   8
  -5  -5 -15 44.2579 32.6339   7
  -5  -5 -16 19.1537 26.2688   8
  -5  -5 -16 23.1514 20.1858   7
  -5  -5 -17 553.022 52.5343   7
  -5  -5 -17 640.525 62.1658   8
   5   6 -12 518.406 52.7528  10
   5   6 -11 35.7635 21.4136  10
   5   6 -10 511.633 73.1741  10
   5   6  -9 481.882 64.1287  11
   5   6  -9 392.620 66.8419  10
   5   6  -8 323.537 64.6519  11
   5   6  -8 389.425 73.7052  10
   5   6  -7 39.8310 26.4497  11
   5   6  -6 411.034 95.6728  13
   5   6  -6 585.071 125.861  11
   5   6  -5 1258.64 168.969  13
   5   6  -4 49455.2 1128.56  13
   5   6  -3 7387.23 434.814  13
  -5  -6   3 7816.25 449.935   3
   5   6  -2 1079.84 159.461  13
   5   6  -1 352.901 103.187  13
   5   6   0 32.3387 36.5757   2
   5   6   1 14500.8 607.087   2
   5   6   2 176.654 78.5922   1
   5   6   2 27.1767 41.5636   2
   5   6   3 399.737 113.494   2
   5   6   3 581.137 152.229   1
   5   6   4 1756.52 257.489   1
   5   6   4 1545.36 235.800   2
   5   6   5 44.1933 89.9317  13
   5   6   5 9.93551 61.4427   2
  -5  -6  -6-22.5554 50.0101   8
   5   6   6-21.9977 83.2949  13
   5   6   6 15.2711 48.8787   2
   5   6   6 161.599 86.2453   1
  -5  -6  -7-57.7480 55.0885   8
   5   6   7 15.6651 60.5360   1
   5   6   7-41.8832 108.601  13
   5   6   8 3046.54 356.324   1
   5   6   8 2992.03 345.277  13
  -5  -6  -8 3299.47 255.843   8
   5   6   9 13642.5 704.368  13
  -5  -6  -9 15071.8 550.661   8
   5   6  10 17420.3 764.956  13
  -5  -6 -10 16746.4 597.152   8
  -5  -6 -11 84.4871 58.2698   8
  -5  -6 -12 222.511 81.1797   8
  -5  -6 -13 3876.00 276.006   8
  -5  -6 -14 815.747 119.732   8
  -5  -6 -15 5.34224 29.0377   8
  -5  -6 -15 76.3066 32.4988   7
  -5  -6 -16 19.2651 27.7618   8
  -5  -6 -16 26.4752 16.4163   7
  -5  -6 -17 151.779 28.6814   8
   5   7  -8 1068.18 103.164  11
   5   7  -7 488.284 104.445  13
   5   7  -7 475.504 83.5293  11
   5   7  -6 847.319 144.369  13
   5   7  -6 759.132 113.391  11
   5   7  -5 4126.98 334.931  13
   5   7  -4 2856.04 277.555  13
   5   7  -3 10660.4 547.654  13
   5   7  -2 60.7457 60.8199  13
   5   7  -1-55.4683 84.3227  13
   5   7   0 196.286 106.727  13
   5   7   1 16689.1 729.932  13
   5   7   2 6612.27 466.787  13
   5   7   2 5879.58 455.861   1
   5   7   3 214.616 123.488  13
   5   7   3 104.598 85.8081   1
   5   7   4 1152.72 216.969  13
   5   7   4 1014.05 209.173   1
  -5  -7  -5-52.1412 36.0133   8
   5   7   5 46.4477 85.5340  13
   5   7   5 68.6408 54.7374   2
   5   7   5 41.6856 60.4232   1
  -5  -7  -6 58.7580 49.9890   8
   5   7   6 116.628 74.1464   1
   5   7   6 93.7471 110.551  13
   5   7   7 1914.22 245.724   2
   5   7   7 2631.60 337.173  13
  -5  -7  -7 2481.49 218.447   8
   5   7   8 3798.94 391.149  13
  -5  -7  -8 4375.63 293.584   8
   5   7   9 836.944 183.205  13
  -5  -7  -9 1073.16 153.315   8
   5   7  10 12785.5 666.279  13
  -5  -7 -10 14744.4 566.599   8
  -5  -7 -11 43.9395 36.2435   8
   5   7  11 215.230 87.9042  13
  -5  -7 -12 50.4534 60.3079   8
  -5  -7 -13 0.17488 37.1928   8
  -5  -7 -14 25.9380 30.8907   8
  -5  -7 -15-24.7264 32.1107   8
  -5  -7 -16 508.735 70.7204   8
  -5  -7 -17-8.03048 14.6333   8
   5   8  -8 110.587 57.3551  13
   5   8  -8 122.900 33.5226  11
   5   8  -7 117.489 56.0100  13
   5   8  -7 189.135 51.0786  11
   5   8  -6 643.812 122.889  13
   5   8  -6 658.840 100.873  11
   5   8  -5 204.658 77.7041  13
   5   8  -4 12.2402 68.0447  13
   5   8  -3 1615.39 210.652  13
   5   8  -2-40.0596 72.1518  13
   5   8  -1 415.223 118.874  13
   5   8   0 833.339 176.329  13
   5   8   1 970.890 185.766  13
   5   8   2 7332.67 506.979  13
   5   8   3 200.754 127.299  13
   5   8   3 26.3520 43.1119   1
   5   8   4 173.542 106.114  13
  -5  -8  -5 317.708 74.7635   8
   5   8   5 278.217 123.204  13
  -5  -8  -6 53.1031 49.3292   8
   5   8   6 30.9990 91.9932  13
   5   8   7 1101.86 223.474  13
  -5  -8  -7 950.649 135.432   8
  -5  -8  -8 577.730 108.020   8
   5   8   8 407.736 149.463  13
  -5  -8  -9-18.6710 54.5114   8
   5   8   9 46.9992 80.6130  13
  -5  -8 -10 465.137 108.125   8
   5   8  10 541.452 141.059  13
  -5  -8 -11 455.031 108.122   8
   5   8  11 311.934 107.314  13
  -5  -8 -12 225.953 73.9950   8
  -5  -8 -13 252.096 68.2741   8
  -5  -8 -14 472.211 92.5105   8
  -5  -8 -15 419.970 78.4190   8
  -5  -8 -16 81.4813 32.3619   8
   5   9  -8 229.092 60.9654  13
   5   9  -7 689.062 120.641  13
   5   9  -7 521.017 66.4616  11
   5   9  -6 189.254 81.6828  13
   5   9  -6 25.0092 24.4862  11
   5   9  -5-34.9015 54.2448  13
   5   9  -5-21.0454 27.6216  11
   5   9  -4 26.1125 69.8020  13
   5   9  -3 21.3081 71.3074  13
   5   9  -2-28.0605 88.9864  13
   5   9  -1 184.753 83.5920  13
   5   9   0 707.830 160.886  13
   5   9   1 788.304 173.514  13
   5   9   2 318.100 134.077  13
   5   9   3-3.77567 61.6103  13
   5   9   4 325.224 122.399  13
  -5  -9  -5 33.2805 31.2795   8
   5   9   5 267.449 167.619  13
  -5  -9  -6 143.897 72.4814   8
   5   9   6-40.2093 104.381  13
  -5  -9  -7 104.106 47.2188   8
   5   9   7 302.260 144.611  13
  -5  -9  -8-66.1504 63.5095   8
   5   9   8-79.0239 93.3491  13
   5   9   9 1031.03 207.021  13
  -5  -9  -9 1154.60 153.689   8
   5   9  10 10740.9 580.245  13
  -5  -9 -10 11706.5 498.248   8
   5   9  11 2459.20 257.084  13
  -5  -9 -11 2311.80 220.897   8
  -5  -9 -12 1270.02 163.773   8
  -5  -9 -13 82.8487 38.7105   8
  -5  -9 -14 207.652 64.7852   8
  -5  -9 -15 332.983 63.1209   8
  -5  -9 -16 15.8528 16.7820   8
   5  10  -8 63.1059 29.0809  13
   5  10  -7 2264.13 187.739  13
   5  10  -6 144.728 53.3957  13
   5  10  -6 173.354 42.4264  11
   5  10  -5-4.24670 51.6034  13
   5  10  -5-1.37621 33.8400  11
   5  10  -4 69.9805 70.3700  13
   5  10  -3-18.1782 58.8550  13
   5  10  -2 3976.52 353.187  13
   5  10  -1 406.255 135.849  13
   5  10   0 911.365 190.995  13
   5  10   1 117.256 94.4581  13
   5  10   2 769.253 175.339  13
   5  10   3 534.978 149.177  13
   5  10   4 141.224 105.627  13
  -5 -10  -5 13.2948 42.4679   8
   5  10   5-42.6169 75.4262  13
   5  10   6 7308.52 585.507  13
  -5 -10  -6 5592.06 298.912   8
   5  10   7 2831.78 363.616  13
  -5 -10  -7 2217.76 195.448   8
  -5 -10  -8-10.1896 49.2931   8
   5  10   8 36.8861 80.1668  13
  -5 -10  -9 120.962 60.6941   8
   5  10   9 2.75452 67.8311  13
   5  10  10 13219.6 597.196  13
  -5 -10 -10 13349.6 509.911   8
  -5 -10 -11 619.464 109.214   8
  -5 -10 -12 491.012 100.010   8
  -5 -10 -13 145.871 50.1831   8
  -5 -10 -14 112.095 42.4400   8
  -5 -10 -15 152.947 39.1804   8
  -5 -10 -16 401.791 41.4956   8
   5  11  -7 5081.58 223.216  13
   5  11  -6 5030.84 277.597  13
   5  11  -5 382.542 90.7326  13
   5  11  -5 373.595 59.7715  11
   5  11  -4 386.556 103.980  13
   5  11  -4 242.608 58.7088  11
   5  11  -3 621.529 140.165  13
   5  11  -2 8776.25 501.691  13
   5  11  -1 19.1661 60.9664  13
   5  11   0-44.7732 78.1332  13
   5  11   1 656.022 166.542  13
   5  11   2 3270.76 345.765  13
   5  11   3 922.302 184.966  13
   5  11   4 598.756 163.289  13
   5  11   5 305.046 119.379  13
   5  11   6 2018.13 308.965  13
  -5 -11  -6 1634.44 152.389   8
   5  11   7 2553.72 320.947  13
  -5 -11  -7 2324.84 184.844   8
  -5 -11  -8 536.414 97.0526   8
   5  11   8 338.158 109.506  13
  -5 -11  -9 80.7229 54.5797   8
   5  11   9 108.412 56.2929  13
   5  11  10 11782.6 480.937  13
  -5 -11 -10 9804.07 397.861   8
  -5 -11 -11 5527.04 293.976   8
  -5 -11 -12 261.067 62.5465   8
  -5 -11 -13 162.839 51.3316   8
  -5 -11 -14 299.653 56.9204   8
  -5 -11 -15 30.8730 21.3480   8
   5  12  -6 4029.89 197.292  13
   5  12  -5 507.543 89.1321  13
   5  12  -4 190.466 68.3101  13
   5  12  -4 126.229 31.6443  11
   5  12  -3 135.066 75.4427  13
   5  12  -2 9970.37 503.149  13
   5  12  -1 12438.4 591.275  13
   5  12   0 1804.28 246.560  13
   5  12   1 170.473 99.6280  13
   5  12   2 120.553 65.7071  13
   5  12   3 318.308 121.039  13
   5  12   4 226.803 112.364  13
   5  12   5 27.6449 81.8887  13
  -5 -12  -6 80.9557 33.7837   8
   5  12   6 185.435 94.5678  13
   5  12   7 4500.47 367.528  13
  -5 -12  -7 4031.79 216.394   8
  -5 -12  -8 233.896 63.5203   8
   5  12   8 237.657 88.5314  13
  -5 -12  -9 31.0920 34.9080   8
   5  12   9 0.71955 41.3919  13
  -5 -12 -10 1892.34 155.180   8
  -5 -12 -11 6148.21 267.609   8
  -5 -12 -12 155.216 47.2715   8
  -5 -12 -13 537.440 66.7776   8
  -5 -12 -14 30.5451 19.4307   8
   5  13  -4 336.352 67.2872  13
   5  13  -3 81.6590 57.8898  13
   5  13  -3 20.6482 14.5237  11
   5  13  -2 6118.89 347.638  13
   5  13  -1 20947.7 687.854  13
   5  13   0 351.114 108.888  13
   5  13   1 317.491 93.4787  13
   5  13   2 87.4347 92.1164  13
   5  13   3-37.9059 74.6383  13
   5  13   4 30.6731 75.8270  13
   5  13   5 398.497 119.868  13
   5  13   6 972.413 157.261  13
  -5 -13  -7 211.322 47.2491   8
   5  13   7 240.757 80.8370  13
  -5 -13  -8 326.896 57.6950   8
   5  13   8 435.433 81.7398  13
  -5 -13  -9 121.125 35.7499   8
  -5 -13 -10 199.623 41.0572   8
  -5 -13 -11 31.3650 24.3216   8
  -5 -13 -12 60.6977 23.0642   8
   5  14  -2-12.3011 33.6840  13
   5  14  -1 4290.72 268.195  13
   5  14  -1 1909.98 96.9585  11
   5  14   0 213.690 72.0260  13
   5  14   1 163.772 68.7098  13
   5  14   2 275.726 78.4477  13
   5  14   3 495.820 116.112  13
   5  14   4 338.630 88.7321  13
   5  14   5 424.916 88.9061  13
   5  14   6-25.6598 31.7048  13
  -5 -14  -8 136.962 27.3475   8
  -5 -14  -9 320.680 40.3806   8
  -5 -14 -10 109.123 20.7041   8
   6 -14  -3 207.654 36.3972   6
   6 -14  -2 12.8103 18.6380   6
   6 -14  -1 22.4253 16.6130   6
   6 -13  -7 81.4293 27.1439   6
   6 -13  -6 149.032 42.8452   6
   6 -13  -5 57.9709 34.1721   6
   6 -13  -4 906.623 101.767   6
   6 -13  -3 1864.75 149.743   6
   6 -13  -2 1583.70 138.024   6
   6 -13  -2 1240.05 80.0792   8
   6 -13  -1 1003.87 113.832   6
   6 -13  -1 965.711 82.9934   8
   6 -13   0 2.55779 27.2154   6
   6 -13   1 85.7117 36.7968   6
   6 -13   2 129.008 37.3621   6
   6 -13   2 135.959 26.3736   9
   6 -13   3 1025.67 93.1214   6
   6 -13   3 1636.88 81.9108   9
   6 -13   4 12.4855 19.1741   6
   6 -12  -9 813.753 72.9239   6
   6 -12  -8 1191.76 100.475   6
   6 -12  -7 73.4408 37.9821   6
   6 -12  -6 14.8113 33.6559   6
   6 -12  -5 941.668 119.347   6
   6 -12  -4 437.154 81.7953   6
   6 -12  -3 1063.72 138.415   6
   6 -12  -2 558.419 100.827   6
   6 -12  -1 3875.06 257.003   6
   6 -12   0-0.84801 34.9658   6
   6 -12   0 17.1158 21.0356   9
   6 -12   1 48.9088 45.7033   6
   6 -12   1 38.5662 26.1178   9
   6 -12   2 21.2434 20.7417   9
   6 -12   3 13.5052 23.7610   9
   6 -12   4 39.8270 21.8382   9
   6 -12   5 8897.70 240.673   9
   6 -12   6 229.083 37.9750   9
   6 -11 -10 3698.38 162.590   6
   6 -11  -9 9337.32 299.516   6
   6 -11  -8 760.405 95.6344   6
   6 -11  -7 1205.08 131.075   6
   6 -11  -6 753.311 109.824   6
   6 -11  -5 5.08710 33.3823   6
   6 -11  -4 145.923 56.8702   6
   6 -11  -3 3056.60 254.119   6
   6 -11  -2 2527.52 234.054   6
   6 -11  -1 4013.01 295.153   6
   6 -11   0 1995.59 210.098   6
   6 -11   0 1897.93 139.212   9
   6 -11   1 199.640 54.1977   9
   6 -11   2 32.7987 35.7899   9
   6 -11   3 67.6889 42.6122   9
   6 -11   4 545.278 77.5186   9
   6 -11   5 4342.11 204.785   9
   6 -11   6 1704.31 121.156   9
   6 -11   7 43.5755 29.7990   9
   6 -11   8 1223.42 81.0386   9
   6 -10 -11 1308.11 97.9007   6
   6 -10 -10 313.702 61.6827   6
   6 -10  -9 7956.84 316.049   6
   6 -10  -8 554.530 104.281   6
   6 -10  -7 4742.74 282.974   6
   6 -10  -6 320.336 81.0329   6
   6 -10  -5 64.8677 47.7152   6
   6 -10  -4-8.39371 39.6905   6
   6 -10  -3 2.24967 40.7095   6
   6 -10  -2 107.109 68.1992   6
   6 -10  -2-47.9290 48.5255  14
   6 -10  -1 284.647 107.046   6
   6 -10  -1 168.704 54.1674  14
   6 -10   0 4394.50 284.403  14
   6 -10   1-44.8717 51.7235  14
   6 -10   1 88.7608 45.5749   9
   6 -10   2-29.8580 64.0227  14
   6 -10   2 58.0990 41.7238   9
   6 -10   3 362.925 81.2774  14
   6 -10   3 544.189 90.9600   9
   6 -10   4 96.3846 49.7277  14
   6 -10   4 211.144 51.5537   9
   6 -10   5-78.1499 70.1027  14
   6 -10   5 10.4685 33.4004   9
   6 -10   6 343.717 64.2896   9
   6 -10   7 22.5391 25.0955   9
   6 -10   8 32.9519 23.5738   9
   6 -10   9 61.3933 31.5053   9
   6 -10  10 85.5033 23.9774   9
   6  -9 -12 332.710 47.8130   6
   6  -9 -11 12.3886 22.0229   6
   6  -9 -10 65.1361 40.6182   6
   6  -9  -9 2935.83 207.158   6
   6  -9  -8 1804.46 175.184   6
   6  -9  -7 4379.83 281.448   6
   6  -9  -7 4046.00 251.269  11
   6  -9  -6 2769.78 232.008   6
   6  -9  -6 2746.43 197.411  11
   6  -9  -5 942.194 173.895   6
   6  -9  -5 843.634 132.703  11
   6  -9  -4 599.811 130.344   6
   6  -9  -4 542.037 109.189  11
   6  -9  -3-5.21945 35.9612   6
   6  -9  -2 572.382 116.961   6
   6  -9  -2 400.946 84.3813  14
   6  -9  -1 253.961 83.3502  14
   6  -9   0 66.3153 56.9741  14
   6  -9   1 1521.77 157.880  14
   6  -9   1 1526.42 144.618   9
   6  -9   2 587.667 103.572  14
   6  -9   2 639.435 94.7056   9
   6  -9   3 375.233 101.842  14
   6  -9   3 249.774 54.1746   9
   6  -9   4 133.521 59.5233  14
   6  -9   4 251.305 68.5295   9
   6  -9   5 2090.78 195.902  14
   6  -9   5 2433.70 190.711   9
   6  -9   6 1160.84 144.468  14
   6  -9   6 1353.52 139.968   9
   6  -9   7 782.009 117.978  14
   6  -9   7 1127.36 121.821   9
   6  -9   8 548.379 83.4200   9
   6  -9   9 559.166 75.3962   9
   6  -9  10 166.661 37.0012   9
   6  -9  11-13.9353 16.5654   9
   6  -8 -13 32.9119 19.2933   6
   6  -8 -12-9.06160 22.7907   6
   6  -8 -11 66.1186 34.7197   6
   6  -8 -10 531.583 87.7958   6
   6  -8 -10 573.092 112.678  11
   6  -8  -9 728.600 113.032   6
   6  -8  -9 817.670 125.694  11
   6  -8  -8 2700.51 225.203   6
   6  -8  -8 2753.67 209.101  11
   6  -8  -7 4381.48 293.297   6
   6  -8  -7 4594.58 264.830  11
   6  -8  -6 3078.62 261.728   6
   6  -8  -6 2765.52 209.411  11
   6  -8  -5 183.752 67.7162   6
   6  -8  -5 184.747 61.6680  11
   6  -8  -4 29.9512 39.0582   6
   6  -8  -4 0.58378 36.0304  11
   6  -8  -3 163.413 64.2604   6
   6  -8  -3 283.854 73.4505  11
   6  -8  -2 57.4968 48.9968   6
   6  -8  -2 229.754 65.4518  14
   6  -8  -2 214.372 60.7537  11
   6  -8  -1 91.0050 66.3511  14
   6  -8   0 230.312 84.5328  14
   6  -8   1 70.0454 67.0884  14
   6  -8   1-18.6463 32.5167   9
   6  -8   2 1489.57 153.849  14
   6  -8   2 1500.93 152.110   9
   6  -8   3 2015.94 182.168  14
   6  -8   3 2215.97 187.591   9
   6  -8   4 1692.52 172.107  14
   6  -8   4 1687.82 166.345   9
   6  -8   5 424.220 94.7419  14
   6  -8   5 399.343 84.1375   9
   6  -8   6 46.7479 60.1836  14
   6  -8   6 94.0687 45.1217   9
   6  -8   7 549.447 106.386  14
   6  -8   7 777.088 113.752   9
   6  -8   8 220.981 82.1350  14
   6  -8   8 650.169 100.906   9
   6  -8   9 209.679 62.5605   9
   6  -8  10 3259.09 188.530   9
   6  -8  11 3185.97 160.039   9
   6  -8  12 198.359 34.1251   9
   6  -7 -13 252.654 44.0595   6
   6  -7 -12 623.253 80.0071   6
   6  -7 -11 202.783 51.1150   6
   6  -7 -11 282.658 79.2486  11
   6  -7 -10 83.7875 41.1321   6
   6  -7 -10 123.638 63.7299  11
   6  -7  -9 4486.32 276.872   6
   6  -7  -9 5012.00 280.003  11
   6  -7  -8 109.935 77.6963   6
   6  -7  -8 79.3135 58.2145  11
   6  -7  -7 2435.60 215.857   6
   6  -7  -7 2572.19 199.079  11
   6  -7  -6 14381.2 551.878   6
   6  -7  -6 13963.7 453.319  11
   6  -7  -5 3756.02 276.451   6
   6  -7  -5 3536.77 225.034  11
   6  -7  -4 188.902 69.1366   6
   6  -7  -4 215.925 68.1472  11
   6  -7  -3 180.191 64.2469   6
   6  -7  -3 275.450 63.5569  11
   6  -7  -2 878.520 140.333   6
   6  -7  -2 893.341 98.5124  14
   6  -7  -2 1039.70 107.079  11
   6  -7  -1 203.663 49.3844  14
   6  -7   0 759.233 99.0523  14
   6  -7   1 316.680 74.9655  14
   6  -7   2 7208.43 308.602  14
   6  -7   2 8709.63 342.000   9
   6  -7   3 4286.79 238.631  14
   6  -7   3 4571.79 272.503   9
   6  -7   4 52.6557 40.6010  14
   6  -7   4 105.009 57.2237   9
   6  -7   5 3642.67 232.074  14
   6  -7   5 3904.51 254.387   9
   6  -7   6 485.502 103.868  14
   6  -7   6 624.208 108.723   9
   6  -7   7 68.2652 59.9839  14
   6  -7   7 40.8828 44.1310   9
   6  -7   8 81.0056 58.0356  14
   6  -7   8 102.394 58.4913   9
   6  -7   9 578.532 110.912  14
   6  -7   9 1157.59 137.369   9
   6  -7  10 107.572 53.9668   9
   6  -7  11 5452.58 248.460   9
   6  -7  12 989.498 90.6715   9
   6  -7  13 1181.31 73.9302   9
   6  -6 -13 42.3473 32.6500   6
   6  -6 -12-11.7391 29.1974   6
   6  -6 -12 167.671 54.5956  11
   6  -6 -11-42.2084 34.8058   6
   6  -6 -11 74.0634 44.2616  11
   6  -6 -10 595.932 102.389   6
   6  -6 -10 580.488 101.460  11
   6  -6  -9 536.214 103.191   6
   6  -6  -9 563.118 101.519  11
   6  -6  -8 2480.06 215.264   6
   6  -6  -8 2567.51 203.869  11
   6  -6  -7 1471.19 173.379   6
   6  -6  -7 1311.53 147.452  11
   6  -6  -6 15100.3 534.674   6
   6  -6  -6 14855.4 467.245  11
   6  -6  -5 8438.83 404.299   6
   6  -6  -5 7115.35 309.870  11
   6  -6  -4 4726.75 298.118   6
   6  -6  -4 4451.95 234.570  11
   6  -6  -3 4001.72 279.939   6
   6  -6  -3 3435.44 204.582  11
   6  -6  -2 496.422 108.468   6
   6  -6  -2 292.593 55.8395  14
   6  -6  -2 388.179 61.4783  11
   6  -6  -1 37.7035 33.6717  14
   6  -6   0 639.518 86.5173  14
   6  -6   1 155.359 50.4448  14
   6  -6   2 1667.41 143.388  14
   6  -6   3 2242.75 168.467  14
   6  -6   3 2524.46 192.497   9
   6  -6   4 1407.13 132.616  14
   6  -6   4 1386.38 149.224   9
   6  -6   5 6234.98 289.600  14
   6  -6   5 7161.26 336.864   9
   6  -6   6 3088.22 205.833  14
   6  -6   6 2898.40 221.977   9
   6  -6   7 1687.64 154.566  14
   6  -6   7 1503.69 162.909   9
   6  -6   8 567.357 97.5230  14
   6  -6   8 601.599 111.109   9
   6  -6   9 1.84098 38.7721  14
   6  -6   9 102.810 57.3405   9
   6  -6  10 1.17279 37.8866  14
   6  -6  10 26.9724 34.5164   9
   6  -6  11 1754.10 159.289   9
   6  -6  12 1585.41 134.954   9
   6  -6  13 1141.28 94.8510   9
   6  -6  14 2114.53 86.5016   9
   6  -5 -13 1012.01 90.5074   6
   6  -5 -13 1258.91 88.0890  11
   6  -5 -12 3812.08 204.393   6
   6  -5 -12 3925.44 188.271  11
   6  -5 -11 926.390 118.085   6
   6  -5 -11 1094.43 120.710  11
   6  -5 -10 575.912 97.2339   6
   6  -5 -10 596.402 99.4933  11
   6  -5  -9 243.456 69.9948   6
   6  -5  -9 210.729 58.8399  11
   6  -5  -8 442.542 94.8503   6
   6  -5  -8 404.891 78.7853  11
   6  -5  -7 1256.38 150.193   6
   6  -5  -7 1469.50 149.292  11
   6  -5  -6 3781.22 264.855   6
   6  -5  -6 3487.46 222.277  11
   6  -5  -5 15242.5 545.236   6
   6  -5  -5 14208.6 438.304  11
   6  -5  -4 328.023 78.8706   6
   6  -5  -4 489.958 82.8442  11
   6  -5  -3 32960.6 732.143   6
   6  -5  -3 31482.2 597.552  11
   6  -5  -2 291.026 92.6783   6
   6  -5  -2 305.339 63.3412  14
   6  -5  -2 298.364 57.3904  11
   6  -5  -1 314.354 57.2086  14
   6  -5   0 35.0378 41.2100  14
   6  -5   1-27.8876 32.6729  14
   6  -5   2 99.3037 49.8052  14
   6  -5   3 2974.41 183.134  14
   6  -5   3 3197.02 200.139   9
   6  -5   4 840.032 102.024  14
   6  -5   4 886.578 119.804   9
   6  -5   5 1265.45 120.819  14
   6  -5   5 1071.67 134.196   9
   6  -5   6 2654.50 176.960  14
   6  -5   6 2769.64 211.485   9
   6  -5   7 2299.23 169.076  14
   6  -5   7 2184.06 197.857   9
   6  -5   8 702.770 98.9682  14
   6  -5   8 695.503 115.098   9
   6  -5   9 361.089 74.3755  14
   6  -5   9 328.357 91.0673   9
   6  -5  10 6.74694 35.1047  14
   6  -5  10 38.8718 46.1848   9
   6  -5  11 765.117 93.3641  14
   6  -5  11 1293.51 149.438   9
   6  -5  12 1386.75 138.327   9
   6  -5  13 1864.90 140.338   9
   6  -5  14 3512.85 150.054   9
   6  -4 -13 936.141 74.7551  11
   6  -4 -12 929.441 102.588   6
   6  -4 -12 967.739 95.0382  11
   6  -4 -11 550.902 89.4656   6
   6  -4 -11 419.834 75.2622  11
   6  -4 -10 789.743 112.018   6
   6  -4 -10 797.746 105.523  11
   6  -4  -9 880.163 126.686   6
   6  -4  -9 815.098 109.684  11
   6  -4  -8 103.591 57.6006   6
   6  -4  -8 249.781 71.2762  11
   6  -4  -7 866.626 119.021   6
   6  -4  -7 1047.22 127.127  11
   6  -4  -6 369.728 78.7551   6
   6  -4  -6 437.785 84.8978  11
   6  -4  -5 493.464 95.8516   6
   6  -4  -5 415.605 83.4910  11
   6  -4  -4 46.8662 45.3376   6
   6  -4  -4 36.4135 40.8316  11
   6  -4  -3 11181.3 494.002   2
   6  -4  -3 12226.5 417.081   6
   6  -4  -3 10888.2 348.551  11
   6  -4  -2 6884.59 302.253   6
   6  -4  -2 6392.94 380.132   2
   6  -4  -2 6263.12 222.525  14
   6  -4  -2 6247.76 241.796  11
   6  -4  -1 533.606 108.588   2
   6  -4  -1 598.538 73.6618  14
   6  -4  -1 482.972 65.4010  11
   6  -4   0 458.403 107.587   2
   6  -4   0 456.256 71.4571  14
   6  -4   1-6.09400 30.7900   2
   6  -4   1 98.5832 49.8468  14
   6  -4   2-38.9640 44.9882   2
   6  -4   2 24.4783 28.7705  14
   6  -4   3 32.1181 32.4136  14
   6  -4   4 80.7758 49.8134  14
   6  -4   4 15.2746 42.2413   9
   6  -4   5 254.931 57.0795  14
   6  -4   5 207.001 65.8796   9
   6  -4   6 1506.41 129.192  14
   6  -4   6 1392.34 152.134   9
   6  -4   7 318.712 69.7620  14
   6  -4   7 195.549 65.6711   9
   6  -4   8 166.284 52.9063  14
   6  -4   8 178.717 62.4189   9
   6  -4   9 113.603 41.8043  14
   6  -4   9 36.3802 43.0235   9
   6  -4  10 460.737 79.7356  14
   6  -4  10 545.340 108.408   9
   6  -4  11 322.090 85.9698   9
   6  -4  12 21.3995 35.6152   9
   6  -4  13 84.4043 47.8009   9
   6  -4  14 1416.50 114.138   9
   6  -4  15 356.325 43.2939   9
   6  -3 -13 1037.64 74.3228  11
   6  -3 -12 59.8678 31.3431   6
   6  -3 -12 32.5799 26.3255  11
   6  -3 -11 962.810 112.552   6
   6  -3 -11 1053.28 141.098  10
   6  -3 -11 970.937 101.659  11
   6  -3 -10 1742.65 162.896   6
   6  -3 -10 1821.29 196.407  10
   6  -3 -10 1794.15 153.041  11
   6  -3  -9 434.528 88.0893   6
   6  -3  -9 472.950 113.607  10
   6  -3  -9 497.947 92.1892  11
   6  -3  -8 1348.91 145.711   6
   6  -3  -8 1139.43 163.141  10
   6  -3  -8 1394.57 144.547  11
   6  -3  -7 187.807 58.1755   6
   6  -3  -7 194.495 72.5452  10
   6  -3  -7 100.260 47.2305  11
   6  -3  -6 590.151 84.6369   6
   6  -3  -6 853.911 136.475  10
   6  -3  -6 587.472 92.6682  11
   6  -3  -5 101.806 58.1796  10
   6  -3  -5 103.665 37.3115  11
   6  -3  -4-24.3650 31.7351   2
   6  -3  -4 64.8588 40.1888  11
   6  -3  -3 7796.03 435.636   2
   6  -3  -3 7120.25 282.997  11
   6  -3  -2 1509.00 199.945   2
   6  -3  -2 1349.72 111.964  11
   6  -3  -1 337.149 103.859   2
   6  -3   0 314.739 93.4566   2
   6  -3   1 657.365 134.669   2
   6  -3   1 665.183 82.7780  14
   6  -3   2 1006.17 174.020   2
   6  -3   2 934.294 101.869  14
   6  -3   3 901.332 174.376   2
   6  -3   3 799.353 98.8970  14
   6  -3   4 1671.06 220.029   2
   6  -3   4 2022.53 151.104  14
   6  -3   5 4983.53 382.632   2
   6  -3   5 5879.42 256.343  14
   6  -3   5 5238.78 269.266   9
   6  -3   6 2720.28 173.128  14
   6  -3   6 2396.30 194.937   9
   6  -3   7 5.17152 34.7316  14
   6  -3   7 106.104 45.7926   9
   6  -3   8 9260.99 307.943  14
   6  -3   8 7993.73 378.102   9
   6  -3   9 771.433 91.6755  14
   6  -3   9 610.138 112.634   9
   6  -3  10 254.148 50.7848  14
   6  -3  10 320.562 80.9718   9
   6  -3  11 154.432 65.7013   9
   6  -3  12-40.1021 43.3583   9
   6  -3  13 371.551 81.5739   9
   6  -3  14 219.704 55.6378   9
   6  -3  15 688.402 70.6986   9
   6  -2 -13 110.805 23.7451  11
   6  -2 -12 32.8517 51.2097  10
   6  -2 -12-11.8282 23.7923  11
   6  -2 -11 249.301 82.3415  10
   6  -2 -11 148.707 35.6577  11
   6  -2 -10 330.396 90.9930  10
   6  -2 -10 387.697 75.7437  11
   6  -2  -9 3169.90 264.906  10
   6  -2  -9 3254.67 213.724  11
   6  -2  -8 49.0839 59.6822  10
   6  -2  -8 12.1778 37.0563  11
   6  -2  -7 128.485 69.2848  10
   6  -2  -7 94.7247 43.5405  11
   6  -2  -6 1370.18 163.981  10
   6  -2  -6 1269.51 139.465  11
   6  -2  -5-13.4083 35.9936  11
   6  -2  -5 56.7480 58.1866  10
   6  -2  -4 1509.81 190.564   2
   6  -2  -4 1467.96 164.564  10
   6  -2  -4 1298.62 130.895  11
   6  -2  -3 483.455 120.585   2
   6  -2  -3 296.303 62.0209  11
   6  -2  -2 1172.20 180.065   2
   6  -2  -2 953.053 95.2838  11
   6  -2  -1 191.148 75.3189   2
   6  -2   0 735.422 146.616   2
   6  -2   1 12.3171 48.1260   2
   6  -2   2 2157.91 276.511   2
   6  -2   3 731.434 154.980   2
   6  -2   3 601.610 85.4082  14
   6  -2   4 2612.82 304.298   2
   6  -2   4 2512.17 169.637  14
  -6   2  -4 2679.38 175.463   8
  -6   2  -5 61.5686 28.1007   8
   6  -2   5 120.632 53.7510  14
   6  -2   6 2036.67 265.600   2
   6  -2   6 2297.14 165.213  14
  -6   2  -6 2042.04 175.203   8
   6  -2   7 1140.40 114.460  14
  -6   2  -7 1176.94 138.774   8
   6  -2   8 49137.9 716.279  14
  -6   2  -8 49834.2 927.749   8
   6  -2   9 3640.50 186.936  14
  -6   2  -9 3507.42 254.023   8
   6  -2  10 608.733 82.9245  14
  -6   2 -10 677.277 112.470   8
   6  -2  11 171.744 45.0608   9
   6  -2  12 121.387 52.2753   9
   6  -2  13 3.53088 41.4279   9
   6  -2  14-35.8503 37.7110   9
   6  -2  15 57.3554 31.2777   9
   6  -2  16 59.3212 22.3311   9
   6  -1 -13 76.5460 42.8932  10
   6  -1 -12 221.161 70.1348  10
   6  -1 -12 55.2322 18.5519  11
   6  -1 -11 642.938 118.621  10
   6  -1 -11 553.794 70.6628  11
   6  -1 -10 5.59646 49.1723  10
   6  -1 -10 20.2733 28.6515  11
   6  -1  -9 1910.56 203.891  10
   6  -1  -9 1864.03 161.215  11
   6  -1  -8 1325.12 170.853  10
   6  -1  -8 1313.01 138.929  11
   6  -1  -7 2503.41 227.840  10
   6  -1  -7 2450.28 197.742  11
   6  -1  -6 12236.7 490.548  10
   6  -1  -6 12146.0 431.390  11
   6  -1  -5 324.147 65.2839  11
   6  -1  -5 254.462 85.9059  10
   6  -1  -4 533.221 110.660   2
   6  -1  -4 608.230 90.6992  11
   6  -1  -4 506.096 93.5082  10
   6  -1  -3 511.976 122.429   2
   6  -1  -3 385.445 72.8403  11
   6  -1  -3 382.928 85.4038  10
   6  -1  -2 442.389 122.255   2
   6  -1  -2 403.200 65.6071  11
   6  -1  -1 46.3015 37.3063   2
   6  -1   0 91.0875 39.5497   2
   6  -1   1 6369.39 462.187   2
   6  -1   2 2365.68 291.033   2
   6  -1   3 1453.29 231.244   2
   6  -1   4 110.151 46.1036  14
   6  -1   4 190.318 106.536   2
  -6   1  -5 569.814 82.3407   8
   6  -1   5 433.750 73.1472  14
   6  -1   5 567.401 152.653   2
  -6   1  -6 693.967 97.8108   8
   6  -1   6 535.744 150.399   2
   6  -1   6 700.978 90.8750  14
   6  -1   7 2490.85 307.766   2
   6  -1   7 2832.94 180.233  14
  -6   1  -7 2749.26 209.338   8
   6  -1   8 43646.3 672.203  14
  -6   1  -8 43137.8 851.969   8
   6  -1   9 30567.0 537.935  14
  -6   1  -9 30994.3 750.225   8
  -6   1 -10 476.144 99.4548   8
   6  -1  10 429.893 65.8608  14
  -6   1 -11 1699.42 177.241   8
  -6   1 -12 1735.27 177.145   8
   6  -1  13-21.7634 53.4256   9
   6  -1  14 42.3901 36.4000   9
   6  -1  15 6.68497 24.0066   9
   6  -1  16 54.7740 26.7452   9
   6   0 -13 545.118 79.0459  10
   6   0 -12 173.433 60.5117  10
   6   0 -12 125.977 27.1960  11
   6   0 -11 70.4772 51.4008  10
   6   0 -11 63.3098 31.7671  11
   6   0 -10 2292.06 213.222  10
   6   0 -10 2163.20 153.393  11
   6   0  -9 956.405 146.894  10
   6   0  -9 959.743 114.148  11
   6   0  -8 3543.85 272.714  10
   6   0  -8 3207.61 216.411  11
   6   0  -7 509.692 86.9197  11
   6   0  -7 464.629 111.388  10
   6   0  -6 33920.7 801.837  10
   6   0  -6 34312.3 745.553  11
   6   0  -5 195.808 60.5250  11
   6   0  -5 239.288 73.5101  10
   6   0  -4 1415.85 187.898   2
   6   0  -4 1292.99 140.516  10
   6   0  -4 1380.35 142.022  11
   6   0  -3 2437.05 263.103   2
   6   0  -3 2374.69 179.036  10
   6   0  -3 2223.35 175.749  11
   6   0  -2 890.595 161.466   2
   6   0  -2 830.182 98.9345  11
   6   0  -1 22.7068 41.8944   2
   6   0   0 7143.32 482.782   2
   6   0   1 232.813 103.528   2
   6   0   2 986.615 189.993   2
   6   0   3 4708.55 424.653   2
   6   0   4 59.7984 76.1782   2
   6   0   5 67.3182 61.3652   2
   6   0   5 35.1222 33.9037  14
   6   0   6 2688.48 333.853   2
   6   0   6 2752.02 185.267  14
  -6   0  -6 3037.11 201.210   8
   6   0   7 2898.93 349.031   2
   6   0   7 3561.58 211.690  14
  -6   0  -7 3610.17 236.916   8
   6   0   8 4241.36 213.073  14
  -6   0  -8 4098.56 259.995   8
   6   0   9 17584.5 406.640  14
  -6   0  -9 17509.0 558.853   8
  -6   0 -10 923.174 136.901   8
  -6   0 -11 2579.24 217.452   8
  -6   0 -12 29.1713 32.3342   8
  -6   0 -13 1558.89 160.828   8
   6   0  14-64.9856 61.1488   9
   6   0  15 16.6331 31.3257   9
   6   0  16 29.4849 22.6734   9
   6   1 -13 33.2155 25.1961  10
   6   1 -12 489.433 124.781  10
   6   1 -12 107.087 20.5804  11
   6   1 -11 24.5841 38.6413  10
   6   1 -11 75.9262 26.4206  11
   6   1 -10 901.787 131.827  10
   6   1 -10 927.425 96.5851  11
   6   1  -9 32.0343 31.1317  11
   6   1  -9 123.296 63.7901  10
   6   1  -8 1366.94 170.643  10
   6   1  -8 1153.93 128.882  11
   6   1  -7 611.901 94.0301  11
   6   1  -7 742.026 125.709  10
   6   1  -6 56146.1 1022.44  10
   6   1  -6 57561.7 973.361  11
   6   1  -5 25976.2 657.097  10
   6   1  -5 27401.4 666.541  11
   6   1  -4 3715.08 312.601   2
   6   1  -4 3490.39 219.099  10
   6   1  -4 3702.95 244.215  11
   6   1  -3 2418.48 264.100   2
   6   1  -3 2243.95 165.617  10
   6   1  -3 2080.34 179.568  11
   6   1  -2 32.0029 61.4469   2
   6   1  -2 0.47536 42.8939  11
   6   1  -1 11.1937 47.2672   2
   6   1   0 979.212 176.850   2
   6   1   1 3868.82 368.493   2
   6   1   2 928.606 188.806   2
   6   1   3 626.570 156.877   2
   6   1   4-38.1039 69.3062   2
   6   1   5 461.409 120.552  13
   6   1   5 546.884 156.835   2
  -6  -1  -6 397.864 73.1795   8
   6   1   6 380.712 70.0122  14
   6   1   6 421.892 128.140  13
   6   1   6 508.845 155.792   2
  -6  -1  -7 364.029 71.5644   8
   6   1   7 320.529 50.2997  14
   6   1   7 316.385 115.794   2
  -6  -1  -8 166.600 58.2950   8
   6   1   8 26.3448 39.3139  14
   6   1   9 5010.92 217.737  14
  -6  -1  -9 4914.66 294.661   8
  -6  -1 -10 2277.83 206.659   8
  -6  -1 -11 2149.86 200.735   8
  -6  -1 -12 624.861 109.925   8
  -6  -1 -13 23.4610 36.7679   8
  -6  -1 -14 1063.84 121.169   8
   6   1  15-6.04103 43.1506   9
   6   1  16 205.759 48.4571   9
   6   1  17 130.894 26.3177   9
   6   2 -13 88.5883 32.3996  10
   6   2 -12 26.9539 30.5169  10
   6   2 -11 166.642 55.4701  10
   6   2 -11 142.903 31.9973  11
   6   2 -10-6.00276 40.5867  10
   6   2 -10 29.1731 23.9826  11
   6   2  -9 510.879 76.9015  11
   6   2  -9 606.438 110.907  10
   6   2  -8 1190.90 148.124  10
   6   2  -8 1159.84 128.581  11
   6   2  -7 1227.99 158.428  10
   6   2  -7 1345.13 144.356  11
   6   2  -6 7948.78 375.344  10
   6   2  -6 8538.23 378.066  11
   6   2  -5 38446.7 761.780  10
   6   2  -5 39826.7 834.869  11
   6   2  -4 95.7341 44.9777  11
   6   2  -4 119.794 50.7359  10
   6   2  -3 253.652 93.2069   2
   6   2  -3 245.684 61.7086  11
   6   2  -2 1726.44 230.096   2
   6   2  -2 1616.39 155.659  11
   6   2  -1 426.087 121.493   2
   6   2  -1 372.214 74.8333  11
   6   2   0 85.1209 60.1707   2
   6   2   1 1225.79 206.926   2
   6   2   2-20.8043 53.7946   2
   6   2   3 1333.73 232.843   2
   6   2   4 73.1537 75.8357   2
   6   2   5 559.208 149.121  13
   6   2   5 511.828 151.193   2
  -6  -2  -6-4.70989 26.8479   8
   6   2   6-68.3238 83.4101  13
   6   2   6-32.2302 75.3077   2
  -6  -2  -7 441.365 84.9195   8
   6   2   7 279.027 57.8140  14
   6   2   7 401.562 119.356  13
   6   2   7 506.882 150.731   2
  -6  -2  -8 384.232 82.1086   8
   6   2   8 342.182 57.5219  14
  -6  -2  -9 287.808 78.9533   8
   6   2   9 177.870 36.1716  14
  -6  -2 -10 12.2296 50.2052   8
  -6  -2 -11 74.2568 43.8294   8
  -6  -2 -12 2157.50 198.714   8
  -6  -2 -13 51.4722 31.8757   8
  -6  -2 -14 475.246 82.1895   8
  -6  -2 -15 13.0894 25.5485   8
   6   2  16 58.4367 27.8316   9
   6   2  17 133.849 29.2524   9
   6   3 -12 29.3335 29.9995  10
   6   3 -11 127.419 46.7602  10
   6   3 -11 146.418 28.9289  11
   6   3 -10 60.0145 39.0793  10
   6   3 -10 55.8234 22.5932  11
   6   3  -9-6.44383 26.0336  11
   6   3  -9 73.9922 50.6714  10
   6   3  -8 7.32402 32.0899  11
   6   3  -8 10.0071 31.4568  10
   6   3  -7 418.880 87.5812  11
   6   3  -7 364.016 78.9806  10
   6   3  -6 211.421 69.5865  11
   6   3  -6 219.858 63.9374  10
   6   3  -5 8113.04 378.940  11
   6   3  -4 2745.65 221.939  11
   6   3  -3 416.088 110.109   2
   6   3  -3 131.335 48.4671  11
   6   3  -2 713.047 146.964   2
   6   3  -2 509.166 92.1071  11
   6   3  -1 646.051 141.944   2
   6   3  -1 592.250 96.5163  11
   6   3   0 1867.41 251.248   2
   6   3   1 197.609 97.7122   2
   6   3   2 185.889 82.4435   2
   6   3   3 414.832 130.667   2
   6   3   4 1420.20 244.806   2
   6   3   4 1117.11 197.403  13
   6   3   5 5600.04 484.543   2
   6   3   5 4840.30 423.643  13
   6   3   6 3510.40 397.620   2
   6   3   6 3004.34 337.604  13
  -6  -3  -6 3618.07 222.702   8
  -6  -3  -7 86.0245 52.7731   8
   6   3   7 60.1882 62.6709  13
   6   3   7 145.146 68.7769   2
  -6  -3  -8 132.100 52.7547   8
   6   3   8 117.138 41.0322  14
   6   3   8 246.262 129.964  13
  -6  -3  -9 772.561 112.162   8
   6   3   9 897.446 99.1973  14
  -6  -3 -10 40.1164 41.7327   8
  -6  -3 -11 1575.46 174.495   8
  -6  -3 -12 1933.00 187.949   8
  -6  -3 -13 250.205 65.4551   8
  -6  -3 -14 110.162 48.0018   8
  -6  -3 -15 384.506 67.0837   8
  -6  -3 -16 210.756 42.7653   8
   6   3  17 86.6214 27.4254   9
   6   4 -12 96.4826 27.0623  10
   6   4 -11 1213.82 100.463  10
   6   4 -10 52.4469 36.6870  10
   6   4 -10 13.0088 16.6820  11
   6   4  -9 143.933 41.9467  11
   6   4  -9 119.501 45.0711  10
   6   4  -8 253.132 59.6512  11
   6   4  -8 163.819 56.2438  10
   6   4  -7 522.315 91.2509  11
   6   4  -7 485.661 86.4248  10
   6   4  -6 161.487 56.7804  11
   6   4  -5 34.2653 47.3574  11
   6   4  -4 6.10346 43.6745  11
   6   4  -3 244.972 62.8057  11
   6   4  -2 639.162 126.281   2
   6   4  -2 669.299 109.805  11
   6   4  -1 131.821 65.5343   2
   6   4  -1 25.9162 69.0118  13
   6   4   0 211.694 86.7173   2
   6   4   0 134.087 83.9287  13
   6   4   1 24.4466 40.9186   2
   6   4   1 92.3451 114.952  13
   6   4   2 69.7528 56.6504   2
   6   4   2 64.5711 67.1659  13
   6   4   3 416.776 136.670   2
   6   4   3 385.228 130.933  13
   6   4   4 624.244 162.448   2
   6   4   4 629.634 163.713  13
   6   4   5 8567.52 593.410   2
   6   4   5 7881.61 552.158  13
   6   4   6 7736.06 559.654   2
   6   4   6 7718.96 551.809  13
  -6  -4  -6 8891.41 358.657   8
  -6  -4  -7 719.439 115.569   8
   6   4   7 404.992 140.744  13
   6   4   8 1334.88 232.948  13
  -6  -4  -8 1566.50 169.190   8
  -6  -4  -9 128.799 50.7205   8
   6   4   9 65.4848 32.9416  14
   6   4   9 145.615 71.9905  13
  -6  -4 -10 176.695 58.9244   8
  -6  -4 -11 71.4939 41.2777   8
  -6  -4 -12 1722.18 184.068   8
  -6  -4 -13 2.35309 31.7477   8
  -6  -4 -14 208.857 56.2386   8
  -6  -4 -15 2075.42 150.386   8
  -6  -4 -16 2273.77 128.056   8
   6   4  17 590.571 57.9550   9
   6   5 -10 257.220 44.2198  10
   6   5 -10 244.682 33.3672  11
   6   5  -9 3515.49 172.462  10
   6   5  -9 3838.19 170.786  11
   6   5  -8 490.325 75.0034  11
   6   5  -7 24.9065 33.2523  11
   6   5  -6 924.912 124.106  11
   6   5  -5 6.43255 36.0944  11
   6   5  -4 1483.90 172.598  11
   6   5  -3 3451.14 316.364  13
   6   5  -3 2641.74 223.676  11
   6   5  -2 491.833 133.324  13
   6   5  -1 513.437 147.743  13
   6   5   0 5962.78 396.310   2
   6   5   0 5752.72 441.400  13
   6   5   1-257.922 90.2346   2
   6   5   1-53.0552 89.4004  13
   6   5   2 530.954 138.105   2
   6   5   2 438.375 135.948  13
   6   5   3 754.727 164.784   2
   6   5   3 548.071 158.952  13
   6   5   4 135.424 84.2531   2
   6   5   4 119.801 90.9731  13
   6   5   5 2844.66 317.750   2
   6   5   5 3115.71 365.592  13
   6   5   6 20591.5 938.492  13
  -6  -5  -6 19016.2 546.434   8
  -6  -5  -7 90.8203 50.5422   8
   6   5   7 32.6089 87.5472  13
   6   5   8 14613.8 760.602  13
  -6  -5  -8 15589.8 542.073   8
  -6  -5  -9 472.105 105.430   8
   6   5   9 764.116 190.888  13
  -6  -5 -10 2132.83 210.246   8
  -6  -5 -11 2.33252 39.4756   8
  -6  -5 -12 161.906 63.1759   8
  -6  -5 -13 269.175 68.5216   8
  -6  -5 -14 1768.34 158.971   8
  -6  -5 -15 2149.80 151.268   8
  -6  -5 -16 2945.42 144.604   8
   6   5  17 2454.05 110.669   9
   6   6  -9 2042.81 107.545  11
   6   6  -8 2069.25 137.008  11
   6   6  -7 757.043 97.8873  11
   6   6  -6 135.553 48.3479  11
   6   6  -5 23.7262 35.4373  11
   6   6  -4 2898.77 289.018  13
   6   6  -4 2101.32 200.566  11
   6   6  -3 2522.79 287.272  13
   6   6  -3 2011.11 200.473  11
   6   6  -2 5187.26 418.795  13
   6   6  -1 2.78648 66.7891  13
   6   6   0 1679.18 248.451  13
   6   6   1 1982.09 274.183  13
   6   6   2-8.14665 96.1595  13
   6   6   3 241.663 103.285  13
   6   6   4 11.9171 79.6458  13
   6   6   5 629.809 147.417  13
   6   6   6 6345.69 543.414  13
  -6  -6  -6 6184.24 317.164   8
   6   6   7 1403.27 261.607  13
  -6  -6  -7 1182.56 149.996   8
   6   6   8 9551.16 640.047  13
  -6  -6  -8 10592.2 447.134   8
   6   6   9 8527.51 588.599  13
  -6  -6  -9 8625.56 413.666   8
   6   6  10 4928.03 431.827  13
  -6  -6 -10 5457.13 327.664   8
  -6  -6 -11-1.15623 39.9224   8
  -6  -6 -12 76.4404 40.1790   8
  -6  -6 -13-5.17556 37.3685   8
  -6  -6 -14-20.4589 28.9317   8
  -6  -6 -15 7.63525 30.5295   8
  -6  -6 -16 30.0588 22.8386   8
   6   7  -8 6632.75 211.277  11
   6   7  -7 145.715 39.4837  11
   6   7  -6 181.372 53.1518  11
   6   7  -5 11.7386 45.1881  13
   6   7  -5 20.0678 31.0463  11
   6   7  -4-34.3836 86.1873  13
   6   7  -4 59.3032 50.7709  11
   6   7  -3 1883.39 247.696  13
   6   7  -2 1187.32 204.512  13
   6   7  -1 153.400 101.390  13
   6   7   0 9921.27 604.850  13
   6   7   1 2515.79 331.435  13
   6   7   2 14.8198 75.9159  13
   6   7   3 56.0166 102.902  13
   6   7   4 217.123 141.815  13
   6   7   5 299.018 165.002  13
  -6  -7  -6-16.1830 34.5728   8
   6   7   6-20.3487 80.1592  13
  -6  -7  -7 34.8888 43.6075   8
   6   7   7-35.8925 78.2086  13
   6   7   8 1393.46 258.284  13
  -6  -7  -8 1543.80 169.331   8
   6   7   9 17293.9 837.536  13
  -6  -7  -9 16785.5 565.545   8
  -6  -7 -10 221.027 69.8074   8
   6   7  10 419.683 150.646  13
  -6  -7 -11 1031.21 139.454   8
  -6  -7 -12 1642.37 175.627   8
  -6  -7 -13 109.498 46.8994   8
  -6  -7 -14 281.324 62.3919   8
  -6  -7 -15 158.968 38.1421   8
  -6  -7 -16 188.821 35.3025   8
   6   8  -8 3249.80 109.059  11
   6   8  -7 923.538 84.1135  11
   6   8  -6 187.149 68.8375  13
   6   8  -6 147.232 46.5727  11
   6   8  -5 638.483 127.157  13
   6   8  -5 397.852 79.4432  11
   6   8  -4 1126.90 175.380  13
   6   8  -4 859.241 121.705  11
   6   8  -3 280.759 112.980  13
   6   8  -2 64.5458 62.7188  13
   6   8  -1 1204.05 218.012  13
   6   8   0 520.815 165.623  13
   6   8   1 151.629 84.7604  13
   6   8   2 47.0107 72.3196  13
   6   8   3 614.795 186.098  13
   6   8   4-83.0502 144.459  13
   6   8   5 156.584 132.699  13
  -6  -8  -6 173.103 51.9180   8
   6   8   6 277.584 115.614  13
  -6  -8  -7 2.21935 37.3081   8
   6   8   7-31.1427 74.5676  13
  -6  -8  -8 33.9603 36.8887   8
   6   8   8-113.303 103.930  13
   6   8   9 4028.17 401.893  13
  -6  -8  -9 3556.74 258.500   8
   6   8  10 2124.28 287.131  13
  -6  -8 -10 1523.10 164.751   8
  -6  -8 -11 2790.38 220.532   8
  -6  -8 -12 714.113 104.945   8
  -6  -8 -13 689.815 95.4681   8
  -6  -8 -14 110.812 39.3054   8
  -6  -8 -15 44.5373 26.2566   8
  -6  -8 -16-11.2341 13.8124   8
   6   9  -7-27.8858 20.2061  11
   6   9  -6 354.678 77.1566  13
   6   9  -6 379.606 56.8596  11
   6   9  -5 838.022 132.869  13
   6   9  -5 836.277 98.2962  11
   6   9  -4 385.787 109.500  13
   6   9  -4 377.101 81.4158  11
   6   9  -3 1301.75 194.006  13
   6   9  -3 1107.69 139.234  11
   6   9  -2 2245.09 265.448  13
   6   9  -1 82.2926 78.2385  13
   6   9   0 1681.52 255.237  13
   6   9   1-73.4259 87.1791  13
   6   9   2 1250.71 237.670  13
   6   9   3 182.544 137.801  13
   6   9   4 1536.40 275.949  13
   6   9   5 75.6133 153.003  13
   6   9   6-52.2038 103.501  13
   6   9   7 1076.30 210.464  13
  -6  -9  -7 869.763 112.864   8
   6   9   8 2935.85 343.155  13
  -6  -9  -8 2653.43 198.262   8
  -6  -9  -9 31.8408 42.7702   8
   6   9   9 135.021 115.655  13
   6   9  10 2527.81 279.596  13
  -6  -9 -10 1726.74 164.788   8
  -6  -9 -11 2030.61 173.307   8
  -6  -9 -12 1888.68 162.465   8
  -6  -9 -13 169.260 48.0094   8
  -6  -9 -14 116.620 36.5974   8
  -6  -9 -15 720.127 65.0087   8
   6  10  -6 112.124 35.7236  13
   6  10  -6 70.5495 20.4936  11
   6  10  -5-42.1405 46.1784  13
   6  10  -5 30.2426 23.0698  11
   6  10  -4 166.059 74.2756  13
   6  10  -4 50.1386 29.0873  11
   6  10  -3 757.657 141.884  13
   6  10  -3 518.329 86.0211  11
   6  10  -2 14.0648 80.3161  13
   6  10  -1 630.307 140.424  13
   6  10   0 537.101 131.282  13
   6  10   1 147.761 92.1802  13
   6  10   2 292.411 126.331  13
   6  10   3 4166.84 436.225  13
   6  10   4 216.413 100.711  13
   6  10   5 91.5448 85.6082  13
   6  10   6 63.6212 77.7394  13
  -6 -10  -7 68.5176 36.1646   8
   6  10   7-7.02435 89.3631  13
  -6 -10  -8 23.3732 29.4448   8
   6  10   8-38.3256 70.8197  13
  -6 -10  -9 28.6070 28.9167   8
   6  10   9 78.3199 67.8197  13
   6  10  10 3813.66 299.728  13
  -6 -10 -10 2544.92 181.490   8
  -6 -10 -11 1241.56 120.959   8
  -6 -10 -12 4724.56 223.255   8
  -6 -10 -13 484.694 67.3488   8
  -6 -10 -14 519.962 57.1387   8
   6  11  -5 77.0248 41.8944  13
   6  11  -5 43.8409 15.5020  11
   6  11  -4 58.9580 42.6654  13
   6  11  -4 64.5702 25.0164  11
   6  11  -3 4675.34 300.199  13
   6  11  -3 4002.03 196.323  11
   6  11  -2 2296.88 232.482  13
   6  11  -2 1876.92 156.194  11
   6  11  -1 132.513 88.9799  13
   6  11   0 54.6653 75.7089  13
   6  11   1 93.2286 78.0878  13
   6  11   2 58.9742 76.0401  13
   6  11   3 3503.73 361.844  13
   6  11   4 2020.77 305.230  13
   6  11   5 2349.37 304.146  13
   6  11   6 3322.93 347.322  13
  -6 -11  -7-25.9293 23.3025   8
   6  11   7 59.4504 78.5397  13
  -6 -11  -8 74.1540 31.0457   8
   6  11   8-7.69006 63.5398  13
  -6 -11  -9 70.4312 33.8218   8
   6  11   9 169.399 78.5693  13
  -6 -11 -10 621.501 79.6044   8
  -6 -11 -11 45.5737 24.4358   8
  -6 -11 -12 5334.20 194.960   8
  -6 -11 -13 1794.18 97.0413   8
   6  12  -3 1573.50 147.950  13
   6  12  -3 1227.78 76.5311  11
   6  12  -2 3883.65 262.544  13
   6  12  -2 2775.87 147.307  11
   6  12  -1 159.675 60.7816  13
   6  12  -1 126.198 43.3390  11
   6  12   0 1.26903 51.4981  13
   6  12   1 19.2339 64.3844  13
   6  12   2 59.8428 59.0798  13
   6  12   3 331.571 113.974  13
   6  12   4 1468.82 220.849  13
   6  12   5 179.457 85.1238  13
   6  12   6 1505.58 199.418  13
   6  12   7 103.776 63.5750  13
   6  12   8 794.927 122.257  13
  -6 -12  -8 435.216 50.6545   8
  -6 -12  -9 96.9404 29.1659   8
   6  12   9 167.819 51.6773  13
  -6 -12 -10 148.063 33.3303   8
  -6 -12 -11-11.2611 12.6304   8
  -6 -12 -12 247.891 30.4821   8
   6  13  -1 127.504 53.0915  13
   6  13  -1 61.0068 20.8289  11
   6  13   0 466.860 88.7895  13
   6  13   0 272.469 45.3251  11
   6  13   1-80.6014 57.1900  13
   6  13   2 36.3278 46.9613  13
   6  13   3 36.3058 44.4890  13
   6  13   4 1525.28 176.133  13
   6  13   5 465.913 99.9221  13
   6  13   6 2549.36 201.075  13
   6  13   7 439.810 80.2483  13
   6  13   8 163.489 40.4847  13
   6  14   3-1.18288 12.5315  11
   7 -12  -5 6.31705 15.2297   6
   7 -12  -4 12.6966 18.3869   6
   7 -12  -3-28.0692 24.8027   6
   7 -12  -2 3219.24 156.765   6
   7 -12  -1 688.480 74.9331   6
   7 -12   0 151.018 37.8250   6
   7 -12   1 12.5168 18.7196   6
   7 -12   2 166.070 36.7580   6
   7 -12   3 27.6965 21.2482   6
   7 -11  -7 317.873 45.6842   6
   7 -11  -6 71.4147 27.0796   6
   7 -11  -5 40.1772 27.3839   6
   7 -11  -4 25.4756 26.0659   6
   7 -11  -3-20.4462 27.1988   6
   7 -11  -2 5575.48 257.412   6
   7 -11  -1 1871.97 150.182   6
   7 -11   0 579.535 90.3546   6
   7 -11   1 685.991 91.1741   6
   7 -11   2 447.062 73.5616   6
   7 -11   3 60.5428 32.0607   6
   7 -11   4 51.9283 30.0715   6
   7 -11   5 225.588 43.0922   6
   7 -10  -8 140.882 36.8770   6
   7 -10  -7 345.536 57.3930   6
   7 -10  -6 76.2073 37.3110   6
   7 -10  -5 113.263 40.3135   6
   7 -10  -4-5.48112 35.6552   6
   7 -10  -3 5.65193 31.3017   6
   7 -10  -2 222.802 64.1746   6
   7 -10  -1 385.229 82.5500   6
   7 -10   0 1509.18 153.633   6
   7 -10   1 189.358 57.8113   6
   7 -10   1 83.8944 37.5049  14
   7 -10   2 1292.03 138.869   6
   7 -10   2 801.080 102.221  14
   7 -10   3-20.4863 51.7901  14
   7 -10   3 14.8185 22.2731   9
   7 -10   4 271.736 46.5055   9
   7 -10   5 85.9137 31.0144   9
   7 -10   6 164.236 34.3641   9
   7 -10   7 5991.67 158.420   9
   7  -9  -9 2067.68 116.262   6
   7  -9  -8 80.5745 34.7615   6
   7  -9  -7 498.400 74.3821   6
   7  -9  -6 1830.29 148.846   6
   7  -9  -5 252.541 65.8327   6
   7  -9  -4 115.992 53.0337   6
   7  -9  -3 372.267 86.3522   6
   7  -9  -2 43.8006 32.9567   6
   7  -9  -1 671.603 112.124   6
   7  -9  -1 501.038 84.0968  14
   7  -9   0 21.4779 35.0007   6
   7  -9   0-57.7988 52.4433  14
   7  -9   1 58.6570 47.8224   6
   7  -9   1-14.2152 46.4545  14
   7  -9   2-50.9417 57.2330  14
   7  -9   3 1107.17 131.492  14
   7  -9   3 1169.30 101.137   9
   7  -9   4-65.5889 56.3402  14
   7  -9   4 5.97319 23.1460   9
   7  -9   5 101.793 44.1125  14
   7  -9   5 126.032 36.5916   9
   7  -9   6 99.0359 37.9390  14
   7  -9   6 149.588 34.6046   9
   7  -9   7 207.598 40.3732   9
   7  -9   8 931.121 75.4221   9
   7  -9   9 111.375 25.0422   9
   7  -8 -10 439.393 52.4491   6
   7  -8  -9 3730.00 172.414   6
   7  -8  -8 343.464 61.6367   6
   7  -8  -8 670.543 92.3626  11
   7  -8  -7 340.406 70.0662   6
   7  -8  -7 482.760 85.1276  11
   7  -8  -6 1961.47 165.328   6
   7  -8  -6 2108.13 158.653  11
   7  -8  -5 8727.75 364.720   6
   7  -8  -5 8823.02 307.627  11
   7  -8  -4 104.677 60.3283   6
   7  -8  -4 268.654 66.8268  11
   7  -8  -3 86.8650 52.2796   6
   7  -8  -3 165.817 58.6770  11
   7  -8  -2 64.5659 38.1419   6
   7  -8  -1 65.5243 47.9422   6
   7  -8  -1 134.559 46.0882  14
   7  -8   0-10.3094 37.0409   6
   7  -8   0 0.12027 33.1055  14
   7  -8   1 72.3125 52.2796  14
   7  -8   2 115.348 53.6913  14
   7  -8   3 5576.72 283.100  14
   7  -8   3 4929.83 218.522   9
   7  -8   4 5253.40 277.188  14
   7  -8   4 4924.27 228.890   9
   7  -8   5 51.5993 53.3003  14
   7  -8   5-2.02457 32.4826   9
   7  -8   6 92.2439 60.3117  14
   7  -8   6 94.8822 35.8086   9
   7  -8   7 89.9364 66.0554  14
   7  -8   7 177.524 51.3553   9
   7  -8   8 52.1208 37.5939  14
   7  -8   8 232.171 48.8403   9
   7  -8   9-0.14168 19.7059   9
   7  -8  10 40.9069 17.3918   9
   7  -7 -10 269.805 45.3673   6
   7  -7 -10 397.591 76.8598  11
   7  -7  -9 163.456 41.3240   6
   7  -7  -9 195.282 68.1491  11
   7  -7  -8 855.375 96.5189   6
   7  -7  -8 1045.41 117.201  11
   7  -7  -7 255.439 60.7813   6
   7  -7  -7 367.185 78.7772  11
   7  -7  -6 184.589 53.4384   6
   7  -7  -6 216.174 57.5423  11
   7  -7  -5 16386.2 500.759   6
   7  -7  -5 17608.2 457.972  11
   7  -7  -4 2308.87 197.395   6
   7  -7  -4 2614.01 171.341  11
   7  -7  -3 2003.41 188.035   6
   7  -7  -3 2070.43 153.018  11
   7  -7  -2 100.883 48.8876   6
   7  -7  -2 194.285 59.0075  14
   7  -7  -1 81.8802 45.7992   6
   7  -7  -1 45.9384 100.851  14
   7  -7   0 78.4457 33.2471   6
   7  -7   0 124.309 45.7814  14
   7  -7   1 156.148 46.3119  14
   7  -7   2 28.0678 38.5759  14
   7  -7   3 8.66780 38.5067  14
   7  -7   4 294.220 79.1364  14
   7  -7   4 169.023 56.7098   9
   7  -7   5 4187.74 245.914  14
   7  -7   5 3881.62 218.702   9
   7  -7   6 141.696 65.9858  14
   7  -7   6 50.6322 34.8395   9
   7  -7   7 539.753 99.6490  14
   7  -7   7 482.431 73.2049   9
   7  -7   8 479.485 97.6351  14
   7  -7   8 782.857 93.5246   9
   7  -7   9 24.1863 34.3548  14
   7  -7   9 123.554 39.3710   9
   7  -7  10 596.338 70.5606   9
   7  -7  11 401.473 46.7799   9
   7  -6 -11 180.586 30.9272   6
   7  -6 -11 296.280 58.7304  11
   7  -6 -10 99.0396 31.9417   6
   7  -6 -10 112.902 50.4745  11
   7  -6  -9 169.990 50.3387   6
   7  -6  -9 76.8550 43.1961  11
   7  -6  -8 246.633 52.2177   6
   7  -6  -8 259.578 68.3847  11
   7  -6  -7 329.883 74.2095   6
   7  -6  -7 315.857 78.1531  11
   7  -6  -6 1676.70 158.906   6
   7  -6  -6 1892.11 155.415  11
   7  -6  -5 11477.7 419.197   6
   7  -6  -5 12709.6 394.658  11
   7  -6  -4 16174.3 504.644   6
   7  -6  -4 16990.0 443.419  11
   7  -6  -3 3741.11 250.889   6
   7  -6  -3 4213.22 215.938  11
   7  -6  -2 9.66641 48.3973   6
   7  -6  -2-24.1710 35.9729  14
   7  -6  -2 36.6805 33.0544  11
   7  -6  -1 29.1206 35.8294   6
   7  -6  -1 108.981 44.0680  14
   7  -6   0 54.3089 30.8992   6
   7  -6   0 108.158 42.3147  14
   7  -6   1 45.0677 37.2285  14
   7  -6   2 295.210 68.1940  14
   7  -6   3 1402.52 139.181  14
   7  -6   4 55838.8 845.362  14
   7  -6   4 50853.1 791.022   9
   7  -6   5 4057.78 233.271  14
   7  -6   5 4044.22 230.938   9
   7  -6   6 5747.73 276.769  14
   7  -6   6 5184.15 264.053   9
   7  -6   7 552.862 97.7504  14
   7  -6   7 323.516 70.9096   9
   7  -6   8 958.737 133.338  14
   7  -6   8 1077.11 119.805   9
   7  -6   9 96.9348 48.9645  14
   7  -6   9 122.618 48.5567   9
   7  -6  10 629.034 81.0337  14
   7  -6  10 1086.21 107.356   9
   7  -6  11 2.84338 20.4041   9
   7  -6  12 816.253 67.3599   9
   7  -5 -11 111.457 39.4149  11
   7  -5 -10 104.138 29.7849   6
   7  -5 -10 125.602 49.5130  11
   7  -5  -9-3.80715 25.1383   6
   7  -5  -9 6.60535 30.1793  11
   7  -5  -8 109.264 45.4292   6
   7  -5  -8 66.2516 31.2435  11
   7  -5  -7 1189.33 121.937   6
   7  -5  -7 1542.14 143.759  11
   7  -5  -6 406.863 75.3410   6
   7  -5  -6 410.372 68.8606  11
   7  -5  -5 883.708 113.863   6
   7  -5  -5 998.404 112.502  11
   7  -5  -4 21459.3 563.041   6
   7  -5  -4 22128.3 514.542  11
   7  -5  -3 2217.97 178.651   6
   7  -5  -3 2220.64 156.758  11
   7  -5  -2 364.117 80.0692   6
   7  -5  -2 413.100 66.2566  14
   7  -5  -2 422.950 66.0586  11
   7  -5  -1 47.6238 32.9683   6
   7  -5  -1 16.6934 39.3185  14
   7  -5   0 90.2070 39.1208   6
   7  -5   0 60.9137 40.3934  14
   7  -5   1 67.6346 39.1615  14
   7  -5   2 301.136 66.9545  14
   7  -5   3 402.814 85.4784  14
   7  -5   4 31744.5 621.592  14
   7  -5   5 9470.84 345.159  14
   7  -5   5 8707.93 342.519   9
   7  -5   6 3480.93 212.060  14
   7  -5   6 3021.64 201.682   9
   7  -5   7 830.514 108.457  14
   7  -5   7 729.131 100.414   9
   7  -5   8 626.802 98.8248  14
   7  -5   8 720.552 101.872   9
   7  -5   9 427.592 85.8634  14
   7  -5   9 656.006 97.1479   9
   7  -5  10 221.611 63.5051  14
   7  -5  10 432.321 75.4975   9
   7  -5  11-88.1457 44.8968  14
   7  -5  11 76.0517 39.0334   9
   7  -5  12 315.364 56.4410   9
   7  -5  13 135.500 27.9404   9
   7  -4 -12 2765.79 109.210  11
   7  -4 -11 35.3258 31.9763  11
   7  -4 -10 87.3975 36.9480  11
   7  -4  -9-27.4257 38.6329  11
   7  -4  -8-32.7910 51.1433  11
   7  -4  -7 191.786 45.5991  11
   7  -4  -6 255.963 62.7240  11
   7  -4  -5 325.168 73.8343  11
   7  -4  -4 3952.13 224.816  11
   7  -4  -3 575.560 85.8354  11
   7  -4  -2 161.692 46.9718  14
   7  -4  -2 136.782 50.1757  11
   7  -4  -1 391.917 60.4517  14
   7  -4  -1 504.553 71.8750  11
   7  -4   0 110.122 40.0329  14
   7  -4   1-12.2851 33.7802  14
   7  -4   2 198.151 45.5885  14
   7  -4   3 706.013 95.0370  14
   7  -4   4 8412.55 321.991  14
   7  -4   5 30661.2 610.339  14
   7  -4   5 28258.2 604.224   9
   7  -4   6 1679.92 152.172  14
   7  -4   6 1227.78 138.412   9
   7  -4   7 1005.85 122.965  14
   7  -4   7 616.709 96.1900   9
   7  -4   8 4256.17 221.872  14
   7  -4   8 4120.34 247.173   9
   7  -4   9 1434.17 132.793  14
   7  -4   9 1542.57 149.087   9
   7  -4  10 61.1251 42.0920  14
   7  -4  10 86.1688 50.8125   9
   7  -4  11 204.009 42.0952  14
   7  -4  11 256.382 62.1245   9
   7  -4  12 876.449 96.4413   9
   7  -4  13 30.8212 25.1421   9
   7  -4  14 42.0271 20.9203   9
   7  -3 -12 1118.22 68.9291  11
   7  -3 -11 35.3360 23.5542  11
   7  -3 -10 169.607 48.4255  11
   7  -3  -9 588.319 84.6542  11
   7  -3  -8 107.529 40.2300  11
   7  -3  -7 39.7244 54.0841  11
   7  -3  -6-16.6171 34.0568  11
   7  -3  -5 251.378 66.9951  11
   7  -3  -4 899.060 108.245  11
   7  -3  -3 1364.84 127.057  11
   7  -3  -2 641.008 77.5110  14
   7  -3  -2 487.238 76.0174  11
   7  -3  -1 1240.52 115.120  14
   7  -3  -1 1217.53 108.904  11
   7  -3   0 70.5951 49.2410  14
   7  -3   1 222.593 63.4319  14
   7  -3   2 75.9006 47.3475  14
   7  -3   3 115.160 61.4999  14
   7  -3   4 37.1703 62.4778  14
   7  -3   5 5376.57 261.911  14
   7  -3   5 4548.98 230.418   9
   7  -3   6 909.196 112.537  14
   7  -3   6 571.271 92.5977   9
   7  -3   7 1039.01 111.574  14
   7  -3   7 756.564 117.274   9
   7  -3   8 402.713 71.8552  14
   7  -3   8 356.560 80.7223   9
   7  -3   9 497.818 82.6456  14
   7  -3   9 327.709 78.8424   9
   7  -3  10 1145.51 108.117  14
   7  -3  10 1332.38 139.636   9
   7  -3  11 953.011 90.2535  14
   7  -3  11 1189.23 130.155   9
   7  -3  12 305.166 68.1814   9
   7  -3  13 392.848 62.2269   9
   7  -3  14 232.634 39.7032   9
   7  -2 -12 236.331 31.6602  11
   7  -2 -11 64.0443 23.3702  11
   7  -2 -10-37.6466 36.2880  11
   7  -2  -9 2072.08 154.655  11
   7  -2  -8 300.530 72.9725  11
   7  -2  -7 4943.07 264.562  11
   7  -2  -6 739.729 105.450  11
   7  -2  -5 122.153 45.3539  11
   7  -2  -4 1744.41 152.971  11
   7  -2  -3 124.410 38.1667  11
   7  -2  -2 2243.32 150.085  14
   7  -2  -2 2116.41 157.148  11
   7  -2  -1 28.0756 39.6217  14
   7  -2  -1-14.0814 24.5874  11
   7  -2   0 48.0412 49.7939  14
   7  -2   1 2417.73 171.458  14
   7  -2   2 573.073 84.8506  14
   7  -2   3 303.604 67.8262  14
   7  -2   4 555.531 85.1533  14
   7  -2   5 186.022 70.3463  14
   7  -2   6 1045.26 115.214  14
   7  -2   6 885.079 104.707   9
   7  -2   7 628.337 85.2169  14
   7  -2   7 425.191 81.9594   9
   7  -2   8 1038.89 107.958  14
   7  -2   8 671.081 100.178   9
   7  -2   9 480.158 72.7518  14
   7  -2   9 389.429 79.1347   9
   7  -2  10 480.212 67.6040  14
   7  -2  10 528.545 93.8963   9
   7  -2  11 2626.93 137.534  14
   7  -2  11 2506.72 189.311   9
   7  -2  12 116.012 47.8019   9
   7  -2  13 15.5687 30.4720   9
   7  -2  14 32.2796 22.3924   9
   7  -2  15 179.173 28.5599   9
   7  -1 -11-44.5654 26.2893  11
   7  -1 -10 260.436 44.9593  11
   7  -1  -9 756.198 94.0927  11
   7  -1  -8 3218.44 207.391  11
   7  -1  -7 6386.60 303.554  11
   7  -1  -6 202.490 59.5693  11
   7  -1  -5-10.1130 33.8149  11
   7  -1  -4 1325.32 134.629  11
   7  -1  -3 362.719 70.1138  11
   7  -1  -2-63.2037 47.6963  14
   7  -1  -2-4.46450 36.7715  11
   7  -1  -1 4.87262 42.9893  14
   7  -1  -1-2.33624 24.3279  11
   7  -1   0 1226.55 121.031  14
   7  -1   0 1203.29 107.176  11
   7  -1   1 25611.2 576.951  14
   7  -1   2 11148.2 383.160  14
   7  -1   3-14.3726 38.1202  14
   7  -1   4 252.035 69.5504  14
  -7   1  -5 119.185 59.2643   8
   7  -1   5 40.5147 38.0075  14
   7  -1   6 1628.33 149.824  14
   7  -1   6 1486.23 138.060   9
  -7   1  -6 1775.52 161.392   8
  -7   1  -7 21.5505 32.2032   8
   7  -1   7 55.4467 55.8547  14
   7  -1   7-73.6059 62.3143   9
  -7   1  -8 138.207 54.3208   8
   7  -1   8 102.742 42.7410  14
   7  -1   8 44.2434 44.6770   9
   7  -1   9 858.921 96.0601  14
   7  -1   9 544.749 90.7393   9
  -7   1  -9 868.374 129.246   8
   7  -1  10 4546.01 190.559  14
  -7   1 -10 4403.72 270.662   8
   7  -1  11 4214.26 252.020   9
   7  -1  12 10.9756 31.0869   9
   7  -1  13-22.3492 29.9319   9
   7  -1  14 15.9650 27.7739   9
   7  -1  15 66.7089 25.7123   9
   7   0 -11-38.0549 25.2835  11
   7   0 -10 46.3424 28.1537  11
   7   0  -9 46.3915 28.9383  11
   7   0  -8 290.933 81.2179  10
   7   0  -8 188.058 53.9460  11
   7   0  -7 4181.19 270.020  10
   7   0  -7 4199.50 246.549  11
   7   0  -6 142.187 44.3464  11
   7   0  -5 2424.12 193.143  11
   7   0  -4 162.559 39.8920  11
   7   0  -3 648.708 91.9802  11
   7   0  -2-10.5930 37.8866  14
   7   0  -2-41.1194 42.9905  11
   7   0  -1 75.0655 43.9837  14
   7   0  -1 117.311 42.2943  11
   7   0   0 1949.94 159.329  14
   7   0   0 2132.47 156.369  11
   7   0   1 731.874 91.7834  14
   7   0   2 37.2651 39.2004  14
   7   0   3 4912.41 262.749  14
   7   0   4-62.0154 58.8984  14
  -7   0  -5 176.860 54.9932   8
   7   0   5 68.6783 38.3430  14
  -7   0  -6 258.557 67.3479   8
   7   0   6 179.013 60.3418  14
  -7   0  -7-4.62804 28.7051   8
   7   0   7 102.383 53.7245  14
   7   0   8 1934.63 146.974  14
  -7   0  -8 1781.61 172.554   8
  -7   0  -9-17.2498 32.5736   8
   7   0   9 29.2580 32.9269  14
   7   0  10 1782.24 119.793  14
  -7   0 -10 1567.36 162.047   8
  -7   0 -11 2883.59 213.244   8
  -7   0 -12 155.266 58.4515   8
   7   0  12 38.3488 35.8075   9
   7   0  13-20.1961 37.5825   9
   7   0  14 19.8808 28.0794   9
   7   0  15 87.3959 31.3820   9
   7   1 -11-20.5132 20.0144  11
   7   1 -10 80.0029 30.8400  11
   7   1  -9 63.2147 50.3693  10
   7   1  -9 16.4484 20.8362  11
   7   1  -8 2075.06 173.547  10
   7   1  -8 2323.14 166.523  11
   7   1  -7 988.992 127.958  10
   7   1  -7 876.285 113.739  11
   7   1  -6 1821.83 167.679  10
   7   1  -6 1833.49 166.453  11
   7   1  -5 1259.93 140.017  11
   7   1  -4 1135.64 135.751  11
   7   1  -3 277.743 53.7499  14
   7   1  -3 410.793 82.1303  11
   7   1  -2 32.3228 54.2936  14
   7   1  -2 223.021 61.9208  11
   7   1  -1 426.479 81.0362  11
   7   1   0 0.40863 31.3755  11
   7   1   1 3349.43 195.990  11
   7   1   2 26804.8 631.075  14
   7   1   3-1.64026 38.5258  14
   7   1   3 61.4285 54.0733  13
   7   1   4 217.601 43.3423  14
   7   1   4 288.505 127.857  13
  -7  -1  -5 19.5180 32.5698   8
   7   1   5 50.9842 35.9450  14
  -7  -1  -6 794.294 103.294   8
   7   1   6 601.425 94.1819  14
  -7  -1  -7 764.620 106.347   8
   7   1   7 604.139 90.7218  14
  -7  -1  -8 364.386 79.9401   8
   7   1   8 244.322 58.2367  14
   7   1   9 1454.99 119.695  14
  -7  -1  -9 1424.93 154.032   8
   7   1  10 3593.76 170.781  14
  -7  -1 -10 3659.26 248.534   8
  -7  -1 -11 3031.35 220.539   8
  -7  -1 -12 1612.03 150.525   8
  -7  -1 -13 466.181 77.3190   8
   7   1  13 256.218 56.7841   9
   7   1  14-4.15776 27.1574   9
   7   1  15 524.258 57.7875   9
   7   2 -10 114.679 28.4667  11
   7   2  -9 228.496 59.6139  10
   7   2  -9 182.035 42.7601  11
   7   2  -8 213.896 56.7675  11
   7   2  -8 183.724 57.9222  10
   7   2  -7 594.906 88.8470  11
   7   2  -7 508.247 86.1636  10
   7   2  -6 16.0599 52.0322  11
   7   2  -6 63.1327 42.1913  10
   7   2  -5 284.798 71.0566  11
   7   2  -5 206.317 66.1468  10
   7   2  -4 344.781 84.9124  11
   7   2  -3 4.29991 31.1296  11
   7   2  -2-13.3820 41.1877  11
   7   2  -1 303.492 72.2794  11
   7   2   0-26.6273 30.0324  11
   7   2   1 156.482 60.7704  11
   7   2   2 2901.43 289.820  13
   7   2   3 25.2289 105.176  13
   7   2   4 225.786 115.321  13
   7   2   5 1652.61 237.672  13
   7   2   5 1486.34 155.241  14
  -7  -2  -6 1.57216 32.9049   8
   7   2   6 21.8546 40.0790  14
   7   2   6 74.2571 92.4157  13
  -7  -2  -7 669.477 100.378   8
   7   2   7 529.583 85.2601  14
  -7  -2  -8 503.343 90.0212   8
   7   2   8 398.192 71.8891  14
  -7  -2  -9 243.528 65.8922   8
   7   2   9 295.673 56.3559  14
   7   2  10 3322.58 163.784  14
  -7  -2 -10 3389.43 239.015   8
  -7  -2 -11 2188.87 189.515   8
  -7  -2 -12 1027.03 121.019   8
  -7  -2 -13 169.276 51.4452   8
  -7  -2 -14 7.36749 23.3716   8
   7   2  14-63.6561 47.4007   9
   7   2  15 284.112 51.2295   9
   7   2  16 24.4400 15.0255   9
   7   3 -10 218.503 33.0257  11
   7   3  -9 36.8418 24.1696  11
   7   3  -8 438.591 68.2866  11
   7   3  -8 425.245 66.2669  10
   7   3  -7 45.0980 29.0072  11
   7   3  -7 97.3842 45.3936  10
   7   3  -6 2505.53 194.706  11
   7   3  -5 29.1138 40.1561  11
   7   3  -4 455.613 92.1643  11
   7   3  -3 2058.25 186.482  11
   7   3  -2 5580.64 308.604  11
   7   3  -1 1.96748 29.6242  11
   7   3   0-16.3246 28.9437  11
   7   3   1 130.105 99.0960  13
   7   3   1 134.637 56.8166  11
   7   3   2 201.851 98.4179  13
   7   3   2 352.233 68.0125  11
   7   3   3 18.0922 106.458  13
   7   3   4 415.460 138.692  13
   7   3   5 234.352 99.0947  13
  -7  -3  -6 850.495 106.755   8
   7   3   6 477.094 85.4169  14
   7   3   6 579.717 152.485  13
  -7  -3  -7 703.133 102.798   8
   7   3   7 525.845 84.2791  14
   7   3   7 490.404 138.734  13
   7   3   8 976.039 108.484  14
  -7  -3  -8 1126.78 133.860   8
  -7  -3  -9-38.2014 48.1003   8
   7   3   9 6.18763 32.8420  14
  -7  -3 -10 448.357 85.8192   8
   7   3  10 386.154 58.0415  14
  -7  -3 -11 447.773 85.3946   8
  -7  -3 -12 322.392 72.7393   8
  -7  -3 -13 89.7565 40.0031   8
  -7  -3 -14 619.365 79.2914   8
   7   3  15 968.584 90.0008   9
   7   3  16-16.0528 13.5771   9
   7   4  -9 929.125 72.6493  11
   7   4  -8 10.1120 19.8493  11
   7   4  -7 769.056 93.0767  11
   7   4  -6 840.002 111.123  11
   7   4  -5 381.420 98.8001  11
   7   4  -4 4473.14 280.248  11
   7   4  -3 2408.90 206.988  11
   7   4  -2 14178.7 506.293  11
   7   4  -1 18912.4 568.574  11
   7   4   0 755.529 160.652  13
   7   4   0 890.456 125.520  11
   7   4   1-51.7376 99.6763  13
   7   4   1 34.9544 36.9635  11
   7   4   2 88.3415 71.0443  13
   7   4   2 3.81894 33.0918  11
   7   4   3 99.8532 76.5846  13
   7   4   3 24.9770 23.3931  11
   7   4   4-8.50213 67.2983  13
   7   4   5 79.5056 94.5474  13
  -7  -4  -6 422.233 75.5568   8
   7   4   6 367.882 133.856  13
   7   4   7 3636.38 360.842  13
  -7  -4  -7 3875.79 240.738   8
  -7  -4  -8 446.685 80.9255   8
   7   4   8 231.783 52.1714  14
   7   4   8 433.075 136.973  13
  -7  -4  -9 6.36674 32.6190   8
   7   4   9-54.5964 44.5792  14
  -7  -4 -10 27.5524 27.8245   8
   7   4  10-12.0123 30.8916  14
  -7  -4 -11 83.4975 43.5275   8
  -7  -4 -12 72.5981 48.9216   8
  -7  -4 -13 278.909 61.3922   8
  -7  -4 -14 63.6194 33.6627   8
  -7  -4 -15 1605.02 101.455   8
   7   5  -9 8.71026 12.8710  11
   7   5  -8 16.4137 18.7624  11
   7   5  -7-5.38505 29.1284  11
   7   5  -6 1053.78 119.463  11
   7   5  -5 663.300 107.732  11
   7   5  -4 994.698 131.601  11
   7   5  -3 2504.47 212.862  11
   7   5  -2 2477.42 283.695  13
   7   5  -2 2637.53 229.973  11
   7   5  -1 26526.5 985.094  13
   7   5  -1 25660.9 678.121  11
   7   5   0 2885.69 328.893  13
   7   5   0 2611.44 211.182  11
   7   5   1 115.176 85.1226  13
   7   5   1 62.1138 51.9526  11
   7   5   2-22.5588 89.6839  13
   7   5   2-51.7776 45.2371  11
   7   5   3 82.1257 99.7437  13
   7   5   3 21.5352 29.2071  11
   7   5   4 7.34727 68.7827  13
   7   5   5 544.459 151.896  13
   7   5   6 95.5567 106.446  13
   7   5   7 16192.6 778.740  13
  -7  -5  -7 20441.3 546.226   8
   7   5   8 2851.13 326.403  13
   7   5   8 2350.11 170.699  14
  -7  -5  -9 350.427 76.0573   8
   7   5   9 226.116 51.3178  14
   7   5  10 517.928 67.2689  14
  -7  -5 -10 709.901 106.117   8
  -7  -5 -11 33.4134 33.1612   8
  -7  -5 -12 39.9947 32.7358   8
  -7  -5 -13 96.1306 42.5067   8
  -7  -5 -14 362.125 57.9785   8
  -7  -5 -15 939.329 74.1712   8
   7   6  -8 51.4092 20.3499  11
   7   6  -7 423.144 56.9877  11
   7   6  -6-16.1346 25.4790  11
   7   6  -5 1860.01 161.085  11
   7   6  -4 179.209 60.0678  11
   7   6  -3 1794.91 181.505  11
   7   6  -2 250.977 100.124  13
   7   6  -2 547.395 111.692  11
   7   6  -1 55651.9 1436.03  13
   7   6  -1 54038.9 976.029  11
   7   6   0 5630.81 473.034  13
   7   6   0 4980.48 293.771  11
   7   6   1 726.925 178.358  13
   7   6   1 565.245 102.090  11
   7   6   2 38.9909 83.8830  13
   7   6   2 39.7752 42.1778  11
   7   6   3 64.1045 105.849  13
   7   6   4 88.9849 86.3493  13
   7   6   5 55.8996 70.7970  13
   7   6   6 2413.25 315.052  13
   7   6   7 6151.35 491.644  13
  -7  -6  -7 6219.42 291.353   8
   7   6   8 17634.7 812.248  13
  -7  -6  -8 16130.4 481.311   8
  -7  -6  -9 82.7936 52.6098   8
   7   6   9 13.4881 32.6588  14
   7   6   9 85.9599 94.0807  13
  -7  -6 -10 238.345 60.4555   8
  -7  -6 -11 15.2290 33.5865   8
  -7  -6 -12 3.90499 31.2811   8
  -7  -6 -13 54.8612 26.9790   8
  -7  -6 -14 9.59872 20.6426   8
  -7  -6 -15 312.844 40.7825   8
   7   7  -7 446.906 49.7141  11
   7   7  -6 673.807 77.8066  11
   7   7  -5 283.811 68.0560  11
   7   7  -4 24.6262 39.5668  11
   7   7  -3 362.410 104.433  13
   7   7  -3 298.185 69.6927  11
   7   7  -2 955.314 167.106  13
   7   7  -2 1107.44 149.835  11
   7   7  -1 372.847 143.412  13
   7   7  -1 421.122 92.7334  11
   7   7   0 86.8841 94.3617  13
   7   7   0 15.7830 30.5605  11
   7   7   1-44.3112 100.879  13
   7   7   2 548.024 170.899  13
   7   7   3-45.8714 88.4370  13
   7   7   4 847.107 209.483  13
   7   7   5 291.040 127.420  13
   7   7   6 1621.50 258.602  13
  -7  -7  -7 590.731 82.8607   8
   7   7   7 731.783 182.870  13
   7   7   8 10098.8 605.592  13
  -7  -7  -8 8647.80 333.334   8
  -7  -7  -9 269.382 60.2906   8
   7   7   9 230.301 54.6232  14
   7   7   9 373.781 132.154  13
  -7  -7 -10 351.269 68.1736   8
  -7  -7 -11 894.584 102.858   8
  -7  -7 -12 52.9639 32.1593   8
  -7  -7 -13 35.2101 25.4867   8
  -7  -7 -14 158.436 34.1998   8
  -7  -7 -15 21.4339 12.3221   8
   7   8  -6 0.11724 19.9911  11
   7   8  -5 34.6203 26.6161  11
   7   8  -4 228.538 74.3095  13
   7   8  -4 70.6417 35.5215  11
   7   8  -3 551.814 124.514  13
   7   8  -3 546.667 93.7109  11
   7   8  -2 67.9622 73.8511  13
   7   8  -2 76.6983 42.2185  11
   7   8  -1 1164.08 201.441  13
   7   8  -1 1568.81 160.781  11
   7   8   0 6936.07 497.300  13
   7   8   0 6307.37 313.340  11
   7   8   1 22.5953 74.1237  13
   7   8   2 230.042 108.474  13
   7   8   3-50.9865 92.5766  13
   7   8   4-19.1195 96.8688  13
   7   8   5-5.87889 92.3561  13
   7   8   6-10.1175 81.2923  13
   7   8   7 49.1482 66.9001  13
   7   8   8 4387.96 393.539  13
  -7  -8  -8 3625.31 198.340   8
  -7  -8  -9-7.28755 24.7417   8
   7   8   9-75.7391 41.8565  14
  -7  -8 -10 1139.86 109.492   8
  -7  -8 -11 549.680 74.3013   8
  -7  -8 -12 1511.80 112.858   8
  -7  -8 -13 1559.81 101.770   8
  -7  -8 -14 168.044 28.3617   8
   7   9  -5 532.100 54.1852  11
   7   9  -4 451.669 72.4212  13
   7   9  -4 515.811 69.1011  11
   7   9  -3 176.219 70.8386  13
   7   9  -3 84.4132 41.1597  11
   7   9  -2-41.6767 77.0187  13
   7   9  -2 9.80859 26.1939  11
   7   9  -1 119.809 64.1573  13
   7   9  -1 100.551 51.9681  11
   7   9   0 1353.63 205.394  13
   7   9   0 1043.44 126.585  11
   7   9   1 43.9196 74.0122  13
   7   9   2 93.1253 87.4269  13
   7   9   3 123.261 76.4076  13
   7   9   4 514.704 140.352  13
   7   9   5 172.519 87.0007  13
   7   9   6 146.923 89.0586  13
   7   9   7 44.5322 85.4293  13
  -7  -9  -8 491.924 60.5089   8
   7   9   8 784.675 152.480  13
   7   9   9 1661.03 110.388  14
  -7  -9  -9 1585.57 114.161   8
  -7  -9 -10 11.0498 23.2263   8
  -7  -9 -11 138.578 32.4671   8
  -7  -9 -12 717.690 66.5737   8
  -7  -9 -13 2119.78 97.2155   8
   7  10  -4 8555.50 191.271  11
   7  10  -3 385.545 66.8534  13
   7  10  -3 445.622 61.6003  11
   7  10  -2 66.8861 41.7766  13
   7  10  -2 45.3059 31.4967  11
   7  10  -1 133.336 60.6179  13
   7  10  -1 86.2234 41.2854  11
   7  10   0 101.483 72.0205  13
   7  10   0 54.6552 29.5905  11
   7  10   1 800.956 152.762  13
   7  10   1 746.602 94.7432  11
   7  10   2 6.97848 70.1266  13
   7  10   3 1162.52 197.143  13
   7  10   4 1039.76 182.818  13
   7  10   5 149.706 87.5289  13
   7  10   6 188.083 81.5703  13
   7  10   7 92.1385 59.5032  13
   7  10   8-79.8674 58.7349  13
  -7 -10  -9 164.695 29.3350   8
   7  10   9 309.430 83.7676  13
  -7 -10 -10 97.3026 22.1081   8
  -7 -10 -11 31.0887 16.6535   8
   7  11  -2 8.18544 26.0542  13
   7  11  -2 63.9019 20.7004  11
   7  11  -1 59.7471 34.7119  13
   7  11  -1 57.9851 22.4778  11
   7  11   0-56.5565 54.0711  13
   7  11   0-21.3478 21.0082  11
   7  11   1 90.7678 60.7505  13
   7  11   1 43.0211 30.5786  11
   7  11   2 1200.55 162.752  13
   7  11   2 883.979 85.6961  11
   7  11   3 385.320 100.289  13
   7  11   3 325.408 53.0661  11
   7  11   4 506.638 112.276  13
   7  11   4 414.608 59.2269  11
   7  11   5 5331.90 340.769  13
   7  11   5 3590.28 144.421  11
   7  11   6 785.113 128.005  13
   7  11   6 432.110 42.7555  11
   7  11   7 57.9912 45.1462  13
   7  11   8-9.49622 16.6704  14
   7  11   8 156.569 70.5417  13
   7  12   0 107.658 36.0237  13
   7  12   0 69.2069 20.8501  11
   7  12   1 164.333 54.7477  13
   7  12   1 116.774 25.2275  11
   7  12   2 37.8796 41.1175  13
   7  12   2 0.62142 12.5578  11
   7  12   3 58.7641 41.0173  13
   7  12   3 61.2951 24.3119  11
   7  12   4 174.345 58.2831  13
   7  12   4 147.490 29.2239  11
   7  12   5 1979.92 162.231  13
   7  12   5 1120.26 61.2989  11
   7  12   6 99.0476 47.5592  13
   7  12   7 2.13433 30.0320  13
   8 -10  -2 2071.44 98.6839   6
   8 -10  -1 324.822 42.5195   6
   8 -10   0 26.3694 16.3762   6
   8 -10   1 18.8579 14.8499   6
   8  -9  -5 481.687 44.9583   6
   8  -9  -4 596.584 59.2308   6
   8  -9  -3 198.011 36.3016   6
   8  -9  -2 650.920 70.1779   6
   8  -9  -1 47.6202 26.9728   6
   8  -9   0 138.710 37.9056   6
   8  -9   1-28.2252 23.5423   6
   8  -9   1-54.0698 40.6488  14
   8  -9   2 174.810 39.4388   6
   8  -9   2 11.3383 39.5330  14
   8  -9   3 1710.68 99.9618   6
   8  -9   3 1977.71 121.542  14
   8  -9   4 23.3235 17.8188   6
   8  -8  -5 75.8775 24.8190   6
   8  -8  -4 3960.38 161.745   6
   8  -8  -3 3691.20 172.420   6
   8  -8  -2 167.876 40.5030   6
   8  -8  -1 12.0887 23.1238   6
   8  -8   0 77.3921 35.7576   6
   8  -8   0 140.663 36.9247  14
   8  -8   1 1602.87 121.546   6
   8  -8   1 1514.57 121.421  14
   8  -8   2-19.1740 26.2858   6
   8  -8   2-36.2299 48.4361  14
   8  -8   3 45.6193 33.2380   6
   8  -8   3 4.11437 36.0485  14
   8  -8   4 124.041 32.4309   6
   8  -8   4 67.2560 30.9390  14
   8  -8   5 479.117 50.5462   6
   8  -8   5 750.542 85.5042  14
   8  -8   6 1296.80 104.756  14
   8  -7  -6 323.852 59.5901  11
   8  -7  -5 1206.90 82.9051   6
   8  -7  -5 1577.06 103.375  11
   8  -7  -4 3314.82 152.014   6
   8  -7  -4 3512.26 148.455  11
   8  -7  -3 7866.66 251.640   6
   8  -7  -2 5547.01 218.713   6
   8  -7  -1 198.609 42.4958   6
   8  -7  -1 193.423 53.4333  14
   8  -7   0 15.0992 24.5239   6
   8  -7   0 24.9385 30.1574  14
   8  -7   1 875.086 89.7233   6
   8  -7   1 925.832 107.756  14
   8  -7   2 868.801 89.1419   6
   8  -7   2 1069.15 111.189  14
   8  -7   3 1322.66 106.737   6
   8  -7   3 1540.62 135.170  14
   8  -7   4 22.8218 43.8325  14
   8  -7   5 4155.24 213.053  14
   8  -7   6 773.104 92.7427  14
   8  -7   7 645.585 82.3014  14
   8  -7   7 727.985 51.4454   9
   8  -7   8-33.6754 28.5470  14
   8  -7   8 49.0163 17.5321   9
   8  -6  -8 157.366 44.3537  11
   8  -6  -7 242.449 49.0639  11
   8  -6  -6 2212.85 135.963  11
   8  -6  -5 111.132 38.7607  11
   8  -6  -4 599.382 70.1426  11
   8  -6  -3 7194.86 228.073  11
   8  -6  -1-5.43211 26.4882  14
   8  -6   0 274.995 56.6856  14
   8  -6   1 193.190 59.3338  14
   8  -6   2 197.626 54.0937  14
   8  -6   3 1372.02 122.108  14
   8  -6   4 3500.78 195.655  14
   8  -6   5 185.329 60.9831  14
   8  -6   6 1425.68 127.961  14
   8  -6   7 133.296 51.7171  14
   8  -6   7 45.9643 19.0275   9
   8  -6   8 82.5014 36.4932  14
   8  -6   8 72.4507 18.7684   9
   8  -6   9-67.1178 34.7547  14
   8  -6   9-26.2869 20.8121   9
   8  -5  -9 93.7160 31.1242  11
   8  -5  -8 76.6539 33.8149  11
   8  -5  -7 112.385 36.0272  11
   8  -5  -6 1156.63 102.289  11
   8  -5  -5 13682.1 350.520  11
   8  -5  -4 853.741 87.0985  11
   8  -5  -3 1667.21 117.113  11
   8  -5  -2 2483.59 134.532  11
   8  -5  -1 44.5840 33.4883  14
   8  -5   0 141.302 45.3028  14
   8  -5   1 244.673 52.0195  14
   8  -5   2 1635.01 130.639  14
   8  -5   3 1488.34 128.651  14
   8  -5   4 2640.49 167.901  14
   8  -5   5 2408.12 162.618  14
   8  -5   6 42.2541 39.5772  14
   8  -5   7 127.220 53.5806  14
   8  -5   7 101.226 28.3567   9
   8  -5   8-0.41293 26.6302  14
   8  -5   8 13.4531 21.3352   9
   8  -5   9 11.9569 25.0907  14
   8  -5   9 33.5921 20.7812   9
   8  -5  10 210.093 29.4006  14
   8  -5  10 351.757 43.0887   9
   8  -4 -10 106.405 28.0157  11
   8  -4  -9 105.439 32.3216  11
   8  -4  -8 22.9093 27.3306  11
   8  -4  -7 27.6059 27.0072  11
   8  -4  -6 416.788 64.2151  11
   8  -4  -5 6241.51 246.492  11
   8  -4  -4 2740.95 160.522  11
   8  -4  -3-12.8179 29.4262  11
   8  -4  -2 1746.51 120.406  11
   8  -4  -1 75.8427 37.5929  14
   8  -4   0 177.528 46.0379  14
   8  -4   1 484.803 72.8703  14
   8  -4   2 39.0899 39.5043  14
   8  -4   3 46.5591 43.0120  14
   8  -4   4 1128.17 114.548  14
   8  -4   5 938.476 103.133  14
   8  -4   6 395.421 72.4405  14
   8  -4   7 834.183 95.4223  14
   8  -4   7 988.898 91.0636   9
   8  -4   8 321.417 67.0364  14
   8  -4   8 523.330 67.6640   9
   8  -4   9 225.498 50.5871  14
   8  -4   9 302.543 49.9430   9
   8  -4  10 761.742 71.8767  14
   8  -4  10 829.959 74.0645   9
   8  -4  11 125.330 29.2747   9
   8  -3 -10 988.561 66.8390  11
   8  -3  -9 166.216 37.4894  11
   8  -3  -8 15.9322 27.6639  11
   8  -3  -7 961.502 93.1015  11
   8  -3  -6 480.846 69.0634  11
   8  -3  -5 4408.64 213.768  11
   8  -3  -4 1794.93 134.583  11
   8  -3  -3 782.030 89.2701  11
   8  -3  -2 51.8130 26.1794  14
   8  -3  -2 47.7485 29.7523  11
   8  -3  -1 45.5336 32.2974  14
   8  -3  -1-5.12024 27.6389  11
   8  -3   0 840.782 88.6433  14
   8  -3   1 129.434 41.3068  14
   8  -3   2 205.807 50.4872  14
   8  -3   3 699.141 86.2633  14
   8  -3   4 43.0254 32.9288  14
   8  -3   5 788.356 98.1887  14
   8  -3   6 320.959 66.3543  14
   8  -3   7 971.165 98.8764  14
   8  -3   7 1051.06 95.2848   9
   8  -3   8 380.523 64.9492  14
   8  -3   8 515.935 73.1252   9
   8  -3   9 2694.78 149.436  14
   8  -3   9 2856.11 154.646   9
   8  -3  10 2496.66 130.433  14
   8  -3  10 2674.01 139.693   9
   8  -3  11 5681.84 184.794   9
   8  -3  12 91.2341 25.4856   9
   8  -2 -10 33.1683 18.5568  11
   8  -2  -9 572.743 61.3237  11
   8  -2  -8 26.1812 23.9595  11
   8  -2  -7 483.344 66.9904  11
   8  -2  -6 3582.73 195.632  11
   8  -2  -5 63.0101 37.0948  11
   8  -2  -4 499.027 75.3509  11
   8  -2  -3 27.4902 30.9142  11
   8  -2  -2 4.53113 23.8957  14
   8  -2  -2 34.6470 28.4769  11
   8  -2  -1 149.289 42.5688  14
   8  -2  -1 103.264 32.4860  11
   8  -2   0 797.179 91.4099  14
   8  -2   1 672.135 88.4782  14
   8  -2   2 390.849 75.3770  14
   8  -2   3 597.512 85.6670  14
   8  -2   4 46.5392 49.3197  14
   8  -2   5 709.615 88.3423  14
   8  -2   6 337.921 65.7950  14
   8  -2   7 834.769 93.4737  14
   8  -2   8 1283.85 113.599  14
   8  -2   8 1342.77 113.631   9
   8  -2   9 298.626 52.6393  14
   8  -2   9 329.314 58.8308   9
   8  -2  10 126.238 34.3269  14
   8  -2  10 127.892 41.9802   9
   8  -2  11 19835.2 274.453  14
   8  -2  11 19714.3 367.681   9
   8  -2  12 2012.70 104.545   9
   8  -1 -10 20.1200 12.1400  11
   8  -1  -9 176.355 33.5223  11
   8  -1  -8 2873.60 153.523  11
   8  -1  -7 41.1980 34.4897  11
   8  -1  -6 2657.09 170.778  11
   8  -1  -5 1316.88 122.069  11
   8  -1  -4-4.20847 29.7835  11
   8  -1  -3 148.012 46.0208  11
   8  -1  -2 159.916 44.8274  14
   8  -1  -2 94.9862 29.8338  11
   8  -1  -1 1719.07 128.990  14
   8  -1  -1 1661.07 126.701  11
   8  -1   0 1941.71 143.427  14
   8  -1   0 1958.88 127.869  11
   8  -1   1 302.078 60.7328  14
   8  -1   2 488.686 80.3039  14
   8  -1   3 95.7544 51.5802  14
   8  -1   4 3205.83 200.148  14
   8  -1   5 277.063 69.9381  14
   8  -1   6 3.31179 31.0868  14
   8  -1   7-12.1301 34.0843  14
   8  -1   8 0.20859 32.6979  14
   8  -1   8 40.5167 29.0810   9
   8  -1   9 1302.30 102.058  14
   8  -1   9 1286.19 112.210   9
   8  -1  10-8.39342 22.8141  14
   8  -1  10 49.7530 30.3428   9
   8  -1  11 16579.5 256.429  14
   8  -1  11 15705.3 346.617   9
   8  -1  12 8308.48 226.454   9
   8  -1  13 49.1614 22.1164   9
   8   0  -9 166.472 30.4396  11
   8   0  -8 14706.8 336.458  11
   8   0  -7 71.4017 35.4132  11
   8   0  -6 27.5475 29.5412  11
   8   0  -5 4153.96 218.328  11
   8   0  -4 283.068 58.5737  11
   8   0  -3 656.394 86.7181  11
   8   0  -2 847.771 89.2658  14
   8   0  -2 894.619 101.103  11
   8   0  -1-11.1867 35.2524  14
   8   0  -1-21.3561 33.1359  11
   8   0   0 543.409 75.3456  14
   8   0   0 545.127 70.6567  11
   8   0   1 1279.65 128.517  14
   8   0   2 282.350 60.8145  14
   8   0   3 1608.04 148.143  14
   8   0   4 204.043 59.4459  14
   8   0   5 297.560 67.0363  14
   8   0   6 831.324 103.209  14
   8   0   7 696.540 88.8813  14
   8   0   8-28.6394 38.2202  14
   8   0   8-9.96869 27.0246   9
   8   0   9 3464.81 164.556  14
   8   0   9 3324.79 180.834   9
   8   0  10 749.072 70.0124  14
   8   0  10 744.463 82.5012   9
   8   0  11 218.699 44.5109   9
   8   0  12 6736.57 210.514   9
   8   0  13 70.3836 26.9233   9
   8   1  -9-10.0623 18.7172  11
   8   1  -8 17888.5 351.999  11
   8   1  -7 14798.6 366.118  11
   8   1  -6 1823.59 139.822  11
   8   1  -5 254.180 58.2800  11
   8   1  -4 185.766 52.2127  11
   8   1  -3 291.231 57.4335  11
   8   1  -2 55.6321 30.3192  14
   8   1  -2 52.1354 28.7337  11
   8   1  -1 75.9346 43.2725  14
   8   1  -1 116.034 32.4464  11
   8   1   0 1053.83 110.782  14
   8   1   0 874.785 94.7293  11
   8   1   1 16.7563 42.7159  14
   8   1   1 16.2926 20.7913  11
   8   1   2 660.024 99.2819  14
   8   1   3 456.152 80.3320  14
   8   1   4 2493.71 185.231  14
   8   1   5 243.754 65.6796  14
   8   1   6 491.491 80.3125  14
   8   1   7 156.377 55.6115  14
  -8  -1  -8 16.4165 28.0129   8
   8   1   8 1.51891 27.4513  14
   8   1   9 1914.81 121.665  14
   8   1   9 1788.59 134.626   9
   8   1  10 791.951 68.5636  14
   8   1  10 706.097 83.6769   9
   8   1  11 537.693 69.8534   9
   8   1  12 55.0337 26.2138   9
   8   1  13 773.607 65.6106   9
   8   2  -9 1048.35 60.9427  11
   8   2  -8 5993.90 189.339  11
   8   2  -7 16465.7 367.596  11
   8   2  -6 475.057 71.9431  11
   8   2  -5 180.063 49.6127  11
   8   2  -4 238.978 58.9493  11
   8   2  -3 599.701 87.7877  11
   8   2  -2 656.178 83.7354  14
   8   2  -2 632.057 90.7166  11
   8   2  -1 467.792 77.7830  14
   8   2  -1 435.178 74.4041  11
   8   2   0 24.9037 38.8701  14
   8   2   0 3.87233 26.4013  11
   8   2   1 517.047 85.4047  14
   8   2   1 492.851 71.1665  11
   8   2   2-3.75832 48.6844  14
   8   2   3 55.0351 39.2794  14
   8   2   4 106.559 47.1617  14
   8   2   5 242.326 70.3576  14
   8   2   6 238.718 61.6580  14
  -8  -2  -7 238.811 50.9498   8
   8   2   7 158.829 49.3040  14
  -8  -2  -8 443.590 69.6650   8
   8   2   8 395.237 65.8832  14
  -8  -2  -9 55.0338 36.8531   8
   8   2   9 27.2815 26.2941  14
   8   2   9-49.5759 41.4107   9
   8   2  10 2911.44 129.380  14
  -8  -2 -10 2912.55 179.761   8
  -8  -2 -11 35.2334 29.0061   8
   8   2  11-20.6768 26.8134   9
   8   2  12 38.9451 26.5347   9
   8   2  13 256.536 41.0875   9
   8   3  -8 47.7702 22.4019  11
   8   3  -7 7737.91 235.827  11
   8   3  -6-22.6012 31.8496  11
   8   3  -5 64.7995 30.4046  11
   8   3  -4-21.7829 32.0720  11
   8   3  -3 421.411 61.2359  14
   8   3  -3 327.433 63.6677  11
   8   3  -2 258.164 54.9966  14
   8   3  -2 353.143 71.0451  11
   8   3  -1 579.385 83.5779  14
   8   3  -1 790.981 102.983  11
   8   3   0 142.018 40.0148  14
   8   3   0 369.395 69.0409  11
   8   3   1 111.526 43.3461  14
   8   3   1 317.760 63.1056  11
   8   3   2 149.695 42.4204  14
   8   3   2 285.220 80.7881  13
   8   3   2 277.404 54.5793  11
   8   3   3 138.406 43.4859  14
   8   3   3 178.213 82.1397  13
   8   3   4 21.2593 46.3693  14
   8   3   4 176.447 97.7750  13
   8   3   5-50.4264 62.1008  14
   8   3   6 249.046 51.8652  14
   8   3   7 723.284 94.0016  14
  -8  -3  -7 812.119 88.7443   8
   8   3   8 4380.77 202.569  14
  -8  -3  -8 4694.98 226.982   8
   8   3   9 2056.78 125.624  14
  -8  -3  -9 2242.50 155.982   8
   8   3  10 1450.29 89.8448  14
  -8  -3 -10 1562.52 126.924   8
  -8  -3 -11 226.519 44.6508   8
   8   3  11 99.7362 24.0374   9
   8   3  12 215.090 35.6322   9
  -8  -3 -12 413.035 59.8713   8
   8   3  13-3.64473 18.5432   9
   8   4  -8 1928.81 79.6782  11
   8   4  -7 410.886 50.5040  11
   8   4  -6 17.7196 27.0829  11
   8   4  -5 14.2442 27.4256  11
   8   4  -4 916.921 103.940  11
   8   4  -3 192.643 37.8701  14
   8   4  -3 269.893 61.6459  11
   8   4  -2 396.706 65.6566  14
   8   4  -2 540.020 86.9470  11
   8   4  -1 476.187 82.7805  11
   8   4   0 695.265 93.8068  11
   8   4   1 630.147 133.435  13
   8   4   1 596.348 85.5317  11
   8   4   2-12.4126 52.9295  13
   8   4   2 4.04795 30.5034  11
   8   4   3 26.7077 47.3922  13
   8   4   4-43.7923 63.7546  14
   8   4   4 85.3435 71.8527  13
   8   4   5 11.3280 53.3760  14
   8   4   5 61.5359 59.2569  13
   8   4   6 2068.11 159.892  14
   8   4   7 186.463 53.3992  14
   8   4   8 3912.55 192.276  14
  -8  -4  -8 3901.28 198.220   8
   8   4   9 2792.94 142.677  14
  -8  -4  -9 2769.09 166.346   8
   8   4  10 719.516 62.2314  14
  -8  -4 -10 790.641 87.4114   8
  -8  -4 -11-24.1874 19.4534   8
  -8  -4 -12 169.878 39.8993   8
   8   4  12 38.3950 21.9912   9
   8   4  13-2.93932 13.3103   9
   8   5  -7 133.080 25.1985  11
   8   5  -6 45.9421 22.4039  11
   8   5  -5 12.4994 23.7508  11
   8   5  -4-26.0246 27.5021  11
   8   5  -3 454.633 60.3968  14
   8   5  -3 604.125 88.2091  11
   8   5  -2 1255.53 126.477  11
   8   5  -1 1088.32 122.768  11
   8   5   0 3172.26 265.433  13
   8   5   0 3183.85 201.121  11
   8   5   1 339.717 108.208  13
   8   5   1 337.092 68.7299  11
   8   5   2 490.220 133.653  13
   8   5   2 525.058 77.5497  11
   8   5   3 220.133 101.436  13
   8   5   3 217.892 54.7121  11
   8   5   4 48.8278 66.2354  13
   8   5   5 9.52092 57.3879  14
   8   5   5 315.277 114.223  13
   8   5   6 2580.65 278.705  13
   8   5   6 2201.10 167.162  14
   8   5   7 739.650 92.9646  14
   8   5   8 5142.11 215.951  14
  -8  -5  -8 4703.64 196.821   8
   8   5   9 4412.54 176.804  14
  -8  -5  -9 3961.42 185.717   8
   8   5  10 739.999 63.3434  14
  -8  -5 -10 626.376 73.8419   8
  -8  -5 -11 213.403 42.0339   8
  -8  -5 -12 154.035 30.8989   8
   8   6  -6 220.156 35.4523  11
   8   6  -5-28.6303 31.2903  11
   8   6  -4 327.857 58.9725  11
   8   6  -3-15.4433 28.0176  14
   8   6  -3 61.9108 34.3950  11
   8   6  -2 806.090 98.4810  11
   8   6  -1 39.9481 30.9998  11
   8   6   0 1757.14 198.492  13
   8   6   0 1869.01 151.108  11
   8   6   1 357.138 100.923  13
   8   6   1 282.162 60.0594  11
   8   6   2 82.0361 64.3779  13
   8   6   2 2.65093 22.3641  11
   8   6   3 1320.68 195.788  13
   8   6   3 1221.40 108.350  11
   8   6   4 56.7996 75.4082  13
   8   6   5 114.532 83.2667  13
   8   6   6 9849.66 521.971  13
   8   6   6 7035.86 294.581  14
   8   6   7 4477.59 351.913  13
   8   6   7 3797.15 199.926  14
   8   6   8 2993.80 158.978  14
   8   6   9 1430.61 95.6344  14
  -8  -6  -9 1037.78 83.1110   8
  -8  -6 -10 373.902 53.3615   8
  -8  -6 -11 63.1074 21.7511   8
  -8  -6 -12 43.1812 12.3165   8
   8   7  -5 26.8734 15.1504  11
   8   7  -4 174.016 36.9302  11
   8   7  -3 268.136 51.9907  11
   8   7  -2 2659.83 158.971  11
   8   7  -1 1219.46 133.525  13
   8   7  -1 1293.68 116.666  11
   8   7   0 137.891 67.9793  13
   8   7   0 102.315 44.3076  11
   8   7   1 303.630 86.7589  13
   8   7   1 344.116 65.0677  11
   8   7   2 593.073 133.664  13
   8   7   2 516.803 72.8248  11
   8   7   3 842.750 151.969  13
   8   7   3 642.858 77.2027  11
   8   7   4-45.6054 73.2160  13
   8   7   4 21.2999 14.5131  11
   8   7   5 83.5812 82.1824  13
   8   7   6 2651.12 264.636  13
   8   7   6 1728.96 136.902  14
   8   7   7 12904.0 554.773  13
   8   7   7 10452.8 310.571  14
   8   7   8 328.392 53.3944  14
   8   7   9-29.3480 19.8583  14
  -8  -7 -10 68.2295 22.1633   8
  -8  -7 -11 257.407 33.5417   8
   8   8  -4 249.586 32.0036  11
   8   8  -3 112.835 32.2666  11
   8   8  -2 28.3338 19.0954  14
   8   8  -2 102.573 33.1612  11
   8   8  -1 208.572 54.6479  13
   8   8  -1 230.091 44.5123  11
   8   8   0 511.281 92.1760  13
   8   8   0 456.950 64.7708  11
   8   8   1 37.4058 42.2737  13
   8   8   1 15.5794 22.6096  11
   8   8   2 79.3695 46.5908  13
   8   8   2 82.7480 30.9004  11
   8   8   3 1092.82 159.272  13
   8   8   3 772.727 75.5727  11
   8   8   4 170.657 75.9867  13
   8   8   4 145.386 29.2143  11
   8   8   5 46.1840 49.8496  13
   8   8   6-11.7007 33.4779  14
   8   8   6 117.071 70.3913  13
   8   8   7 6141.39 355.565  13
   8   8   7 5179.02 196.398  14
   8   8   8 868.228 74.8324  14
   8   8   9-5.64948 14.8716  14
   8   9  -2 270.772 36.5930  11
   8   9  -1 135.890 29.7013  11
   8   9   0 349.878 63.8560  13
   8   9   0 354.560 48.0416  11
   8   9   1 761.603 107.287  13
   8   9   1 688.940 69.0639  11
   8   9   2 569.626 100.445  13
   8   9   2 505.346 58.6402  11
   8   9   3 211.578 74.0521  13
   8   9   3 139.727 28.8233  11
   8   9   4 7.58939 42.3917  13
   8   9   4 14.2646 15.2937  11
   8   9   5 757.813 122.792  13
   8   9   6-12.3245 26.7737  14
   8   9   6 161.104 70.0074  13
   8   9   7 4.78286 22.5215  14
   8   9   7 52.1563 51.3977  13
   8   9   8 348.885 40.9578  14
   8  10   0 247.283 31.9710  11
   8  10   1 39.7547 27.5331  13
   8  10   1 49.4180 17.6493  11
   8  10   2 60.7556 32.7417  13
   8  10   2 110.282 22.6629  11
   8  10   3 30.9958 25.8656  13
   8  10   3 11.1847 11.8480  11
   8  10   4 277.497 62.7931  13
   8  10   5-68.5270 34.5862  14
   8  10   5 71.4193 40.3495  13
   8  10   6 2619.79 171.091  13
   8  10   6 1632.72 83.1924  14
   8  10   7 328.251 33.7169  14
   9  -7   2 2702.70 107.563  14
   9  -7   3 302.434 39.2851  14
   9  -7   4-60.8533 28.8272  14
   9  -6   0 304.934 37.7427  14
   9  -6   1 231.731 43.0830  14
   9  -6   2 11315.4 254.774  14
   9  -6   3 305.140 50.8288  14
   9  -6   4 2138.81 113.075  14
   9  -6   5 63.0018 26.3824  14
   9  -6   6 383.532 44.7406  14
   9  -5   0 470.335 56.4801  14
   9  -5   1 147.299 41.2870  14
   9  -5   2 19653.6 351.032  14
   9  -5   3 8488.77 237.577  14
   9  -5   4 4097.85 167.527  14
   9  -5   5 864.987 83.0508  14
   9  -5   6 93.0059 60.2430  14
   9  -5   7 118.200 33.2781  14
   9  -4  -6 148.071 25.6260  11
   9  -4  -5 90.7605 22.9158  11
   9  -4  -4 89.8705 24.6430  11
   9  -4   0 180.467 37.3689  14
   9  -4   1 1298.97 90.0517  14
   9  -4   2 5872.98 197.775  14
   9  -4   3 17327.4 348.795  14
   9  -4   4 1013.77 89.1387  14
   9  -4   5 162.075 41.7334  14
   9  -4   6 334.288 51.7559  14
   9  -4   7 728.721 74.8552  14
   9  -4   8 637.890 58.5168  14
   9  -3  -6 1030.35 65.0548  11
   9  -3  -5-6.42527 19.2884  11
   9  -3  -4 486.840 47.9265  11
   9  -3  -3 47.0936 21.7344  11
   9  -3  -1 607.294 54.8144  14
   9  -3   0 30.7365 22.3609  14
   9  -3   1 375.439 54.1754  14
   9  -3   2 300.269 52.0523  14
   9  -3   3 10968.6 284.746  14
   9  -3   4 666.466 75.2770  14
   9  -3   5 106.337 37.7180  14
   9  -3   6 495.672 64.4175  14
   9  -3   7 271.418 54.6099  14
   9  -3   8 553.804 58.5796  14
   9  -3   9 280.632 35.4912  14
   9  -2  -7 2.82190 11.0509  11
   9  -2  -6 825.990 59.7875  11
   9  -2  -5 3506.00 133.876  11
   9  -2  -4 2557.16 117.324  11
   9  -2  -3-39.5098 26.3893  11
   9  -2  -2 78.0961 21.7827  11
   9  -2  -1 697.752 59.2745  14
   9  -2   0 483.024 56.6625  14
   9  -2   1 98.5237 35.1669  14
   9  -2   2 87.6683 33.2125  14
   9  -2   3 57.5698 31.5384  14
   9  -2   4 3942.79 176.856  14
   9  -2   5 1115.66 93.1214  14
   9  -2   6 1302.18 97.3025  14
   9  -2   7 357.085 53.1775  14
   9  -2   8-41.8405 26.5109  14
   9  -2   9 100.454 27.2362  14
   9  -1  -7 406.932 36.7351  11
   9  -1  -6 216.932 31.6578  11
   9  -1  -5 1818.75 99.7961  11
   9  -1  -4 2638.90 123.408  11
   9  -1  -3 170.693 31.5545  11
   9  -1  -2 71.8964 20.2038  11
   9  -1  -1 1972.46 101.874  14
   9  -1  -1 2059.02 99.3334  11
   9  -1   0-19.7025 26.0690  14
   9  -1   1 109.877 35.7920  14
   9  -1   2 227.394 46.7932  14
   9  -1   3 911.200 88.1809  14
   9  -1   4 4146.45 187.944  14
   9  -1   5 2286.27 134.154  14
   9  -1   6 119.221 42.6030  14
   9  -1   7 224.690 45.4762  14
   9  -1   8 1797.26 99.0072  14
   9  -1   9 305.052 36.4997  14
   9   0  -7-11.7606 12.0307  11
   9   0  -6 10.0569 13.8099  11
   9   0  -5 23.5764 19.5095  11
   9   0  -4 4517.31 165.702  11
   9   0  -3 80.3371 26.8236  11
   9   0  -2 655.954 65.9190  11
   9   0  -1 2667.59 124.457  14
   9   0  -1 3112.74 132.576  11
   9   0   0 4374.60 174.289  14
   9   0   1 481.251 65.9178  14
   9   0   2 17.0714 29.9328  14
   9   0   3 467.475 69.1463  14
   9   0   4 2812.71 159.308  14
   9   0   5 3026.71 158.785  14
   9   0   6 1521.09 107.479  14
   9   0   7 41.7445 23.4909  14
   9   0   8 3116.96 131.364  14
   9   0   9 889.303 59.7924  14
   9   1  -6 52.2368 16.6296  11
   9   1  -5 215.006 39.2414  11
   9   1  -4 988.855 80.5408  11
   9   1  -3 331.974 48.4044  11
   9   1  -2 265.475 42.9807  11
   9   1  -1 496.578 62.1261  14
   9   1  -1 802.524 77.3233  11
   9   1   0 5909.95 205.092  14
   9   1   0 6147.72 178.056  11
   9   1   1 702.609 79.1797  14
   9   1   2 431.369 63.4366  14
   9   1   3 377.516 65.3502  14
   9   1   4 31.7495 39.8131  14
   9   1   5 1235.13 113.990  14
   9   1   6 11.7642 26.1821  14
   9   1   7 265.157 47.1471  14
   9   1   8 1874.92 103.463  14
   9   1   9 2043.59 90.6487  14
   9   2  -6 84.2977 18.1827  11
   9   2  -5 36.3665 20.5426  11
   9   2  -4 49.4274 24.0960  11
   9   2  -3 322.797 49.4543  11
   9   2  -2 744.064 75.4237  11
   9   2  -1 121.264 34.7638  14
   9   2  -1 233.562 48.6478  11
   9   2   0 4734.56 184.844  14
   9   2   0 4906.92 167.561  11
   9   2   1 44.6463 35.9166  14
   9   2   2 73.4240 36.5680  14
   9   2   3 181.044 49.5343  14
   9   2   4 571.599 77.1518  14
   9   2   5 353.132 66.3414  14
   9   2   6 76.4731 40.5003  14
   9   2   7 132.101 36.6684  14
   9   2   8 2202.20 108.245  14
   9   2   9 2752.32 103.007  14
   9   3  -5 731.041 54.4328  11
   9   3  -4 67.8994 29.5798  11
   9   3  -3 1576.55 97.7434  11
   9   3  -2 980.466 80.5201  11
   9   3  -1 64.8721 31.9422  14
   9   3  -1 55.5391 24.5338  11
   9   3   0 126.367 42.6806  14
   9   3   0 184.660 38.3577  11
   9   3   1 10213.4 292.213  14
   9   3   2 95.3054 33.5649  14
   9   3   3 141.185 50.5243  14
   9   3   4 37.2938 37.7419  14
   9   3   5 162.222 48.5101  14
   9   3   6 614.056 69.3131  14
   9   3   7 40.4247 31.1691  14
   9   3   8 231.232 37.4370  14
   9   3   9 22.6686 16.0512  14
   9   4  -4 177.852 32.7092  11
   9   4  -3 257.496 42.4723  11
   9   4  -2 80.1267 31.4857  11
   9   4  -1 628.351 59.5679  14
   9   4  -1 508.463 55.1020  11
   9   4   0 1660.63 103.606  14
   9   4   0 1690.52 98.0840  11
   9   4   1 11693.7 306.823  14
   9   4   1 11797.5 238.737  11
   9   4   2 10128.9 296.345  14
   9   4   3 606.500 80.1101  14
   9   4   4 662.850 79.5180  14
   9   4   5 383.238 59.9679  14
   9   4   6 52.3676 30.6591  14
   9   4   7 91.7141 31.4664  14
   9   4   8 161.585 28.3189  14
   9   4   9-14.4918 14.5327  14
   9   5  -3 506.572 46.9918  11
   9   5  -2 1.15493 14.4331  11
   9   5  -1 869.072 58.3093  14
   9   5  -1 790.534 65.3057  11
   9   5   0 2950.29 130.136  14
   9   5   0 2860.53 121.317  11
   9   5   1 3748.79 164.074  14
   9   5   1 3811.17 128.906  11
   9   5   2 18545.2 380.062  14
[truncated: 2,471 more chars]
